# Supplementary material for: A negative genetic interaction map in isogenic cancer cell lines reveals cancer cell vulnerabilities
Source: Mol Syst Biol. 2013 Oct 8;9:696. doi: 10.1038/msb.2013.54 (PMC3817404; doi:10.1038/msb.2013.54)
Supplement: Supplementary Table 1 [file msb201354-s2.xlsx]

## Sheet: single hairpin score
Supplementary Table 1	Clone ID	NCBI Gene ID	Gene	BLM-/- SHARP score	MUS81-/- SHARP score	PTTG1-/- SHARP score	PTEN-/-SHARP score	KRAS+/- SHARP score	KRAS G13D/+ SHARP score
	TRCN0000000069	23450	SF3B3	-32.79	-48.32	-33.79	-17.01	-43.63	-26.25
	TRCN0000157025	10376	TUBA1B	-23.98	-45.63	-32.27	-17.44	-39.84	-20.51
	TRCN0000117546	9349	RPL23	-32.26	-49.45	-32.11	-20.22	-50.49	-25.62
	TRCN0000074340	6637	SNRPG	-25.8	-39.86	-32.07	-18.87	-34.41	-28.59
	TRCN0000008615	6129	RPL7	-30.74	-41.37	-31.96	-17.39	-34.11	-19.02
	TRCN0000007954	6161	RPL32	-32.04	-44	-31.96	-19.59	-43.19	-27.75
	TRCN0000007189	6233	RPS27A	-33.07	-40.52	-31.93	-16.6	-42.16	-18.77
	TRCN0000121162	780	DDR1	-4.46	-17.82	-31.91	-6.7	-22.49	-9.21
	TRCN0000117488	9045	RPL14	-27.18	-37.05	-31.75	-15.93	-39.09	-18.84
	TRCN0000074993	6125	RPL5	-14.81	-45.31	-31.48	-10.82	-38.58	-13.01
	TRCN0000020259	5705	PSMC5	-29.72	-42.82	-31.4	-16.92	-31.61	-29.8
	TRCN0000033882	56658	TRIM39	-17.69	-25.25	-31.29	-14.68	-31.47	-26.32
	TRCN0000007737	7314	UBB	-18.86	-38.72	-31.02	-12.88	-34.35	-20.34
	TRCN0000117478	4736	RPL10A	-30.7	-41.96	-30.98	-16.02	-46.74	-22.28
	TRCN0000060023	23165	NUP205	-22.24	-41.97	-30.91	-17.38	-42.85	-26.19
	TRCN0000144955	9768	KIAA0101	-12.25	-31.41	-30.8	-11.02	-37.6	-19.01
	TRCN0000051831	23020	SNRNP200	-35.9	-45.68	-30.8	-21.25	-39.19	-17.24
	TRCN0000137307	23195	MDN1	-27.36	-46.43	-30.76	-12.64	-46.75	-28.26
	TRCN0000003904	5690	PSMB2	-30.71	-39.32	-30.61	-17.68	-37.4	-25.82
	TRCN0000117544	9349	RPL23	-29.31	-47.96	-30.56	-20.2	-45.8	-25.89
	TRCN0000151154	8664	EIF3D	-31.68	-41.54	-30.31	-17.67	-42.24	-28.2
	TRCN0000130881	150291	C22orf27	-33.49	-28.64	-30.23	-14.49	-42.37	-26.99
	TRCN0000150502	10694	CCT8	-24.96	-40.29	-30.23	-18.13	-37.52	-26.33
	TRCN0000001299	3192	HNRNPU	-26.16	-43.01	-30.22	-11.86	-35.84	-25.05
	TRCN0000145544	54809	SAMD9	-10.99	-25.44	-30.17	-10.83	-21.66	-17.42
	TRCN0000054033	23601	CLEC5A	-22.66	-15.87	-30.08	-18.8	-32.06	-12.15
	TRCN0000151483	1315	COPB1	-26.41	-29.46	-30.05	-19.95	-40.59	-25.82
	TRCN0000117558	402677		-23.06	-39.95	-30.05	-12.56	-37.96	-25.37
	TRCN0000155029	6130	RPL7A	-18.56	-41.73	-29.89	-11.59	-37.82	-22.58
	TRCN0000059961	9688	NUP93	-23.33	-32.44	-29.71	-11.15	-34.7	-23.78
	TRCN0000013037	7756	ZNF207	-28.47	-35.96	-29.64	-18.84	-34.73	-24.27
	TRCN0000117768	6231	RPS26	-28.22	-38.91	-29.63	-18.65	-37.26	-26.95
	TRCN0000077925	6164	RPL34	-27.29	-37.7	-29.61	-18.08	-39.75	-26
	TRCN0000018863	6119	RPA3	-26.61	-37.07	-29.53	-14.57	-42.89	-22.6
	TRCN0000003916	5693	PSMB5	-25.91	-41.47	-29.48	-18.8	-38.18	-23.13
	TRCN0000001085	9092	SART1	-27.8	-35.77	-29.44	-16.73	-37.26	-25.09
	TRCN0000153817	1039	CDR2	-18.19	-33.46	-29.42	-19.12	-13.67	-23.78
	TRCN0000045687	4338	MOCS2	-23.25	-37.49	-29.37	-12.75	-38.08	-24.71
	TRCN0000003883	5684	PSMA3	-26.51	-27.81	-29.34	-14.36	-37.78	-24.27
	TRCN0000057701	3692	EIF6	-27.83	-38.37	-29.33	-15.36	-30.94	-25.16
	TRCN0000117545	9349	RPL23	-31.1	-36.02	-29.33	-17.84	-44.83	-24.9
	TRCN0000003785	331	XIAP	-25.05	-38.42	-29.32	-15.91	-16.95	-24.79
	TRCN0000058107	5707	PSMD1	-35.08	-30.26	-29.27	-18.65	-43.91	-24.26
	TRCN0000005990	6118	RPA2	-24.81	-40.03	-29.22	-7.82	-28.69	-24.12
	TRCN0000005556	8021	NUP214	-19.47	-39.45	-29.18	-16.84	-42.19	-21.64
	TRCN0000074473	51729	WBP11	-29.4	-37.11	-29.16	-19.06	-38.09	-24.87
	TRCN0000078128	339761	CYP27C1	-3.44	-20.96	-29.11	-5	-15.85	-8.99
	TRCN0000003911	5691	PSMB3	-10.63	-34.16	-29.07	-11.65	-29.21	-19.21
	TRCN0000005987	6118	RPA2	-23.56	-39.57	-29.01	-12.63	-39.73	-21.99
	TRCN0000075018	988	CDC5L	-24.77	-37.93	-28.94	-16.28	-42.83	-23.64
	TRCN0000083963	8891	EIF2B3	-19.78	-43.68	-28.92	-11.31	-34.22	-19.8
	TRCN0000004250	7415	VCP	-28.32	-23.43	-28.92	-19.67	-37.98	-24.21
	TRCN0000153028	83658	DYNLRB1	-22.75	-39.86	-28.91	-17.33	-34.11	-20
	TRCN0000029480	3921	RPSA	-25.87	-38.56	-28.86	-9.9	-29.48	-14.01
	TRCN0000147084	130940	CCDC148	-6.31	-17.72	-28.79	-7.9	-31.72	-8.22
	TRCN0000014129	54429	TAS2R5	-21.67	-34.22	-28.77	-10.38	-21.57	-11.13
	TRCN0000075108	10594	PRPF8	-27.03	-36.73	-28.76	-17.96	-35.83	-21.7
	TRCN0000141169	91689	C22orf32	-22.34	-8.25	-28.76	-11.3	-18.72	-15.25
	TRCN0000117767	6231	RPS26	-21.72	-36.04	-28.73	-15.78	-33	-23.58
	TRCN0000078199	150379	PNPLA5	-23.84	-36.46	-28.67	-14.37	-37.98	-16.7
	TRCN0000153363	122945	C14orf148	-17.96	-40.36	-28.66	-16.18	-35.94	-27.09
	TRCN0000010430	6194	RPS6	-21.91	-28.79	-28.64	-16.82	-40.16	-26.05
	TRCN0000117566	6133	RPL9	-30.32	-43.43	-28.6	-18.4	-38.18	-24.48
	TRCN0000117578	6141	RPL18	-32.4	-41.94	-28.6	-12.25	-43.48	-21.47
	TRCN0000020172	7539	ZFP37	-20.16	-21.53	-28.53	-8.54	-22.29	-18.25
	TRCN0000001201	84991	RBM17	-24.93	-45.49	-28.53	-17.34	-42.22	-27.16
	TRCN0000047824	10395	DLC1	-25.96	-10.67	-28.53	-10.81	-17.89	-18.08
	TRCN0000062283	4691	NCL	-28.82	-43.48	-28.46	-18.82	-41.37	-18.93
	TRCN0000140593	22868	FASTKD2	-10.56	-22.71	-28.42	-7.52	-24.61	-12.59
	TRCN0000074913	6223	RPS19	-24.14	-39.93	-28.4	-15.37	-21.89	-24.86
	TRCN0000143275	22917	ZP1	-6.65	-16.03	-28.26	-7.02	-20.25	-8.05
	TRCN0000083602	4620	MYH2	-14.36	-21.01	-28.26	-8.62	-17.85	-13.86
	TRCN0000163857	254528	C16orf73	-4.15	-17.03	-28.18	-4.6	-38.18	-6.61
	TRCN0000118384	431705	ASTL	-24.47	-36.73	-28.16	-15.93	-18.89	-20.24
	TRCN0000145502	55691	FRMD4A	-20.41	-35.47	-28.04	-12.88	-28.86	-18.91
	TRCN0000116015	23181	DIP2A	-23.56	-33.07	-28.03	-14.68	-37.93	-19.15
	TRCN0000011154	143630	UBQLNL	-1.15	-28.85	-27.98	-6.79	-20.39	-7.45
	TRCN0000045829	3735	KARS	-26.12	-39.67	-27.93	-12.47	-37.68	-18.12
	TRCN0000003907	5690	PSMB2	-32.56	-40.04	-27.91	-19.33	-40.66	-13
	TRCN0000153235	7514	XPO1	-21.4	-33.24	-27.91	-17.09	-35.03	-18.61
	TRCN0000152244	51286	CEND1	-24.75	-32.68	-27.88	-15.75	-39.13	-14.75
	TRCN0000043896	3782	KCNN3	-18.92	-22.91	-27.85	-8.39	-28.24	-17.47
	TRCN0000003906	5690	PSMB2	-25.94	-36.74	-27.84	-16.39	-35.8	-21.53
	TRCN0000007173	6207	RPS13	-25.92	-33.49	-27.83	-15.94	-39.14	-23.61
	TRCN0000074643	51593	SRRT	-22.13	-28.65	-27.79	-12.88	-31.7	-9.51
	TRCN0000134481	79740	ZBBX	-24.61	-32.3	-27.72	-16.95	-26.33	-13.98
	TRCN0000007183	5701	PSMC2	-13.4	-36.36	-27.7	-12.53	-26.33	-25.24
	TRCN0000018899	5090	PBX3	-29.52	-21.35	-27.68	-15.32	-20.43	-12.58
	TRCN0000003880	5684	PSMA3	-20.75	-35.49	-27.66	-16.28	-35.45	-15.32
	TRCN0000118752	51062	ATL1	-25.51	-33.12	-27.63	-12.99	-24.43	-18.36
	TRCN0000061282	160364	CLEC12A	-21.24	-27.57	-27.6	-13.73	-23.18	-18.08
	TRCN0000001866	10842	C7orf16	-2.88	-18.76	-27.6	-3.94	-10.57	-11.91
	TRCN0000062243	115908	CTHRC1	-10.68	-9.69	-27.52	-10.59	-18.14	-6.55
	TRCN0000050601	5706	PSMC6	-25.7	-35.29	-27.51	-15.75	-37.89	-25.22
	TRCN0000006604	10992	SF3B2	-26.2	-38.12	-27.51	-15.69	-35.53	-26.67
	TRCN0000010845	7874	USP7	-16.63	-30.26	-27.5	-16.5	-27.02	-12.64
	TRCN0000158417	6059	ABCE1	-21.93	-38.41	-27.49	-14.68	-37.17	-23.89
	TRCN0000152166	10175	CNIH	-17.97	-26.75	-27.48	-8.4	-17.77	-19.86
	TRCN0000062540	10592	SMC2	-10.08	-26.45	-27.46	-12.71	-30.16	-19.32
	TRCN0000044912	3748	KCNC3	-26.81	-35.44	-27.42	-14	-15.43	-11.52
	TRCN0000003914	5692	PSMB4	-31.19	-40.36	-27.4	-14.32	-35.11	-25.27
	TRCN0000153377	4237	MFAP2	-18.94	-31.12	-27.32	-16.02	-11.08	-22.07
	TRCN0000010513	1659	DHX8	-21.15	-38.56	-27.31	-18.15	-40.42	-24.37
	TRCN0000062222	6167	RPL37	-28.71	-37.71	-27.3	-16.6	-31.42	-21.3
	TRCN0000003134	5565	PRKAB2	-20.86	-36.86	-27.29	-7.42	-30.06	-20.3
	TRCN0000005381	6632	SNRPD1	-22.34	-36.56	-27.25	-16.52	-35.88	-22.43
	TRCN0000121213	3716	JAK1	-0.97	-13.87	-27.23	-3.26	-17.38	-8.98
	TRCN0000006644	3183	HNRNPC	-26.21	-38.44	-27.23	-17.2	-39.59	-23.53
	TRCN0000117392	6157	RPL27A	-16.69	-43.4	-27.19	-18.16	-26.81	-19.35
	TRCN0000002401	140469	MYO3B	-11.39	-26.15	-27.16	-17.1	-25.37	-16.29
	TRCN0000033574	9275	BCL7B	-13.77	-34.29	-27.15	-14.48	-25.74	-17.15
	TRCN0000047732	9669	EIF5B	-17.96	-38.33	-27.11	-17.64	-29.51	-21.93
	TRCN0000048546	283398		2.77	-12.55	-27.11	-3.12	-10.43	-7.39
	TRCN0000128830	143501	C11orf40	-18.85	-13.64	-27.06	-13.45	-25.82	-5.08
	TRCN0000015541	147807	ZNF524	-19.84	-42.41	-27.06	-13.62	-33.43	-19.58
	TRCN0000117564	6133	RPL9	-30.08	-37.92	-27.05	-16.31	-38.48	-27.19
	TRCN0000129973	84135	UTP15	-27.54	-43.75	-27.03	-15.15	-41.57	-20.76
	TRCN0000010589	6421	SFPQ	-24.11	-39.56	-27.02	-18.15	-38.37	-23.32
	TRCN0000162112	79989	TTC26	-27.14	-36.7	-27	-10.63	-38.6	-20.32
	TRCN0000003872	5682	PSMA1	-20.69	-39.16	-26.98	-16.58	-25.12	-23.26
	TRCN0000001178	9879	DDX46	-23.71	-30.18	-26.98	-13.5	-24.98	-16.89
	TRCN0000013090	7771	ZFP112	-16.07	-26.96	-26.98	-9.16	-30.37	-20.67
	TRCN0000002002	5567	PRKACB	-2.84	-7.42	-26.96	-2.14	-12.13	-9.16
	TRCN0000077926	6164	RPL34	-21.5	-37.62	-26.95	-5.82	-13.76	-17.14
	TRCN0000045729	6723	SRM	-6.25	-8.62	-26.94	-6.86	-9.79	-5.84
	TRCN0000000832	7048	TGFBR2	-28.91	-22.27	-26.93	-6.72	-34.04	-20.99
	TRCN0000143936	55759	WDR12	-17.48	-31.51	-26.92	-15.23	-37.59	-23.81
	TRCN0000152864	85287	KRTAP4-7	-16.2	-21.72	-26.9	-10.97	-8.93	-13.32
	TRCN0000035181	116255	MOGAT1	-6.15	-26.62	-26.84	-11.91	-15.76	-19.53
	TRCN0000117712	6135	RPL11	-28.62	-36.64	-26.84	-17.15	-35.28	-21.78
	TRCN0000060911	10266	RAMP2	-14.42	-18.44	-26.83	-10.64	-12.73	-16.35
	TRCN0000004155	51433	ANAPC5	-24.53	-35.05	-26.81	-9.23	-36.39	-22.96
	TRCN0000117714	6135	RPL11	-24.77	-34.74	-26.81	-16.49	-34.76	-20.24
	TRCN0000000122	8106	PABPN1	-27.27	-35.75	-26.8	-9.85	-37.7	-18.43
	TRCN0000074870	9716	AQR	-2.4	-25.78	-26.79	-11.62	-16.45	-9.78
	TRCN0000007187	6233	RPS27A	-21.85	-35.56	-26.78	-12.75	-27.22	-13.52
	TRCN0000016145	4773	NFATC2	-6.24	-25.65	-26.72	-4.46	-18.93	-13.33
	TRCN0000154572	8662	EIF3B	-28.74	-39.21	-26.7	-19.16	-42.4	-21.65
	TRCN0000059682	2170	FABP3	-6.59	-19.23	-26.69	-5.51	-11.7	-10.11
	TRCN0000050533	8886	DDX18	-18.26	-35.62	-26.69	-15.66	-28.73	-25.27
	TRCN0000047730	9669	EIF5B	-22.57	-39.42	-26.69	-13.54	-32.21	-24.57
	TRCN0000050202	5550	PREP	-12.73	-36.41	-26.69	-14.24	-32.73	-17.79
	TRCN0000179545	123872	LRRC50	-3.55	-31.28	-26.63	-10.16	-17.51	-6.48
	TRCN0000059907	53371	NUP54	-4.93	-25.61	-26.57	-5.12	-21.12	-14.58
	TRCN0000045336	10588	MTHFS	-2.63	-14.35	-26.56	-8.36	-24.13	-8.94
	TRCN0000073832	9700	ESPL1	-10.22	-28.91	-26.54	-7.21	-23.45	-2.33
	TRCN0000074400	6633	SNRPD2	-29.23	-38.95	-26.53	-19.45	-32.92	-22.99
	TRCN0000117625	6224	RPS20	-24.51	-44.01	-26.53	-20.11	-44.07	-20.43
	TRCN0000153763	10376	TUBA1B	-25.6	-25.77	-26.52	-19.77	-30.06	-26.63
	TRCN0000074456	23658	LSM5	-25.99	-38.62	-26.52	-16.57	-32.87	-27.94
	TRCN0000117388	11224	RPL35	-23.1	-36.65	-26.47	-16.12	-31.84	-23.8
	TRCN0000146837	7802	DNALI1	-20.93	-39.15	-26.45	-6.5	-12.45	-18.6
	TRCN0000123336	9859	CEP170	-1.85	-13.34	-26.45	-4.84	-10.45	-17.54
	TRCN0000059318	414332	LCN10	-26.82	-33.18	-26.42	-16.76	-35.58	-19.3
	TRCN0000005986	6118	RPA2	-23.62	-38.6	-26.39	-16.87	-40.4	-23.96
	TRCN0000121770	93099	DMKN	-4.71	-8.87	-26.32	-7.09	-21.52	-11.44
	TRCN0000150259	163479	FNDC7	-21.03	-20.46	-26.3	-8.14	-28.11	-16.57
	TRCN0000057281	3125	HLA-DRB3	-24.86	-30.69	-26.3	-8.42	-28.84	-23.2
	TRCN0000153949	131118	DNAJC19	-27.41	-31.56	-26.28	-6.76	-18.96	-22.74
	TRCN0000005741	6549	SLC9A2	-19.96	-35.67	-26.28	-17	-37.16	-25.08
	TRCN0000064772	283208	P4HA3	-26.44	-33.01	-26.27	-17.17	-27.2	-20.18
	TRCN0000074981	6205	RPS11	-21.81	-32.61	-26.26	-18.41	-40.38	-10.91
	TRCN0000118494	388165	UBE2Q2P1	-7.62	-20.34	-26.25	-11.06	-9.94	-5.74
	TRCN0000058106	5707	PSMD1	-33.11	-43.65	-26.25	-19.38	-37.93	-15.63
	TRCN0000155168	1315	COPB1	-21.36	-39.12	-26.25	-15.73	-28.02	-18.92
	TRCN0000137755	51511		-14.23	-30.26	-26.22	-13.72	-13.01	-19.9
	TRCN0000047910	1938	EEF2	-25.34	-37.36	-26.2	-16.71	-36.18	-20.35
	TRCN0000155975	117246	FTSJ3	-25.87	-37.53	-26.2	-16.91	-35.27	-19.61
	TRCN0000151585	1315	COPB1	-27.11	-32.01	-26.19	-15.49	-36.41	-22.36
	TRCN0000050971	9416	DDX23	-30.01	-36.77	-26.19	-16.81	-33.83	-21.32
	TRCN0000011581	11251	GPR44	-11.93	-25.74	-26.18	-11.16	-27.39	-4.66
	TRCN0000001300	3192	HNRNPU	-16.94	-18.25	-26.17	-13.11	-27.86	-16.61
	TRCN0000145603	55803	ADAP2	-12.04	-23.78	-26.17	-11.25	-20.86	-16.31
	TRCN0000011249	1128	CHRM1	-21.44	-26.71	-26.16	-19.11	-33.02	-16.65
	TRCN0000050455	8613	PPAP2B	-16.5	-13.91	-26.09	-11	-16.37	-16.96
	TRCN0000121820	503497	MS4A13	-18.4	-35.84	-26.06	-12.84	-15.96	-11.51
	TRCN0000057729	3673	ITGA2	-30.44	-34.02	-26.06	-18.11	-34.85	-24.49
	TRCN0000072278	5411	PNN	-19.63	-33.1	-26.04	-9.59	-37.59	-17.2
	TRCN0000003921	5694	PSMB6	-23.73	-36.89	-26.03	-17.74	-36.38	-26.49
	TRCN0000021987	9282	MED14	-28.11	-40.29	-26.01	-16.9	-33.96	-22.16
	TRCN0000058102	5714	PSMD8	-32.53	-43.24	-25.99	-18.68	-43.43	-25.36
	TRCN0000059153	23765	IL17RA	-15.34	-36.17	-25.96	-12.86	-15.94	-17.07
	TRCN0000131104	93190	C1orf158	-18.33	-28.09	-25.95	-12.97	-35.3	-16.76
	TRCN0000050534	8886	DDX18	-24.21	-31.71	-25.95	-14.6	-29.11	-20.77
	TRCN0000146715	64860	ARMCX5	-5.49	-13.3	-25.94	-3.52	-5.85	-13.04
	TRCN0000026586	3948	LDHC	0.52	-31.92	-25.93	-11.58	-30.75	-16.52
	TRCN0000154796	7203	CCT3	-25.62	-34.83	-25.93	-15.9	-30.16	-23.12
	TRCN0000036029	10690	FUT9	-18.67	-26.32	-25.91	-8.43	-26.12	-16.1
	TRCN0000001158	7307	U2AF1	-18.81	-35.63	-25.9	-14.24	-36.23	-20.13
	TRCN0000117577	6141	RPL18	-29.3	-37.07	-25.9	-12.73	-39.03	-18.25
	TRCN0000144630	55622	TTC27	-16.13	-40.24	-25.9	-15.63	-18.32	-22.11
	TRCN0000015042	10978	CLP1	-3.73	-2.78	-25.86	-3.18	-23.54	-13.18
	TRCN0000062036	8666	EIF3G	-32.41	-44.14	-25.84	-15.94	-41.11	-24.26
	TRCN0000139463	9582	APOBEC3B	-17.84	-30.93	-25.81	-13.56	-19.53	-16.32
	TRCN0000003608	1075	CTSC	-17.42	-29.24	-25.8	-8.26	-22.7	-20.66
	TRCN0000001183	26121	PRPF31	-25.49	-32.77	-25.79	-15.48	-32.22	-19.82
	TRCN0000130571	9556	C14orf2	-23.49	-35.69	-25.73	-16.94	-34.9	-22.67
	TRCN0000003132	5565	PRKAB2	-18.44	-33.69	-25.72	-7.59	-28.16	-19.9
	TRCN0000003967	6491	STIL	-10.01	-28.92	-25.71	-9.72	-22.93	-12.64
	TRCN0000108370	3713	IVL	-18.17	-42.61	-25.69	-12.69	-32.87	-21.92
	TRCN0000140539	165904	XIRP1	-16.07	-40.83	-25.68	-13.43	-39.28	-19.96
	TRCN0000074827	6206	RPS12	-24.7	-41.23	-25.67	-16.3	-39.79	-20.11
	TRCN0000127891	92105	INTS4	-13.7	-29.17	-25.66	-10.94	-35.45	-18.05
	TRCN0000059959	9688	NUP93	-14.63	-25.63	-25.66	-9.96	-23.66	-22.75
	TRCN0000047731	9669	EIF5B	-19.3	-31.5	-25.54	-14.49	-34.55	-21.83
	TRCN0000122295	388915		-5.31	-22.22	-25.53	-5.97	-24.91	-16.04
	TRCN0000152611	137362	GOT1L1	-18.49	-21.22	-25.52	-9.81	-22.79	-15.62
	TRCN0000127517	55763	EXOC1	-12.07	-32.32	-25.52	-10.2	-22.49	-15.41
	TRCN0000037843	7360	UGP2	-19.16	-22.34	-25.5	-10.96	-23.73	-17.45
	TRCN0000034709	494115	RBMXL1	-26.62	-37.39	-25.47	-15.21	-37.27	-24.11
	TRCN0000022363	23168	RTF1	-19.46	-39.52	-25.46	-12.94	-36.85	-25.29
	TRCN0000016352	23650	TRIM29	-13.13	-23.02	-25.46	-3.23	-14.92	-8.24
	TRCN0000155723	8662	EIF3B	-22.76	-37.65	-25.44	-16.09	-35.56	-18.9
	TRCN0000003451	5903	RANBP2	-13.15	-33.68	-25.43	-10	-38.99	-14.23
	TRCN0000152595	8724	SNX3	-16.65	-13.33	-25.42	-6.36	-10.24	-8.09
	TRCN0000050882	5393	EXOSC9	-11.3	-20.93	-25.4	-4.13	-21.23	-16.02
	TRCN0000141014	26098	C10orf137	-1.91	-4.28	-25.4	-9.07	-9.48	-13.44
	TRCN0000073831	9700	ESPL1	-16.22	-22.45	-25.4	-8.81	-25.74	-15.31
	TRCN0000117387	11224	RPL35	-27.53	-31.69	-25.36	-14.63	-28.08	-22.86
	TRCN0000161412	283601	C14orf70	-15.59	-30.59	-25.34	-17.22	-19.03	-19.92
	TRCN0000078439	7389	UROD	-9.38	-27.91	-25.33	-8.6	-11.61	-16
	TRCN0000135016	65083	NOL6	-17.28	-27.88	-25.32	-14.59	-39.65	-19.6
	TRCN0000017188	3200	HOXA3	-22.62	-32.54	-25.32	-11.65	-31.42	-18.5
	TRCN0000159744	51227	PIGP	-3.23	-22.64	-25.32	-7.97	-20.56	-10.79
	TRCN0000149604	285093	C2orf85	-19.56	-31.51	-25.29	-13.61	-25.59	-20.39
	TRCN0000074420	81608	FIP1L1	-13.68	-30.87	-25.28	-17.27	-37.34	-12.01
	TRCN0000006459	85417	CCNB3	-28.7	-33.03	-25.26	-15.76	-36.62	-23.05
	TRCN0000118724	145282	MIPOL1	-23.75	-29.77	-25.25	-13.79	-37.12	-16.3
	TRCN0000053991	133584	EGFLAM	-22.23	-38.97	-25.23	-7.13	-31.96	-17.16
	TRCN0000155202	23352	UBR4	-20.41	-33.17	-25.21	-6.81	-40.71	-12.7
	TRCN0000117481	4736	RPL10A	-26.27	-35.01	-25.19	-14.25	-32.99	-24.7
	TRCN0000006368	8631	SKAP1	-9.16	-32.63	-25.19	-8.7	-8.7	-16.41
	TRCN0000003970	6491	STIL	-11.35	-32.33	-25.15	-14.53	-28.39	-15.26
	TRCN0000074788	8894	EIF2S2	-25.23	-34.06	-25.15	-14.73	-37.63	-20.35
	TRCN0000116052	9318	COPS2	-22.78	-33.96	-25.14	-14.65	-36.56	-19.17
	TRCN0000117642	6152	RPL24	-25.34	-32.79	-25.14	-14.19	-32.41	-20.86
	TRCN0000128965	143684	FAM76B	-11.51	-33.23	-25.12	-14.69	-11.39	-8.33
	TRCN0000000306	3070	HELLS	-11.85	-27.86	-25.12	-14.83	-24.12	-21.81
	TRCN0000063552	2905	GRIN2C	-24.32	-33.72	-25.12	-16.58	-30.24	-20.53
	TRCN0000004253	7415	VCP	-26.18	-37.12	-25.11	-9.68	-39.21	-20.2
	TRCN0000055527	4925	NUCB2	-15.71	-20.53	-25.11	-14.36	-16.26	-10.56
	TRCN0000006002	64926	RASAL3	-3.89	-21.57	-25.1	-3.26	-11.19	-8.06
	TRCN0000117605	6134	RPL10	-18.75	-38.64	-25.08	-12.55	-38.22	-25.63
	TRCN0000146975	23511	NUP188	2.63	-2.82	-25.07	-5.79	6.82	-3.31
	TRCN0000117530	6175	RPLP0	-23.8	-33.11	-25.06	-13.84	-34.19	-19.72
	TRCN0000006574	3485	IGFBP2	-15.96	-20.51	-25.06	-3.33	-33.69	-17.9
	TRCN0000001155	7307	U2AF1	-25.06	-34.25	-25.05	-18.56	-34.86	-11.08
	TRCN0000074863	6210	RPS15A	-29.06	-38.66	-25.04	-15.26	-29.14	-21
	TRCN0000063970	1639	DCTN1	-18.85	-35.34	-25.03	-11.38	-39.06	-17.08
	TRCN0000116878	11034	DSTN	-13.96	-25.61	-24.98	-4.77	-20.39	-4.98
	TRCN0000129087	80323	CCDC68	-12.68	-15.5	-24.97	-7.51	-19.2	-10.6
	TRCN0000028655	2746	GLUD1	-18.77	-27.44	-24.96	-11.9	-19.53	-20.49
	TRCN0000051830	23020	SNRNP200	-29.78	-34.69	-24.96	-18.85	-38.58	-24.74
	TRCN0000004434	10393	ANAPC10	-4.94	-12.84	-24.92	-6.92	-4.66	-6.66
	TRCN0000117966	117583	PARD3B	-17.26	-21.03	-24.9	-4.4	-26.51	-13.94
	TRCN0000005168	6188	RPS3	-22.88	-42.31	-24.89	-19.83	-40.19	-28.08
	TRCN0000129516	64743	WDR13	-17.15	-33.53	-24.88	-11.69	-30.33	-10.63
	TRCN0000037410	23049	SMG1	-10.21	-40.67	-24.88	-13.69	-34.45	-22.2
	TRCN0000006209	984	CDK11B	-27.33	-36.42	-24.87	-15.91	-36.81	-21.8
	TRCN0000116325	1778	DYNC1H1	-8.67	-37.2	-24.87	-10.45	-35.7	-18.02
	TRCN0000063829	11341	SCRG1	-28.6	-37.39	-24.86	-16.94	-37.6	-19.41
	TRCN0000074169	4926	NUMA1	-23.43	-23.7	-24.86	-5.58	-13.8	-9.12
	TRCN0000047929	5901	RAN	-31.75	-43.61	-24.85	-19.67	-35.84	-23.39
	TRCN0000121742	254158	CXorf58	-8.51	-19.24	-24.83	-11.57	-21.64	-16.56
	TRCN0000007477	10055	SAE1	-12.5	-11.17	-24.83	-10.84	-20.24	-1.53
	TRCN0000156994	10527	IPO7	-20.74	-35.07	-24.82	-13.91	-35.36	-21.22
	TRCN0000015274	26959	HBP1	-10.55	-10.37	-24.81	-11.57	-10.77	-6.75
	TRCN0000154735	440044	SLC22A20	-15.05	-6.56	-24.81	-10.24	-13.77	-13.48
	TRCN0000158227	54970	TTC12	-15.41	-28.43	-24.81	-13.4	-22.29	-21.33
	TRCN0000001153	10713	USP39	-27.75	-35.94	-24.8	-14.65	-31.7	-21.96
	TRCN0000158913	54881	TEX10	-9.77	-25.33	-24.8	-11.16	-22.44	-9.02
	TRCN0000046738	60676	PAPPA2	-22.61	-28.19	-24.8	-13.58	-33.61	-18.55
	TRCN0000001256	6917	TCEA1	-4.85	-13.32	-24.8	-7.86	-17.63	-17.31
	TRCN0000048130	2889	RAPGEF1	-11.14	-18.22	-24.78	-9.34	-10.73	-4.15
	TRCN0000115748	84677	DSCR8	-10.1	-18.72	-24.76	-6.38	-20.5	-9.93
	TRCN0000060002	5948	RBP2	-5.23	-12.92	-24.76	-5.49	-13.37	-9.62
	TRCN0000072852	54769	DIRAS2	-25.38	-24.71	-24.75	-7.15	-28.36	-17.24
	TRCN0000038829	84196	USP48	-4.97	-20.54	-24.75	13.83	2.89	-17.83
	TRCN0000145314	85025	TMEM60	-9.83	-31.35	-24.74	-4	-21.66	-8.11
	TRCN0000020410	3227	HOXC11	-6.21	-23.71	-24.73	-7.28	-10.02	-9.12
	TRCN0000117549	6229	RPS24	-21.61	-39.62	-24.73	-14.21	-31.84	-17.51
	TRCN0000017944	10153	CEBPZ	-22.59	-32.21	-24.73	-15.12	-23.66	-21.94
	TRCN0000136697	55127	HEATR1	-15.84	-22.21	-24.72	-16.75	-38.82	-19.83
	TRCN0000129974	29980	DONSON	-22.34	-26.37	-24.71	-14.78	-23.89	-19.08
	TRCN0000055456	56132	PCDHB3	-9.29	-10.01	-24.69	-7.64	-16.94	-15.13
	TRCN0000001095	6426	SFRS1	-20.96	-33.71	-24.69	-7.72	-35.67	-17.09
	TRCN0000141835	285313	IGSF10	-20.33	-36.99	-24.67	-13.58	-38.77	-14.6
	TRCN0000145387	26097	C1orf77	-13.93	-24.17	-24.67	-12.56	-32.35	-16.8
	TRCN0000000918	65125	WNK1	-1.87	-15.31	-24.65	-2.52	-10.7	-15.44
	TRCN0000122339	79680	C22orf29	-25.84	-30.22	-24.64	-13.23	-25.97	-23.62
	TRCN0000128404	246126	CYorf15A	-18.91	-30.46	-24.62	-13.68	-15.1	-7.6
	TRCN0000005178	4135	MAP6	-3.14	-24.9	-24.62	-5.3	-24.55	-17.53
	TRCN0000117507	6122	RPL3	-17.06	-32.78	-24.6	-16.49	-35.07	-23.82
	TRCN0000121835	81887	LAS1L	-17.81	-34.51	-24.6	-17.22	-33.96	-18.22
	TRCN0000148197	84668	FAM126A	-21.47	-27.68	-24.59	-11.6	-34.97	-21.21
	TRCN0000029204	5245	PHB	-18.96	-35.09	-24.58	-15.96	-34.26	-20.45
	TRCN0000004999	6128	RPL6	-9.42	-29.43	-24.58	-10.14	-22.65	-6.89
	TRCN0000117674	25873	RPL36	-28.91	-37.54	-24.58	-10.45	-32.84	-25.82
	TRCN0000000124	8106	PABPN1	-25.97	-31.81	-24.57	-11.09	-32.79	-20.55
	TRCN0000078561	2719	GPC3	-1.43	-28.04	-24.56	-8.83	-14.87	-14.36
	TRCN0000015757	90853	SPOCD1	-17.78	-31.79	-24.53	-10.65	-24.13	-17.93
	TRCN0000043726	3776	KCNK2	-19	-19.99	-24.52	-9.27	-24.56	-18.01
	TRCN0000117772	6155	RPL27	-21.7	-41.37	-24.52	-17.17	-35.82	-25.42
	TRCN0000116122	112770	C1orf85	-7.29	-28.84	-24.51	-9.01	-30.51	-16.54
	TRCN0000010354	10111	RAD50	-8.09	-26.57	-24.51	-7.25	-9.35	-13.98
	TRCN0000074668	5093	PCBP1	-24.66	-25.58	-24.51	-15.18	-30.14	-24.09
	TRCN0000019708	6829	SUPT5H	-19.16	-27.22	-24.5	-13.75	-30.11	-21.16
	TRCN0000155989	388524	RPSAP58	-25.76	-35.06	-24.5	-16.83	-34.09	-22.12
	TRCN0000036831	64407	RGS18	-19.8	-35.44	-24.49	-15.45	-35.13	-19.07
	TRCN0000074996	6125	RPL5	-21.71	-33.01	-24.48	-11.9	-25.78	-19.42
	TRCN0000005219	2615	LRRC32	-4.87	-8.34	-24.47	-4.36	-9.49	-1.97
	TRCN0000072662	55631	LRRC40	-15.12	-22.84	-24.46	-10.15	-32.79	-17.01
	TRCN0000053421	57088	PLSCR4	3.25	-7.58	-24.45	-3.19	-6.11	-10.74
	TRCN0000062165	7148	TNXB	-7.95	-3.8	-24.45	-4.59	-23.62	-17.28
	TRCN0000074654	9343	EFTUD2	-17.34	-29.29	-24.44	-11.3	-25.29	-13.81
	TRCN0000121615	55322	C5orf22	-19.65	-26.89	-24.44	-13.03	-30.03	-21.46
	TRCN0000145055	51096	UTP18	-9.66	-30.09	-24.43	-14.89	-21.83	-21.77
	TRCN0000074655	9343	EFTUD2	-26.3	-35.34	-24.42	-16.92	-36.36	-20.75
	TRCN0000118112	51053	GMNN	-22.39	-35.1	-24.38	-13.17	-34.12	-20.62
	TRCN0000002618	55197	RPRD1A	-24.41	-36.31	-24.38	-16.41	-32.9	-14.4
	TRCN0000000464	701	BUB1B	-15.14	-40.04	-24.38	-11.72	-26.27	-13.04
	TRCN0000122144	64853	AIDA	-11.5	-28.33	-24.37	-15.93	-21.41	-20.02
	TRCN0000006645	3183	HNRNPC	-23.89	-34.21	-24.36	-11.83	-30.3	-21.79
	TRCN0000117673	25873	RPL36	-29.18	-43.42	-24.35	-9.8	-41.38	-22.65
	TRCN0000064189	1572	CYP2F1	-12.23	-13.36	-24.35	-2.45	-17.4	-10.11
	TRCN0000117715	6135	RPL11	-24.4	-35.09	-24.35	-17.09	-36.01	-27.76
	TRCN0000029504	22948	CCT5	-20.4	-33.98	-24.34	-11.29	-31.87	-17.28
	TRCN0000137397	84549	MAK16	-29.2	-41.89	-24.33	-19.79	-44.32	-18.67
	TRCN0000029709	1072	CFL1	-23.34	-35.2	-24.33	-10.89	-34.21	-21.54
	TRCN0000022045	8227	SFRS17A	-4.9	-23	-24.33	-9.25	-27.18	-15.13
	TRCN0000003801	1616	DAXX	-9.49	-32.65	-24.32	-14.37	-22.5	-14.92
	TRCN0000056406	56145	PCDHA3	-20.21	-34.7	-24.31	-13.43	-37.86	-15.78
	TRCN0000059713	368	ABCC6	-27.28	-34.55	-24.28	-10.76	-36.6	-23.23
	TRCN0000011551	221395	GPR116	-20.65	-35.84	-24.26	-7.63	-13.31	-18.84
	TRCN0000117708	6181	RPLP2	-24.18	-31.56	-24.26	-16.47	-33.08	-20.29
	TRCN0000001644	9833	MELK	-11.44	-13.73	-24.25	-5.93	-26.35	-8.99
	TRCN0000050003	55661	DDX27	-17.06	-32.1	-24.24	-11.03	-31.5	-21.56
	TRCN0000078289	51540	SCLY	-11.68	-15.63	-24.23	-9.04	-11.8	-17.23
	TRCN0000115926	55161	TMEM33	-10.37	-19.88	-24.22	-11.24	-21.42	-9.2
	TRCN0000115924	55161	TMEM33	-12.92	-28.19	-24.22	-5.39	-21.14	-10.08
	TRCN0000015858	57711	ZNF529	4.05	-10.48	-24.2	-4.02	-5.8	-5.93
	TRCN0000074987	51692	CPSF3	-17.87	-36.87	-24.18	-14.87	-35.28	-23.61
	TRCN0000157605	27229	TUBGCP4	-9.73	-30.43	-24.16	-10.24	-19.23	-16.31
	TRCN0000061362	563	AZGP1	-0.6	-3.33	-24.15	-7.01	-4.62	-2.13
	TRCN0000137859	64968	MRPS6	-25.14	-36.48	-24.15	-12.72	-33.2	-20.61
	TRCN0000045451	2694	GIF	-13.23	-23.34	-24.14	-9.1	-8.65	-16.01
	TRCN0000116384	84570	COL25A1	-14.5	-34.35	-24.14	-14.44	-23.56	-13.3
	TRCN0000133703	57020	C16orf62	-15.47	-27.87	-24.13	-13.63	-23.11	-15.8
	TRCN0000018864	6119	RPA3	-21.28	-28.52	-24.11	-10.6	-28.85	-9.77
	TRCN0000004357	29882	ANAPC2	-7.72	-13.91	-24.1	-8.01	-10.84	-12.65
	TRCN0000122265	285759		-13.73	-22.25	-24.09	-7.13	-24.61	-17.83
	TRCN0000083032	5189	PEX1	-17.93	-23.36	-24.07	-9.06	-28.95	-22.07
	TRCN0000107005	8342	HIST1H2BM	-21.19	-27.92	-24.07	-10.14	-17.24	-17.43
	TRCN0000143318	65056	GPBP1	-11.27	-32.49	-24.07	-4.21	-24.68	-14.4
	TRCN0000008232	9034	CCRL2	-11.63	-11.61	-24.07	-7.76	-19.76	-9.69
	TRCN0000001182	26121	PRPF31	-20.42	-29.44	-24.06	-14.6	-27.43	-25.37
	TRCN0000121311	2260	FGFR1	-19.15	-30.86	-24.05	-6.83	-36.13	-21.8
	TRCN0000007379	8697	CDC23	-23.88	-37	-24.05	-14.33	-35.45	-16.84
	TRCN0000003042	23645	PPP1R15A	-18.15	-18.4	-24.04	-10.21	-26.18	-15.5
	TRCN0000017964	80714	PBX4	-21.4	-20.88	-24.04	-15.66	-32.79	-20.69
	TRCN0000130667	221496	LEMD2	-11.58	-27.12	-24.04	-16.63	-19.34	-14.34
	TRCN0000074994	6125	RPL5	-23.16	-34.56	-24.03	-16.84	-30.69	-20.97
	TRCN0000136266	9937	DCLRE1A	-2.51	3.15	-24.03	-7.25	-11.91	-3.15
	TRCN0000017274	1994	ELAVL1	-15.74	-19.74	-24.03	-5.02	-34.05	-14.47
	TRCN0000022362	23168	RTF1	-18.89	-28.27	-24.02	-12.66	-27.72	-19.7
	TRCN0000047931	5901	RAN	-20.46	-30.83	-24	-14.26	-30.34	-21.19
	TRCN0000002848	5788	PTPRC	-10.53	-29.93	-24	-4.74	-4.66	-8.39
	TRCN0000059507	4686	NCBP1	-26.5	-32.94	-23.96	-15.14	-29.84	-19.68
	TRCN0000038831	84196	USP48	-2.2	-18.39	-23.94	10.6	-3.61	-14.57
	TRCN0000022033	7703	PCGF2	-6.54	-15.31	-23.93	-5.74	-20.06	-15.83
	TRCN0000136675	54977	SLC25A38	-21.66	-38.14	-23.93	-16.94	-36.11	-20.47
	TRCN0000009194	4829	NMBR	-23.13	-30.18	-23.93	-12.07	-13.87	-19.73
	TRCN0000074745	51690	LSM7	-27.21	-32.51	-23.92	-16.17	-31.56	-21.18
	TRCN0000117776	6155	RPL27	-25.36	-33.07	-23.92	-14.08	-27.4	-22.02
	TRCN0000046880	175	AGA	-15.41	-27.92	-23.92	-13.48	-27.77	-16.21
	TRCN0000074872	9716	AQR	-21.52	-25.78	-23.91	-13.51	-29.41	-16.54
	TRCN0000149781	144321	GLIPR1L2	-16.2	-23.95	-23.91	-8.08	-22.93	-14.68
	TRCN0000001570	5597	MAPK6	-6.75	-3.55	-23.89	-0.2	-6.64	-14.96
	TRCN0000137418	79811	SLTM	-9.44	-18.03	-23.88	-11	-22.88	-13.67
	TRCN0000002566	5518	PPP2R1A	-24.31	-33.76	-23.88	-13.57	-22.75	-20.53
	TRCN0000001210	1660	DHX9	-19.49	-26.32	-23.85	-8.53	-25.63	-16.23
	TRCN0000073196	140432	RNF113B	-7.03	-30.04	-23.84	-12.73	-21.66	-19
	TRCN0000006500	4738	NEDD8	-19.43	-31.46	-23.84	-13.9	-32.14	-21.38
	TRCN0000020782	6736	SRY	-14.19	-27.54	-23.84	-9.25	-25.68	-16.77
	TRCN0000128512	51249	TMEM69	-6.71	-17.05	-23.83	-9.62	-17.57	-8.57
	TRCN0000127829	375260	WASH2P	-18.75	-26.05	-23.83	-7.78	-16.6	-6.73
	TRCN0000028123	3291	HSD11B2	-11.56	-11.99	-23.83	-6.41	-15.64	-5.86
	TRCN0000157484	4839	NOP2	-24.72	-37.44	-23.83	-16.63	-36.57	-19.26
	TRCN0000128268	79884	MAP9	-16.75	-22.25	-23.82	-8.32	-20.39	-12.39
	TRCN0000006613	4116	MAGOH	-5.5	-21.96	-23.82	-9.15	-26.98	-17.18
	TRCN0000118480	80790		-7.05	-19.62	-23.81	-7.11	-13.3	-8.48
	TRCN0000143575	27156	RTDR1	-20.72	-30.53	-23.81	-6.52	-23.3	-11.11
	TRCN0000117288	79861	TUBAL3	-11.27	-29.72	-23.81	-14.3	-15.37	-10.92
	TRCN0000144894	253832	ZDHHC20	-10.49	-22.45	-23.79	-7.91	-36.28	-20.21
	TRCN0000074049	345062	PRSS48	-0.96	-15.9	-23.79	-2.97	-6.74	-11.11
	TRCN0000139287	374308	PTCHD3	3.24	-7.5	-23.78	-3.83	-7.66	1.95
	TRCN0000137918	64427	TTC31	-6.23	-16.5	-23.75	-7.74	-19.74	-6.74
	TRCN0000052642	92597	MOBKL1A	-2.03	-0.21	-23.74	-1.58	-4.31	-1.79
	TRCN0000142492	130120	REG3G	10.71	-4.1	-23.72	-1.93	-14.83	-2.9
	TRCN0000134253	84138	SLC7A6OS	-4.74	-25.36	-23.72	-9.65	-22.08	-13.44
	TRCN0000073447	10752	CHL1	-5.07	-22.06	-23.72	-8.53	-26.06	-16.23
	TRCN0000006597	10291	SF3A1	-26.41	-42	-23.7	-11.75	-41.76	-21.8
	TRCN0000136943	203238	C9orf93	-14.05	-30.8	-23.7	-11.74	-16.16	-18.03
	TRCN0000073359	9404	LPXN	-14.67	-35.02	-23.7	-13.47	-21.4	-18.51
	TRCN0000139946	124602	KIF19	-11.71	-31.11	-23.68	-9.2	-29.97	-11.51
	TRCN0000056409	9708	PCDHGA8	-7.2	-19.83	-23.67	-7.65	-14.38	-9.43
	TRCN0000052363	5275	SERPINB13	-10.07	-18.16	-23.67	-7.49	-13.27	-13.25
	TRCN0000020051	4664	NAB1	-5.55	-29.06	-23.66	-11.62	-17.7	-13.97
	TRCN0000147133	23029	RBM34	-8.78	-22.73	-23.66	-6.71	-19.51	-7.34
	TRCN0000146949	25839	COG4	-20.07	-32.5	-23.66	-12.73	-18.45	-24.77
	TRCN0000075001	55094	GPATCH1	-7.65	-3.43	-23.65	-5.77	-14.43	-15.4
	TRCN0000153980	114625	ERMAP	-20	-28.78	-23.64	-11.11	-28.94	-22.96
	TRCN0000134016	9925	ZBTB5	-12.69	-30.69	-23.63	-13.79	-26.75	-18.43
	TRCN0000061515	30836	DNTTIP2	-26.25	-39.36	-23.63	-13.41	-33.66	-25.28
	TRCN0000014828	10781	ZNF266	-19.35	-16.03	-23.62	-9.36	-26.08	-10.08
	TRCN0000004512	56616	DIABLO	-0.87	-34.27	-23.62	-7.62	-15.42	-5.85
	TRCN0000117490	9045	RPL14	-23.72	-31.99	-23.62	-15.64	-40.23	-14.13
	TRCN0000152761	6297	SALL2	-10.54	-23.56	-23.61	-6.3	-15.03	-12.26
	TRCN0000117065	51175	TUBE1	-10.1	-16.51	-23.59	-6.79	-15.97	-6.06
	TRCN0000002942	8493	PPM1D	-2.08	-16.57	-23.59	-3.96	-10.84	-7
	TRCN0000106839	94239	H2AFV	-15.3	-25.41	-23.59	-12.86	-20.25	-12.35
	TRCN0000002600	52	ACP1	-9.85	-22.66	-23.58	-9.9	-15.87	-16.84
	TRCN0000019320	2908	NR3C1	-7.05	-13.47	-23.56	-5.4	-4.64	-11.4
	TRCN0000117635	6170	RPL39	-28.35	-33.91	-23.55	-10.17	-32.34	-22.92
	TRCN0000017697	22877	MLXIP	-15.82	-3.84	-23.54	-8.18	-8.46	-6.22
	TRCN0000061442	7205	TRIP6	-5.46	-12.5	-23.54	-2.41	-13.48	-1.93
	TRCN0000118656	2811	GP1BA	-7.31	-25.94	-23.51	-12.18	-13.72	-11.45
	TRCN0000004361	29945	ANAPC4	-23.16	-30.47	-23.51	-15.79	-25.25	-25.42
	TRCN0000001093	6426	SFRS1	-23.67	-39.94	-23.51	-11.22	-31.89	-24.47
	TRCN0000001082	6421	SFPQ	-19.13	-29.24	-23.5	-8.11	-32.94	-14.59
	TRCN0000007955	6161	RPL32	-19.55	-36.25	-23.5	-17.01	-25.85	-19.55
	TRCN0000073900	84871	AGBL4	-8.42	-7.25	-23.49	-3.49	-2.47	-4.53
	TRCN0000006323	22858	ICK	-20.02	-8.3	-23.49	-5.87	-22.69	-13.68
	TRCN0000150996	89790	SIGLEC10	-7.01	-20.17	-23.48	-8.4	-16.47	-6.68
	TRCN0000060882	390154	OR5T3	-17.1	-28.8	-23.47	-14.67	-24.18	-16.81
	TRCN0000133974	55668	C14orf118	-7.16	-18.84	-23.47	-7.42	-29.07	-15.62
	TRCN0000019510	4171	MCM2	6.1	-22.24	-23.46	-7.02	-4.76	-10.35
	TRCN0000047908	1938	EEF2	-20.41	-31.36	-23.46	-8.36	-22.72	-16.19
	TRCN0000019557	9767	PHF16	-25.19	-25.66	-23.46	-14.38	-36.96	-14.05
	TRCN0000029451	3313	HSPA9	-25.39	-37.44	-23.46	-13.58	-21.37	-22.68
	TRCN0000004202	55585	UBE2Q1	-20.92	-19.55	-23.45	-12.13	-22.32	-16.57
	TRCN0000072674	27316	RBMX	-13.19	-34.71	-23.45	-7.07	-23.7	-13.92
	TRCN0000128835	22891	ZNF365	-19.64	-25.51	-23.44	-10.23	-17.3	-19.81
	TRCN0000118789	57214	KIAA1199	-9.24	-26.07	-23.43	-13.51	-22.48	-17.65
	TRCN0000063785	10571		-17	-14.15	-23.41	-4.44	-8.16	-11.63
	TRCN0000117713	6135	RPL11	-20.12	-23.46	-23.41	-14.29	-29.43	-17.92
	TRCN0000130440	84141	FAM176A	-11.77	-34.12	-23.41	-12.25	-31.13	-11.6
	TRCN0000153630	57763	ANKRA2	-12.9	-27.56	-23.41	-11.93	-21	-11.53
	TRCN0000053113	5442	POLRMT	-4.35	-25.9	-23.41	-8.36	-15.7	-8.38
	TRCN0000149047	10440	TIMM17A	-9.65	-21.59	-23.4	-9.31	-14.07	-14.3
	TRCN0000117864	54825	CDHR2	-11.74	-33.49	-23.4	-7.66	-24.92	-16.52
	TRCN0000074683	5094	PCBP2	-25.18	-20.33	-23.4	-12.38	-27.75	-16.84
	TRCN0000000074	23451	SF3B1	-25.84	-39.67	-23.4	-13.47	-36.14	-21.71
	TRCN0000121222	5347	PLK1	-23.26	-31.97	-23.39	-13.73	-35.02	-23.93
	TRCN0000084105	6905	TBCE	-11.81	-36.67	-23.38	-9.69	-29.12	-20.57
	TRCN0000061588	5726	TAS2R38	-23.24	-31.76	-23.38	-13.98	-29.18	-20.14
	TRCN0000047905	326624	RAB37	-20.9	-22.95	-23.36	-12.19	-26.41	-22.26
	TRCN0000046044	316	AOX1	-4.37	-14.23	-23.36	-6.44	-19.77	-4.7
	TRCN0000049390	10465	PPIH	-10.95	-24.94	-23.33	-11.59	-24.3	-14.88
	TRCN0000015145	146050	ZSCAN29	-8.53	-5.32	-23.32	-1.1	-4.9	-6.82
	TRCN0000048445	442624		-0.11	-6.39	-23.32	-3.62	-5.76	-6.96
	TRCN0000017557	6474	SHOX2	-13.66	-36.76	-23.31	-13.87	-9.05	-7.1
	TRCN0000061790	1434	CSE1L	-26.31	-35.02	-23.3	-14.47	-38.52	-18.68
	TRCN0000117565	6133	RPL9	-26.43	-38.62	-23.3	-17.66	-38.24	-22.81
	TRCN0000065272	1314	COPA	-21.58	-17.6	-23.3	-11.79	-27.51	-22.1
	TRCN0000006878	5533	PPP3CC	-11.98	-22.15	-23.29	-2.69	-15.83	-9.07
	TRCN0000083948	7399	USH2A	-12.86	-19.3	-23.29	-6.01	-15.36	-10.35
	TRCN0000051611	57130	ATP13A1	-15.19	-20.23	-23.28	-9.65	-26.5	-8.62
	TRCN0000004998	6128	RPL6	-26.58	-37.73	-23.26	-14.62	-32.77	-25.86
	TRCN0000005453	54623	PAF1	-20.58	-35.46	-23.26	-15.75	-35.22	-21.92
	TRCN0000017460	402530		-22.35	-37.53	-23.23	-14.19	-32.62	-20.17
	TRCN0000148744	9733	SART3	-6.35	-12.82	-23.22	-9	-20.24	-3.88
	TRCN0000074807	8661	EIF3A	-21.77	-32.16	-23.22	-10.21	-33.98	-17.11
	TRCN0000018068	23033	DOPEY1	-13.58	-34.54	-23.21	-12.38	-27.76	-24.24
	TRCN0000050922	10247	HRSP12	-14.27	-34.79	-23.21	-13.68	-28.77	-13.14
	TRCN0000002501	2764	GMFB	-14.85	-23.51	-23.21	-13.26	-24.15	-13.75
	TRCN0000063626	51338	MS4A4A	-3.55	-8.76	-23.17	-2.41	-0.54	-6.5
	TRCN0000118432	136242	PRSS37	-7.46	-1.79	-23.16	-1.03	-10.47	-12.01
	TRCN0000149877	255231	MCOLN2	-18.85	-26.32	-23.14	-13.01	-14.11	-8.6
	TRCN0000138404	25946	ZNF385A	-20.93	-21.28	-23.14	-8.41	-34.56	-20.77
	TRCN0000061827	55740	ENAH	-11.17	-19.58	-23.13	-5.23	-14.52	-9.09
	TRCN0000063042	115352	FCRL3	-23.85	-29.83	-23.13	-10.4	-28.1	-17.15
	TRCN0000049867	10535	RNASEH2A	-12.4	-34.54	-23.12	-10.64	-20.25	-19.77
	TRCN0000044140	1259	CNGA1	-2	-22.38	-23.12	-1.29	-4.51	1.88
	TRCN0000152438	400986		-19.57	-28	-23.1	-12.49	-24.98	-17.89
	TRCN0000130690	56159	TEX11	-9.87	-19.33	-23.09	-14.88	-13.8	-18.58
	TRCN0000157503	284040	CDRT4	-13.8	-23.25	-23.09	-9.33	-23.53	-15.13
	TRCN0000074798	4809	NHP2L1	-25.66	-46.39	-23.09	-15.98	-42.4	-24.78
	TRCN0000074883	6218	RPS17	-1.31	-19.76	-23.08	-6.2	-20.17	-5.95
	TRCN0000074871	9716	AQR	-24.51	-30.04	-23.08	-13.7	-30.8	-21.4
	TRCN0000116704	79913	ACTR5	-9.82	-14.92	-23.07	-7.22	-23.52	-12.44
	TRCN0000003879	5683	PSMA2	-11.71	-22.55	-23.05	-9.35	-15.65	-13.02
	TRCN0000051724	8747	ADAM21	-27.29	-32.24	-23.04	-15.73	-32.98	-18.31
	TRCN0000051304	8505	PARG	-14.25	-12.62	-23.04	-9.51	-21.21	-12.34
	TRCN0000005890	51198	C9orf53	-23.56	-23.36	-23.03	-12.18	-30.01	-21.4
	TRCN0000045616	80347	COASY	-5.9	-34.53	-23.02	-8.01	-16.62	-13.78
	TRCN0000128334	84668	FAM126A	-9.62	-28.52	-23.02	-6.31	-15.12	-10.7
	TRCN0000117122	445815	PALM2-AKAP2	-3.97	-15.69	-23.02	-3.68	-27.46	-9.1
	TRCN0000115738	81557	MAGED4B	-20.86	-31.64	-23.01	-5.43	-24.09	-12.19
	TRCN0000021985	9282	MED14	-18.39	-35.57	-23	-15.74	-29.15	-16.93
	TRCN0000050838	5446	PON3	-9.32	-29.99	-23	-13.51	-19.48	-11.17
	TRCN0000134434	10436	EMG1	-19.49	-28.52	-22.99	-13.28	-39.82	-21.73
	TRCN0000156460	23212	RRS1	-17.76	-24.74	-22.98	-14.15	-22.85	-24.27
	TRCN0000144112	55746	NUP133	-14.37	-32.43	-22.97	-14.55	-30.7	-25.29
	TRCN0000035905	87178	PNPT1	-15.63	-23.81	-22.97	-10.17	-19.73	-11.73
	TRCN0000059012	83729	INHBE	-4.89	-23.54	-22.97	-2.69	-16.99	-4.01
	TRCN0000005266	10257	ABCC4	-18.11	-15.69	-22.96	-14.07	-24.26	-18.49
	TRCN0000117675	25873	RPL36	-21.11	-25.76	-22.96	-5.86	-26.85	-14.16
	TRCN0000017246	3191	HNRNPL	-21.8	-27.14	-22.95	-13.74	-30.96	-22.31
	TRCN0000018242	23091	ZC3H13	-12.21	-33.26	-22.95	-14.42	-25.13	-15.5
	TRCN0000006414	2044	EPHA5	-14.73	-27.75	-22.95	-5.18	-7.77	-16.55
	TRCN0000021770	9584	RBM39	-15.66	-33.07	-22.95	-17.05	-38.28	-16.53
	TRCN0000149495	151888	BTLA	-19.41	-29.65	-22.94	-14.41	-30.73	-17.39
	TRCN0000135367	161779	PGBD4	-8.61	-32.31	-22.94	-4.05	-10.13	-9.25
	TRCN0000117770	6231	RPS26	-23.28	-30.74	-22.94	-13.81	-27.59	-19.17
	TRCN0000043864	80255	SLC35F5	-22.86	-37.13	-22.93	-17.09	-27.97	-20.7
	TRCN0000060024	23165	NUP205	-25.57	-30.58	-22.93	-14.08	-29.18	-20.75
	TRCN0000057661	7037	TFRC	-18	-18.6	-22.92	-13.27	-26.69	-21.15
	TRCN0000004899	7486	WRN	-20.35	-31.32	-22.91	-11.23	-28.32	-17.8
	TRCN0000016196	64375	IKZF4	-6.9	-23.36	-22.91	-3.2	-18.64	-11.49
	TRCN0000150387	161003	STOML3	1.02	-17.9	-22.91	-11.21	-26.99	-10.16
	TRCN0000045354	1615	DARS	-9.16	-22.81	-22.9	-8.11	-23.21	-14.16
	TRCN0000138548	154313	C6orf165	-10.01	-37.25	-22.9	-7.93	-12.46	-14.12
	TRCN0000017782	159119	HSFY2	-17.53	-29.88	-22.88	-14.31	-40.53	-17.72
	TRCN0000159909	1965	EIF2S1	-17.91	-42.28	-22.86	-8.37	-30.68	-22.87
	TRCN0000059958	9688	NUP93	-21.12	-27.12	-22.86	-17.68	-31.78	-22.51
	TRCN0000072778	79084	WDR77	-10.73	-12.08	-22.86	-2.43	-16.01	-10.29
	TRCN0000052953	5422	POLA1	-6.31	-20.58	-22.85	-3.84	-25.05	-16.1
	TRCN0000002281	84930	MASTL	-2.22	-0.42	-22.85	-3.31	-8.24	-1.45
	TRCN0000021192	3344	FOXN2	-5.29	-19.95	-22.85	-10.34	-16.58	-4.61
	TRCN0000118643	820	CAMP	-16.86	-21.64	-22.84	-11.41	-18.53	-9.75
	TRCN0000072525	2246	FGF1	1.65	-15.47	-22.84	-1.49	-7.14	-10.1
	TRCN0000128379	51659	GINS2	-20.9	-32.26	-22.84	-7.17	-33.79	-21.51
	TRCN0000035081	178	AGL	-17.46	-21.21	-22.83	-10.64	-15.12	-18.3
	TRCN0000155458	7203	CCT3	-21.03	-31.55	-22.82	-6.75	-27.19	-18.94
	TRCN0000117602	6134	RPL10	-19.83	-32.06	-22.8	-10.73	-34.67	-20.98
	TRCN0000000861	5562	PRKAA1	-20.24	-35.41	-22.8	-12.52	-40.15	-22.61
	TRCN0000045908	790	CAD	-3.78	-8.49	-22.8	-6.14	-13.23	-8.4
	TRCN0000151043	116150	NUS1	-7.83	-7.17	-22.79	-11.51	-23.75	-19.6
	TRCN0000141475	285600	C5orf36	-20.04	-23.9	-22.79	-14.83	-36.03	-22.68
	TRCN0000159361	6185	RPN2	-9.47	-15.15	-22.79	-5.47	-14.96	-8.61
	TRCN0000054050	7060	THBS4	-10.72	-27.91	-22.79	-15.43	-25.19	-13.19
	TRCN0000134064	29035	C16orf72	-24.72	-34.7	-22.77	-15.04	-27.92	-24.87
	TRCN0000000165	23398	PPWD1	-14.36	-28.76	-22.77	-10.81	-24.78	-20.64
	TRCN0000013033	7756	ZNF207	-17.24	-7.46	-22.76	0.21	-13.97	-17.76
	TRCN0000001162	11338	U2AF2	-21.38	-34.39	-22.74	-10.48	-32.27	-20.94
	TRCN0000053068	5437	POLR2H	-22.66	-25.61	-22.74	-12.94	-32.12	-25.84
	TRCN0000117628	51187	RSL24D1	-13.52	-27.1	-22.74	-9.52	-22.37	-12.71
	TRCN0000013579	473	RERE	-7.21	-23.83	-22.71	-3.6	-7.34	-6.65
	TRCN0000007174	6207	RPS13	-25.45	-28.98	-22.7	-15.06	-33.07	-18.33
	TRCN0000056632	23479	ISCU	-26.86	-29.35	-22.69	-16.33	-21.23	-20.75
	TRCN0000015195	7637	ZNF84	-19.57	-26.93	-22.69	-7.78	-18.9	-19.48
	TRCN0000007581	10482	NXF1	-22.17	-29.36	-22.69	-6.18	-31.14	-21.97
	TRCN0000129053	8568	RRP1	-17.49	-31.06	-22.68	-11.72	-26.68	-20.03
	TRCN0000008616	6129	RPL7	-21.36	-27.65	-22.68	-9.16	-25.84	-17.82
	TRCN0000029167	8774	NAPG	-14.69	-13.66	-22.67	-9.11	-11.67	-7.87
	TRCN0000155887	9238	TBRG4	-13.27	-22.36	-22.66	-4.54	-18.92	-9.24
	TRCN0000035651	1787	TRDMT1	-13.47	-30.71	-22.66	-8.36	-18.54	-18.5
	TRCN0000006614	4116	MAGOH	-15.07	-33.96	-22.66	-14.38	-41.71	-19.13
	TRCN0000117621	6144	RPL21	-16.31	-28.31	-22.65	-4.31	-31.99	-18.31
	TRCN0000128356	2315	MLANA	-0.44	-10.67	-22.64	-2.86	-10.56	-4.57
	TRCN0000013943	2128	EVX1	-8.3	-18.05	-22.63	-13.39	-15.66	-12.24
	TRCN0000082505	392347		-19.83	-18.06	-22.63	-7.32	-23.4	-9.64
	TRCN0000062303	27299	ADAMDEC1	-20.73	-38.35	-22.63	-15.2	-28.48	-23.02
	TRCN0000148388	199713	NLRP7	-13.58	-31.6	-22.63	-10.83	-17.48	-6.39
	TRCN0000013048	7761	ZNF214	-2.82	-9.8	-22.63	-5.5	-8.79	-8.91
	TRCN0000052321	89778	SERPINB11	-6.42	-14.81	-22.62	-12.93	-12.48	-18.47
	TRCN0000135808	57828	CATSPERG	-18.94	-15.63	-22.61	-11.99	-18.83	-19.75
	TRCN0000049954	79039	DDX54	-24.08	-32.98	-22.61	-16.19	-30.46	-20.98
	TRCN0000004876	6696	SPP1	-3.8	-16.61	-22.61	-3.11	-8.5	-7.77
	TRCN0000047567	9901	SRGAP3	-8.71	-13.32	-22.6	-14.93	-19.25	-10.02
	TRCN0000045135	27091	CACNG5	-12.25	-13.87	-22.6	-11.14	-14.92	-12.41
	TRCN0000155603	8662	EIF3B	-23.73	-33.84	-22.6	-15.36	-29.98	-18.81
	TRCN0000021454	401991		-2.11	-12.33	-22.6	-8.65	-13.24	-12.4
	TRCN0000150921	1315	COPB1	-16.54	-23.48	-22.59	-10.05	-28.63	-17.69
	TRCN0000128695	24141	C20orf103	-8.59	-7.88	-22.59	-3.39	-5.8	-11.08
	TRCN0000047748	9938	ARHGAP25	-12.11	-22.36	-22.59	-6.78	-25.72	-13.07
	TRCN0000144653	10844	TUBGCP2	-26.43	-36.73	-22.58	-17.25	-37.99	-17.18
	TRCN0000061606	23224	SYNE2	-8.53	-26.07	-22.58	-7.71	-17.79	-9.47
	TRCN0000061127	390436	OR4K17	-14.08	-23.7	-22.58	-8.04	-22.35	-12.99
	TRCN0000035368	256435	ST6GALNAC3	-9.28	-29.63	-22.57	-12.01	-12.01	-10.57
	TRCN0000018914	8607	RUVBL1	-11.31	-27.59	-22.57	-7.35	-11.01	-19.83
	TRCN0000107720	2079	ERH	-21.52	-34.33	-22.56	-16.41	-34.7	-22.55
	TRCN0000051793	271	AMPD2	-11.74	-14.21	-22.56	-11.41	-20.2	-11.08
	TRCN0000153245	79908	BTNL8	-1.99	-2.87	-22.55	-4.29	-7.66	-7.39
	TRCN0000134658	22867		-4.6	-20.21	-22.55	-12.34	-21.25	-13.52
	TRCN0000047011	55644	OSGEP	-15.84	-30.92	-22.54	-16.58	-37.27	-18.17
	TRCN0000008365	165829	GPR156	-5.14	-9.63	-22.54	-7.05	-28.39	-16.34
	TRCN0000035400	349565	NMNAT3	-6.78	-9.44	-22.53	-11.11	-19.36	-3.69
	TRCN0000117479	4736	RPL10A	-21.19	-28.12	-22.53	-3.72	-18.02	-18.52
	TRCN0000074502	84365	MKI67IP	-13.05	-28.01	-22.53	-13.93	-27.69	-15.11
	TRCN0000130427	401265	KLHL31	-10.65	-18.83	-22.52	-7.47	-11.6	-10.12
	TRCN0000013726	1390	CREM	-11.05	-25.18	-22.52	-8.84	-12.24	-8.5
	TRCN0000013485	9586	CREB5	-19.04	-24.96	-22.51	-12.34	-27.71	-21.6
	TRCN0000116130	10144	FAM13A	-10.31	-14.46	-22.51	-10.66	-30.56	-18.52
	TRCN0000121547	9768	KIAA0101	-4.55	-26.79	-22.51	-5.36	-7.85	-4.55
	TRCN0000129399	64061	TSPYL2	-10.65	-16.73	-22.5	-10.98	-19.8	-17.33
	TRCN0000123109	79932	KIAA0319L	-4.27	-7.08	-22.5	-2.67	-7.92	-5.99
	TRCN0000050755	66005	CHID1	-10.84	-22.05	-22.49	-7.83	-14.04	-14.99
	TRCN0000064087	57128	LYRM4	-17	-35.72	-22.48	-15.87	-30.63	-25.77
	TRCN0000075021	988	CDC5L	-18.12	-30.64	-22.48	-14.01	-29.18	-19.88
	TRCN0000058298	9210	BMP15	-9.04	-8.49	-22.48	-7.99	-10.77	-6.07
	TRCN0000117527	6175	RPLP0	-15	-25.48	-22.48	-12.06	-22.06	-14.48
	TRCN0000150816	23085	ERC1	-4.25	-25.47	-22.48	-6.97	-9.46	-6.46
	TRCN0000150550	55904	MLL5	-18.32	-30.54	-22.47	-11.37	-17.3	-19.76
	TRCN0000117676	25873	RPL36	-18.74	-26.59	-22.47	-11.72	-24.33	-14.98
	TRCN0000017740	285190	RGPD4	-18.99	-24.9	-22.47	-15.18	-29.45	-19.96
	TRCN0000136071	84910	TMEM87B	-10.57	-23.7	-22.47	-7.14	-9.5	-13.94
	TRCN0000154899	4978	OPCML	-1.02	-3.22	-22.47	-4.33	-9.04	-4.26
	TRCN0000001357	160851	DGKH	-8.27	-23.2	-22.44	-7.85	-10.14	-16.1
	TRCN0000154763	389610	XKR5	-8.61	-17.24	-22.44	-6.93	-11.81	-10.7
	TRCN0000150964	83856	FSD1L	-13.47	-31.81	-22.44	-14.97	-26.47	-17.56
	TRCN0000051219	57696	DDX55	-7.24	-19.34	-22.43	-4.37	-4.46	-2.92
	TRCN0000058061	5718	PSMD12	-13.22	-39.1	-22.43	-13.42	-35.45	-17.5
	TRCN0000059737	372	ARCN1	-26.8	-24.98	-22.42	-14.12	-37.09	-24.59
	TRCN0000020869	117581	TWIST2	-21.04	-26.85	-22.42	-6.41	-28.2	-13.17
	TRCN0000009158	256710	GLIPR1L1	-14.65	-15.59	-22.42	-11.13	-36.58	-20.11
	TRCN0000063619	59352	LGR6	-7.96	-17.92	-22.41	-6.06	-14.51	-13.59
	TRCN0000015557	257218	SHPRH	-14.48	-24.81	-22.41	-10.94	-27.3	-19.21
	TRCN0000050449	956	ENTPD3	-0.17	-23.7	-22.4	-5.89	-13.45	-14.86
	TRCN0000157038	118460	EXOSC6	-14.16	-31.16	-22.4	-9.24	-30.53	-10.45
	TRCN0000137071	285941	C7orf71	-9.3	-12.21	-22.39	-3.41	-11.34	-14.25
	TRCN0000136064	25813	SAMM50	-24.35	-33.11	-22.38	-17.3	-26.13	-21.95
	TRCN0000121086	780	DDR1	-15.82	-26.68	-22.38	-5.94	-18.75	-22.37
	TRCN0000014665	10743	RAI1	-11.23	-29.01	-22.37	-10.14	-12.29	-12.78
	TRCN0000137614	11148	HHLA2	-19.78	-27.31	-22.36	-15.31	-34.8	-18.02
	TRCN0000046497	114112	TXNRD3	-8.87	-11.44	-22.36	-9.72	-26.54	-9.27
	TRCN0000052678	26472	PPP1R14B	-14.45	-26.07	-22.36	-5.88	-19.04	-16.12
	TRCN0000075038	6160	RPL31	-20.48	-28.81	-22.35	-12.65	-26.42	-17.24
	TRCN0000063594	2907	GRINA	3.11	4.4	-22.34	2.6	-5.24	1.01
	TRCN0000128100	147990		-11.21	-15.34	-22.34	-13.44	-19.95	-12.06
	TRCN0000018183	7643	ZNF90	-7.68	-27.92	-22.33	-9.53	-9.54	-18.85
	TRCN0000137326	55854	ZC3H15	-19.83	-24.11	-22.32	-10.27	-4.11	-20.81
	TRCN0000005552	83543	AIF1L	-11.66	-30.01	-22.32	-6.26	-17.8	-9.3
	TRCN0000141288	138311	FAM69B	-14.69	-14.9	-22.32	-9.84	-12.43	-4.59
	TRCN0000035634	6483	ST3GAL2	-10.52	-13.81	-22.31	-10.61	-22.88	-9.18
	TRCN0000000011	6625	SNRNP70	-22.64	-32.7	-22.31	-13.74	-29.8	-20.32
	TRCN0000134075	144811	C13orf31	-12.37	-32.92	-22.31	-10.06	-31.82	-10.77
	TRCN0000156926	6130	RPL7A	-25.03	-29.18	-22.31	-15.22	-27.18	-22.96
	TRCN0000151955	84324	SARNP	-7.77	-19.8	-22.3	-12.67	-35.21	-15.11
	TRCN0000073073	80230	RUFY1	-9.81	-6.99	-22.3	-10.58	-14.11	-6.92
	TRCN0000053541	6273	S100A2	-5.47	-24.51	-22.3	-9.01	-22	-7.07
	TRCN0000143561	123887	ZG16	-14.02	-14.32	-22.27	-12.57	-25.36	-21.25
	TRCN0000014940	10915	TCERG1	-14.48	-25.05	-22.27	-10.07	-20.76	-10.42
	TRCN0000000939	6725	SRMS	-14.89	-15.67	-22.27	-2.25	-24.19	-3.38
	TRCN0000149703	57539	WDR35	-7.27	-23.23	-22.25	-12.55	-9.57	-12.98
	TRCN0000148030	54674	LRRN3	-9.24	-28.75	-22.25	-8.28	-31.94	-11.67
	TRCN0000073828	9700	ESPL1	-2.27	-8.16	-22.25	-3.29	-9.45	-2.19
	TRCN0000074887	6218	RPS17	-13.27	-31.19	-22.25	-12.06	-30.83	-19.1
	TRCN0000013835	1958	EGR1	-15.9	-26.13	-22.25	-11.43	-14.67	-12.17
	TRCN0000015607	339799	EIF3FP3	-20.49	-40.21	-22.24	-12.34	-29.78	-10.97
	TRCN0000062219	6167	RPL37	-27.82	-36.12	-22.23	-10.01	-28.12	-18.89
	TRCN0000053096	391707		-9.78	-16.48	-22.23	-7.91	-10.2	-12.43
	TRCN0000011216	1213	CLTC	-5.18	-27.34	-22.22	-12.11	-35.11	-17.86
	TRCN0000056956	7100	TLR5	-5.23	-22.1	-22.21	-8.91	-18.18	-7.71
	TRCN0000013300	8896	BUD31	-20.68	-29.3	-22.2	-13.77	-27.57	-16.9
	TRCN0000021368	5433	POLR2D	-21.34	-34.71	-22.2	-12.42	-33	-22.01
	TRCN0000063466	26119	LDLRAP1	-1.83	-9.33	-22.2	-4.32	-14.95	-4.8
	TRCN0000021167	387032	ZKSCAN4	-10.89	-16.09	-22.19	-10.2	-24.38	-8.67
	TRCN0000052125	200316	APOBEC3F	-14.76	-18.93	-22.19	-4.39	-16.57	-11.34
	TRCN0000029126	7416	VDAC1	-4.48	-13.38	-22.19	-14.69	-28.41	-11.03
	TRCN0000050092	416	ARSF	-4.78	-4.75	-22.19	-3.3	-12	-7.62
	TRCN0000179257	9172	MYOM2	-14.54	-19.35	-22.18	-7	-24.45	-15.92
	TRCN0000136980	83715	ESPN	-15.37	-31.33	-22.18	-15.22	-30.67	-16.78
	TRCN0000130822	339487	ZBTB8OS	-15.92	-30.23	-22.18	-8.06	-35.03	-24.45
	TRCN0000151189	51281	ANKMY1	-3.86	-18.54	-22.17	-6.66	-6.15	-9.42
	TRCN0000129016	128346	C1orf162	-20.74	-20.24	-22.16	-7.18	-18.5	-16.2
	TRCN0000117487	9045	RPL14	-21.17	-36.34	-22.16	-11.93	-26.55	-19.57
	TRCN0000117405	6154	RPL26	-13.07	-28.55	-22.16	-10.3	-32.74	-17.49
	TRCN0000074359	203068	TUBB	-9.91	-28.09	-22.15	-12.77	-31.5	-8.46
	TRCN0000154703	8993	PGLYRP1	-0.85	-16.52	-22.15	-11.51	-4.5	-2.47
	TRCN0000156963	81618	ITM2C	-3	-29.59	-22.15	-5.77	-17.02	-14.54
	TRCN0000004613	64400	AKTIP	-3.38	-13.13	-22.14	-2.21	-3.75	-10
	TRCN0000142531	405753	DUOXA2	-15.04	-25.88	-22.13	-11.06	-25.49	-12.99
	TRCN0000130999	9798	KIAA0174	-6.22	-23.33	-22.12	-6.92	-12.22	-9.8
	TRCN0000078465	23761	PISD	-6.84	-22.98	-22.12	-1.66	-26.4	-13.26
	TRCN0000056454	56103	PCDHGB2	-7.33	-14.52	-22.12	-3.95	-19	-11.41
	TRCN0000075050	6726	SRP9	-11.73	-28.67	-22.12	-6.38	-25.05	-10.51
	TRCN0000145499	392636	TMEM195	-13.13	-29.16	-22.12	-10.48	-23.61	-15.26
	TRCN0000058704	51378	ANGPT4	-3.5	-3.78	-22.12	-0.46	-10.32	-3.6
	TRCN0000133760	4246	SCGB2A1	-15.09	-21.34	-22.12	-14.53	-24.73	-17.87
	TRCN0000147325	79050	NOC4L	-19.75	-28.31	-22.11	-13.52	-27.88	-17.02
	TRCN0000001598	3932	LCK	-7.19	-27.33	-22.1	-10.6	-21.73	-4.93
	TRCN0000015592	7673	ZNF222	-10.06	-25.75	-22.1	-7.42	-15.25	-12.1
	TRCN0000059478	26207	PITPNC1	-12.96	-28.14	-22.1	-6.06	-20.07	-13.54
	TRCN0000000063	8175	SF3A2	-21.4	-28.21	-22.09	-12.37	-23.79	-6.08
	TRCN0000000618	780	DDR1	-11.66	3.01	-22.09	-10.94	-24.94	-17.35
	TRCN0000074765	6201	RPS7	-24.4	-34.38	-22.09	-14.55	-31.7	-23.13
	TRCN0000020911	23066	CAND2	-13.92	-29.89	-22.09	-10.73	-31.03	-15.13
	TRCN0000034923	83468	GLT8D2	0.75	4.62	-22.08	2.15	-3.91	-9.11
	TRCN0000017199	11023	VAX1	-2.03	-7.46	-22.08	-0.15	-10.74	-3.15
	TRCN0000010512	8559	PRPF18	-23.01	-33.12	-22.07	-14.73	-34.64	-17.72
	TRCN0000001187	51362	CDC40	-25.78	-33.49	-22.07	-16.31	-31.72	-21.99
	TRCN0000040207	1978	EIF4EBP1	-5.87	-18.67	-22.06	0.83	-9.56	-9.71
	TRCN0000009379	56656	OR2S2	-7.21	-32.8	-22.05	-3.71	-18.45	-18.06
	TRCN0000053021	10914	PAPOLA	-13.28	-23.73	-22.05	-6.69	-22.47	-15.4
	TRCN0000083760	57055	DAZ2	-5.34	-20.47	-22.05	-3.95	-15.24	-14.31
	TRCN0000006907	9107	MTMR6	-9.91	-17.41	-22.04	-4.34	-11.27	-1.57
	TRCN0000008999	27239	GPR162	-1.93	-14.19	-22.04	-6.76	-18.28	-6.51
	TRCN0000117606	6134	RPL10	-11.39	-28.56	-22.03	-9.47	-27.97	-18.73
	TRCN0000009098	3358	HTR2C	-4.51	-7.66	-22.01	-1.24	-27.44	-18.98
	TRCN0000140755	51406	NOL7	-15.43	-35.89	-22.01	-6.48	-37.24	-17.35
	TRCN0000139336	51605	TRMT6	-9.67	-21.35	-22	-4.37	-15.22	-6.5
	TRCN0000156525	2086	ERV3	-20.7	-26.4	-22	-14.39	-31.36	-18.06
	TRCN0000046913	4928	NUP98	-11.62	-25.23	-22	-9.24	-13.57	-17.45
	TRCN0000038968	6240	RRM1	-25.23	-30.71	-22	-9.51	-31.65	-13.44
	TRCN0000130211	57565	KLHL14	-20.1	-22.72	-21.99	-16.88	-36.26	-19.76
	TRCN0000011396	1909	EDNRA	-11.2	-22.98	-21.99	-11.81	-35.53	-12.92
	TRCN0000005164	6188	RPS3	-19.66	-32.35	-21.98	-11.61	-20.06	-21.86
	TRCN0000074042	341277	OVCH2	4.51	5.55	-21.97	-6.6	-8.45	-4.74
	TRCN0000130987	51497	TH1L	-18.24	-22.7	-21.97	-14.21	-26.34	-15.08
	TRCN0000072458	10969	EBNA1BP2	-23.72	-31.6	-21.97	-13.96	-32.59	-19.92
	TRCN0000045363	56474	CTPS2	-15.18	-24.71	-21.97	-9.54	-26.98	-16.05
	TRCN0000154605	9868	TOMM70A	-16.62	-25.73	-21.96	-14.88	-18.61	-11.04
	TRCN0000117451	6168	RPL37A	-28.49	-35.99	-21.96	-16	-34.89	-15.38
	TRCN0000061470	401665	OR51T1	-1.5	-4.49	-21.96	-8.82	-13.83	-7.2
	TRCN0000074712	6189	RPS3A	-30.74	-38.89	-21.96	-17.17	-43.88	-23.23
	TRCN0000009173	259249	MRGPRX1	1.32	-13.93	-21.95	-2.17	-7.51	-4.23
	TRCN0000053324	9813	KIAA0494	-10.42	-11.59	-21.95	-7.2	-8.71	-4.1
	TRCN0000121858	55787	CXorf15	-13.22	-20.68	-21.95	-11.33	-12.94	-14.97
	TRCN0000022101	6294	SAFB	-21.07	-29.35	-21.93	-13.55	-32.86	-12.18
	TRCN0000058066	5713	PSMD7	-22.25	-35.7	-21.93	-16.02	-37.99	-18.04
	TRCN0000127713	23180	RFTN1	-12.5	-31.13	-21.93	-14.36	-13.77	-12.95
	TRCN0000072685	84131	CEP78	-13.71	-19.17	-21.93	-13.4	-24.38	-16.1
	TRCN0000046618	5648	MASP1	-13.9	-29.48	-21.93	-13.43	-20.98	-20.32
	TRCN0000123002	23002	DAAM1	-6.71	-21.11	-21.92	-9.87	-25.87	-18.48
	TRCN0000121246	7525	YES1	-14	-26.76	-21.92	-5.05	-21.63	-14.28
	TRCN0000082392	402289		-12.68	-26.24	-21.91	-6.89	-17.63	-13.71
	TRCN0000010733	128646	SIRPD	-14.21	-11.22	-21.91	-8.98	-27.07	-19.15
	TRCN0000060015	252839	TMEM9	-4.62	-14.37	-21.91	-7.16	-14.01	-12.99
	TRCN0000136876	23195	MDN1	-6.59	-22.68	-21.9	-4.23	-31.77	-12.39
	TRCN0000013813	1875	E2F5	-14.08	-26.42	-21.9	-10.99	-12.99	-18.63
	TRCN0000001246	4670	HNRNPM	-15.46	-34.87	-21.9	-14.49	-26.77	-23.97
	TRCN0000057236	3126	HLA-DRB4	-17.33	-22.53	-21.89	-9.81	-10.36	-11
	TRCN0000129651	440993		5	-9.12	-21.88	0.93	1.86	-3.57
	TRCN0000050108	64748		-13.88	-31.17	-21.88	-13.43	-25.33	-9.25
	TRCN0000046017	1353	COX11	-6.51	-13.1	-21.87	-5.48	-21.45	-4.68
	TRCN0000074019	136541		-6.64	-5.05	-21.87	-8.34	-13.64	-6.57
	TRCN0000129983	441430	ANKRD20A2	-18.7	-23.5	-21.87	-7.06	-27.01	-17.41
	TRCN0000002037	157	ADRBK2	-19.37	-32.23	-21.87	-10.55	-19.95	-23.67
	TRCN0000049844	23404	EXOSC2	-23.25	-31.43	-21.87	-11.43	-27.21	-21.04
	TRCN0000007387	9083	BPY2	-12.24	-27.6	-21.86	-7.2	-13.13	-10.11
	TRCN0000046183	4016	LOXL1	-0.08	-8.34	-21.85	-0.35	-6.29	-3.76
	TRCN0000062514	908	CCT6A	-21.81	-35.59	-21.85	-16.61	-37.97	-13.83
	TRCN0000074646	51593	SRRT	-22.11	-27.73	-21.85	-13.26	-28.18	-20.01
	TRCN0000082527	402679		-1.43	-25.25	-21.85	-1.68	-16.26	-5.08
	TRCN0000117618	6144	RPL21	-24.99	-39.2	-21.85	-14.14	-30.8	-20.76
	TRCN0000007575	10477	UBE2E3	4.32	-18.78	-21.84	-1.64	-16.81	-14.93
	TRCN0000000039	10262	SF3B4	-7.44	-17.72	-21.84	-5.64	-18.03	-18.61
	TRCN0000157903	388218		-14.12	-29.65	-21.84	-10.56	-24.52	-7.37
	TRCN0000082862	2189	FANCG	-17.09	-19.16	-21.83	-9.96	-22.14	-15.86
	TRCN0000006044	1452	CSNK1A1	-7.35	-18.79	-21.83	-4.96	-15.07	-7.64
	TRCN0000053928	60681	FKBP10	-8.45	-14.73	-21.83	-10.48	-24.93	-13.31
	TRCN0000061545	2059	EPS8	-11.85	-32.31	-21.83	-12.13	-38.59	-16.2
	TRCN0000106752	3013	HIST1H2AD	-5.01	-18.83	-21.83	-6.37	-8.92	-3.52
	TRCN0000007389	9083	BPY2	-7.22	-26.59	-21.82	-7.81	-20.13	-17.22
	TRCN0000039003	1719	DHFR	-0.77	-13.07	-21.82	-5.46	-23.12	-1.48
	TRCN0000065131	51014	TMED7	-12.16	-18.67	-21.82	-4.42	-24.8	-10.57
	TRCN0000130388	51111	SUV420H1	-6.11	-22.14	-21.81	-8.06	-18.5	-14.3
	TRCN0000020133	7570	ZNF22	-13.89	-30.68	-21.81	-8.5	-19.52	-12.07
	TRCN0000054231	22795	NID2	-15.17	-29.08	-21.81	-13.55	-27.05	-18.74
	TRCN0000036550	10797	MTHFD2	-7.66	-9.12	-21.8	-8.3	-27.38	-17.08
	TRCN0000129803	64208	POPDC3	-4.15	-24.5	-21.8	-4.46	-18.8	-17.5
	TRCN0000000041	10262	SF3B4	-17.41	-34.69	-21.79	-9.55	-34.58	-14.65
	TRCN0000002985	8776	MTMR1	-6.91	-27.52	-21.79	-2.85	-18.79	-13.9
	TRCN0000045903	2193	FARSA	-3.25	-26.12	-21.79	-7.2	-19.13	-8.26
	TRCN0000006348	8767	RIPK2	-16.03	-26.19	-21.79	-1.82	-10.32	-15.45
	TRCN0000063311	8828	NRP2	-18.77	-28.86	-21.78	-4.65	-24.63	-13.42
	TRCN0000038126	339951		-7.93	-5.41	-21.78	-3.39	-11.98	-5.04
	TRCN0000150740	23161	SNX13	-9.2	-20.16	-21.78	-6.7	-25.52	-18.88
	TRCN0000147400	6342	SCP2	-11.07	-30.01	-21.78	-10.38	-25.04	-1.62
	TRCN0000058527	3598	IL13RA2	-2.1	-18.31	-21.78	-4.63	-7.91	-13.81
	TRCN0000057109	966	CD59	-17.6	-28.6	-21.77	-9.59	-24.36	-9.7
	TRCN0000008858	2846	LPAR4	-6.23	-21.12	-21.76	-3.71	-15.77	-6.53
	TRCN0000052443	210	ALAD	-0.14	-21.32	-21.76	-7.56	-15.94	-9.78
	TRCN0000045772	80896	NPL	-11.87	-25.51	-21.76	-8.24	-15.51	-8.21
	TRCN0000075124	51637	C14orf166	-13.12	-26.64	-21.76	-7.56	-31.27	-16.86
	TRCN0000009432	8590	OR6A2	-10.89	-15.28	-21.75	-8.59	-25.72	-11.63
	TRCN0000018190	30813	VSX1	-4.42	-21.4	-21.75	-8.05	-16.43	-7.79
	TRCN0000036344	144245	ALG10B	-20.06	-29.19	-21.73	-11.23	-30.48	-17.62
	TRCN0000142717	146223	CMTM4	-9.42	-28.07	-21.73	-5.01	-17.89	-14.99
	TRCN0000055778	54947	LPCAT2	-21.9	-33.88	-21.73	-10.8	-24.26	-10.55
	TRCN0000042841	81031	SLC2A10	-12.06	-28.32	-21.73	-14.97	-18.04	-17.28
	TRCN0000072320	27258	LSM3	-18.53	-27.11	-21.71	-16.26	-32.17	-21.93
	TRCN0000061444	143502	OR52I2	-10.22	-12.82	-21.71	-3.57	-17.79	-10.47
	TRCN0000118333	26083	TBC1D29	-14.16	-26.34	-21.71	-7.37	-14.59	-15.59
	TRCN0000154383	140856	C20orf79	-19.34	-31.89	-21.7	-11.91	-29.53	-20.7
	TRCN0000153292	153579	BTNL9	-19.47	-29.77	-21.7	-11.2	-30.84	-18.01
	TRCN0000117659	6165	RPL35A	-23.61	-35.07	-21.7	-11.92	-31.05	-24.05
	TRCN0000011029	6500	SKP1	-13.94	-31.13	-21.7	-7.51	-25.97	-12.89
	TRCN0000118245	79654	HECTD3	-5.57	-17.24	-21.69	-4.82	-18.23	-7.08
	TRCN0000141981	10927	SPIN1	-9.32	-20.68	-21.68	-5.49	-14.86	-11.54
	TRCN0000056536	28513	CDH19	-0.45	-21	-21.68	-10.89	-7.41	-7.37
	TRCN0000141824	9652	TTC37	-19.8	-29.14	-21.67	-13.83	-32.62	-21.43
	TRCN0000062579	3336	HSPE1	-22.25	-33.71	-21.67	-13.01	-37.12	-16.32
	TRCN0000107062	11138	TBC1D8	-12.05	-11.64	-21.67	-1.22	1.64	-11.58
	TRCN0000045454	5635	PRPSAP1	-14.17	-26.66	-21.67	-11.14	-22.65	-18.3
	TRCN0000064441	91942	NDUFAF2	2.21	-12.41	-21.66	-1.81	-25.6	-6.99
	TRCN0000059222	1439	CSF2RB	-19.85	-32.7	-21.66	-6.42	-19.22	-17.64
	TRCN0000047174	57120	GOPC	-20.12	-20.42	-21.66	-4.95	-12.6	-17.1
	TRCN0000074371	83443	SF3B5	-22.15	-24.26	-21.66	-14.87	-27.84	-18.39
	TRCN0000107994	285989	ZNF789	-11.78	-30.08	-21.66	-13.13	-29.06	-18.85
	TRCN0000000651	8445	DYRK2	-10.45	-21.46	-21.65	-6.99	-11.59	-6.24
	TRCN0000036031	10690	FUT9	-11.54	-26.89	-21.65	-10.61	-27.23	-11.92
	TRCN0000003113	5571	PRKAG1	-3.1	-17.09	-21.65	-5.84	-7.82	-2.78
	TRCN0000045831	3735	KARS	-23.05	-23.9	-21.64	-9.55	-28.68	-19.2
	TRCN0000072793	53828	FXYD4	-2.48	-11.56	-21.64	-2.99	-11.28	-2.62
	TRCN0000013607	604	BCL6	-5.04	-16.12	-21.64	-0.99	-23.13	-6.65
	TRCN0000150319	79782	LRRC31	-8.68	-15.29	-21.63	-6.39	-22.91	-17.7
	TRCN0000034065	112401	BIRC8	-3.45	-7.94	-21.63	-5.32	-11.75	-6.87
	TRCN0000055726	441016		-3.85	-10.26	-21.63	-6.6	-8.57	-6.26
	TRCN0000007755	92912	UBE2Q2	-19.51	-28.28	-21.62	-13.37	-26.38	-22.98
	TRCN0000007459	3093	UBE2K	-23.4	-35.37	-21.62	-9.21	-24.97	-5
	TRCN0000022127	6921	TCEB1	-1.54	-19.81	-21.62	-4.67	-17.68	-4.58
	TRCN0000144960	55778	ZNF839	-15.87	-20.59	-21.62	-9.33	-29.27	-18.63
	TRCN0000128663	253714	C6orf167	-27.82	-34.23	-21.61	-16.73	-36.16	-20.64
	TRCN0000130492	401265	KLHL31	-9.99	-24.99	-21.61	-12.31	-15.38	-9.37
	TRCN0000073033	23321	TRIM2	-12.38	-20.61	-21.61	-10.63	-25.39	-18.16
	TRCN0000143813	57477	SHROOM4	-13.71	-38.43	-21.61	-17.62	-34.94	-25.42
	TRCN0000039004	58472	SQRDL	-9.16	-27.32	-21.59	-8.29	-23.89	-16.55
	TRCN0000057962	6375	XCL1	-10.85	-15.08	-21.59	-8.1	-18.98	-14.48
	TRCN0000047805	57679	ALS2	-3.17	-11.46	-21.59	-4.65	-8.14	-14.74
	TRCN0000074886	6218	RPS17	-22.56	-27.18	-21.58	-13.52	-23.54	-21.21
	TRCN0000004252	7415	VCP	-30.08	-40.57	-21.57	-15.66	-31.24	-19.58
	TRCN0000035727	5130	PCYT1A	-11.1	-22.92	-21.57	-7.41	-20.68	-14.87
	TRCN0000021834	5435	POLR2F	-22.86	-29.54	-21.57	-11.78	-26.19	-19.41
	TRCN0000157376	131965	METTL6	-2.61	-20.16	-21.57	-4.8	-9.63	-3.19
	TRCN0000034020	84851	TRIM52	-16.22	-27.2	-21.57	-11.3	-18.86	-18.02
	TRCN0000130498	196441	ZFC3H1	-17.13	-17.5	-21.56	-11	-30.13	-12.4
	TRCN0000054310	4753	NELL2	-10	-11.33	-21.56	-7.13	-14.18	-11.78
	TRCN0000003552	836	CASP3	-1.77	-4.29	-21.56	-2	-13.7	3.62
	TRCN0000145549	85476	GFM1	-14.73	-24.46	-21.56	-10.7	-18.67	-21
	TRCN0000149865	10574	CCT7	-15.01	-35.98	-21.56	-16.73	-38.83	-18.43
	TRCN0000078188	8228	PNPLA4	-9.07	-26.35	-21.55	-11.2	-8.53	-18.23
	TRCN0000062518	54520	CCDC93	-5.76	-12.52	-21.54	-10.49	-22.63	-9.95
	TRCN0000117420	6137	RPL13	-22.33	-23.64	-21.54	-12.4	-27.17	-18.02
	TRCN0000129255	89853	FAM125B	-3.6	-0.53	-21.54	-0.44	-4.25	-4.07
	TRCN0000044130	358	AQP1	-2.2	1.96	-21.53	1.69	-17.41	-6.59
	TRCN0000075040	6160	RPL31	-25.91	-31.05	-21.53	-12.75	-22.42	-17.53
	TRCN0000035900	345378		-16.08	-31.32	-21.53	-10.3	-32.52	-16.88
	TRCN0000107851	115560	ZNF501	-17.26	-36.97	-21.52	-14.32	-25.71	-22.55
	TRCN0000116799	1781	DYNC1I2	-20.87	-30.1	-21.51	-7.65	-27.2	-20.82
	TRCN0000139683	284047	CCDC144B	-1.39	-17.66	-21.51	-8.43	-29.21	-10.77
	TRCN0000034891	4943	TBC1D25	-12.1	-13	-21.5	-6.64	-6.33	-1.97
	TRCN0000153331	136306	SVOPL	-6.22	-18.19	-21.49	-10.4	-15.68	-10.18
	TRCN0000040079	6194	RPS6	-25.67	-33.4	-21.49	-11.7	-26.84	-20.06
	TRCN0000022077	114026	ZIM3	-9.83	-10.52	-21.48	-16.52	-14.52	-8.45
	TRCN0000121180	7294	TXK	-11.34	-24.86	-21.48	-11.63	-18.21	-14.29
	TRCN0000072558	10980	COPS6	-22.58	-32.99	-21.48	-11.62	-35.74	-16.01
	TRCN0000002655	80895	ILKAP	-14.51	-23.98	-21.48	-9.56	-9.48	-7.02
	TRCN0000147969	29083	GTPBP8	-5.43	-21.6	-21.48	-11.24	-18.57	-3.01
	TRCN0000158081	9817	KEAP1	-2.78	-23.17	-21.47	-11.85	-14.63	-14.26
	TRCN0000011603	9293	GPR52	-4.56	-15.25	-21.47	-2.75	-14.12	-7.26
	TRCN0000005360	222865	TMEM130	-15.48	-27.35	-21.47	-4.21	-15.03	-10.03
	TRCN0000054272	4745	NELL1	-2.07	-6.63	-21.46	-6.72	-13.59	1.18
	TRCN0000014922	10795	ZNF268	-19.45	-25.85	-21.45	-1.21	-13.81	-9.04
	TRCN0000043570	9154	SLC28A1	-4.01	-10.21	-21.45	-4.76	-8.04	-6.13
	TRCN0000036986	9693	RAPGEF2	-3.39	-1.42	-21.44	-5.43	-9.99	-2.42
	TRCN0000064160	340665	CYP26C1	-18.4	-33.35	-21.43	-9.86	-17.47	-17.69
	TRCN0000159670	10776	ARPP19	-11.66	-7.62	-21.43	-5.06	-14.77	-13.7
	TRCN0000147605	4969	OGN	-12.14	-24.43	-21.43	-10.22	-22.72	-16.35
	TRCN0000003871	5682	PSMA1	-24.04	-34.18	-21.43	-15.71	-36.45	-21.45
	TRCN0000058901	9966	TNFSF15	-5.57	-21.45	-21.42	-2.08	-14.47	-5.34
	TRCN0000150182	27335	EIF3K	0.28	-11.05	-21.42	-4.96	-18.21	-11.7
	TRCN0000140616	254778	C8orf46	-11.55	-21.46	-21.42	-11.39	-4.7	-17.57
	TRCN0000006581	11146	GLMN	-14.25	-20.6	-21.42	-6.78	-22.7	-8.48
	TRCN0000137501	64793	CCDC21	-1.45	-16.07	-21.41	-3.43	-25.13	-2
	TRCN0000148467	146845	WDR16	-1.76	-6.41	-21.41	-5.93	-4.48	-0.6
	TRCN0000016380	55900	ZNF302	-8.84	-20.22	-21.4	-3.05	-27.82	-9.47
	TRCN0000004419	9867	PJA2	-9.33	-12.5	-21.4	-7.36	-23.83	-17.21
	TRCN0000014486	3357	HTR2B	-24.21	-32.58	-21.4	-8.23	-9.51	-18.79
	TRCN0000018529	8850	KAT2B	-16.57	-5.68	-21.39	-7.75	-17.72	-15.41
	TRCN0000051829	23020	SNRNP200	-13.55	-28.98	-21.39	-14.45	-28.39	-13.77
	TRCN0000017905	285676	ZNF454	-3.19	-5.74	-21.39	-1.37	-5.84	-4.45
	TRCN0000045953	1348	COX7A2P2	-6.07	-16.22	-21.38	-7.18	-14.08	-20
	TRCN0000053649	10747	MASP2	-22.07	-28.56	-21.38	-10.98	-29.15	-19.38
	TRCN0000141355	85456	TNKS1BP1	-11.22	-14.78	-21.38	-11.62	-20.21	-16.78
	TRCN0000028577	137872	ADHFE1	-1.1	-1.71	-21.38	-4.71	-13.15	-2.11
	TRCN0000007320	162282	ANKFN1	-14.81	-23.28	-21.38	-8.4	-20.97	-14.68
	TRCN0000029448	3329	HSPD1	-16.01	-25.27	-21.38	-8.49	-17.14	-11.43
	TRCN0000083302	55120	FANCL	-7.18	-16.95	-21.37	-8.63	-16.69	-6.01
	TRCN0000062538	10592	SMC2	-18.43	-40.08	-21.37	-15.9	-36.79	-23.39
	TRCN0000138758	51101	FAM164A	-19.54	-19.72	-21.37	-11.01	-33.94	-10.44
	TRCN0000016997	84913	ATOH8	-10.64	-31.66	-21.37	-10.18	-13.46	-13.17
	TRCN0000001150	10713	USP39	-31.62	-44.23	-21.37	-19.92	-39.63	-21.46
	TRCN0000000352	10189	THOC4	-20.7	-22.62	-21.36	-13.21	-30.38	-18.69
	TRCN0000117588	6234	RPS28	-5.49	-25.36	-21.36	-11.07	-29.68	-23.87
	TRCN0000149028	51067	YARS2	-8.63	-27.66	-21.35	-8.05	-15.09	-22.06
	TRCN0000025792	1757	SARDH	-20.92	-32.79	-21.34	-8.66	-26.83	-10.8
	TRCN0000026476	128	ADH5	-0.19	-14.23	-21.34	-5.6	-16.16	1.38
	TRCN0000059105	3558	IL2	4.53	-16.61	-21.33	-9.89	-3.11	-4.09
	TRCN0000058118	5709	PSMD3	-28.15	-31.49	-21.33	-12.2	-23.79	-16.58
	TRCN0000052179	83886	PRSS27	-9.27	-18.68	-21.32	-3.55	-7.3	-10.4
	TRCN0000117445	6136	RPL12	-16.88	-33.59	-21.31	-8.4	-22.81	-21.46
	TRCN0000137587	84461	NEURL4	6.42	7.58	-21.31	3.01	-1.07	4.14
	TRCN0000074233	5984	RFC4	-19.98	-17.38	-21.3	-13.18	-26.07	-20.35
	TRCN0000044073	200845	KCTD6	-18.55	-26.05	-21.3	-9.24	-31.6	-18.64
	TRCN0000057050	4090	SMAD5	0.26	-8.72	-21.3	-1.67	-10.83	2.79
	TRCN0000082981	89781	HPS4	-12.93	-33.5	-21.3	-13.41	-29.17	-16.69
	TRCN0000117717	23521	RPL13A	-24.31	-31.1	-21.3	-11.49	-26.3	-20.63
	TRCN0000035645	5833	PCYT2	-13.6	-21.42	-21.3	-16.85	-22.26	-19.49
	TRCN0000014719	3104	ZBTB48	-7.23	-20.78	-21.29	-6.04	-11.91	-13.05
	TRCN0000128935	57475	PLEKHH1	-7.99	-23.32	-21.29	-3.63	-18.51	-11.1
	TRCN0000001784	5613	PRKX	-1.55	-13.71	-21.29	-2.26	-15.09	-7.29
	TRCN0000129373	93233	CCDC114	-12.63	-10.3	-21.29	-13.58	-23.59	-21.66
	TRCN0000138618	164592	CCDC116	-15.27	-13.69	-21.29	-7.99	-10.68	-21.79
	TRCN0000116500	3832	KIF11	-19.68	-32.53	-21.28	-14.27	-23.95	-11.93
	TRCN0000006338	5394	EXOSC10	-22.34	-19.03	-21.28	-9.48	-24.76	-20.55
	TRCN0000154307	83658	DYNLRB1	-11.69	-18.87	-21.28	-12.01	-17.63	-14.7
	TRCN0000010176	3932	LCK	-14.44	-9.24	-21.28	-8.22	-18.35	-15.33
	TRCN0000046989	51200	CPA4	-3.8	-16.15	-21.28	-6.56	-23.67	-12.11
	TRCN0000044413	8402	SLC25A11	-6.37	-4.57	-21.26	-8.97	-6.42	-7.89
	TRCN0000013982	2300	FOXL1	-19.71	-29.26	-21.26	-14.48	-16.43	-14.38
	TRCN0000074517	57703	CWC22	-12.8	-22.27	-21.26	-12.19	-19.64	-7.82
	TRCN0000082918	7136	TNNI2	-5.19	-15.63	-21.26	-8.68	-13.54	-5.69
	TRCN0000046499	9380	GRHPR	-7.23	-12.77	-21.24	-11.33	-4.82	-1.99
	TRCN0000016010	57798	GATAD1	-3.42	-3.83	-21.24	-3.93	-5.58	-4.65
	TRCN0000034939	23509	POFUT1	-6.06	-6.63	-21.23	-12.88	-22.52	0.13
	TRCN0000074677	10643	IGF2BP3	-10.53	-25.76	-21.22	-8.94	-11.44	-12.61
	TRCN0000072503	6627	SNRPA1	-24.13	-22.06	-21.22	-13.1	-31.65	-16.17
	TRCN0000045585	6301	SARS	-20.59	-34.12	-21.21	-12.71	-28.67	-16.68
	TRCN0000130290	54069	C21orf45	-18.18	-27.22	-21.2	-10.66	-36.82	-16.37
	TRCN0000014577	10716	TBR1	-11.95	-23.99	-21.19	-13.7	-23.52	-15.37
	TRCN0000051537	11057	ABHD2	-1.52	-10.56	-21.19	-4.5	-14.88	-10.49
	TRCN0000038924	4687		-5.17	-18.94	-21.19	-6.94	-16.38	-6.07
	TRCN0000047976	23560	GTPBP4	-20.41	-33.67	-21.18	-14.64	-34.11	-21.55
	TRCN0000003739	338	APOB	-13.88	-17.4	-21.18	-8.89	-26.25	-7.47
	TRCN0000151305	51281	ANKMY1	-10.37	-14.45	-21.17	-4.71	-7.5	-10.24
	TRCN0000013652	773	CACNA1A	-5.64	-7.13	-21.16	-3.42	-7.21	-8.95
	TRCN0000051288	978	CDA	-17.45	-21.48	-21.15	-5.34	-23.14	-12.53
	TRCN0000117989	4118	MAL	-9.27	-16.89	-21.15	-9.46	-21.67	-8.79
	TRCN0000000647	8444	DYRK3	-7.65	-9.71	-21.14	-3.15	-5.37	-2.81
	TRCN0000148803	29107	NXT1	-20.53	-15.36	-21.14	-6.25	-22.47	-15.53
	TRCN0000155031	2574	GAGE2C	-10.86	-26.64	-21.14	-7.17	-16.62	-9.32
	TRCN0000078450	3067	HDC	-1.04	-20.3	-21.14	-2.98	-13.12	-15.45
	TRCN0000122000	51388	NIP7	-15.19	-30.63	-21.13	-11.24	-28.59	-19.04
	TRCN0000060723	90390	MED30	-17.35	-17.75	-21.12	-7.85	-20.72	-9.6
	TRCN0000130891	58490	RPRD1B	-8.55	-23.49	-21.12	-12.45	-23.92	-10.7
	TRCN0000064789	54920	DUS2L	-6.68	-24.7	-21.1	-9.2	-18.72	-5.23
	TRCN0000017496	158399	ZNF483	-19.14	-26.42	-21.1	-10	-25.21	-19.22
	TRCN0000157123	117246	FTSJ3	-8.54	-15.85	-21.1	-8.31	-15.48	-12
	TRCN0000044598	6340	SCNN1G	-14.4	-19	-21.1	-9.06	-18.4	-16.89
	TRCN0000063673	57509	MTUS1	-4.24	-23.59	-21.1	-4.38	-7.5	-13.07
	TRCN0000150829	91283	C9orf30	-18.08	-24.25	-21.09	-10.74	-20.4	-19.96
	TRCN0000118156	64708	COPS7B	-15.73	-13.74	-21.09	-10.32	-20.03	-8.57
	TRCN0000128674	51244	C3orf19	-4.8	-33.99	-21.08	-12.48	-28.25	-21.85
	TRCN0000074902	6222	RPS18	-17.72	-22.89	-21.07	-10.48	-20.77	-17.08
	TRCN0000059733	372	ARCN1	-27.22	-32.2	-21.07	-15.25	-24.32	-17.74
	TRCN0000082939	6007	RHD	-9.08	-27.38	-21.07	-9.84	-19.17	-18.96
	TRCN0000017260	51639		-9.71	-29.49	-21.07	-7.59	-15.3	-15.65
	TRCN0000116323	1778	DYNC1H1	-15.13	-29.69	-21.07	-11.92	-23.08	-19.81
	TRCN0000008215	1237	CCR8	3.84	4.95	-21.06	-5.4	0.4	-5.19
	TRCN0000048767	55133	SRBD1	-8.27	-23.91	-21.06	-7.74	-21.56	-6.09
	TRCN0000013406	9330	GTF3C3	-20.65	-13.89	-21.06	-13.14	-33.2	-12.55
	TRCN0000147768	147685	C19orf18	-23.38	-33.11	-21.06	-15.31	-22.5	-18.39
	TRCN0000010718	5518	PPP2R1A	-7.05	-28.78	-21.05	-9.66	-32.22	-5.78
	TRCN0000061659	932	MS4A3	-18.92	-27.13	-21.05	-9.06	-20.34	-15.73
	TRCN0000149354	80765	STARD5	-19.71	-30.25	-21.04	-14.16	-15.75	-8.35
	TRCN0000015141	54585	LZTFL1	-8.42	-13.6	-21.03	-6.07	-14.45	-9.14
	TRCN0000117638	6124	RPL4	-20.56	-36.69	-21.03	-10.07	-25.96	-23.23
	TRCN0000117508	6122	RPL3	-21.33	-39.75	-21.03	-15.68	-28.12	-17.71
	TRCN0000002245	4915	NTRK2	-10.87	-12.45	-21.03	-2.49	-16.11	-17.19
	TRCN0000016214	23635	SSBP2	-1.22	-13.23	-21.03	-8.19	-6.6	-5.98
	TRCN0000035794	9951	HS3ST4	2.62	-13.91	-21.02	-6.19	-8.53	-7.77
	TRCN0000123228	60493	FASTKD5	-10.27	-19.48	-21.02	-11.11	-19.63	-18.14
	TRCN0000019633	7089	TLE2	-13.64	-33.78	-21.02	-16.75	-32.73	-21.3
	TRCN0000062332	54431	DNAJC10	-14.45	-29.48	-21.02	-13.6	-17.7	-10.76
	TRCN0000074767	6201	RPS7	-18.55	-27.22	-21	-9.66	-23.66	-17.5
	TRCN0000159678	55015	PRPF39	-11.33	-18.17	-21	-11.99	-12.57	-13.82
	TRCN0000007731	26270	FBXO6	-15.08	-21.63	-21	-10.46	-17.78	-18.47
	TRCN0000128802	80173	IFT74	-6.88	-16.01	-20.99	-4.45	-7.78	-8.21
	TRCN0000107069	89795	NAV3	-11.19	-16.79	-20.99	-6.64	-18.26	-11.3
	TRCN0000052242	10531	PITRM1	-12.37	-22.97	-20.99	-10.73	-24.79	-11.26
	TRCN0000129482	63915	MUTED	-4.51	-18.01	-20.99	-10.46	-20.58	-9.21
	TRCN0000074908	84950	PRPF38A	-19.95	-31.8	-20.98	-12.02	-27.93	-15.08
	TRCN0000020250	23493	HEY2	0.06	-13.52	-20.98	-8.9	-9.74	-7.53
	TRCN0000058855	4908	NTF3	-11.22	-17.87	-20.98	-8.96	-15.77	-5.87
	TRCN0000074361	203068	TUBB	-6.55	-26.85	-20.97	-7.81	-29.1	-16.61
	TRCN0000157709	122945	C14orf148	-18.52	-31.55	-20.97	-14.53	-25.46	-19.53
	TRCN0000001791	5588	PRKCQ	-0.33	-9.6	-20.97	-4.34	-22.55	-5.32
	TRCN0000107928	64210	MMS19	-17.09	-30.37	-20.96	-14.18	-30.82	-20.64
	TRCN0000157937	388218		-17.44	-35.12	-20.96	-11.68	-15.17	-13.49
	TRCN0000061191	390882	OR7G2	-17.72	-20.75	-20.96	-10	-19.39	-19.3
	TRCN0000122661	27340	UTP20	-20.4	-34.79	-20.96	-17	-34.64	-18.22
	TRCN0000052199	8510	MMP23B	-10.35	-26.02	-20.96	-11.19	-23.12	-14.31
	TRCN0000117223	9026	HIP1R	-13.86	-14.53	-20.96	-10.06	-23.24	-18.68
	TRCN0000006165	9414	TJP2	-3.73	-12.33	-20.96	-1.43	-7.3	-5.96
	TRCN0000144589	57045	TWSG1	-15.14	-19.11	-20.96	-7.21	-9.79	-10.16
	TRCN0000001455	57172	CAMK1G	-9.34	-24.21	-20.95	-2.61	-18.73	-11.38
	TRCN0000062190	92856	IMP4	-15.7	-36.33	-20.94	-17.69	-33.05	-23.23
	TRCN0000008027	4615	MYD88	-15.93	-29.94	-20.94	-5.86	-20.73	-15.26
	TRCN0000020078	51085	MLXIPL	-17.34	-24.95	-20.93	-14.47	-32.62	-17.18
	TRCN0000050099	57140	RNPEPL1	-7.35	-8.01	-20.93	-4.5	-6.23	-9.66
	TRCN0000040131	2810	SFN	-21.61	-26.99	-20.93	-11.34	-24.4	-18.13
	TRCN0000142609	84332	DYDC2	-11.93	-27.57	-20.93	-8.11	-17.93	-17.2
	TRCN0000119080	6760	SS18	-2.31	-4.38	-20.93	-4.56	-10.49	-2.88
	TRCN0000035221	6898	TAT	-6.07	-17.07	-20.92	-11.17	-9.92	-14.84
	TRCN0000051155	54514	DDX4	-17.71	-26.95	-20.92	-6.14	-23.16	-19.01
	TRCN0000035682	9468	PCYT1B	2.57	-5.32	-20.92	-1.52	-2.78	-2.5
	TRCN0000046672	5657	PRTN3	-19.41	-33.5	-20.92	-13.69	-37.56	-14.99
	TRCN0000002495	5527	PPP2R5C	-10.19	-7.74	-20.92	-7.97	-3.93	-16.17
	TRCN0000007175	1849	DUSP7	-11.77	-28.13	-20.92	-14.72	-15.4	-9
	TRCN0000115810	280657	SSX6	-10.92	-20.62	-20.91	-11.31	-12.76	-6.9
	TRCN0000142389	9697	TRAM2	-24.65	-26.19	-20.91	-10.29	-17.04	-14.99
	TRCN0000142300	285126	DNAJC5G	-23.01	-33.12	-20.9	-9.63	-17.94	-16.75
	TRCN0000072587	3015	H2AFZ	-12.43	-31.71	-20.9	-9.36	-20.42	-11.08
	TRCN0000158106	340348	TSPAN33	-3.56	-21.59	-20.9	-6.27	-16.63	-2.04
	TRCN0000144339	1797	DOM3Z	-3.71	-8.26	-20.9	-4.55	-10.64	-6.1
	TRCN0000052401	6317	SERPINB3	-7.92	-17	-20.89	-3.9	-14.17	-9.67
	TRCN0000028077	346085	GAPDHL18	-9.56	-16.22	-20.89	-7.42	-21.45	-14.33
	TRCN0000127814	23180	RFTN1	-20.9	-30.51	-20.89	-16.11	-9.42	-16.77
	TRCN0000021611	115557		-10.46	-32.72	-20.89	-13.06	-26.17	-18.66
	TRCN0000157785	348840		-4.95	-23.82	-20.89	-9.47	-2.11	-4.46
	TRCN0000078637	84174	SLA2	-11.45	-11.16	-20.88	-2.68	-15.3	-10.53
	TRCN0000020230	5702	PSMC3	-22.37	-35.21	-20.88	-12.53	-38.22	-20.03
	TRCN0000156579	9982	FGFBP1	-13.24	-35.47	-20.87	-10.76	-23.42	-13.72
	TRCN0000061478	432	ASGR1	-13.95	-18.45	-20.87	-9.77	-24.93	-13.46
	TRCN0000053769	116179	TGM7	-5.22	-15.94	-20.87	-4.51	-17.25	-6.14
	TRCN0000001612	10000	AKT3	3.49	-8.37	-20.86	-4.15	-11.89	-3.24
	TRCN0000148452	26240	FAM50B	-5.78	-24.1	-20.85	-8.55	-13.3	-19.07
	TRCN0000117716	6135	RPL11	-18.44	-23.61	-20.85	-12.78	-26.77	-17.74
	TRCN0000004474	55833	UBAP2	-9.51	-22.52	-20.84	-13.49	-16.33	-7.59
	TRCN0000038458	392145		-11.89	-27.36	-20.84	-12.79	-12.81	-20.47
	TRCN0000155839	6130	RPL7A	-10.18	-37.15	-20.83	-16.44	-27.93	-20.15
	TRCN0000155402	80774	LIMD2	-14.25	-25.84	-20.83	-13.3	-9.98	-14.84
	TRCN0000065002	22818	COPZ1	-14.83	-19.63	-20.83	-10.98	-21.79	-17.06
	TRCN0000007937	10038	PARP2	2.47	-0.73	-20.82	0.82	-5.05	3.6
	TRCN0000034633	389173		-4.67	-1.44	-20.82	-2.37	-5.56	0.3
	TRCN0000128504	400002		-2.05	-9.43	-20.81	-3.88	-18.44	-10.79
	TRCN0000016776	2074	ERCC6	-13.75	-22.92	-20.81	-3.86	-12.17	-8.7
	TRCN0000083506	8504	PEX3	-16.48	-4.11	-20.8	-5.04	-20.21	-19.46
	TRCN0000038762	29960	FTSJ2	-6.99	-3.76	-20.8	-1.84	-7.93	-1.3
	TRCN0000008297	2358	FPR2	-9.13	-15.39	-20.8	-5.6	-15.1	-12.94
	TRCN0000117551	6229	RPS24	-9.37	-20.27	-20.8	-8.41	-19.59	-16.53
	TRCN0000130412	9873	FCHSD2	-12.01	-29.05	-20.8	-10.1	-31.11	-21.04
	TRCN0000002385	50618	ITSN2	-1.63	-2.66	-20.8	6.32	-18.83	-0.5
	TRCN0000073116	84333	PCGF5	-2.54	-10.94	-20.8	-5.16	-17.86	-3.65
	TRCN0000142419	10960	LMAN2	-8.06	-18.36	-20.79	-10.09	-23.44	-7.69
	TRCN0000107833	10113	PREB	-10.75	-22.06	-20.79	-6.14	-20.48	-17.5
	TRCN0000045498	54938	SARS2	-0.22	0.42	-20.79	-3.37	-1.56	1.13
	TRCN0000051202	9188	DDX21	-10.8	-20.09	-20.78	-1.44	-19.55	-17.19
	TRCN0000157970	119395	CALHM3	-13.91	-19.38	-20.78	-9.88	-17.34	-8.18
	TRCN0000006245	5128	CDK17	-6.49	-14.75	-20.77	-1.8	-13.66	-8.32
	TRCN0000108097	91464	ISX	-13.55	-19.45	-20.77	-8.35	-19.14	-10.15
	TRCN0000061627	81607	PVRL4	-15.74	-26.47	-20.77	-11.23	-13.53	-7.73
	TRCN0000061792	1434	CSE1L	-5.56	-27.51	-20.76	-7.75	-23.21	-11.82
	TRCN0000009322	4991	OR1D2	-5.93	-11.46	-20.76	-4.59	-7.75	-6.14
	TRCN0000059574	1893	ECM1	-17.67	-22.86	-20.76	-11.65	-23.76	-15.73
	TRCN0000152180	150737	TTC30B	-6.71	-22.94	-20.75	-12.21	-11.45	-7.7
	TRCN0000146787	54751	FBLIM1	-12.44	-16.49	-20.75	-10.08	-30.31	-15.39
	TRCN0000022284	22826	DNAJC8	-10.28	-25.82	-20.73	-9.18	-18.08	-9.73
	TRCN0000130202	55132	LARP1B	-3.98	-15.23	-20.73	-7.87	-26.16	-14.71
	TRCN0000135823	57650	KIAA1524	-16.97	-21.61	-20.72	-8.15	-26.64	-17.16
	TRCN0000121725	219527	LRRC55	-8.01	-20.52	-20.72	-5.29	-21.29	-4.57
	TRCN0000001583	2011	MARK2	0.12	-2.96	-20.72	3.47	-1.38	1.92
	TRCN0000047112	8728	ADAM19	-0.39	-13.14	-20.72	-1.58	-5.9	-14.97
	TRCN0000148492	23048	FNBP1	-12.69	-19.2	-20.72	-15.56	-28.63	-10.9
	TRCN0000005207	5612	PRKRIR	-13.29	-24.65	-20.72	-10.3	-22.71	-16.59
	TRCN0000153161	6836	SURF4	-2.92	-14.56	-20.72	-1.91	-8.76	-8.68
	TRCN0000118175	154150	HDGFL1	-3.91	-19.07	-20.72	-6.06	-12.48	-10.11
	TRCN0000014785	5978	REST	-14.93	-20.63	-20.72	-9.88	-24.13	-12.46
	TRCN0000065154	55745	MUDENG	-5.71	-14.76	-20.71	-8.8	-17.13	-14.18
	TRCN0000141968	132671	SPATA18	2.33	-2.32	-20.71	-1.45	-4.75	-4.46
	TRCN0000029139	84790	TUBA1C	-14.01	-17.16	-20.71	-14.56	-29.03	-19.37
	TRCN0000051890	5649	RELN	-7.25	-28.55	-20.7	-9.27	-23.96	-19.31
	TRCN0000062922	54852	PAQR5	-10.33	-23.1	-20.7	-5.58	-15.3	-4.87
	TRCN0000050950	22978	NT5C2	-4.57	-14.65	-20.7	-7.2	-15.57	-5.24
	TRCN0000006280	6347	CCL2	-15.74	-22.82	-20.7	-5.17	-19.96	-8.6
	TRCN0000009065	3269	HRH1	-20.41	-17.66	-20.67	-9.93	-20.53	-8.4
	TRCN0000010625	4920	ROR2	-20.95	-20.93	-20.67	-10.4	-26.35	-12.98
	TRCN0000075117	51747	LUC7L3	-0.3	-14.42	-20.67	-1.76	-15.12	-0.08
	TRCN0000047561	50649	ARHGEF4	-14.15	-10.92	-20.67	-6.38	-30.33	-11.17
	TRCN0000049872	10556	RPP30	-15.87	-37.16	-20.67	-11.99	-31.9	-23.81
	TRCN0000062188	92856	IMP4	-6.24	-16.55	-20.66	-7.16	-15.91	-6.67
	TRCN0000117661	6165	RPL35A	-18.85	-30.91	-20.66	-10.63	-25.56	-22.01
	TRCN0000026430	217	ALDH2	-15.09	-21.98	-20.66	-10.39	-19.82	-9.96
	TRCN0000137487	6837	MED22	-25.99	-29.42	-20.66	-12.47	-29.6	-21.26
	TRCN0000021361	1108	CHD4	-17.46	-27.08	-20.65	-7.74	-23.83	-19.45
	TRCN0000147159	25929	GEMIN5	-18.12	-40.8	-20.65	-14.26	-21.58	-13.11
	TRCN0000073553	220001	VWCE	-17.07	-25.83	-20.64	-3.73	-18.3	-8.89
	TRCN0000017308	7543	ZFX	-6.52	-31.36	-20.64	-7.51	-14.88	-16.93
	TRCN0000156156	255394	TCP11L2	-11.08	-27.59	-20.64	-12.04	-33.07	-11.1
	TRCN0000053726	57805	KIAA1967	-0.28	-16.42	-20.64	-5.5	-6.06	-11.76
	TRCN0000145241	201595	STT3B	-4.64	-29.27	-20.64	-9.96	-17.02	-11.25
	TRCN0000049745	5073	PARN	-6.89	-26.56	-20.63	-11.93	-11.93	-5.02
	TRCN0000064938	51084	CRYL1	-7.67	-29.83	-20.63	-16.29	-30.62	-21.02
	TRCN0000049040	4594	MUT	2.38	-4.96	-20.63	-2.01	-3.54	-0.8
	TRCN0000040151	3845	KRAS	-1.5	-16.78	-20.63	-9.49	-14.21	-11.68
	TRCN0000004828	8841	HDAC3	-16.88	-24.37	-20.62	-11.13	-19.97	-16.11
	TRCN0000061780	6690	SPINK1	3.34	-10.64	-20.62	-2.68	3.4	-1.53
	TRCN0000029169	8775	NAPA	-28.77	-25.2	-20.62	-7.26	-27.29	-22.09
	TRCN0000029152	6950	TCP1	-12.19	-22.65	-20.62	-9.82	-25.51	-17.23
	TRCN0000063863	320	APBA1	-15.99	-25.02	-20.62	-11.59	-15.68	-16.8
	TRCN0000158770	22884	WDR37	-4.68	-12.86	-20.61	-7.84	-19.08	-19.66
	TRCN0000158390	3902	LAG3	-3	-28.44	-20.6	-2.45	-9.63	-11.8
	TRCN0000061055	1525	CXADR	-14.99	-26.54	-20.6	-14.2	-32.51	-16.32
	TRCN0000158336	2941	GSTA4	-3.71	-10.24	-20.59	-2.97	-10.82	-0.32
	TRCN0000072673	27316	RBMX	-15.45	-34.65	-20.59	-10.1	-23.3	-12.76
	TRCN0000145079	4927	NUP88	-20.92	-30.57	-20.58	-13.4	-29.98	-20.12
	TRCN0000008120	576	BAI2	-10.67	-21.71	-20.58	-13.8	-10.98	-12.18
	TRCN0000051277	5476	CTSA	-1.7	-8.63	-20.58	-4.62	-9.08	-2.04
	TRCN0000048714	2098	ESD	-3.87	-19.4	-20.58	-6.86	-20.36	-9.01
	TRCN0000146421	8079	MLF2	-15.67	-13.71	-20.58	-12.17	-22.92	-16.43
	TRCN0000131194	54332	GDAP1	-7.63	-25.35	-20.57	-9.27	-13.38	-13.1
	TRCN0000074946	6235	RPS29	-20.88	-36.83	-20.57	-15.33	-34.75	-20.11
	TRCN0000158213	1089	CEACAM4	-12.49	-32.18	-20.57	-8.06	-21.66	-20.65
	TRCN0000057938	2919	CXCL1	-21.52	-27.49	-20.56	-13.42	-30.11	-20.27
	TRCN0000155032	3301	DNAJA1	-14.03	-26.09	-20.56	-11.1	-29.07	-14.76
	TRCN0000134625	55857	PLK1S1	-8.42	-23.94	-20.55	-6.04	-25.42	-13.35
	TRCN0000019170	50945	TBX22	-11.6	-24.62	-20.55	-10.95	-24.73	-11.57
	TRCN0000123192	3837	KPNB1	-24.26	-33.3	-20.55	-16.01	-29.24	-18.84
	TRCN0000083695	7979	SHFM1	-19.62	-26.04	-20.54	-9.84	-33.01	-14.71
	TRCN0000148999	6414	SEPP1	-10.9	-21.22	-20.54	-8.81	-24.08	-7.04
	TRCN0000083238	6296	ACSM3	-12.5	-11.42	-20.52	-6.09	-9.26	-6.34
	TRCN0000135377	57719	ANO8	-13.88	-12.54	-20.52	-5.56	-18.89	-16.37
	TRCN0000116869	8825	LIN7A	-4.54	-7.96	-20.52	-5.71	-14.02	-4.86
	TRCN0000003210	84451		-6.26	-8.17	-20.51	-5.06	-6.79	-11.95
	TRCN0000035564	51471	NAT8B	-6.47	-23.99	-20.51	-10.92	-16.63	-16.6
	TRCN0000137370	150864	FAM117B	-6.67	-19.96	-20.51	-4.56	-7.79	-11.87
	TRCN0000021085	10608	MXD4	-10.65	-12.73	-20.51	-11.99	-12.24	-3.26
	TRCN0000013845	1960	EGR3	-0.59	-11.44	-20.51	-8.28	-25.37	-7.71
	TRCN0000007067	26576	SRPK3	-12.88	-20.56	-20.51	-6.7	-18.49	-10.52
	TRCN0000016526	401361		-14.12	-32.18	-20.51	-15.72	-30.26	-10.42
	TRCN0000148033	64428	NARFL	-8.81	-8.63	-20.5	-9.35	-9.99	-10.85
	TRCN0000158288	56667	MUC13	-0.51	-16.87	-20.5	-2.06	-7.35	-4.99
	TRCN0000155220	2574	GAGE2C	-13.41	-29.19	-20.5	-3.56	-11.91	-20.29
	TRCN0000134452	140578	CHODL	-14.8	-25.64	-20.5	-13.89	-22.3	-24.06
	TRCN0000052042	5704	PSMC4	-17.4	-26.13	-20.49	-11.23	-29.33	-17.57
	TRCN0000075044	2926	GRSF1	-14.18	-3.61	-20.49	-9.92	-17.89	-15.63
	TRCN0000118067	734	OSGIN2	-5.44	-27.51	-20.49	-7.83	-17.39	-10.84
	TRCN0000160217	84524	ZC3H8	-6.09	-11.84	-20.48	-8.05	-16.33	-6.54
	TRCN0000108404	3835	KIF22	-7.9	-18.66	-20.48	-8.33	-12.87	-2.38
	TRCN0000001156	7307	U2AF1	-19.75	-24.23	-20.48	-11.04	-30.39	-10.56
	TRCN0000074657	9343	EFTUD2	-22.37	-36.72	-20.47	-11.88	-37.24	-17.78
	TRCN0000149510	144321	GLIPR1L2	-11.62	-11.23	-20.47	-4.24	-25.31	-9.81
	TRCN0000136957	79066	METT10D	-18.07	-27.77	-20.46	-10.94	-28.29	-12.46
	TRCN0000033352	8840	WISP1	-18.12	-22.15	-20.46	-6.95	-21.82	-10.73
	TRCN0000050852	64135	IFIH1	4.53	-4.47	-20.46	-8.49	2.32	2.31
	TRCN0000061832	9830	TRIM14	4.4	-1.14	-20.45	1.73	-6.69	1.83
	TRCN0000143005	388341	C17orf76	2.93	-27.21	-20.45	-3.4	-6.33	-13.12
	TRCN0000007873	192670	EIF2C4	-8	-30.43	-20.45	-15.51	-22.11	-19.77
	TRCN0000046691	327	APEH	-8.43	-5.82	-20.45	-9.51	-28.46	-11.28
	TRCN0000128805	89885	FATE1	-10.33	-22.35	-20.45	-10.18	-31.52	-22.59
	TRCN0000015639	283078	MKX	-7.67	-19.77	-20.44	-6.27	-12	-10.82
	TRCN0000048898	22875	ENPP4	-7.85	-7.85	-20.44	-3.32	-9.73	-6.98
	TRCN0000038136	401605		0.84	-6.57	-20.44	-3.59	-7.2	-2.53
	TRCN0000005555	8021	NUP214	-12.23	-27.07	-20.44	-13.17	-18.09	-14.36
	TRCN0000147755	10726	NUDC	-1.79	0.26	-20.44	-2.84	-13.19	-5.04
	TRCN0000046815	1808	DPYSL2	-14.5	-18.96	-20.43	-9.45	-20.97	-16.92
	TRCN0000050173	64499	TPSB2	-6.1	-27.85	-20.42	-7.69	-17.52	-15.1
	TRCN0000014607	6881	TAF10	-12.4	-21.03	-20.42	-9.83	-19.91	-12.27
	TRCN0000020048	63976	PRDM16	-24.58	-31.65	-20.42	-14.91	-32.74	-14.35
	TRCN0000074436	51340	CRNKL1	-4.21	-18	-20.42	-10.67	-24.74	-9.67
	TRCN0000158803	391634	HSP90AB2P	-5	-17.23	-20.42	-5	-9.78	-12.89
	TRCN0000127923	80034	CSRNP3	-8.6	-20.28	-20.41	-10.72	-17.23	-17.51
	TRCN0000122215	257240	KLHL34	0.29	-12.58	-20.41	-2.99	-14.1	-17.43
	TRCN0000018894	326	AIRE	-0.6	-1.72	-20.41	-3.5	-19.07	-3.02
	TRCN0000011697	59350	RXFP1	-3.07	-30.46	-20.41	-4.68	-28.29	-18.21
	TRCN0000012972	7712	ZNF157	-16.64	-6.18	-20.4	-13.9	-14.93	-15.75
	TRCN0000154886	23352	UBR4	-18.66	-44.42	-20.4	-11.58	-28.67	-18.16
	TRCN0000145452	151393	FAM82A1	-10.34	-19.01	-20.4	-7.04	-16.33	-11.98
	TRCN0000013674	904	CCNT1	-14.2	-21.46	-20.4	-7.65	-27.31	-14.92
	TRCN0000005558	8021	NUP214	-17.29	-31.39	-20.39	-15.14	-28.71	-20.95
	TRCN0000016252	5629	PROX1	-8.16	-17.91	-20.39	-7.4	-15.01	-13.47
	TRCN0000021365	5433	POLR2D	-17.51	-26.57	-20.38	-12.17	-27.63	-17.65
	TRCN0000133728	58505	OSTC	-5.26	-29.63	-20.38	-6.44	-16.68	-17.07
	TRCN0000136862	83699	SH3BGRL2	-7.49	-23.4	-20.37	-7.56	-20.1	-10.06
	TRCN0000013412	9337	CNOT8	1.4	-4.89	-20.37	-5.1	-6.97	-10.23
	TRCN0000107063	11138	TBC1D8	-14.42	-36.01	-20.37	-14.2	-27.23	-20.14
	TRCN0000074552	29896	TRA2A	-10.88	-19.21	-20.36	-6.5	-15.95	-8.46
	TRCN0000018206	55634	ZNF673	-8.14	-14.43	-20.34	-8.45	-20.62	-4.74
	TRCN0000127746	79635	CCDC121	-12.87	-30.59	-20.34	-15.18	-27.41	-15.33
	TRCN0000065320	3839	KPNA3	-1.09	4.66	-20.33	1.16	-13.05	3.07
	TRCN0000021642	6258	RXRG	-18.38	-29.52	-20.32	-7.7	-12.15	-22.53
	TRCN0000048025	402	ARL2	-7.56	-28.11	-20.32	-6.73	-21.3	-7.25
	TRCN0000060904	390155	OR5T1	0.28	-6.74	-20.32	-2.99	-1.65	-9.06
	TRCN0000019177	6664	SOX11	-2.46	-19.12	-20.32	-9.36	-18.85	-5.89
	TRCN0000050615	57472	CNOT6	-8.38	-9.67	-20.31	-7.04	-11.89	-9.96
	TRCN0000128530	151254	ALS2CR11	1.73	-0.53	-20.31	-0.95	-9.48	-9.62
	TRCN0000138816	1968	EIF2S3	-23.75	-37.39	-20.31	-7.11	-36.32	-17.26
	TRCN0000005038	115811	IQCD	-3.22	-10.28	-20.31	-10.36	-8.38	-10.17
	TRCN0000151787	79954	NOL10	-15.7	-31.44	-20.31	-11.85	-29.42	-22.42
	TRCN0000029221	10525	HYOU1	-7.71	-16.91	-20.3	-7.63	-10.5	-6.9
	TRCN0000117028	9074	CLDN6	-8.05	-21.9	-20.3	-12.43	-11.02	-12.79
	TRCN0000006493	4008	LMO7	-1.36	-18.9	-20.3	2.76	-7.55	-17.64
	TRCN0000002259	11035	RIPK3	-10.07	-32.05	-20.29	-5.95	-9.68	-20.82
	TRCN0000123029	374618	TEX9	-13.83	-28.9	-20.29	-11.52	-27.74	-14.94
	TRCN0000116489	55664	CDC37L1	-3.07	-14.26	-20.29	-1.6	-8.11	-2.59
	TRCN0000128462	79752	ZFAND1	-4.07	-6	-20.29	-8.88	-16.5	-18.84
	TRCN0000038061	7982	ST7	-15.08	-22.31	-20.29	-11.88	-14.55	-9.36
	TRCN0000049671	51367	POP5	-17.06	-19.45	-20.28	-9.26	-25.99	-15.67
	TRCN0000154651	8562	DENR	-13.59	-17.56	-20.28	-10.9	-23.72	-9.96
	TRCN0000064548	3798	KIF5A	-8.28	-31.94	-20.27	-12.38	-29.43	-15.04
	TRCN0000060589	5284	PIGR	-14.58	-26.64	-20.27	-13.65	-22	-21.53
	TRCN0000148041	90592	ZNF700	-6.72	-15.99	-20.26	-2.32	-30.29	-13.18
	TRCN0000000172	51645	PPIL1	-9.13	-22.4	-20.26	-5.1	-12.35	-12.7
	TRCN0000160440	9126	SMC3	-11.08	-20.95	-20.26	-10.24	-20.4	-12.02
	TRCN0000034089	127544	RNF19B	-12.97	-19.85	-20.26	-8	-7.61	-14.58
	TRCN0000117553	6139	RPL17	-13.31	-26.13	-20.26	-11.89	-19.48	-17.08
	TRCN0000135664	11148	HHLA2	-12.01	-18.11	-20.25	-2.61	-13.14	-8.08
	TRCN0000000073	23450	SF3B3	-13.02	-30.78	-20.25	-9.37	-28.85	-15.03
	TRCN0000157044	284695	ZNF326	-15.34	-5.81	-20.25	-8.05	-24.62	-20.57
	TRCN0000061682	10817	FRS3	-5.13	-13.72	-20.25	-9.07	-3.3	-5.82
	TRCN0000007129	202374	STK32A	-6.42	-7.07	-20.24	-6.52	2.49	-10.27
	TRCN0000154084	55062	WIPI1	-12.55	-22.74	-20.24	-10.29	-28.34	-15.87
	TRCN0000116562	9071	CLDN10	-2.91	-8.5	-20.24	-6.56	-8.29	-5.66
	TRCN0000144902	8189	SYMPK	-15.39	-30.83	-20.24	-10.05	-25.74	-15.74
	TRCN0000143674	51603	METTL13	-18.03	-25.25	-20.23	-9.26	-27.27	-18.2
	TRCN0000002996	9150	CTDP1	-7.59	-13.66	-20.23	-11.92	-11.74	-8.95
	TRCN0000051616	138428	PTRH1	-7.66	-13.7	-20.23	-4.69	-20.54	-11.06
	TRCN0000022361	23168	RTF1	-12.49	-22.6	-20.23	-11.09	-17.55	-14.54
	TRCN0000143998	389549	FEZF1	-2.4	-3.68	-20.23	-4.37	-9.08	-7.96
	TRCN0000001601	3932	LCK	-15.61	-12.36	-20.23	-9.03	-21.1	-16.74
	TRCN0000116371	64446	DNAI2	-6.13	-15.47	-20.22	-1.6	-12.29	-1.18
	TRCN0000139277	246330	PELI3	-14.51	-25.17	-20.22	-9.31	-22.32	-10.59
	TRCN0000021604	9971	NR1H4	-4.3	-20.24	-20.22	-3.6	-17.1	-15.24
	TRCN0000048824	7941	PLA2G7	-10.45	-6.23	-20.21	-7.64	-14.58	-5.93
	TRCN0000063190	2983	GUCY1B3	-14.39	-24.07	-20.21	-8.23	-27.85	-13.28
	TRCN0000048557	341112		-15.76	-22.74	-20.21	-9.93	-21.42	-12.64
	TRCN0000047683	1894	ECT2	-17.43	-37.6	-20.2	-10.97	-25.91	-6.91
	TRCN0000136609	9738		-8.65	-17.76	-20.2	-6.51	-18.32	-6.85
	TRCN0000129254	93436	ARMC6	-11.33	-7.81	-20.2	-2.62	-12.19	-4.87
	TRCN0000003968	6491	STIL	-0.78	-13.24	-20.2	-3.35	-14.24	-10.41
	TRCN0000044847	3747	KCNC2	-5.56	-14.87	-20.19	-7.03	-2.97	-5.58
	TRCN0000157480	8664	EIF3D	-17.51	-27.96	-20.19	-10.84	-29.44	-18.14
	TRCN0000157001	117246	FTSJ3	-18.02	-29.85	-20.19	-13.98	-25.68	-20.36
	TRCN0000001441	29959	NRBP1	-8.49	-26.74	-20.19	-5.06	-32.41	-20.13
	TRCN0000155558	54602	NDFIP2	-3.29	-28	-20.19	-6.03	-7.45	-14.18
	TRCN0000154713	117177	RAB3IP	-4.39	-19.31	-20.19	-7.94	-8.62	-15.82
	TRCN0000033553	8678	BECN1	-15.6	-23.91	-20.19	-8.9	-24.79	-14.25
	TRCN0000073634	3273	HRG	-20.63	-17.95	-20.18	-13.5	-33.62	-20.64
	TRCN0000107252	10010	TANK	-10.58	-13.71	-20.18	-5.89	-12.39	-11.66
	TRCN0000014029	50839	TAS2R10	0.04	-25.76	-20.18	-8.83	-22.72	-11.51
	TRCN0000059158	1949	EFNB3	-23.43	-24.46	-20.18	-13.09	-25.03	-17.13
	TRCN0000019099	84547	PGBD1	-6.57	-12.33	-20.17	-2.12	-11	-5.15
	TRCN0000033659	2063	NR2F6	2.56	-16.16	-20.17	-5.06	-3.33	-9.05
	TRCN0000008650	55696	RBM22	-10.43	-30.75	-20.17	-7.65	-25.46	-11.55
	TRCN0000116116	6249	CLIP1	-12.38	-29.12	-20.17	-10.61	-32.36	-11.72
	TRCN0000053150	6875	TAF4B	-5.6	-19.06	-20.16	-5.59	-18.46	-5.49
	TRCN0000065277	112936	VPS26B	-10.28	-0.29	-20.16	-4.27	-16.94	-3.59
	TRCN0000135398	80279	CDK5RAP3	-15.42	-15.3	-20.16	-9.79	-14.33	-18.25
	TRCN0000135628	27309	ZNF330	-26.17	-36.53	-20.16	-17.88	-36.01	-23.8
	TRCN0000148540	147166	TRIM16L	-19	-10.95	-20.15	-12.6	-22.59	-15.16
	TRCN0000137336	389383	C6orf126	-8.45	-21.03	-20.15	-9.52	-19.6	-12.97
	TRCN0000083204	1834	DSPP	-0.26	-3.82	-20.15	-7.38	-6.97	-7.21
	TRCN0000154039	127435	PODN	-0.84	-18.01	-20.15	-10.99	-25.08	-14.43
	TRCN0000003653	1506	CTRL	-1.21	-16.04	-20.15	-7.45	-9.34	-7.46
	TRCN0000179977	51802	ACCN5	-13.93	-13.25	-20.15	-8.13	-22.98	-10.46
	TRCN0000073710	140686	WFDC3	-14.83	-26.02	-20.15	-4.48	-12.82	-14.85
	TRCN0000117595	6232	RPS27	-15.15	-25.28	-20.15	-12.52	-27.53	-12.88
	TRCN0000065084	26228	STAP1	1.26	-12.98	-20.14	-0.73	2.02	-15.87
	TRCN0000127721	84260	TCHP	-10.3	-9.37	-20.14	-6.26	-23.71	-13.92
	TRCN0000008701	206358	SLC36A1	-11.91	-20.9	-20.14	-16.98	-19.33	-11.5
	TRCN0000150005	92270	ATP6AP1L	-3.73	-26.2	-20.14	-9.53	-14.47	-12.9
	TRCN0000006595	27339	PRPF19	-22.3	-30.58	-20.11	-13.93	-30.39	-20.11
	TRCN0000118014	5383	PMS2L5	-17.15	-28.01	-20.11	-9.84	-22.83	-12.84
	TRCN0000000622	2065	ERBB3	-6.57	-16.53	-20.11	-1.48	-14.3	-14.01
	TRCN0000134865	25813	SAMM50	-1.97	-18.7	-20.1	-3.59	-10.45	-13.71
	TRCN0000051566	10856	RUVBL2	-14.7	-27.67	-20.1	-4.43	-10.57	-15.17
	TRCN0000006605	10992	SF3B2	-20.8	-29.05	-20.09	-11.23	-26.45	-18.69
	TRCN0000014638	6882	TAF11	1.22	-8.9	-20.08	-1.14	-1.82	-1.45
	TRCN0000148907	79840	NHEJ1	-10.77	-17.67	-20.08	-7.49	-14	-13.3
	TRCN0000147206	26065	LSM14A	-13.13	-22.9	-20.08	-12.64	-25.1	-15.27
	TRCN0000159054	166815	TIGD2	-17.33	-25.47	-20.07	-7.69	-23.62	-8.57
	TRCN0000036442	6646	SOAT1	-8.95	-13.99	-20.07	-11.12	-12.99	-6
	TRCN0000107481	390963	ZNF818P	-21.86	-35.08	-20.07	-12.79	-31.31	-19.02
	TRCN0000065123	161	AP2A2	-1.44	-20.48	-20.07	-5.74	-5.42	-5.01
	TRCN0000130334	22902	RUFY3	-13.3	-32.51	-20.07	-10.01	-24.44	-17.62
	TRCN0000045283	890	CCNA2	-2.78	-17.59	-20.07	-5.58	-15.46	-6.66
	TRCN0000052774	5790	PTPRCAP	-13.3	-16.91	-20.06	-8.53	-14.13	-13.47
	TRCN0000013910	2077	ERF	-5.89	-16.66	-20.05	-3.99	-24.15	-17.84
	TRCN0000060774	57053	CHRNA10	-20.66	-31.28	-20.05	-10.87	-27.93	-19.03
	TRCN0000128157	9694	TTC35	-10.46	-19.82	-20.05	-8.03	-18.04	-13.65
	TRCN0000029479	3921	RPSA	-22.18	-40.56	-20.05	-9.96	-29.09	-18.48
	TRCN0000144718	116441	TM4SF18	-1.61	-13.58	-20.05	-0.97	-23.78	1.06
	TRCN0000117878	145957	NRG4	-11.45	-14.55	-20.04	-14.66	-27.82	-10.55
	TRCN0000029399	427	ASAH1	-11.87	-16.18	-20.04	-5.85	-21.14	-10.53
	TRCN0000064313	1588	CYP19A1	-1.07	-13.65	-20.04	-5.49	-12.81	-16.15
	TRCN0000072860	55684	C9orf86	-6.35	-14.52	-20.03	-15.12	-23.12	-10.28
	TRCN0000045165	55799	CACNA2D3	-9.61	-23.55	-20.03	-7.75	-11.54	-16.16
	TRCN0000078132	339761	CYP27C1	-3	-14.55	-20.03	-3.39	-12.69	-5.8
	TRCN0000006458	85417	CCNB3	-16.52	-20.2	-20.02	-5.87	-26.1	-16.13
	TRCN0000128360	51439	FAM8A1	-17.02	-32.25	-20.02	-10.58	-29.48	-22.67
	TRCN0000154140	126364	LRRC25	-10.88	-16.03	-20.02	-9.25	-5.6	-7.12
	TRCN0000008408	9815	GIT2	-4.65	-4.97	-20.02	-5.25	-7.86	-12.79
	TRCN0000122248	149643	C1orf227	-5.3	-9.81	-20.02	-5.14	-11.09	-6.89
	TRCN0000155265	256957	C17orf66	-6.22	-15.69	-20.01	-2.21	-19.05	-2.79
	TRCN0000116376	51174	TUBD1	5.13	-11.78	-20.01	-10.12	-7	-5.69
	TRCN0000074496	84292	WDR83	-12.5	-25.83	-20.01	-8.07	-12.56	-12.33
	TRCN0000082933	859	CAV3	-15.07	-22.89	-20.01	-11.19	-26.04	-13.5
	TRCN0000054210	56128	PCDHB8	-4.64	-12.06	-20.01	-7.7	-11.38	-7.35
	TRCN0000022187	2909	GRLF1	-17.5	-17.62	-20	-11.43	-15.8	-20.27
	TRCN0000060336	9723	SEMA3E	1.42	-1.08	-20	-8.68	-9.09	-2.62
	TRCN0000072375	11333	PDAP1	0.5	-8.91	-20	-1.21	-12.31	-8.56
	TRCN0000137068	283970	PDXDC2	0.12	1.93	-20	0.06	1	0.64
	TRCN0000019081	3428	IFI16	-11.2	-25.11	-20	-8.38	-34.17	-22.14
	TRCN0000018111	10172	ZNF256	-5.06	-29.15	-20	-9.47	-17.58	-15.46
	TRCN0000002350	2241	FER	-17.55	-17.91	-19.99	-2.27	-12.83	-5.49
	TRCN0000008588	134266	GRPEL2	1.42	1.01	-19.99	-1.36	3.48	2.16
	TRCN0000147543	55144	LRRC8D	-20.58	-4.33	-19.99	-3.7	-9.14	-10.68
	TRCN0000050505	5700	PSMC1	-13.12	-31.11	-19.99	-7.88	-20.49	-14.6
	TRCN0000000269	4174	MCM5	-3.23	-22.6	-19.99	-8.35	-21.46	-10.43
	TRCN0000155826	63924	CIDEC	-4.05	-18.83	-19.99	-8.66	-4.27	-6.6
	TRCN0000048738	284486	THEM5	-4.27	-12.71	-19.99	-2.32	-7.53	-5.33
	TRCN0000029246	3988	LIPA	-15.67	-10.54	-19.99	-8.66	-15.3	-16.54
	TRCN0000083107	23780	APOL2	-16.69	-26.51	-19.98	-12.65	-14.89	-14.41
	TRCN0000121075	5347	PLK1	-20	-25.62	-19.98	-8.96	-16.16	-20.33
	TRCN0000014821	3142	HLX	-2.61	-12.24	-19.98	-3.16	-11.58	-4.12
	TRCN0000052922	84172	POLR1B	-14.47	-31.28	-19.98	-13.62	-22.46	-16.98
	TRCN0000117774	6155	RPL27	-15.74	-26.23	-19.98	-10.49	-25.9	-20.7
	TRCN0000122716	65124	ANKRD57	-5.92	-11.94	-19.97	-15.27	-22.79	-6.5
	TRCN0000004439	22888	UBOX5	-8.67	-25.34	-19.97	-13.09	-16.89	-8.61
	TRCN0000055427	1454	CSNK1E	-12.88	-20.71	-19.97	-4.05	-15.55	-11.8
	TRCN0000012987	7727	ZNF174	-3.95	-10.08	-19.97	-5.09	-8.87	-6.25
	TRCN0000051579	54928	IMPAD1	-15.42	-15.08	-19.97	1.23	-2.53	-8.38
	TRCN0000123189	3837	KPNB1	-17.36	-35.82	-19.96	-16.81	-34.32	-17.37
	TRCN0000008009	273	AMPH	-18.79	-21.28	-19.96	-8.14	-8.74	-4.99
	TRCN0000001147	10569	SLU7	-7.83	-31.8	-19.96	-9.61	-16.12	-14.5
	TRCN0000037922	1163	CKS1B	-19.33	-32.49	-19.96	-1.69	-30.86	-17.48
	TRCN0000060057	266629	SEC14L3	-18.08	-24.5	-19.95	-12.94	-24.1	-11.71
	TRCN0000044585	6339	SCNN1D	-8.91	-23.07	-19.95	-5.15	-14.39	-6.18
	TRCN0000002235	5871	MAP4K2	-13.23	-15.46	-19.95	0.76	-9.76	-7.69
	TRCN0000136343	55374	TMCO6	-6.95	-9	-19.94	-1.71	-12.16	-14.71
	TRCN0000013064	7766	ZNF223	-6.97	-20.05	-19.94	-5.21	-22.33	-13.92
	TRCN0000048475	79658	ARHGAP10	-10.52	-26.49	-19.94	-6.73	-21.76	-10.79
	TRCN0000136772	705	BYSL	-12.81	-31.25	-19.94	-10.91	-21.61	-16.56
	TRCN0000083964	8891	EIF2B3	-16.28	-43.23	-19.94	-9.5	-21.69	-19.21
	TRCN0000006075	1716	DGUOK	-10.13	-19.57	-19.93	-10.45	-16.7	-10.79
	TRCN0000021825	5434	POLR2E	-16.59	-23.94	-19.92	-7.75	-20.66	-16.33
	TRCN0000060101	7276	TTR	-6.2	-4.47	-19.92	-7.43	-9.63	1.36
	TRCN0000007709	55236	UBA6	-17.69	-18.75	-19.92	-13.49	-24.23	-17.72
	TRCN0000133839	55127	HEATR1	-9.07	-29.41	-19.92	-12.36	-25.59	-14.69
	TRCN0000074477	51729	WBP11	-13.77	-17.84	-19.92	-13.57	-18.1	-21.94
	TRCN0000057636	10666	CD226	-3.17	-10.24	-19.92	-4.74	-6.09	-3.19
	TRCN0000009025	2915	GRM5	-14.69	-31.18	-19.92	-12.98	-31.71	-21.27
	TRCN0000064647	55240	STEAP3	-3.01	-5.35	-19.9	-4.36	-13.77	-4.64
	TRCN0000073296	81550	TDRD3	-14.48	-21.59	-19.9	-13.22	-23.24	-10.22
	TRCN0000082666	10777		-8.17	-21.83	-19.89	-9.97	-27.69	-14.58
	TRCN0000003940	5710	PSMD4	-20.06	-27.32	-19.89	-16.58	-20.62	-13.63
	TRCN0000133860	81626	C1orf14	-3.5	-16.13	-19.89	-13.19	-17.53	-15.45
	TRCN0000116324	1778	DYNC1H1	-1.79	-22.22	-19.88	-8.63	-31.75	-0.93
	TRCN0000144695	122961	ISCA2	-6.48	-11.64	-19.87	-7.83	-14.39	-4.86
	TRCN0000048021	391	RHOG	-7.69	-18.65	-19.87	-8.5	-19.59	-4.63
	TRCN0000121968	9650	MTFR1	-8.96	-28.86	-19.87	-7.57	-37.06	-12.46
	TRCN0000008087	155	ADRB3	-9	-6.62	-19.87	-0.91	-0.76	-4.12
	TRCN0000141315	56253	CRTAM	-12.52	-24.91	-19.87	-9.63	-25.92	-15.35
	TRCN0000154976	140606		-12.68	-21.93	-19.87	-8.11	-13.47	-10.93
	TRCN0000000920	65125	WNK1	-3.88	-24.9	-19.87	-6.79	-30.06	-18.34
	TRCN0000007520	10253	SPRY2	-12.47	-17.26	-19.86	-8.98	-22.61	-11.74
	TRCN0000044739	55343	SLC35C1	-14.68	-23.05	-19.85	-11.05	-14.82	-6.8
	TRCN0000142644	10844	TUBGCP2	-26.4	-39.43	-19.84	-17.12	-37.18	-22.78
	TRCN0000143988	57542	KLHDC5	-8.39	-19.35	-19.84	-6.85	-16.19	-11.3
	TRCN0000014783	5978	REST	-8.58	-25.69	-19.84	-11.07	-24.74	-20.34
	TRCN0000021312	1105	CHD1	-9.81	-7.97	-19.84	-5.38	-23.63	-8.82
	TRCN0000016158	391766		0.55	-3.69	-19.83	-3.99	-9.31	-5.13
	TRCN0000159433	93183	PIGM	-2.34	-4.47	-19.83	-1.98	-7.54	-5.25
	TRCN0000156138	1911	PHC1	-6.97	-6.4	-19.82	-13.01	-20.2	-13.86
	TRCN0000074878	84844	PHF5A	-8.67	-38.14	-19.82	-10.81	-23.97	-14.85
	TRCN0000056296	343641	TGM6	-10.01	-20.41	-19.82	-6.13	-22.81	-12.11
	TRCN0000000106	6427	SFRS2	-11.67	-25.43	-19.82	-13.52	-24.4	-12.87
	TRCN0000074791	8894	EIF2S2	-24.85	-38.41	-19.82	-16.44	-30	-20.64
	TRCN0000003453	5903	RANBP2	-4.02	-7.98	-19.82	-6.3	-20.33	-13.21
	TRCN0000007300	997	CDC34	-15.3	-24.37	-19.82	-5.86	-19.52	-7.27
	TRCN0000060025	23165	NUP205	-16.02	-31.26	-19.82	-8.29	-28.28	-13.09
	TRCN0000141450	162427	FAM134C	4.13	7.63	-19.81	-6.78	-1.68	1.4
	TRCN0000149758	80224	NUBPL	-18.87	-22.99	-19.81	-7.98	-28.8	-15.04
	TRCN0000052648	126308	MOBKL2A	-9.41	-25.66	-19.81	-9.74	-15.67	-12.48
	TRCN0000053925	7056	THBD	-11.74	-22.76	-19.81	-12.02	-27.43	-18.15
	TRCN0000044830	26133	TRPC4AP	-14.13	-27.22	-19.81	-10.22	-29.27	-16.4
	TRCN0000073864	10730	YME1L1	-14.14	-16.64	-19.81	-11.17	-17.86	-13.31
	TRCN0000029594	3683	ITGAL	-9.94	-32.39	-19.8	-5.15	-21.09	-13.88
	TRCN0000013466	9519	TBPL1	-14	-32.65	-19.8	-8.64	-16.92	-17.35
	TRCN0000083578	9499	MYOT	-3.26	-2.77	-19.8	-3.52	-1.83	-16.82
	TRCN0000007953	6161	RPL32	-26.21	-34.51	-19.8	-16.41	-32.41	-8.57
	TRCN0000006649	1785	DNM2	-10.25	-24.26	-19.79	-9.33	-28.89	-17.49
	TRCN0000051023	80821	DDHD1	-14.52	-8.66	-19.79	-8	-18.95	-15.52
	TRCN0000003818	405	ARNT	-5.33	-24.35	-19.79	-8.44	-13.5	-7.33
	TRCN0000011541	221188	GPR114	-7.59	-4.68	-19.78	-6.37	-13.64	-19.41
	TRCN0000004468	55364	IMPACT	0.08	-8	-19.78	-6.85	-22.65	-14.71
	TRCN0000139107	149134		-5.62	-2.68	-19.77	-6.12	-26.3	-5.38
	TRCN0000058594	112744	IL17F	-6.17	-16.15	-19.77	-9.83	-8.16	-7.7
	TRCN0000107605	25888	ZNF473	-10.08	-31.2	-19.77	-8.72	-27.87	-16.36
	TRCN0000118398	136371	ASB10	-1.74	-10.58	-19.77	-4.98	-27.05	-8.53
	TRCN0000084039	11234	HPS5	-13.11	-22.79	-19.77	-5.16	-15.04	-10.01
	TRCN0000013923	2115	ETV1	-13.78	-15.33	-19.77	-4.66	-10.53	-8.21
	TRCN0000142474	91181	NUP210L	1.1	-17.75	-19.76	-12.06	-22.99	-16.13
	TRCN0000006247	5347	PLK1	-11.5	-15.33	-19.76	-0.45	-8.72	-6.83
	TRCN0000152028	115361	GBP4	-3.6	-21.83	-19.76	-4.04	0.43	-16.73
	TRCN0000017152	139542		-6.17	-22.71	-19.75	-12.35	-22.24	-15.01
	TRCN0000000201	5558	PRIM2	-7.07	-20.63	-19.75	-5.92	-11.42	-14.02
	TRCN0000150277	23318	ZCCHC11	3.7	-6.91	-19.75	-5.86	-6.63	-3.46
	TRCN0000116537	24139	EML2	-7.47	-13.69	-19.75	-4.23	-9.68	-7.76
	TRCN0000007886	11218	DDX20	-21.16	-25.34	-19.75	-12.25	-27.66	-23.92
	TRCN0000153004	90871	C9orf123	-13.7	-16.74	-19.75	-12.45	-12.1	-12.71
	TRCN0000083725	6651	SON	-16.81	-22.9	-19.74	-5.66	-25.23	-11.96
	TRCN0000057107	708	C1QBP	2.37	5.85	-19.74	-1.58	5.98	-1.69
	TRCN0000015353	26974	ZNF285A	-3.76	-4.99	-19.74	-4.73	-12.46	-4.19
	TRCN0000075054	9667	SAFB2	-15.17	-19.67	-19.74	-7.85	-20	-15.39
	TRCN0000013401	9329	GTF3C4	-14.99	-27.08	-19.73	-8.79	-25.39	-7.82
	TRCN0000028514	124	ADH1A	-15.03	-24.43	-19.73	-9.06	-19.14	-20.07
	TRCN0000004451	23113	CUL9	-15.39	-27.15	-19.73	-7	-33.33	-11.94
	TRCN0000061892	125058	TBC1D16	-17.54	-24.16	-19.72	-6.59	-20.08	-4.76
	TRCN0000148964	83483	PLVAP	-7.45	-24.43	-19.72	-12.11	-35.62	-14.98
	TRCN0000039856	1111	CHEK1	-10.04	-18.8	-19.72	-3.5	-22.89	-16.1
	TRCN0000002280	84930	MASTL	-15.1	-20.5	-19.71	-7.86	-18.16	-11.59
	TRCN0000108386	3796	KIF2A	8.03	1.57	-19.7	6.87	1.77	2.11
	TRCN0000015136	4849	CNOT3	-7.51	-19.62	-19.7	-11.54	-18.31	-14.65
	TRCN0000000681	8550	MAPKAPK5	-10.07	-35.28	-19.7	-12.22	-28.81	-18.05
	TRCN0000001298	3192	HNRNPU	-15.7	-33.32	-19.7	-14.17	-30.23	-18.83
	TRCN0000137322	55127	HEATR1	-16.34	-29.58	-19.7	-10.31	-26.06	-12.47
	TRCN0000146927	134957	STXBP5	-6.18	-25.96	-19.69	-3.57	-19.7	-11.36
	TRCN0000157607	23243	ANKRD28	-27.23	-38.93	-19.69	-8.68	-27.14	-20.38
	TRCN0000001921	54866	PPP1R14D	-18.81	-25.04	-19.69	-10.78	-22.18	-12.26
	TRCN0000012960	7710	ZNF154	-10.03	-10.25	-19.69	-8.34	-5.64	-6.79
	TRCN0000049813	390443	RNASE9	-12.14	-13.13	-19.69	-11.23	-32.21	-21.48
	TRCN0000143937	56253	CRTAM	-2.05	-3.68	-19.69	-6.51	-10.28	-4.47
	TRCN0000147401	9172	MYOM2	-4.14	-22.8	-19.69	-2.08	-25.9	-8.76
	TRCN0000061172	1139	CHRNA7	-7.89	-5.8	-19.68	-8.47	-16.85	-10.83
	TRCN0000003025	25819	CCRN4L	-11.3	-12.99	-19.68	-0.82	-25.45	-8.32
	TRCN0000058980	3578	IL9	-6.82	-3.49	-19.67	-3.69	-2.09	-17.18
	TRCN0000007506	10140	TOB1	-10.51	-34.18	-19.67	-9.94	-13.92	-10.41
	TRCN0000034124	154214	RNF217	-10.76	-15.85	-19.67	-2.26	-15.3	-11.66
	TRCN0000010781	8454	CUL1	-14.61	-28.07	-19.67	-10.3	-21.75	-23.24
	TRCN0000011408	6785	ELOVL4	-4.62	-17.88	-19.67	-7	-15.11	-9.74
	TRCN0000008118	576	BAI2	-15.75	-31.01	-19.67	-7.13	-17.19	-15.34
	TRCN0000058183	3565	IL4	-7.13	-10.43	-19.66	-3.03	-11.61	-7.5
	TRCN0000005324	2313	FLI1	3.95	9.71	-19.66	-3.26	-16.12	-14.06
	TRCN0000158992	27065		-17.24	-32.84	-19.65	-12.14	-28.67	-18.11
	TRCN0000017581	57822	GRHL3	-17.49	-19.17	-19.65	-9.86	-7.81	-7.58
	TRCN0000072690	51534	VTA1	-7.15	-25.23	-19.65	-7.09	-16.23	-13.57
	TRCN0000002202	54986	ULK4	-20.39	-28.15	-19.65	-12.08	-33.91	-20.18
	TRCN0000049568	7841	MOGS	-9.58	-21.02	-19.65	-8.83	-20.28	-11.55
	TRCN0000082641	64097	EPB41L4A	-15.73	-23.07	-19.65	-11.43	-26.57	-21.74
	TRCN0000152236	390535	GOLGA8E	-5.46	-16.93	-19.65	-10.19	-19.35	-9.17
	TRCN0000128166	79867	TCTN2	6.45	-15.64	-19.63	-3.41	3.06	-1.22
	TRCN0000001145	10569	SLU7	2.98	-8.83	-19.63	-2.97	-8	-3.5
	TRCN0000150602	7417	VDAC2	-5.77	-14.16	-19.62	-1.44	-2.03	-2.07
	TRCN0000056881	4599	MX1	-7.41	-18.9	-19.62	0.23	-17.52	-13.3
	TRCN0000019806	7494	XBP1	-7.95	-15.34	-19.62	-2.32	-13.97	-12.55
	TRCN0000049738	84659	RNASE7	-4.89	-12.91	-19.62	-10.6	-8.99	-13.06
	TRCN0000113845	196968	C15orf51	-6.15	-18.04	-19.61	-7.86	-13.23	-16.84
	TRCN0000179196	79935	CNTD2	3.08	-3.54	-19.61	-4.9	-28.7	-10.75
	TRCN0000000706	8737	RIPK1	-1.85	-18.34	-19.61	-0.29	-0.73	-4.01
	TRCN0000144126	400360	C15orf54	-6.79	-4.77	-19.59	-9.33	-19.27	-11.24
	TRCN0000050954	54555	DDX49	-20.52	-32.88	-19.59	-11.22	-24.13	-19.52
	TRCN0000074516	57703	CWC22	-11.74	-21.07	-19.59	-5.14	-5.48	-11.42
	TRCN0000017891	162239	ZFP1	-2.25	-11.62	-19.59	-4.24	-8.43	-5.65
	TRCN0000017085	84944	MAEL	-15.36	-14.5	-19.59	-6.42	-12.67	-15.09
	TRCN0000082754	285671	RNF180	-17.84	-13.47	-19.58	-6.87	-8.85	-8.66
	TRCN0000029533	54658	UGT1A1	2.61	-7.57	-19.58	-1.41	-5.85	-7.32
	TRCN0000009426	81696	OR5V1	-3.3	-5.49	-19.58	0.09	-5.12	-7.03
	TRCN0000013075	7768	ZNF225	-14.39	-8.73	-19.58	-5.18	-15.08	-2.29
	TRCN0000135382	90293	KLHL13	0.25	-7.35	-19.57	-5.34	-6.32	-9.08
	TRCN0000129070	84935	C13orf33	-3.32	-25.56	-19.57	-2.43	-20.33	-16.81
	TRCN0000141241	1192	CLIC1	-4.59	-7.56	-19.57	-4.26	-12.08	-5.82
	TRCN0000062284	4691	NCL	-18.57	-37.77	-19.56	-13.27	-23.2	-17.68
	TRCN0000136133	256646	C15orf55	-8.46	-26.47	-19.56	-11.66	-9.42	-10.12
	TRCN0000002152	9411	ARHGAP29	-2.39	1.33	-19.56	-0.64	-8.31	-3.3
	TRCN0000035829	11282	MGAT4B	-5.59	-18.92	-19.55	-7.54	-23.75	-8.62
	TRCN0000148694	115004	C6orf150	-6.36	-7.86	-19.55	-4.33	-9.94	-5.56
	TRCN0000042925	6557	SLC12A1	-8.14	-24.89	-19.55	-12.44	-13.88	-16.6
	TRCN0000153097	60312	AFAP1	-9.38	-12.58	-19.55	-2.35	-20.46	-6.99
	TRCN0000012908	7695	ZNF136	-0.26	-0.01	-19.55	-2.4	-14.69	-6.08
	TRCN0000155744	342372	PKD1L3	-13.4	-6.41	-19.55	-11.32	-14.93	-9.3
	TRCN0000074383	7919	BAT1	-25.96	-32.93	-19.55	-13.32	-28.54	-25.1
	TRCN0000159617	27043	PELP1	-17.46	-27.56	-19.54	-13.46	-27.75	-13.77
	TRCN0000073560	168667	BMPER	-10.33	-26.57	-19.54	-7.94	-16.82	-6.1
	TRCN0000137026	441549	CDNF	0.47	-24.59	-19.53	-13.16	-11.02	-5.12
	TRCN0000052931	84271	POLDIP3	-10.88	-13.6	-19.53	-7.53	-8.97	-12.05
	TRCN0000151696	66008	TRAK2	-22.76	-28.57	-19.53	-12.75	-15.93	-15.41
	TRCN0000002356	10497	UNC13B	-13.21	-23.17	-19.53	-5.54	-19.24	-13.96
	TRCN0000053070	5437	POLR2H	-3.14	-14.89	-19.53	-4.33	-26.09	-6.17
	TRCN0000021001	4666	NACA	-17.81	-25.73	-19.52	-12.8	-29.57	-17.47
	TRCN0000082544	387927		-8.42	-17.53	-19.52	-3.72	-3.42	-5.54
	TRCN0000052193	1973	EIF4A1	-9.47	-21.38	-19.52	-11.33	-21.8	-9.56
	TRCN0000017528	3202	HOXA5	-5.55	-16.12	-19.51	-3.89	-17.87	-11.99
	TRCN0000127735	10480	EIF3M	-8.91	-28.63	-19.51	-10.59	-20.3	-11.37
	TRCN0000152193	26958	COPG2	-13.56	-18.61	-19.51	-9.14	-12.32	-8.26
	TRCN0000148899	400661		-4.02	-25	-19.51	-7.39	-14.73	-16.99
	TRCN0000153015	766	CA7	-5.11	-28.53	-19.51	-8.51	-20.54	-5.11
	TRCN0000153944	90326	THAP3	-17.8	-29.11	-19.5	-10.14	-25.67	-15.27
	TRCN0000044962	5025	P2RX4	-6.9	-17.27	-19.5	-3.51	-7.58	-7.71
	TRCN0000046190	8639	AOC3	-8.08	-13.77	-19.5	-9.97	-16.38	-6.32
	TRCN0000045920	51477	ISYNA1	-10.24	-17.99	-19.5	-7.94	-17.67	-5.56
	TRCN0000149699	22820	COPG	-10.51	-20.46	-19.5	-11.76	-18.19	-11.87
	TRCN0000011252	1128	CHRM1	-18.99	-12.01	-19.49	-8.99	-22.25	-13
	TRCN0000064892	79154	DHRS11	-9.91	-15.89	-19.49	-8.54	-11.61	-10.74
	TRCN0000131051	56704	JPH1	-2.13	-8.22	-19.49	-5.01	-7.05	-7.49
	TRCN0000035508	146664	MGAT5B	-15.49	-19.99	-19.49	-5.22	-22.51	-7.44
	TRCN0000004073	8470	SORBS2	-5.64	-5.36	-19.48	-10.56	-14.65	-5.75
	TRCN0000057218	915	CD3D	-7.22	-12.99	-19.48	-7.33	-11.76	-7
	TRCN0000065300	3836	KPNA1	-13.3	-23.27	-19.48	-10.15	-16.17	-15.36
	TRCN0000128058	10979	FERMT2	-9.44	-24.44	-19.47	-6.79	-20.7	-12.82
	TRCN0000146640	25940	FAM98A	-5.18	-15.25	-19.47	-6.16	-8.11	-4.58
	TRCN0000060845	79957	PAQR6	-16.35	-26.53	-19.47	-9.43	-21.82	-11
	TRCN0000015628	6599	SMARCC1	-17.43	-27.44	-19.46	-13.83	-38.35	-23.37
	TRCN0000059370	56889	TM9SF3	-11.3	-19.96	-19.46	-3.93	-15.34	-15.46
	TRCN0000035797	9951	HS3ST4	-0.7	-14.39	-19.46	-9.01	-19.77	-4.88
	TRCN0000159814	29119	CTNNA3	-11.76	-23.33	-19.46	-6.18	-13.65	-6.09
	TRCN0000159529	55291	SAPS3	-12.8	-33.18	-19.46	-13.75	-32.51	-19.52
	TRCN0000117753	6166	RPL36AL	-2.5	-15.49	-19.46	-7.76	-15.68	-11.97
	TRCN0000121644	79887	PLBD1	-3.33	-12.66	-19.46	-7.28	-11.9	-6.51
	TRCN0000117660	6165	RPL35A	-15.43	-26.27	-19.46	-11.85	-20.4	-14.43
	TRCN0000121073	5347	PLK1	-11.41	-33.35	-19.45	-2.86	-23.56	-16.41
	TRCN0000051489	10939	AFG3L2	-14.05	-33.57	-19.45	-13.91	-22.14	-13.54
	TRCN0000038430	535	ATP6V0A1	-6.45	-17.93	-19.44	2.04	-9.93	1.28
	TRCN0000013498	9705	ST18	-25.5	-36.56	-19.44	-14.53	-32.42	-18.6
	TRCN0000137274	152404	IGSF11	-4.86	-0.53	-19.44	-6.03	-9.59	-6.49
	TRCN0000022073	10379	IRF9	-2.15	-13.16	-19.43	-6.35	-15.44	-10.21
	TRCN0000061120	27020	NPTN	-13.96	-24.5	-19.43	-11.85	-25.45	-9.56
	TRCN0000003315	6387	CXCL12	-14.02	-13.15	-19.43	-4.93	-14.25	-6.92
	TRCN0000155341	26254	OPTC	-14.9	-33.24	-19.43	-14.63	-32.7	-11.29
	TRCN0000147763	152007	GLIPR2	-14.99	-24.82	-19.43	-9.32	-26.56	-14.72
	TRCN0000082496	402434		-5.52	-10.2	-19.43	-0.94	-10.64	-4.5
	TRCN0000002240	9495	AKAP5	-17.71	-28.65	-19.42	-10.17	-26.81	-17.51
	TRCN0000018250	7701	ZNF142	-9.42	-14.42	-19.42	-7.23	-11.72	0.2
	TRCN0000005857	3443	IFNA6	-3.13	-17.33	-19.42	-9.96	-19.93	-3.6
	TRCN0000036288	26301	GBGT1	-10.67	-16.48	-19.41	-2.48	-5.71	-16.31
	TRCN0000021592	401313		-10.87	-18.37	-19.41	-4.2	-16.72	-3.82
	TRCN0000141301	219527	LRRC55	-2.68	-5.36	-19.41	-4.83	-12	-3.64
	TRCN0000127932	27166	PRELID1	-3.93	-3.93	-19.41	-7.57	-5.09	-4.92
	TRCN0000074236	5984	RFC4	-18.8	-17.48	-19.4	-9.41	-17.62	-11.61
	TRCN0000058024	4283	CXCL9	-2.03	-17.33	-19.4	-8.79	-15.54	-9.05
	TRCN0000138570	196740	C10orf72	-14.64	-19.49	-19.4	-12.58	-24.24	-18.04
	TRCN0000017249	22827	PUF60	-4.3	-34.87	-19.4	-8.09	-16.09	-15.84
	TRCN0000121554	79680	C22orf29	-8.71	-20.8	-19.39	-8.16	-24.97	-18.31
	TRCN0000051278	318	NUDT2	-9.97	-2.78	-19.39	4.05	-8	0.32
	TRCN0000034036	89870	TRIM15	-3.98	-12.87	-19.39	-2.99	-8.86	-0.58
	TRCN0000150081	200576	PIKFYVE	-15.21	-30.11	-19.39	-7.32	-24.1	-10.32
	TRCN0000074927	6230	RPS25	-16.87	-32.04	-19.38	-10.27	-31.93	-15.87
	TRCN0000006599	10291	SF3A1	-3.66	-19.07	-19.38	-6.13	-23.6	-4.94
	TRCN0000116315	830	CAPZA2	1.54	-18.02	-19.37	-9.07	0.86	-1.85
	TRCN0000118888	7827	NPHS2	-9.77	-20.54	-19.37	-6.38	-10.85	-14.07
	TRCN0000136536	64866	CDCP1	-12.8	-13.17	-19.37	-9.08	-30.89	-12.35
	TRCN0000038349	6555	SLC10A2	-13	-23.56	-19.37	-13.02	-21.14	-11.34
	TRCN0000021937	1993	ELAVL2	-14.07	-20.95	-19.37	-10.99	-19.15	-16.45
	TRCN0000061049	120796	OR56A1	-3.5	-14.92	-19.37	-5.04	-15.97	-7.85
	TRCN0000039776	7046	TGFBR1	-17.12	-26.1	-19.36	-14.22	-22.1	-23.7
	TRCN0000156997	9762		-17.29	-8.04	-19.36	-16.86	-11.29	-23.34
	TRCN0000135840	54662	TBC1D13	-6.51	-23.12	-19.36	-9.29	-31.33	-11.77
	TRCN0000053138	6873	TAF2	-7.36	-14.58	-19.36	-3.53	-17.96	-10.05
	TRCN0000035224	4837	NNMT	-21.19	-16.64	-19.35	-9.09	-28.73	-17.65
	TRCN0000051963	10942	PRSS21	-3.2	-25.03	-19.35	-7.22	-19.39	-14.3
	TRCN0000063638	339390	CLEC4G	-11.25	-19.57	-19.34	-12.04	-14.71	-10.12
	TRCN0000078069	23246	BOP1	-21.13	-33	-19.33	-13.52	-26.01	-19.88
	TRCN0000082855	1642	DDB1	-1.43	-31.04	-19.33	-6.56	-4.05	-6.46
	TRCN0000008938	27199	OXGR1	-4.02	-13.07	-19.33	-5.84	-11.53	-5.02
	TRCN0000146397	3268	AGFG2	-6.19	-18.4	-19.32	-9.75	-9.2	-12.21
	TRCN0000150763	23175	LPIN1	-17.88	-30.03	-19.32	-12.52	-40.06	-21.11
	TRCN0000129755	54897	CASZ1	-6.97	-7.06	-19.32	-5.26	-18.22	-11.59
	TRCN0000016512	57680	CHD8	2.29	5.8	-19.32	1.99	5.88	-1.52
	TRCN0000147006	51429	SNX9	-20.81	-30.39	-19.32	-11.09	-33.11	-17.89
	TRCN0000149054	56650	CLDND1	-14.13	-12.54	-19.32	-6.86	-17.26	-5.46
	TRCN0000053201	56903	PAPOLB	-15.18	-20.1	-19.32	-10.04	-16.64	-3.67
	TRCN0000050408	51010	EXOSC3	-10.31	-18.59	-19.31	-9.25	-18.78	-17.29
	TRCN0000010498	5727	PTCH1	-14.42	-8.4	-19.31	-10.06	-16.88	-8.44
	TRCN0000014082	259286	TAS2R40	-5.11	-12.81	-19.31	0.04	-10.04	-14.12
	TRCN0000121949	161142	FAM71D	-8.9	-15.8	-19.3	-3.13	-9.67	-2.62
	TRCN0000000351	10189	THOC4	0.09	-18.3	-19.3	-5.54	-0.89	-8.49
	TRCN0000158125	58497	PRUNE	-11.91	-31.53	-19.3	-7.98	-25.11	-16.27
	TRCN0000153558	8664	EIF3D	-12.14	-33.27	-19.3	-14.31	-31.66	-19.68
	TRCN0000150036	25914	RTTN	-12.15	-23.93	-19.3	-8.95	-19.26	-9.13
	TRCN0000018854	9656	MDC1	-10.09	-16.12	-19.29	-5.2	1.52	-10.3
	TRCN0000142701	996	CDC27	-14.64	-29.24	-19.29	-15.51	-20.34	-15.46
	TRCN0000006593	27339	PRPF19	-15.42	-27.24	-19.29	-12.98	-14.48	-9.36
	TRCN0000147687	10767	HBS1L	-11.84	-18.45	-19.28	-6.86	-27.04	-14.96
	TRCN0000159193	27043	PELP1	-25.46	-24.2	-19.28	-11.42	-30.42	-18.67
	TRCN0000015768	54937	SOHLH2	-8.26	-28.8	-19.27	-13.21	-8.92	-10.9
	TRCN0000017011	140467	ZNF358	0.11	-15.63	-19.27	-9.73	-9.88	-2.82
	TRCN0000107834	10113	PREB	-11.06	-23.54	-19.27	-8.1	-23.89	-18.35
	TRCN0000029142	84790	TUBA1C	-12.94	-25.32	-19.27	-11.01	-9.74	-17.42
	TRCN0000060164	286256	LCN12	-5.63	-8.25	-19.26	-5.33	-11.82	-4.15
	TRCN0000075288	26090	ABHD12	-13.52	-6.68	-19.26	-3.56	-17.52	-15.33
	TRCN0000152912	337880	KRTAP11-1	-13.94	-12.44	-19.26	-5.48	-17.82	-4.8
	TRCN0000021946	57727	NCOA5	-19.33	-23.43	-19.25	-13.31	-23.92	-14.01
	TRCN0000057138	718	C3	0.2	-6.61	-19.25	-6.69	-18.53	-6.89
	TRCN0000146468	8723	SNX4	-15.41	-22.36	-19.25	-8.62	-21.45	-9.78
	TRCN0000052157	9588	PRDX6	-9.52	-6.81	-19.24	-5.76	-21.52	-8.15
	TRCN0000020551	2957	GTF2A1	-5.6	-9.72	-19.23	-4.4	-20.52	-7.47
	TRCN0000146344	5350	PLN	-6.95	-13.39	-19.23	-5.33	-3.16	-11.04
	TRCN0000062184	23310	NCAPD3	-7.94	-21.09	-19.23	-5.31	-23.45	-11.58
	TRCN0000072319	27258	LSM3	-10.58	-16.18	-19.23	-8.48	-23.41	-17
	TRCN0000061015	9127	P2RX6	-14.01	-18.68	-19.23	-7.05	-22.72	-9.64
	TRCN0000072761	56647	BCCIP	-8.6	-20.15	-19.22	-10.14	-12.95	-6.54
	TRCN0000002277	84930	MASTL	-20.09	-28.83	-19.22	-8.49	-36.69	-17.3
	TRCN0000007167	10498	CARM1	-9.19	-5.47	-19.22	-5	-19.67	-14.34
	TRCN0000117552	6139	RPL17	-17.64	-24.26	-19.21	-9.46	-16.89	-14.9
	TRCN0000154510	54602	NDFIP2	-8.12	-15.02	-19.21	-13.25	-22.48	-17.91
	TRCN0000044506	6335	SCN9A	0.09	-4.53	-19.21	-4.02	-10.47	-5.4
	TRCN0000055459	170482	CLEC4C	-6.03	-17.86	-19.2	-12.6	-14.19	-9.18
	TRCN0000010189	10201	NME6	-22.04	-18.89	-19.2	-4.93	-31.18	-12.63
	TRCN0000017373	221833	SP8	-11.46	-27.63	-19.2	-11.16	-26.95	-16.93
	TRCN0000062670	51348	KLRF1	-13.03	-9.81	-19.2	-3.72	-8.44	-5.16
	TRCN0000074459	9184	BUB3	-2.8	-13.76	-19.2	-4.3	-15.87	-14.09
	TRCN0000037915	9472	AKAP6	-2.82	-19.75	-19.2	-3.53	-9.6	-11.28
	TRCN0000060396	79165	LENG1	-4.19	-4.57	-19.2	-2.63	-21.18	-11.17
	TRCN0000138661	144577	C12orf66	-16.69	-25.03	-19.19	-3.84	-13.83	-19.1
	TRCN0000026536	3939	LDHA	-6.79	6.36	-19.19	-5.74	-20.33	-7.39
	TRCN0000078221	400696		-5.53	-12.85	-19.19	-3.88	-12.61	-3.75
	TRCN0000050654	134637	ADAT2	4.64	-13.47	-19.18	0.66	-7.63	-5.24
	TRCN0000019978	30833	NT5C	-8.82	-24.85	-19.18	-9.6	-6.43	-6.82
	TRCN0000004180	50862	RNF141	-3.7	-16.69	-19.18	-2.62	-8.01	-9.81
	TRCN0000106817	3018	HIST1H2BB	-5.8	-23.46	-19.17	-7.15	-4.3	-4.4
	TRCN0000159263	129025	ZNF280A	3.6	-11.82	-19.17	-2.57	-6.5	-2
	TRCN0000130812	286032	C8orf79	-8.66	-26.15	-19.17	-5.39	-14.38	-12.4
	TRCN0000056688	1673	DEFB4	-14.74	-23.67	-19.17	-11.5	-18.96	-19.12
	TRCN0000007974	5868	RAB5A	-4.83	-22.61	-19.17	-11.84	1.51	-2.8
	TRCN0000019589	23541	SEC14L2	-6.52	-22.62	-19.16	-8.31	-23.98	-14.12
	TRCN0000009457	5021	OXTR	-6.65	-18.32	-19.16	-7.54	-11.98	-7.95
	TRCN0000150190	84135	UTP15	-20.18	-26.84	-19.16	-6.77	-28.42	-23.41
	TRCN0000020182	1811	SLC26A3	-9.63	-21.53	-19.16	-8.64	-24.42	-22.1
	TRCN0000074402	6633	SNRPD2	-15.33	-18.2	-19.16	-8.54	-22.95	-20.7
	TRCN0000020025	51251	NT5C3	-16.55	-26.53	-19.15	-11.2	-13.6	-13.1
	TRCN0000159708	51163	DBR1	-9.93	-13.24	-19.15	-11.29	-14.38	-13.02
	TRCN0000129747	441430	ANKRD20A2	-3.59	-4.54	-19.15	-5.22	-9.54	-5.63
	TRCN0000014488	6424	SFRP4	2.07	-17.33	-19.14	-6.32	-9.65	-6.04
	TRCN0000033373	7472	WNT2	-8.95	-10.66	-19.14	-8.23	-13	-8.82
	TRCN0000034764	6470	SHMT1	-10.15	-28.39	-19.14	-10.44	-24.12	-16.76
	TRCN0000107890	9633	MTL5	-10.25	-25.33	-19.14	-13.67	-19.61	-13.99
	TRCN0000026427	4697	NDUFA4	-12.42	-15.42	-19.14	-6.28	-11.01	-11.84
	TRCN0000015907	91120	ZNF682	-14.37	-28.44	-19.14	-9.33	-20.13	-11.96
	TRCN0000065268	1314	COPA	-15.21	-18.41	-19.14	-12.22	-14.47	-10.26
	TRCN0000162301	25977	NECAP1	6.53	0.6	-19.13	-0.68	-7.87	-6.63
	TRCN0000116606	85301	COL27A1	5.32	-4.98	-19.13	-1.15	-8.72	-2.5
	TRCN0000061124	390436	OR4K17	1.25	1.21	-19.13	-2.66	6.44	-5.56
	TRCN0000134332	388272	C16orf87	-11.15	5.28	-19.13	-9.7	-20.6	-15.14
	TRCN0000130788	9640	ZNF592	-12.12	-32.68	-19.13	-12.27	-29.81	-17.29
	TRCN0000051958	11163	NUDT4	-2.3	-17.68	-19.13	-2.73	-11.29	-11.02
	TRCN0000015374	54807	ZNF586	-5.28	-14.67	-19.13	-7.81	-11.2	-11.93
	TRCN0000052186	10973	ASCC3	-5.56	-14.96	-19.12	-12.21	-19.4	-10.14
	TRCN0000001456	57172	CAMK1G	-6.62	-5.07	-19.12	-1.15	-4.04	-6.42
	TRCN0000053012	5429	POLH	-8.35	-30.99	-19.12	-11.26	-13.04	-5.96
	TRCN0000038774	57570	TRMT5	0.41	0.63	-19.12	-2.93	-7.34	-0.33
	TRCN0000038083	10641	TUSC4	-10.81	-20.3	-19.12	-5.37	-11.46	-9.52
	TRCN0000127724	140775	SMCR8	1.62	5.89	-19.11	-0.82	-16.19	-5.65
	TRCN0000121116	7075	TIE1	-10.77	-27.86	-19.11	-3.05	-12.52	-7.77
	TRCN0000151606	26031	OSBPL3	-2.55	-9.16	-19.11	-6.27	-9.21	-11.01
	TRCN0000034985	391491	GAMTP1	-14.43	-11.05	-19.11	-1.4	-11.71	-11.79
	TRCN0000142517	79822	ARHGAP28	-5.79	-7.65	-19.1	-5.71	-13.8	-4.37
	TRCN0000002035	157	ADRBK2	-11.26	-15.46	-19.1	-11.72	-16.24	-11.69
	TRCN0000002000	5159	PDGFRB	-12.66	-25.03	-19.1	-3.67	-8.74	-10.5
	TRCN0000008697	2760	GM2A	-14.61	-12.65	-19.1	-9.04	-11.02	-13.46
	TRCN0000013434	9421	HAND1	-5.66	-10.88	-19.09	-6.05	-3.48	-5.06
	TRCN0000056986	57115	PGLYRP4	-5.75	-11.54	-19.09	-5.31	-9.44	-9.39
	TRCN0000010415	57521	RPTOR	-8.18	-15.89	-19.09	-7.89	-13.88	-6.27
	TRCN0000006150	5595	MAPK3	1.04	-23.41	-19.09	-0.37	-28.21	-13.71
	TRCN0000028442	57665	RDH14	-0.96	-9.8	-19.09	-3.92	-11.02	-7.82
	TRCN0000061893	6934	TCF7L2	-4.5	-5.04	-19.09	-4.44	-14.87	-15.9
	TRCN0000078368	55811	ADCY10	-15.74	-18.43	-19.09	-7.46	-13.7	-15.89
	TRCN0000156006	55846	ITFG2	-7.04	-10.14	-19.08	-3.68	-22.71	-4.88
	TRCN0000138173	64427	TTC31	-7.94	-1.75	-19.08	-13.64	-5.7	2.81
	TRCN0000137360	65991	FUNDC2	-8.39	-17.54	-19.08	-7.75	-18.25	-12.74
	TRCN0000057352	3821	KLRC1	-10.17	-30.27	-19.08	-3.82	-19.04	-11.64
	TRCN0000137340	57002	C7orf36	-10.72	-17.23	-19.08	-8.31	-11.36	-7.32
	TRCN0000074569	11017	SNRNP27	-23.05	-26.42	-19.08	-8.66	-27.74	-22.83
	TRCN0000075189	29122	PRSS50	-12.08	-21.27	-19.08	-7.03	-14.48	-2.48
	TRCN0000028493	37	ACADVL	-5.4	-20.99	-19.08	-6.87	-12.28	-7.36
	TRCN0000138695	440200		3.65	-29.14	-19.07	-7.87	-28.65	-3.85
	TRCN0000029765	57605	PITPNM2	-18.94	-27.6	-19.07	-12.46	-27.33	-15.41
	TRCN0000143744	83890	SPATA9	-19.18	-26.78	-19.07	-13.54	-36.8	-22.65
	TRCN0000059873	11194	ABCB8	0.85	-29.97	-19.07	-6.59	-5.75	-8.05
	TRCN0000116845	112802	KRT71	0.43	-26.11	-19.07	-4.06	-18.07	-10.01
	TRCN0000078429	5096	PCCB	-10.95	-19.75	-19.07	-3.68	-3.79	-9.41
	TRCN0000136638	26103	LRIT1	-14.43	-14.83	-19.07	-11.66	-18.59	-12.94
	TRCN0000011103	7314	UBB	-15.77	-14.8	-19.07	-9.17	-22.48	-4.27
	TRCN0000043395	51076	CUTC	3.26	-8.94	-19.06	-4.49	-4.52	-10.54
	TRCN0000147580	79072	FASTKD3	-1.61	-14.82	-19.06	-7.71	-17.53	-9.69
	TRCN0000014031	50839	TAS2R10	-13.68	-11.62	-19.06	-2.23	-16.7	-8.7
	TRCN0000141476	286527	TMSB15B	-13.94	-29.96	-19.06	-12.73	-24.98	-17.63
	TRCN0000148670	51646	YPEL5	-9.73	-9.73	-19.05	-4.9	-28.44	-10.23
	TRCN0000061266	58475	MS4A7	-10.7	-12.8	-19.05	-6.46	-2.37	-9.21
	TRCN0000128999	51524	TMEM138	-12.89	-25.71	-19.05	-10.47	-22.6	-16.83
	TRCN0000001206	153527	ZMAT2	-23.88	-29.56	-19.05	-18.1	-35.12	-21.14
	TRCN0000161014	54908	CCDC99	-15.12	-26.41	-19.05	-13.86	-22.01	-15.78
	TRCN0000016966	51663	ZFR	-10.83	-21.66	-19.04	-11.47	-17.82	-8.19
	TRCN0000058670	26291	FGF21	-12.98	-33.38	-19.04	-0.97	-15.51	-11.49
	TRCN0000075032	6147	RPL23A	-26.08	-38.59	-19.04	-15.33	-21.31	-22.98
	TRCN0000144974	4998	ORC1L	-6.58	-28.78	-19.03	-9.66	-12.1	-12.72
	TRCN0000083693	7979	SHFM1	-7.67	-18.18	-19.03	-8.36	-25.53	-15.21
	TRCN0000029206	5245	PHB	-9.77	-17.92	-19.03	-10.12	-20.53	-17.53
	TRCN0000003950	5717	PSMD11	-21.05	-24.36	-19.03	-8.01	-21.4	-16.86
	TRCN0000007542	7763	ZFAND5	-10.21	-18.58	-19.03	-7.33	-24.79	-14.16
	TRCN0000156506	388524	RPSAP58	-29.67	-40.07	-19.03	-11.34	-39.69	-20.48
	TRCN0000000017	8559	PRPF18	-1.94	-29.8	-19.03	-8.7	-8.99	-10.3
	TRCN0000143436	11180	WDR6	-14.64	-27.88	-19.03	-13.28	-37.62	-20.6
	TRCN0000059996	22916	NCBP2	-3.98	-11.57	-19.03	-7.17	-27.67	-13.83
	TRCN0000134629	79810	PTCD2	-16.15	-27.04	-19.03	-14.05	-34.77	-16.51
	TRCN0000037912	9465	AKAP7	-5.62	-8.72	-19.02	-4.43	-14.67	-11.75
	TRCN0000056788	941	CD80	-1.45	-6.22	-19.02	-4.73	1.87	2.07
	TRCN0000056199	56099	PCDHGB7	-3.79	-12.78	-19.02	-5.44	-11.77	-6.86
	TRCN0000121916	115024	NT5C3L	-6.96	-0.25	-19.01	-3.14	-16.62	-17.74
	TRCN0000156559	9350	CER1	4.67	-0.55	-19.01	2.62	2.13	-2.04
	TRCN0000130660	9786	KIAA0586	2.06	-8.21	-19.01	-7.55	-12.32	-5.74
	TRCN0000130304	23294	ANKS1A	-5.95	-19.93	-19	-11.31	-12.59	-11.45
	TRCN0000051052	54504	CPVL	-9.41	-27.86	-19	-6.51	-15.72	-10.3
	TRCN0000150845	54873	PALMD	-0.62	-4.37	-19	-3.57	-0.44	-2.91
	TRCN0000137828	54974	THG1L	-11.7	-19.08	-19	-2.4	-14.14	-6.4
	TRCN0000002309	4916	NTRK3	-11.86	-21.25	-19	-5.67	-18.29	-14.92
	TRCN0000019719	4176	MCM7	-12.22	-24.67	-19	-9.85	-19.54	-20.25
	TRCN0000148111	10428	CFDP1	-12.93	-17.02	-19	-8.55	-19.96	-13.19
	TRCN0000145256	79714	CCDC51	-15.23	-14.42	-19	-3.97	-17.24	-10.99
	TRCN0000033511	283149	BCL9L	-15.34	-23.59	-19	-5.5	-20.89	-18.38
	TRCN0000152566	65981	CAPRIN2	-6.78	-27.13	-18.99	-4.74	-13.28	-6.79
	TRCN0000063817	2824	GPM6B	-9.91	-28.58	-18.99	-7.85	-22.36	-14.87
	TRCN0000151661	4438	MSH4	-8.03	-14.26	-18.98	-14.32	-23.4	-9.5
	TRCN0000107058	29970	SCHIP1	-9.04	-20.5	-18.98	-12.76	-14.81	-4.62
	TRCN0000028439	84129	ACAD11	-1.49	-6.04	-18.98	-3.26	-9.54	-2.87
	TRCN0000022335	346096		-24.09	-32.02	-18.98	-13.15	-42.74	-10.78
	TRCN0000008995	222545	GPRC6A	-3.65	-14.03	-18.98	-3.17	-16.36	-12.69
	TRCN0000013885	2005	ELK4	-15.16	-29.8	-18.98	-4.33	-18.19	-8.89
	TRCN0000153513	11066	SNRNP35	-20.08	-13.38	-18.97	-8.21	-14.89	-19.77
	TRCN0000116917	123920	CMTM3	-20.11	-24.08	-18.97	-12.07	-24.14	-17.16
	TRCN0000156700	4542	MYO1F	-0.9	-1.71	-18.97	3.7	-2.11	0.96
	TRCN0000038555	9114	ATP6V0D1	-12.1	-26.51	-18.97	-9.98	-22.05	-5.48
	TRCN0000002983	8776	MTMR1	-4.3	-15.33	-18.97	-1.03	-20.94	-11.93
	TRCN0000006566	4085	MAD2L1	-19.01	-31.29	-18.96	-8.05	-26.37	-20.47
	TRCN0000043713	117155	CATSPER2	-8.83	-17.85	-18.96	-5.23	-3.25	-10.93
	TRCN0000056931	3810	KIR2DS5	1.76	-6.18	-18.96	-5.7	-7.54	-3.41
	TRCN0000006130	4355	MPP2	-9.11	-13.82	-18.96	-4.59	-15	-15.94
	TRCN0000144000	10665	C6orf10	-12.07	-23.27	-18.96	-11.54	-11.46	-8.95
	TRCN0000051461	56919	DHX33	-10.49	-11.79	-18.95	-10.11	-17.77	-9.61
	TRCN0000000003	1654	DDX3X	-2.42	-19.11	-18.95	-9.26	-23.54	-9.41
	TRCN0000142480	23070	FTSJD2	-2.93	-19.92	-18.95	0.41	-12.42	-11.62
	TRCN0000159894	83540	NUF2	-25.32	-33.16	-18.95	-12.5	-35.1	-21.56
	TRCN0000013946	2128	EVX1	-15.3	-11.76	-18.95	-5.41	-11.98	-10.24
	TRCN0000002915	5803	PTPRZ1	-16.68	-17.41	-18.94	-11.83	-19.22	-12.72
	TRCN0000142218	23383	KIAA0892	-7.45	-27.01	-18.94	-7.35	-24.54	-24.17
	TRCN0000004749	53637	S1PR5	1.49	1.5	-18.94	-1.81	-5.38	-1.46
	TRCN0000056548	5816	PVALB	-3.73	-2.79	-18.94	-5.06	-15.28	-7.69
	TRCN0000065222	64746	ACBD3	-4.15	-14.61	-18.94	-2.93	-26.58	-11.38
	TRCN0000116097	53358	SHC3	-18.18	-25.69	-18.93	-9.75	-27.3	-17.28
	TRCN0000001624	6789	STK4	-8.34	-23.4	-18.93	-3.59	-12.59	-14.89
	TRCN0000002175	6788	STK3	-11.26	-17.74	-18.93	-4.53	-7.69	-9.23
	TRCN0000063011	55081	IFT57	-3.01	-5.65	-18.93	0.46	-11.45	-2.59
	TRCN0000130662	55719	FAM178A	-14.06	-25.7	-18.93	-10.88	-28.29	-16.47
	TRCN0000118120	10581	IFITM2	-4.6	-23.25	-18.93	-6.7	-17.8	-9.26
	TRCN0000004903	7486	WRN	-11.07	-33.83	-18.92	-5.19	-32.89	-12.67
	TRCN0000107146	4515	MTCP1	-3.97	-25.99	-18.92	-5.68	-9.14	-12.69
	TRCN0000009257	94233	OPN4	-17.19	-18.6	-18.91	-11.59	-27.87	-8.06
	TRCN0000073606	3827	KNG1	8.44	0.05	-18.91	4.91	1.58	0.85
	TRCN0000022369	5687	PSMA6	-18.69	-24.3	-18.91	-8.6	-23.84	-17.21
	TRCN0000053114	5442	POLRMT	-8.03	-3.18	-18.91	-11.99	-19.09	-11.14
	TRCN0000006435	5754	PTK7	-8.9	-26.6	-18.91	-6.6	-22.57	-13.71
	TRCN0000035457	2591	GALNT3	-9.05	-22.52	-18.91	-10.55	-10.13	-15.76
	TRCN0000049503	6448	SGSH	1.28	-3.79	-18.91	-3.39	-5.92	-5
	TRCN0000154406	23237	ARC	-20.9	-23.05	-18.91	-9.71	-31.78	-15.47
	TRCN0000053534	91860	CALML4	-0.17	0.38	-18.91	-5.26	-6.77	-10.53
	TRCN0000053123	5980	REV3L	-4.57	-19.17	-18.91	-0.47	1.64	-10.21
	TRCN0000017669	55320	C14orf106	-15.42	-23.23	-18.91	-9.59	-26.23	-5.49
	TRCN0000018328	2066	ERBB4	-16.31	-21.5	-18.91	-7.89	-22.58	-16.57
	TRCN0000059376	24	ABCA4	-3.46	-16.43	-18.9	-3.19	1.2	-9.03
	TRCN0000056943	11026	LILRA3	-3.85	-14.33	-18.9	-8.36	-5.79	-6.01
	TRCN0000153241	23154	NCDN	-16.73	-18.95	-18.89	-9.93	-36.24	-16.93
	TRCN0000016749	129685	TAF8	-5.92	-22.07	-18.89	-11.16	-9.03	-3.02
	TRCN0000063353	259296	TAS2R50	-7.33	-11.94	-18.89	-6.98	-11.18	-13.78
	TRCN0000002606	55613	MTMR8	-15.59	-36.32	-18.89	-11.77	-30.23	-14.67
	TRCN0000138064	91442	C19orf40	-6.97	-9.9	-18.88	-2.79	-18.8	-13.13
	TRCN0000004362	29945	ANAPC4	-9.73	-25.8	-18.88	-10.08	-22.61	-11.54
	TRCN0000107706	148979	GLIS1	0.84	-23.16	-18.88	-7.92	-7.96	-1.4
	TRCN0000001778	9113	LATS1	0.16	-7.03	-18.88	-5.6	-5.42	-6.77
	TRCN0000136058	245711	SPDYA	-21.74	-30.06	-18.88	-13.9	-36.45	-20.73
	TRCN0000003100	2534	FYN	-12.71	-21.1	-18.88	-5.95	-18.61	-11.1
	TRCN0000150090	119548	PNLIPRP3	-3.05	-7.69	-18.88	-1.58	-7.24	-4.58
	TRCN0000051969	272	AMPD3	-15.27	-15.21	-18.88	-5.02	-25.23	-10.31
	TRCN0000044490	6334	SCN8A	-4.82	-2.7	-18.88	-4.74	-22.46	-5.61
	TRCN0000127726	150280	HORMAD2	-8.89	-20.64	-18.87	-6.01	-16.63	-5.21
	TRCN0000064483	2328	FMO3	-11.13	-16.04	-18.87	-8.1	-17.64	-10.03
	TRCN0000034014	84767	SPRYD5	-5.52	-20.41	-18.87	-4.32	-19.9	-7.01
	TRCN0000059414	25843	MOBKL3	-5.79	-15.54	-18.86	-0.16	-10.6	-7.4
	TRCN0000057349	3821	KLRC1	-19.81	-16.63	-18.86	-7.4	-20.89	-12.72
	TRCN0000048959	59084	ENPP5	-9.04	1.72	-18.86	-7.8	-26.31	-16.58
	TRCN0000130845	202333	CMYA5	-9.54	-20.7	-18.86	-7.21	-17.14	-11.52
	TRCN0000130398	29058	C20orf30	-6.98	-15.02	-18.85	1.91	-13.38	-12.7
	TRCN0000005400	64693	CTAGE1	-0.58	-10.68	-18.85	-1.23	-15.17	-6.62
	TRCN0000009057	8843	GPR109B	-4.58	-8.44	-18.85	-4.22	-9.65	-9.75
	TRCN0000073657	144568	A2ML1	-5.71	-6.6	-18.84	-3.39	-14.11	-6.62
	TRCN0000137826	9854	C2CD2L	-6.32	-16.84	-18.84	-6.45	-13.74	-10.52
	TRCN0000078149	241	ALOX5AP	-7.27	-14.92	-18.84	-7.28	-15.54	-8.21
	TRCN0000083947	55612	FERMT1	-7.28	-14.89	-18.84	-6.69	-10.52	-13.17
	TRCN0000072429	57552	NCEH1	-9.74	-26.93	-18.84	-5.34	-11.94	-14.3
	TRCN0000127502	9786	KIAA0586	-9.99	-20.19	-18.84	-9.29	-29.41	-18.7
	TRCN0000004556	57534	MIB1	-5.55	-0.49	-18.83	-8.3	-15.4	-10.39
	TRCN0000046753	57486	NLN	-27.62	-35.82	-18.83	-15.09	-37.83	-26.22
	TRCN0000019096	406	ARNTL	-8.75	-24.63	-18.83	-7.24	-4.94	-6.7
	TRCN0000053848	4485	MST1	1.86	-16.41	-18.83	-1.39	-20.34	-7.59
	TRCN0000146315	285672	SFRS12IP1	-12.4	-23.86	-18.83	-10.31	-27.35	-13.2
	TRCN0000000095	6427	SFRS2	-12.64	-24.91	-18.83	-9.27	-17.96	-12.74
	TRCN0000152450	55027	HEATR3	-15.69	-27.78	-18.83	-4.84	-21.55	-12.4
	TRCN0000009139	3579	CXCR2	-18.77	-25.42	-18.82	-11.37	-24.69	-15.05
	TRCN0000046857	43	ACHE	-8.58	-20.87	-18.82	-11.85	-18.67	-13.06
	TRCN0000116357	6990	DYNLT3	-10.09	-5.88	-18.82	-5.28	-3.71	-7.67
	TRCN0000060066	7175	TPR	-10.24	-30.78	-18.82	-6.17	-24.6	-15.39
	TRCN0000117385	51073	MRPL4	-11.41	-16.58	-18.82	-6.34	-15.52	-9.02
	TRCN0000144401	285313	IGSF10	-12.08	-23.98	-18.82	-6.62	-12.04	-16.22
	TRCN0000074239	8725	C19orf2	-12.26	-17.57	-18.82	-11.2	-25.06	-16.14
	TRCN0000005052	196463	PLBD2	-6.44	-9.81	-18.81	-13.42	-10.91	-3.73
	TRCN0000019642	10499	NCOA2	-6.91	-6.11	-18.81	-5.01	-5.23	-0.81
	TRCN0000151054	8533	COPS3	-18.97	-35.03	-18.81	-13.69	-29.99	-11.22
	TRCN0000054254	1007	CDH9	-14.96	-25.89	-18.81	-9.35	-13.92	-11.57
	TRCN0000141891	51603	METTL13	-20.42	-13.06	-18.8	-9.7	-24.74	-13.34
	TRCN0000117059	140258	KRTAP13-1	-21.29	-20.06	-18.8	-12.45	-17.5	-15.9
	TRCN0000038335	10632	ATP5L	-6.42	-27.12	-18.79	-13.72	-10.77	-19.31
	TRCN0000154367	80003	PCNXL2	-3.45	-24.57	-18.79	-10.49	-20.4	-10.9
	TRCN0000059474	57586	SYT13	-15.01	-21.51	-18.79	-13.44	-19.56	-11.4
	TRCN0000035556	168391	GALNTL5	-6.08	-9.45	-18.78	-8.34	-20.53	-14.43
	TRCN0000003493	825	CAPN3	-8.21	-32.42	-18.78	-10.5	-29.75	-12.66
	TRCN0000001189	51362	CDC40	-21.26	-29.25	-18.78	-9.27	-28.27	-17.39
	TRCN0000001377	5596	MAPK4	-4.51	-23.5	-18.78	-1.78	-3.68	0.52
	TRCN0000019080	3428	IFI16	-17.13	-27.71	-18.77	-8.2	-17.73	-8.78
	TRCN0000145328	23556	PIGN	12.79	-4.73	-18.77	4.82	-16.93	4.39
	TRCN0000003952	5887	RAD23B	-9.15	-17.32	-18.77	-7.53	-21.33	-11.75
	TRCN0000020094	165215	FAM171B	-11.87	-24.15	-18.77	-5.02	-21.6	-11.87
	TRCN0000040188	1794	DOCK2	-12.29	-18.26	-18.77	-7.97	-15.6	-9.56
	TRCN0000073297	81550	TDRD3	-13.66	-19.88	-18.77	-10.32	-17.23	-16.3
	TRCN0000146338	84135	UTP15	-4.18	-17.2	-18.77	-6.49	-18.06	-10.42
	TRCN0000018874	5893	RAD52	-23.92	-32.82	-18.76	-19.35	-39.28	-23.63
	TRCN0000144979	54959	ODAM	-7.63	-23.89	-18.76	-9.62	-13.54	-15.87
	TRCN0000005789	6900	CNTN2	-9.36	-14.48	-18.76	-5.38	-18.79	-5.3
	TRCN0000043974	4308	TRPM1	-10.23	-11.72	-18.76	-8.16	-26.83	-7.22
	TRCN0000072435	10452	TOMM40	-11.73	-25.38	-18.76	-11.21	-23.47	-13.29
	TRCN0000035908	87178	PNPT1	-12.36	-28.14	-18.76	-11.48	-21.31	-12.89
	TRCN0000016006	2353	FOS	-3.4	0.43	-18.76	1.55	-9.74	3.07
	TRCN0000057618	909	CD1A	-15.34	-21.23	-18.76	-8.35	-14.7	-16.11
	TRCN0000049533	346521		-6.2	-11.44	-18.75	-5.56	-25.42	-7.01
	TRCN0000060003	6948	TCN2	-18.19	-24.93	-18.75	-14.69	-26.94	-12.67
	TRCN0000034953	81890	QTRT1	-8.51	2.07	-18.75	-8.01	-21	-15.51
	TRCN0000063833	26585	GREM1	-9.16	-16.44	-18.74	-7.72	-12.98	-8.75
	TRCN0000057985	10563	CXCL13	-9.81	-11.35	-18.74	-6.65	-12.15	-12.67
	TRCN0000039912	3667	IRS1	-10.72	-30.79	-18.74	-12.23	-14.32	-14.52
	TRCN0000021003	4666	NACA	-11.82	-31.65	-18.74	-10.67	-26.58	-11.85
	TRCN0000021074	121599	SPIC	-4.82	-17.73	-18.74	-6.12	-18.07	-7.89
	TRCN0000017344	85509	MBD3L1	-8.21	-18.95	-18.73	-5.76	-6.56	-8.06
	TRCN0000135679	171484	FAM9C	-9.97	-27.84	-18.73	-12.9	-35.64	-1.16
	TRCN0000005249	282679	AQP11	-10.25	-17.12	-18.73	-0.94	-5.91	-11.6
	TRCN0000128227	126205	NLRP8	-22.65	-30.21	-18.73	-10.72	-32.62	-21.47
	TRCN0000061508	433	ASGR2	-11.86	-11.1	-18.73	-8.53	-15.85	-9.99
	TRCN0000038211	9390	SLC22A13	-24.63	-24.74	-18.73	-8.05	-15.62	-11.96
	TRCN0000046202	51	ACOX1	-6.38	-1.96	-18.72	-4.32	-9.4	-5.33
	TRCN0000074293	261726	TIPRL	-7.73	-13.05	-18.72	-2.57	-10.22	-14.05
	TRCN0000129824	80173	IFT74	-19.44	-24.47	-18.72	-11.66	-25.68	-6.29
	TRCN0000060577	346517	OR6V1	-1.5	-6.32	-18.72	-5.89	-8.78	-6
	TRCN0000118852	7750	ZMYM2	-2.22	-17.51	-18.72	-6.67	-21.39	-13.74
	TRCN0000005227	55331	ACER3	-13.66	-27.03	-18.72	-11.7	-21.48	-8.36
	TRCN0000053716	794	CALB2	-14.55	-13.66	-18.72	-3.77	-22.95	-6.11
	TRCN0000145373	58483	C9orf27	-3.71	-8.81	-18.72	-5.83	-12.75	-11.57
	TRCN0000037739	80318	GKAP1	-6.6	-14.45	-18.71	-2.13	-17.14	-5.5
	TRCN0000136791	50944	SHANK1	6.41	-1.75	-18.71	1.69	-8.48	1.87
	TRCN0000117528	6175	RPLP0	-18.06	-31.64	-18.71	-9.45	-21.16	-16.88
	TRCN0000001307	140890	SFRS12	-0.41	-2.79	-18.71	-5.15	-23.02	-5.63
	TRCN0000129787	55108	BSDC1	-16.87	-18.32	-18.7	-9.89	-17.13	-13.05
	TRCN0000052072	54456	MOV10L1	7.26	1.64	-18.7	0.71	-3.45	-0.24
	TRCN0000001226	6428	SFRS3	-7.48	-10.73	-18.7	-2.2	-17.98	-8.23
	TRCN0000038293	133482	SLCO6A1	0.73	-18.07	-18.7	-5.06	-22.85	-6.08
	TRCN0000128681	83445	GSG1	-10.48	-17.27	-18.7	-7.32	-19.8	-11.09
	TRCN0000056847	11027	LILRA2	-11.75	-15.94	-18.7	-10.67	-17.67	-9.47
	TRCN0000033929	79444	BIRC7	-4.96	-12.53	-18.7	0.05	-18.67	-10.25
	TRCN0000002691	142679	DUSP19	-10.28	-5.5	-18.69	-1.52	-2.91	-5.82
	TRCN0000050005	55661	DDX27	-12.36	-27.41	-18.69	-10.06	-28.17	-13.57
	TRCN0000057057	9765	ZFYVE16	-12.46	-28.56	-18.69	-5.66	-33.18	-14.55
	TRCN0000010768	3685	ITGAV	-1.99	-21.35	-18.69	-7.93	-18.91	-3.37
	TRCN0000107641	7626	ZNF75D	-13.15	-23.32	-18.69	-7.33	-21.9	-6.8
	TRCN0000106810	132243	H1FOO	-13.31	-22.1	-18.69	-6.2	-28.23	-4.29
	TRCN0000044053	9016	SLC25A14	-4.7	-13.82	-18.69	-5.2	-13.26	-18.52
	TRCN0000155069	11130	ZWINT	-5.52	-13.84	-18.69	-10.06	-23.09	-5.04
	TRCN0000149556	80349	WDR61	-16.69	-25.69	-18.68	-12.04	-27.52	-17.2
	TRCN0000061835	4000	LMNA	-5.75	-7.07	-18.68	-1.83	-4.25	-0.12
	TRCN0000157727	23555	TSPAN15	-9.23	-20.02	-18.68	-8.43	-22.88	-5.09
	TRCN0000065146	51226	COPZ2	1.29	-12.26	-18.68	-4.38	-7.23	-2.22
	TRCN0000006325	22858	ICK	-9.81	-16.87	-18.68	-8.49	-19.85	-10.7
	TRCN0000019423	2971	GTF3A	-11.28	-23.95	-18.68	-6.63	-21.27	-11.8
	TRCN0000151897	11066	SNRNP35	-1.9	-21.41	-18.68	-8	-12.28	-7.11
	TRCN0000151863	9147	SDCCAG1	-4.23	-30.13	-18.68	-10.06	-24.04	-7.42
	TRCN0000057289	3140	MR1	-5.26	-16.23	-18.68	1.25	-7.91	-11.29
	TRCN0000040111	2065	ERBB3	-6.81	-16.22	-18.67	-1.47	-14.8	-13.36
	TRCN0000168442	387638	C10orf113	-22.36	-30.08	-18.67	-12.35	-27.1	-17.54
	TRCN0000007472	10054	UBA2	-22.72	-33.83	-18.67	-9.46	-23.26	-17
	TRCN0000074797	6203	RPS9	-24.26	-34.83	-18.67	-14.53	-26.24	-22.08
	TRCN0000128105	79882	ZC3H14	-13.51	-31.75	-18.67	-9.35	-17.27	-22.79
	TRCN0000017176	6304	SATB1	-3.42	-17.6	-18.67	-4.58	-20.64	-9.2
	TRCN0000056796	1668	DEFA3	-26.34	-36.98	-18.66	-17.34	-18.09	-20.33
	TRCN0000158398	3671	ISLR	1.11	-10.55	-18.66	-4.35	-20.1	-7.4
	TRCN0000145089	83879	CDCA7	-11.66	-24.28	-18.66	-7.58	-38.32	-20.01
	TRCN0000117068	255631	COL24A1	-2.42	-20.19	-18.66	-5.1	-7.96	-8.52
	TRCN0000129552	202333	CMYA5	-3.9	-6.94	-18.66	-3.62	-11.73	-6.48
	TRCN0000004997	6128	RPL6	-19.37	-38.04	-18.65	-15.63	-31.29	-23.82
	TRCN0000020436	4488	MSX2	-9.34	-17.07	-18.65	-3.93	-16.66	-12.64
	TRCN0000028504	11112	HIBADH	-9.95	-10.42	-18.65	-5.78	-13.66	-8.27
	TRCN0000058752	9573	GDF3	-2.48	-21.84	-18.65	-6.23	-17.22	-14.89
	TRCN0000050417	5036	PA2G4	-5.11	-20.54	-18.65	-8.55	-22.34	-10.18
	TRCN0000006224	29904	EEF2K	-8.8	-18.67	-18.64	-0.63	-17.81	-14.03
	TRCN0000044374	9906	SLC35E2	-10.55	-19.85	-18.64	-6.1	-26.83	-10.35
	TRCN0000152508	114786	XKR4	-22.5	-27.34	-18.64	-8.5	-12.59	-6.55
	TRCN0000074836	10772	SFRS13A	-13.25	-24.73	-18.64	-13.52	-13.92	-20.92
	TRCN0000127908	59353	TMEM35	-13.89	-23.83	-18.64	-12.21	-25.72	-8.6
	TRCN0000015552	6597	SMARCA4	-14.8	-20.94	-18.64	-9.78	-23.85	-20.72
	TRCN0000036843	84227	RGSL2	-15.57	-21.12	-18.64	-9.95	-10.92	-12.7
	TRCN0000060380	342510	CD300E	-5.95	-18.65	-18.63	-4.43	-12.11	-10.27
	TRCN0000057450	5738	PTGFRN	-3.25	-23.88	-18.63	-6.74	-4.4	-8.54
	TRCN0000142876	29062	WDR91	-4.87	-16.79	-18.63	-2.57	-16.95	-9.91
	TRCN0000008029	117	ADCYAP1R1	-6.99	-18.33	-18.62	-4.39	-17.66	-15.72
	TRCN0000055956	553115	PEF1	-18.86	-22.81	-18.62	-8.92	-13.99	-13.3
	TRCN0000057582	11126	CD160	-11.23	-20.78	-18.62	-11.71	-32.35	-19.62
	TRCN0000000914	55589	BMP2K	-4.39	-5.15	-18.62	-3.31	-11.52	-5.79
	TRCN0000074681	57819	LSM2	-18.76	-19.98	-18.61	-8.58	-22.4	-11.6
	TRCN0000028455	4710	NDUFB4	0.45	-16.46	-18.61	-5.59	-10.77	-8.48
	TRCN0000014630	5927	KDM5A	-5.81	-11.72	-18.6	-5.03	-14.51	-6.55
	TRCN0000154888	79856	SNX22	-5.87	-21.32	-18.6	-6.61	-14.16	-15.32
	TRCN0000130201	54918	CMTM6	-6.46	4.16	-18.6	-2.93	2.45	-2.25
	TRCN0000137048	441549	CDNF	-6.86	-24.33	-18.6	-13.51	-9.64	-4.14
	TRCN0000053678	793	CALB1	-6.92	-24.79	-18.6	-3.59	-3.66	-1.47
	TRCN0000044610	3772	KCNJ15	-7.88	-21.63	-18.6	-13.68	-4.4	-12.23
	TRCN0000142504	196792	FAM24B	-7.89	-13.78	-18.6	-8.99	-7.44	-13.35
	TRCN0000018891	326	AIRE	-11.87	-16.12	-18.6	-5.51	-5.07	-11.09
	TRCN0000055476	147372	CCBE1	-1.82	-6.76	-18.6	-2.67	-13.13	-10.55
	TRCN0000128132	23585	TMEM50A	-4.23	-9.84	-18.6	-10.32	-8.66	-11.44
	TRCN0000075127	51637	C14orf166	-7.16	-24.42	-18.59	-5.77	-24.73	-15.92
	TRCN0000009859	5291	PIK3CB	-9.64	-25.37	-18.59	-8.28	-15.74	-16.09
	TRCN0000074596	3187	HNRNPH1	-10.83	-12.59	-18.59	-6.62	-20.62	-11.56
	TRCN0000007470	10054	UBA2	-21.97	-23.68	-18.59	-12.97	-28.06	-20.92
	TRCN0000153978	29886	SNX8	-3.89	-33.24	-18.59	-3.19	-14.4	-6.23
	TRCN0000006548	26190	FBXW2	-6.45	-0.7	-18.58	-8.55	-10.16	-9.65
	TRCN0000122250	11235	PDCD10	-7.61	-23.14	-18.58	-6.31	-16.33	-17.11
	TRCN0000118878	9950	GOLGA5	-11.75	-18.86	-18.58	-2.17	-18.09	-7.18
	TRCN0000047847	90627	STARD13	-14.17	-20.63	-18.58	-11.29	-16.87	-18.92
	TRCN0000034637	55798	METTL2B	-4.16	-22.33	-18.58	-7.34	-14.63	-3.48
	TRCN0000015934	57721	METTL14	-15.85	-21.81	-18.58	-7.06	-13.8	-17.24
	TRCN0000083233	83605	CCM2	-21.49	-29.14	-18.57	-16.9	-28.74	-19.81
	TRCN0000012995	7730	ZNF177	-4.37	-9.45	-18.57	-7.21	-16.41	-6.78
	TRCN0000156084	84128	WDR75	-16.78	-23.75	-18.56	-10.94	-28	-15.49
	TRCN0000063235	245802	MS4A6E	-18.13	-18	-18.56	-8.35	-18.75	-13.56
	TRCN0000005179	4135	MAP6	2.99	-16.13	-18.56	-4.63	-7.23	-0.28
	TRCN0000034968	471	ATIC	-2.32	-14.39	-18.56	-3.07	-5.83	-3.75
	TRCN0000151635	374899	ZNF829	-16.46	-15.21	-18.55	-10	-24.31	-10.32
	TRCN0000058574	3596	IL13	-7.08	-9.54	-18.55	-0.01	-17.11	-1.13
	TRCN0000046748	283848	CES8	-7.39	4.91	-18.55	-5.8	-9.59	-7.11
	TRCN0000147940	317649	EIF4E3	-21.88	-28.02	-18.55	-10.21	-17.07	-15.04
	TRCN0000028478	55526	DHTKD1	-11.52	-18.05	-18.55	-8.65	-18.5	-9.19
	TRCN0000038116	245718		-1.1	-11.84	-18.55	-4.37	-8.26	-5.3
	TRCN0000056589	1036	CDO1	-5.08	-7.71	-18.55	-7.63	-12.89	-6.57
	TRCN0000117921	55891	LENEP	-14.14	-34.4	-18.54	-11.83	-26.66	-3.72
	TRCN0000148279	5885	RAD21	-7.31	-30.57	-18.53	-10.44	-14.12	-9.59
	TRCN0000065072	8615	USO1	-8.1	-15.54	-18.53	-9.96	-14.72	-10.42
	TRCN0000019932	10463	SLC30A9	-12.72	-28.99	-18.53	-10.46	-21.78	-15.44
	TRCN0000158916	54487	DGCR8	-5.01	-10.08	-18.53	-5.35	-18.35	-9.28
	TRCN0000019558	9767	PHF16	-9.24	-19.84	-18.52	-6.74	-17.7	-16.11
	TRCN0000133667	79596	RNF219	-4.67	-10.57	-18.52	-6.94	-9.43	-7.83
	TRCN0000029187	9230	RAB11B	-16.39	-18.22	-18.51	-9.65	-24.04	-12.89
	TRCN0000049705	1776	DNASE1L3	-7.73	-15.44	-18.51	-6.54	-18.65	-6.55
	TRCN0000144566	84154	RPF2	-11.18	-27.27	-18.51	-8.14	-30.71	-17.06
	TRCN0000049657	27044	SND1	-6.3	-11.41	-18.5	-4.12	-16.66	-4.23
	TRCN0000035582	38	ACAT1	-11.34	-22.93	-18.5	-8.46	-8.89	-14.88
	TRCN0000006646	3183	HNRNPC	-13.37	-25.05	-18.5	-10.38	-13.91	-13.6
	TRCN0000056679	284654	RSPO1	-3.04	-17.54	-18.5	-7.21	-23.81	-4.96
	TRCN0000152822	340348	TSPAN33	-5.1	-6.19	-18.5	-4.89	-13.4	-6.69
	TRCN0000137606	400591	C17orf102	-5.55	-28.69	-18.49	-8.03	-22.2	-13.83
	TRCN0000037606	55361	PI4K2A	0.97	-15.17	-18.49	0.97	-13.46	-6.64
	TRCN0000008673	91975	ZNF300	0.16	-3.78	-18.49	-2.14	-6.83	-2.78
	TRCN0000074864	6210	RPS15A	-24.46	-36.45	-18.49	-17.21	-34.24	-24.51
	TRCN0000072273	86	ACTL6A	-17.97	-26.63	-18.48	-9.73	-26.4	-17.53
	TRCN0000128814	387104	C6orf174	-12.16	-29.05	-18.48	-12.85	-24.55	-19.5
	TRCN0000009424	10798	OR5I1	-13.01	-10.72	-18.48	-2.02	-8.25	-18.51
	TRCN0000155690	8662	EIF3B	-24.23	-37.5	-18.48	-17.88	-31.88	-22.54
	TRCN0000015877	7004	TEAD4	-14.19	-28.3	-18.48	-3.3	-15.41	-15.82
	TRCN0000002488	5519	PPP2R1B	-5.68	-27.36	-18.47	-6.82	-22.9	-17.74
	TRCN0000051953	1116	CHI3L1	-7.6	-10.35	-18.47	-1.85	-13.38	-4.9
	TRCN0000134897	79696	FAM164C	-19.07	-26.24	-18.47	-10.6	-32.82	-22.39
	TRCN0000005988	6118	RPA2	-8.3	-35.99	-18.47	-17.83	-15.84	-14.31
	TRCN0000117360	6904	TBCD	-10.59	-26.5	-18.47	-8.29	-16.99	-10.73
	TRCN0000149530	280636	C11orf31	-3.2	-16.85	-18.47	-8.51	-13.13	-5.6
	TRCN0000002826	5780	PTPN9	-15.7	-25.88	-18.47	-8.6	-13.98	-11.99
	TRCN0000155263	145581	LRFN5	-6.71	-10.02	-18.46	-5.01	-11.81	-14.11
	TRCN0000142336	56936	C14orf162	-8.32	-22.08	-18.46	-7.56	-10.9	-13.78
	TRCN0000046984	164656	TMPRSS6	-8.58	-10.94	-18.46	-2.99	-6.67	-8.94
	TRCN0000005382	6632	SNRPD1	-0.6	-22.93	-18.46	-0.54	-9.37	0.68
	TRCN0000157630	11160	ERLIN2	-14.76	-14.23	-18.46	-5.35	-6.68	-13.36
	TRCN0000141900	79587	CARS2	-15.24	-20.97	-18.46	-12.21	-21.06	-13.35
	TRCN0000156714	4649	MYO9A	-6.5	-32.68	-18.45	-15.66	-22.29	-18.1
	TRCN0000077927	6164	RPL34	-17.9	-23.66	-18.45	-8.52	-25.34	-15.32
	TRCN0000152705	219736	STOX1	-20.4	-30.79	-18.45	-6.61	-13.65	-8.74
	TRCN0000062779	54513	TDRD4	-10.28	-14.44	-18.45	-11.22	-15.91	-6.11
	TRCN0000107809	23309	SIN3B	-3.26	-3.91	-18.45	-2.78	-8.11	-7.46
	TRCN0000073168	92979	2010-03-09	-15.23	-27.28	-18.45	-9.25	-13.57	-15.13
	TRCN0000061238	128368	OR10Z1	-18.28	-24.49	-18.44	-9.52	-24.5	-19.09
	TRCN0000150698	284695	ZNF326	-1.43	-19.7	-18.44	0.21	-19.98	-16.56
	TRCN0000074101	83999	KREMEN1	-2.25	-25.79	-18.44	-6.27	-8.69	-11.32
	TRCN0000013936	2118	ETV4	-4.9	-18.39	-18.44	-8.9	-12.53	-9.22
	TRCN0000021761	6759	SSX4	-16.76	-25.89	-18.43	-12.73	-27.25	-15.67
	TRCN0000048803	5050	PAFAH1B3	5.74	5.28	-18.43	-3.17	-16.75	-1.93
	TRCN0000116862	57642	COL20A1	-9.14	-16.68	-18.43	-12.2	-11.95	-14.05
	TRCN0000001547	89869	PLCZ1	1.13	-5.05	-18.43	-6.56	-3.3	-3.55
	TRCN0000064577	1534	CYB561	0.26	-12.9	-18.43	-2.31	-4.12	-4.1
	TRCN0000073170	92979	2010-03-09	-1.27	-5.62	-18.43	-1.88	-11.15	-2.23
	TRCN0000122683	503497	MS4A13	-14.94	-18.55	-18.43	-9.98	-18.12	-15.74
	TRCN0000156011	93643	TJAP1	-10.19	-16.4	-18.42	-8.61	-7.61	-12.13
	TRCN0000073025	53916	RAB4B	-0.56	-6.02	-18.42	0.56	-1.28	-6.03
	TRCN0000022306	64215	DNAJC1	-1.81	-16.76	-18.42	-1.54	-6.68	-4.14
	TRCN0000074369	83443	SF3B5	-13.27	-9.15	-18.42	-7.37	-22.29	-17.9
	TRCN0000006600	10291	SF3A1	-21.34	-29.33	-18.41	-12.26	-29.36	-19.85
	TRCN0000127532	64061	TSPYL2	-2.59	-10.24	-18.41	-5.47	-21.98	-6.5
[truncated: 76,205 more rows]
