# Supplementary material for: A negative genetic interaction map in isogenic cancer cell lines reveals cancer cell vulnerabilities
Source: Mol Syst Biol. 2013 Oct 8;9:696. doi: 10.1038/msb.2013.54 (PMC3817404; doi:10.1038/msb.2013.54)
Supplement: Supplementary Table 2 [file msb201354-s3.xlsx]

## Sheet: dGARP
Supplementary Table 2	Gene.ID	human gene	RefSeq	BLM_dGARP	MUS81_dGARP	PTEN_dGARP	PTTG1_dGARP	KRASG13D/+_dGARP
	64427	TTC31	NM_022492	-0.326297	0.157082	-2.05344	-4.22836	0.692865
	9700	ESPL1	NM_012291	-1.50674	-1.77552	-1.09194	-4.10647	1.69245
	256435	ST6GALNAC3	NM_152996	-0.109785	-0.456063	-0.862837	-3.88369	1.42963
	9107	MTMR6	NM_004685	-1.97177	-0.973512	-1.72986	-3.84974	1.07707
	341350	OVCH1	NM_183378	0.257209	-0.18728	-0.47203	-3.67994	0.506395
	140890	SFRS12	NM_139168	0.37592	-1.46907	0.976443	-3.43752	0.165198
	7189	TRAF6	NM_004620	0.0703657	-1.22751	-1.83208	-3.35218	0.912864
	348840		NM_182631	-1.10038	-2.80746	-1.26748	-3.3121	-0.383343
	219527	LRRC55	NM_001005210	-0.303376	-0.270896	-0.751077	-3.24985	0.786884
	7355	SLC35A2	NM_005660		0.497319	-0.339664	-3.10944	0.806682
	7205	TRIP6	NM_003302	-1.80247	-1.15114	-3.5097	-3.08091	1.5185
	8756	ADAM7	NM_003817	-1.26476	-0.633599	0.184053	-3.06718	1.73779
	170482	CLEC4C	NM_130441	-0.899171	-0.991689	-0.048466	-3.03058	0.585287
	64793	CCDC21	NM_022778	1.00503	0.320025	0.359729	-2.95811	1.08111
	51747	LUC7L3	NM_006107	0.450723	-0.663358	0.650703	-2.94689	0.494773
	53916	RAB4B	NM_016154	0.28681	0.131562	-0.152768	-2.94658	0.0181662
	136541		NM_001001317	-0.517266	-0.875876	0.184909	-2.94398	1.64029
	23556	PIGN	NM_012327	-0.793291	-0.0272979	-1.24663	-2.9277	0.914746
	132160	PPM1M	NM_144641	-1.20329	-0.783784	-1.16211	-2.91806	1.07542
	118425		NM_058168	-0.37566	0.542158	-0.874375	-2.8895	-0.171365
	89231	DPY19L1P1	XM_379802	0.0768312	0.453542	0.142698	-2.88114	1.34154
	57475	PLEKHH1	NM_020715	-0.980898	-2.53849	0.739345	-2.87071	0.0271538
	221079	ARL5B	NM_178815	-0.492158	-0.297372	-0.581853	-2.86241	0.427681
	130120	REG3G	NM_198448	0.791356	-0.641241	0.762199	-2.84004	0.804461
	1387	CREBBP	NM_004380	0.355973	-1.07838	0.258057	-2.80956	1.27346
	5090	PBX3	NM_006195	-1.90951	-0.0726633	-2.29759	-2.78132	0.683634
	10036	CHAF1A	NM_005483	0.772237	-1.13081	-0.0465318	-2.77096	-0.18355
	9951	HS3ST4	NM_006040	1.58939	-0.558309	0.289898	-2.77039	-0.279231
	57088	PLSCR4	NM_020353	-0.203154	0.0148845	0.562662	-2.76355	0.40763
	388165	UBE2Q2P1	NM_207382	-0.132195	-1.44023	-0.850391	-2.74584	-0.601921
	64135	IFIH1	NM_022168	0.0592797	-0.662638	-1.95966	-2.72877	0.139014
	7701	ZNF142	XM_376172	-2.07829	-2.90558	-0.649902	-2.71871	0.776458
	399694	SHC4	NM_203349	0.0859153	-0.441198	-0.220072	-2.67745	0.18546
	1906	EDN1	NM_001955	-1.70944	-1.01724	-0.782911	-2.65571	0.138578
	3596	IL13	NM_002188	-0.243354	-0.750607	-0.364182	-2.64123	0.840485
	27239	GPR162	NM_019858	-0.445911	-0.306011	-1.29165	-2.61089	1.58813
	55161	TMEM33	NM_018126	-0.59078	-0.879886	-0.754309	-2.60347	0.808855
	79647	AKIRIN1	NM_024595	-0.0809316	-0.328089	0.347915	-2.57183	-0.100611
	51281	ANKMY1	NM_017844	-0.379692	-0.980799	-0.0638889	-2.55789	0.276362
	9350	CER1	NM_005454	-0.388712	-0.0256704	0.159031	-2.55191	-0.00233309
	79913	ACTR5	NM_024855	-1.65596	0.0762383	0.00403622	-2.54843	1.11572
	283111	OR51V1	NM_001004760	0.212576	-1.07351	0.977961	-2.5399	0.899321
	2011	MARK2	NM_004954	-0.0851015	-0.168196	0.817136	-2.52188	0.309122
	126364	LRRC25	NM_145256	-0.714823	-0.443483	-0.260915	-2.51914	-0.373195
	3630	INS	NM_000207	-1.66303	-0.992581	-1.17879	-2.50813	1.42642
	6942	TCF20	NM_005650	-0.397501	-1.3866	-0.111642	-2.48853	0.270936
	6788	STK3	NM_006281	-1.58087	-0.841267	-2.18356	-2.4861	-0.221274
	9898	UBAP2L	NM_014847	-0.682107	-1.36389	-2.57326	-2.48253	1.84505
	8445	DYRK2	NM_003583	-0.0624717	-0.622915	-0.144173	-2.46951	0.23338
	381	ARF5	NM_001662	-1.63225	-0.930385	-2.36071	-2.46884	1.625
	56103	PCDHGB2	NM_018923	-0.0346806	-0.0223305	0.363808	-2.45268	-0.0919064
	9768	KIAA0101	NM_014736	0.558433	-0.857441	-0.986463	-2.43788	0.490888
	134637	ADAT2	NM_182503	0.627299	-0.0230453	0.110485	-2.41343	-0.299982
	2155	F7	NM_000131	-0.554956	-0.99868	0.119004	-2.41052	-0.064707
	6387	CXCL12	NM_000609	-1.61719	-1.56051	-0.843682	-2.40776	0.828539
	7036	TFR2	NM_003227	-0.961161	-0.83378	-0.521402	-2.39047	0.699897
	79932	KIAA0319L	NM_024874	-0.577518	-0.106219	-0.303294	-2.38485	0.161162
	26716	OR2H1	NM_030883	-0.2512	-0.154311	-1.40421	-2.38249	0.827506
	52	ACP1	NM_007099	0.205081	0.882281	0.714949	-2.382	-0.575743
	7314	UBB	NM_018955	-3.11495	-0.8642	-0.866126	-2.38199	1.37269
	57172	CAMK1G	NM_020439	-0.31235	0.365895	0.560688	-2.36633	-0.23729
	26133	TRPC4AP	NM_015638	-0.0446954	-0.0350647	-1.09242	-2.36579	0.944785
	245812	CNPY4	NM_152755	-2.60747	-1.77616	-0.778371	-2.35773	1.76934
	10690	FUT9	NM_006581	-1.46809	-2.14012	-0.458949	-2.34308	2.11285
	5021	OXTR	NM_000916	-0.801024	-0.297709	-1.99572	-2.33119	1.00959
	25998	IBTK	XM_371835	-0.553305	-0.290714	0.318682	-2.32603	0.161485
	2029	ENSA	NM_004436	0.0185051	0.735823	-0.386597	-2.32504	1.95513
	11026	LILRA3	NM_006865	-0.598796	-1.0705	-0.422215	-2.31618	-0.406698
	25782	RAB3GAP2	NM_012414	-0.350116	0.232601	0.105775	-2.29659	-0.367858
	339761	CYP27C1	NM_001001665	0.324254	-0.374638	0.840369	-2.29602	0.105763
	402679		XM_380022	0.552726	-1.09033	0.664102	-2.29566	1.21295
	63924	CIDEC	NM_022094	-0.620672	-0.186903	-1.21724	-2.27483	-0.0347372
	387927		XM_370726	-1.99395	-0.318623	-0.434816	-2.2715	-0.173463
	8288	EPX	NM_000502	-0.690107	-0.414565	-0.958948	-2.25801	0.396912
	89870	TRIM15	NM_033229	-1.41483	-1.1283	-1.08914	-2.24675	1.2655
	138428	PTRH1	NM_001002913	-0.351078	-0.799518	-1.06275	-2.24209	0.653834
	54873	PALMD	NM_017734	0.222259	0.564038	0.483745	-2.23947	-0.06846
	375260	WASH2P	NM_198943	-3.22616	-1.52831	-1.1995	-2.23692	0.668969
	9815	GIT2	NM_057169	-0.893497	-1.14317	-0.299208	-2.2328	0.922764
	3142	HLX	NM_021958	-0.402828	-0.669927	0.165839	-2.22018	0.911352
	11163	NUDT4	NM_019094	-0.185639	-1.80191	0.790838	-2.21173	-0.064831
	26499	PLEK2	NM_016445	-0.0514838	-1.29681	-0.503294	-2.21155	-0.01596
	340348	TSPAN33	NM_178562	0.504365	-0.19214	-0.277461	-2.19968	1.11138
	55585	UBE2Q1	NM_017582	-2.50733	-0.582043	-0.404523	-2.19365	0.241941
	6491	STIL	NM_003035	0.305868	-1.28773	-2.17758	-2.18883	0.540696
	10849	CD3EAP	NM_012099	0.168207	-0.259272	-0.181588	-2.1822	-0.227567
	2729	GCLC	NM_001498	-0.147505	-0.671075	0.250849	-2.18036	0.70966
	9238	TBRG4	NM_004749	-0.56012	-0.347935	0.626329	-2.17592	0.0918297
	4515	MTCP1	NM_014221	-0.00660529	-2.50732	-0.518583	-2.17118	0.311014
	79877	DCAKD	NM_024819	0.74206	-0.867494	0.495736	-2.16282	-0.118034
	51495	PTPLAD1	NM_016395	-1.86103	-1.98202	-0.932065	-2.15826	0.324684
	55664	CDC37L1	NM_017913	0.150388	-0.433285	-0.0585965	-2.14765	0.0417359
	51728	POLR3K	NM_016310	-0.854402	-1.19653	-1.26039	-2.13521	1.7649
	567	B2M	NM_004048	-0.524488	-0.841863	-0.620634	-2.13439	0.555338
	79856	SNX22	NM_024798	0.491645	-0.666437	1.18206	-2.13133	-0.789052
	4135	MAP6	XM_166256	1.81416	-0.737487	0.341711	-2.12804	-0.0308433
	9293	GPR52	NM_005684	0.0225181	-0.671898	1.36043	-2.12251	-0.440427
	339175	METTL2A	NM_181725	-0.466884	-1.80012	-0.781929	-2.11266	0.351757
	5348	FXYD1	NM_005031	-0.213828	-2.11886	-1.84317	-2.10664	1.65072
	22858	ICK	NM_014920	-1.53719	0.628148	0.0208228	-2.10577	1.6592
	55240	STEAP3	NM_018234	-0.649305	-0.66823	-0.96056	-2.09169	0.888244
	10983	CCNI	NM_006835	0.143481	-0.234179	-0.246976	-2.09038	-0.22959
	27319	BHLHE22	NM_152414	-1.57479	-0.371615	-0.774772	-2.0871	-0.326166
	3543	IGLL1	NM_020070	0.290341	-0.4765	-0.896781	-2.08672	1.24581
	9937	DCLRE1A	NM_014881	-0.214013	-0.0570331	-1.03181	-2.07513	0.0233711
	2151	F2RL2	NM_004101	-0.456491	-2.00798	-1.03129	-2.07466	0.462388
	1060	CENPC1	NM_001812	-0.339431	-0.949632	0.797677	-2.06645	0.13801
	139322	APOOL	NM_198450	-0.257554	-0.412813	-0.401007	-2.06297	0.457137
	161142	FAM71D	NM_173526	-0.912406	-0.780551	-0.447886	-2.05815	-0.000629259
	162517	FBXO39	NM_153230	-0.311427	0.901621	-0.06012	-2.05589	0.755005
	5164	PDK2	NM_002611	-1.19245	-0.959958	0.188406	-2.04948	1.08973
	1316	KLF6	NM_001300	-2.35298	-1.53355	-0.916941	-2.04842	0.683968
	558	AXL	NM_001699	-2.66318	-0.402815	-0.105968	-2.0425	0.711497
	10716	TBR1	NM_006593	-0.134469	-1.01098	-0.739543	-2.03863	0.361844
	145264	SERPINA12	NM_173850	0.0846391	0.476121	0.305365	-2.03529	0.978399
	673	BRAF	NM_004333	0.540273	-1.54395	-0.542473	-2.03397	0.458759
	147138	TMC8	NM_152468	-0.657927	-1.80341	-0.411919	-2.03393	0.00753154
	4068	SH2D1A	NM_002351	-1.21838	-1.40549	-0.125554	-2.0259	0.490968
	10407	SPAG11B	NM_058207	0.261	0.829545	0.127147	-2.0188	-0.038221
	84959	UBASH3B	NM_032873	-1.14469	-0.97403	-2.10775	-2.01793	2.92946
	5816	PVALB	NM_002854	-0.57938	0.116332	-1.04307	-2.01741	0.507696
	1017	CDK2	NM_052827	0.147038	-0.0611309	0.178651	-2.01739	-0.604526
	8840	WISP1	NM_003882	-0.764504	-1.61316	-1.2039	-2.01593	0.778137
	401410		NM_001008742	0.461327	-0.924581	-0.321905	-2.01052	0.224645
	8322	FZD4	NM_012193	-0.359724	-0.702932	-0.988995	-2.00832	0.0474954
	50831	TAS2R3	NM_016943	-0.383802	-0.588451	0.0588561	-2.00498	-0.153447
	140467	ZNF358	NM_018083	-0.24909	-1.27618	-3.10482	-2.00209	0.739685
	10477	UBE2E3	NM_006357	1.57135	0.334154	1.66787	-1.99357	-0.383361
	55612	FERMT1	NM_017671	-1.17213	-1.84615	-0.170934	-1.99346	-0.574689
	54931	RG9MTD1	NM_017819	-0.210193	-0.259638	-0.100725	-1.99162	-0.354806
	5271	SERPINB8	NM_002640	-0.0373171	-0.4234	-0.0794429	-1.98498	0.255218
	1642	DDB1	NM_001923	-0.53559	-2.67135	-0.679041	-1.98424	2.54838
	1401	CRP	NM_000567	-0.696777	-0.231879	0.38154	-1.97968	-0.127228
	2128	EVX1	NM_001989	0.682969	1.4196	0.184517	-1.97858	-0.67364
	4312	MMP1	NM_002421	-0.333011	-0.778271	-0.0264059	-1.97793	0.0119693
	83733	SLC25A18	NM_031481	-2.02167	-0.700534	0.26896	-1.97481	0.677427
	79811	SLTM	NM_024755	0.233103	0.192172	-1.88428	-1.97124	0.0146327
	220001	VWCE	NM_152718	-2.45619	-1.6802	0.367977	-1.96958	1.0667
	6810	STX4	NM_004604	-3.42219	-1.6519	-0.197808	-1.96661	1.66475
	56262	LRRC8A	NM_019594	-0.129509	-0.743731	-1.55922	-1.96548	1.03545
	338645	LUZP2	NM_001009909	-0.15259	-0.208474	0.365674	-1.96282	-0.529192
	352999	C6orf58	NM_001010905	-0.0403315	-1.34493	-0.00293635	-1.95805	0.150412
	6424	SFRP4	NM_003014	-0.0239671	-1.16508	-0.365579	-1.95553	0.198237
	441549	CDNF	NM_001029954	0.210414	-1.85919	-2.05462	-1.95405	-0.20781
	23511	NUP188	NM_015354	-0.0510306	-0.119797	-0.565267	-1.95247	-0.906565
	55731	C17orf63	NM_018182	-0.261868	-0.418221	0.00204524	-1.95206	0.169573
	9699	RIMS2	NM_014677	0.375902	-0.334887	0.881728	-1.95012	-0.148785
	5494	PPM1A	NM_021003	-1.37185	-0.622011	0.0871996	-1.94576	1.57412
	134430	WDR36	NM_139281	-1.23156	-1.29577	-0.421593	-1.94201	2.63997
	56985	C17orf48	NM_020233	-0.334108	-0.766243	-0.395648	-1.9362	0.0304771
	84570	COL25A1	NM_032518	-1.073	-2.53055	-0.582369	-1.9339	0.259635
	4245	MGAT1	NM_002406	-0.746293	-0.203495	-1.50602	-1.93347	0.133828
	83876	MRO	NM_031939	-0.977538	-1.25167	-0.0521939	-1.93102	0.0919582
	114026	ZIM3	NM_052882	-1.06456	0.114132	-0.227897	-1.93073	0.0537197
	4994	OR3A1	NM_002550	-0.451924	-0.733345	-0.796662	-1.92843	0.378611
	10040	TOM1L1	NM_005486	0.413747	-1.62428	-0.0255469	-1.92582	0.0428276
	55750	AGK	NM_018238	-0.353375	-1.43946	0.208536	-1.92403	0.598512
	114569	MAL2	NM_052886	-0.0468002	-0.466079	-0.529831	-1.91836	0.11294
	1834	DSPP	NM_014208	0.277415	-0.0328229	0.414804	-1.91799	-0.302714
	8284	KDM5D	NM_004653	0.0551876	-0.608413	0.774675	-1.91682	-0.0452377
	9464	HAND2	NM_021973	0.0621185	0.462402	-0.260875	-1.91677	0.502025
	25923	ATL3	NM_015459	-0.646238	-1.19455	-1.09858	-1.90936	1.15556
	8493	PPM1D	NM_003620	0.0452876	-0.128428	-0.364272	-1.9092	0.698122
	6557	SLC12A1	NM_000338	0.0823696	-1.13047	-0.0617662	-1.90847	0.80119
	167153	PAPD4	NM_173797	-0.042394	0.0285728	0.0498884	-1.9064	0.463759
	5269	SERPINB6	NM_004568	-0.16826	-0.503869	-0.372404	-1.90507	0.947233
	1581	CYP7A1	NM_000780	0.779109	-0.593839	0.928122	-1.90378	-0.82777
	8774	NAPG	NM_003826	-3.88182	-0.27951	-0.387709	-1.89497	0.0272306
	79591	C10orf76	NM_024541	-0.704179	-0.27124	-1.23577	-1.89289	1.29783
	23585	TMEM50A	NM_014313	0.0166662	0.60661	-0.881521	-1.89285	-0.536373
	22938	SNW1	NM_012245	-2.35563	-2.93121	-1.12381	-1.89047	1.00371
	144124	OR10A5	NM_178168	-0.229324	-0.604903	0.153348	-1.88592	0.574233
	6760	SS18	NM_005637	-0.0294256	-1.38415	-0.0433467	-1.88263	-0.0637162
	9172	MYOM2	NM_003970	0.310306	0.00963522	1.19118	-1.8819	1.49118
	132660	LIN54	NM_194282	-0.153825	-1.00513	-0.584548	-1.88019	0.792828
	124989	C17orf57	NM_152347	-0.0308347	-2.09693	-0.217595	-1.87931	0.771961
	6431	SFRS6	NM_006275	-1.19369	-1.58363	-2.85957	-1.8688	0.41848
	94233	OPN4	NM_033282	-1.43474	-0.52016	-0.557503	-1.86397	0.691656
	1460	CSNK2B	NM_001320	-1.19788	-0.979813	-0.462898	-1.86009	0.482904
	9071	CLDN10	NM_006984	-0.27211	-0.227244	-0.581011	-1.85485	0.304202
	171484	FAM9C	NM_174901	-0.416836	-1.11389	-1.5857	-1.85323	3.3339
	80790		NM_030629	-0.294694	-0.297826	-0.110517	-1.85044	-0.240911
	80148	PQLC1	NM_025078	-0.480429	-0.306745	-0.702969	-1.85023	0.140543
	4778	NFE2	NM_006163	-0.206792	-0.271346	-1.06128	-1.85018	1.0196
	59084	ENPP5	NM_021572	-1.06881	0.252359	-0.4505	-1.84855	0.617159
	5493	PPL	NM_002705	-1.10386	-1.49987	-0.89904	-1.83923	2.44815
	5610	EIF2AK2	NM_002759	-0.371799	0.200461	0.877029	-1.83664	-0.123937
	4325	MMP16	NM_005941	0.100067	-0.979781	-0.204818	-1.83347	0.368643
	367	AR	NM_000044	-0.917328	-0.686718	-0.287989	-1.83132	-0.219467
	56938	ARNTL2	NM_020183	-0.273075	-1.33095	-0.422164	-1.8297	0.878973
	203238	C9orf93	NM_173550	-1.04376	-0.592845	-0.645708	-1.82819	0.251638
	6534	SLC6A7	NM_014228	-0.954757	-0.782126	-0.443715	-1.82801	0.517608
	93035	PKHD1L1	NM_177531	-0.181778	-0.447079	-0.18915	-1.82552	0.622314
	125058	TBC1D16	NM_019020	-1.75663	-1.56892	-0.00174635	-1.82277	2.211
	3716	JAK1	NM_002227	0.289558	-0.367125	0.13619	-1.82221	1.90162
	7696	ZNF137	NM_003438	-0.0609613	-0.723773	-0.564382	-1.82213	1.01022
	50807	ASAP1	NM_018482	0.181867	-0.777245	-0.854646	-1.82113	0.893516
	80067	DCAF17	NM_025000	0.169335	-1.63471	0.0940852	-1.82026	-0.247267
	1282	COL4A1	NM_001845	-0.0574929	-2.71673	-2.29938	-1.81859	0.039282
	64093	SMOC1	NM_022137	0.496221	0.608163	-0.566683	-1.81733	-0.135273
	7494	XBP1	NM_005080	0.0371957	-0.132563	0.291743	-1.81508	0.0539801
	55740	ENAH	NM_018212	-0.169633	0.0759239	0.353638	-1.81039	-0.134867
	8804	CREG1	NM_003851	-0.247298	-0.120983	0.351416	-1.80864	-0.361761
	402434		XM_378155	-0.687181	0.334478	-0.0575338	-1.80434	0.184853
	57178	ZMIZ1	NM_020338	-0.043485	-0.188333	-1.6035	-1.79865	0.603801
	91039	DPP9	NM_139159	-1.66755	-0.156984	0.078381	-1.79829	-0.617437
	81609	SNX27	NM_030918	0.641277	1.08061	0.757013	-1.79754	-1.0557
	113612	CYP2U1	NM_183075	-0.0550557	-0.490561	0.605319	-1.79668	0.236403
	29886	SNX8	NM_013321	0.084672	-1.12057	0.00289741	-1.79465	-0.0149482
	8987	STBD1	NM_003943	0.018066	0.31146	0.342786	-1.78788	1.39226
	10941	UGT2A1	NM_006798	-0.339205	-0.987466	-0.531919	-1.78582	1.36362
	4660	PPP1R12B	NM_002481	-0.438595	-0.757879	-1.05268	-1.785	0.507359
	192670	EIF2C4	NM_017629	0.206032	-0.046629	-0.531116	-1.78377	-0.418371
	92597	MOBKL1A	NM_173468	0.196321	0.494711	-0.40892	-1.7834	-0.183426
	6882	TAF11	NM_005643	-0.320695	-0.605408	-0.191006	-1.7821	0.0568929
	55081	IFT57	NM_018010	0.0590621	-0.24766	-0.104845	-1.78153	-0.758565
	55589	BMP2K	NM_017593	-1.08553	-0.382438	0.413606	-1.77921	0.710511
	83539	CHST9	NM_031422	0.80953	-0.96888	0.880278	-1.7792	-0.770791
	1053	CEBPE	NM_001805	-1.26848	-1.24466	-1.4895	-1.77907	1.15992
	7430	EZR	NM_003379	-0.186945	-0.617228	-0.250839	-1.77864	0.0538178
	8504	PEX3	NM_003630	-1.49894	0.966453	1.21279	-1.77864	-0.905952
	342460		XM_292562	-0.208887	-0.267574	-0.357665	-1.77428	-0.0961935
	7368	UGT8	NM_003360	-0.508688	-0.842254	-0.652366	-1.77338	0.296358
	23526	HMHA1	NM_012292	0.119851	0.219242	0.918091	-1.77267	0.963942
	246175	CNOT6L	NM_144571	-0.149603	-0.76166	1.56217	-1.77064	0.264324
	1054	CEBPG	NM_001806	-0.600039	-1.42321	-1.98303	-1.7624	2.15688
	4185	ADAM11	NM_002390	-0.438611	-0.155674	-1.28974	-1.76234	0.0707654
	135644	TRIM40	NM_138700	0.380274	-0.0811268	0.759683	-1.76212	-0.534587
	57763	ANKRA2	NM_023039	-0.596885	-0.635638	-1.09733	-1.75899	2.30529
	53637	S1PR5	NM_030760	0.0353948	0.239297	-0.313566	-1.75837	0.526598
	5105	PCK1	NM_002591	-0.505037	-0.283786	0.0701667	-1.75576	0.555299
	1580	CYP4B1	NM_000779	-0.0342245	-0.872006	-0.449943	-1.75559	0.273239
	4814	NINJ1	NM_004148	-0.620977	-0.359375	-1.04342	-1.75468	1.55188
	57048	PLSCR3	NM_020360	-0.38946	-0.241972	-0.978691	-1.75164	0.100351
	11052	CPSF6	NM_007007	0.0831754	-1.0259	-0.801052	-1.75018	-0.0603535
	4430	MYO1B	NM_012223	0.302642	0.172378	0.752936	-1.74968	-0.0988404
	30818	KCNIP3	NM_013434	-1.1305	-0.165478	-0.359505	-1.74602	0.197997
	57124	CD248	NM_020404	-0.222475	-0.0542063	-0.184311	-1.74591	-0.204397
	8856	NR1I2	NM_003889	-0.775167	-0.822725	-0.146209	-1.74483	0.702279
	340980	OR52B6	NM_001005162	0.138736	-0.914794	-1.81901	-1.74391	0.991006
	80003	PCNXL2	NM_014801	-0.197607	-2.30898	-0.082265	-1.74123	0.445449
	8575	PRKRA	NM_003690	0.828038	-0.459571	0.323232	-1.73686	-0.494692
	220	ALDH1A3	NM_000693	-1.35952	-1.32474	0.0624701	-1.73669	0.673077
	23509	POFUT1	NM_015352	-0.959438	-0.24485	-0.597226	-1.73297	0.571439
	85464	SSH2	NM_033389	-1.0631	-0.0445791	0.052854	-1.73169	0.924412
	6875	TAF4B	XM_290809	-0.251684	-0.588315	-0.347164	-1.7315	0.51221
	9656	MDC1	XM_376479	0.938891	0.0559367	0.687214	-1.73025	-1.82605
	9502	XAGE2	NM_130777	-0.403621	-0.6147	-0.662894	-1.72917	-0.00556208
	1719	DHFR	NM_000791	-0.0492802	-0.81027	0.0367747	-1.72815	0.653816
	9966	TNFSF15	NM_005118	-0.302411	-1.1977	0.425792	-1.72382	-0.0690435
	1410	CRYAB	NM_001885	-0.662477	-1.03325	-0.52433	-1.72358	0.645669
	145282	MIPOL1	NM_138731	0.0149916	0.0236089	0.162773	-1.72227	0.544378
	4882	NPR2	NM_003995	-0.723972	-1.36838	0.0275291	-1.72212	-0.575567
	3104	ZBTB48	NM_005341	-1.07068	-2.01651	-0.537231	-1.71998	0.0854894
	84767	SPRYD5	NM_032681	-0.0174254	-0.922089	0.155697	-1.71681	0.935695
	27434	POLM	NM_013284	0.0604719	-1.28939	-1.68869	-1.71593	0.78391
	3685	ITGAV	NM_002210	0.145686	-0.428547	-0.212781	-1.71531	0.143204
	3667	IRS1	NM_005544	-0.130408	-0.438452	-3.29812	-1.71363	-0.133303
	4719	NDUFS1	NM_005006	-0.264237	-0.137984	-0.245929	-1.71333	0.504041
	10440	TIMM17A	NM_006335	0.373134	-0.824479	-0.632438	-1.71238	-0.530846
	10777		NM_198399	0.225939	0.544821	0.228612	-1.71044	0.273845
	65059	RAPH1	NM_025252	0.264778	0.0339362	-0.9394	-1.70895	-0.719788
	57084	SLC17A6	NM_020346	-1.06921	-0.177239	-0.540712	-1.70766	1.30244
	10285	SMNDC1	NM_005871	-1.82632	0.248074	-0.941551	-1.70076	0.345202
	8725	C19orf2	NM_003796	-1.88289	-1.12544	-0.746597	-1.69993	2.50466
	23539	SLC16A8	NM_013356	0.203774	0.476044	-0.760062	-1.69842	0.0920907
	345062	PRSS48	NM_183375	-0.71126	-1.91471	-0.0623956	-1.69813	-0.238007
	23433	RHOQ	NM_012249	0.24035	0.353718	0.605455	-1.6977	0.1025
	254778	C8orf46	NM_152765	-0.101264	-0.16083	1.77525	-1.69196	-0.582005
	83939	EIF2A	NM_032025	-0.33297	0.0153179	-0.377062	-1.69088	0.426216
	2567	GABRG3	NM_033223	0.147339	-0.0459663	-1.02802	-1.69004	0.393056
	8805	TRIM24	NM_003852	-0.220345	-2.32719	-1.26075	-1.68619	1.78875
	28988	DBNL	NM_014063	0.135288	0.0393896	0.709853	-1.68576	0.227298
	168667	BMPER	NM_133468	-0.14266	-0.987933	-0.616704	-1.68198	0.10717
	5025	P2RX4	NM_002560	-0.0240373	-0.605883	-0.596185	-1.68117	-0.0564723
	143689	PIWIL4	NM_152431	-0.459824	-1.6281	-0.106096	-1.67592	1.03244
	23352	UBR4	NM_020765	-0.627669	-2.01092	0.647521	-1.67113	1.7647
	84634	KISS1R	NM_032551	-0.289748	-0.198327	-0.868481	-1.67077	0.507912
	147699		NM_178494	0.144918	0.594079	0.113427	-1.66849	0.266904
	347359	BMP2KL	XM_293293	-1.3815	0.184914	-0.111851	-1.66727	-1.19535
	4058	LTK	NM_002344	-2.04909	-2.12266	-2.57115	-1.66692	2.10227
	56097	PCDHGC5	NM_018929	-1.51454	-0.364262	-1.89098	-1.66659	1.88789
	4783	NFIL3	NM_005384	-0.111006	0.313665	0.305947	-1.66625	0.5024
	259249	MRGPRX1	NM_147199	0.485672	-0.0227407	0.0727594	-1.66299	-0.0916708
	80834	TAS1R2	NM_152232	-0.0101791	-0.863008	-1.00145	-1.66052	1.03638
	29062	WDR91	NM_014149	-0.823264	-1.09468	-0.202119	-1.6602	0.77394
	129446	XIRP2	NM_152381	1.14712	0.974413	-0.0927838	-1.65877	-0.135485
	374308	PTCHD3	NM_001034842	0.644954	-0.786047	-0.306747	-1.65869	0.595482
	2287	FKBP3	NM_002013	-1.32926	0.165221	0.283538	-1.65614	0.313608
	4943	TBC1D25	XM_047025	-1.78087	-1.37772	-0.986344	-1.65568	0.00411517
	151449	GDF7	NM_182828	-1.30516	-1.51833	-2.20796	-1.65361	1.11632
	3209	HOXA13	NM_000522	-0.814636	-2.17956	-0.909179	-1.64809	0.952285
	10666	CD226	NM_006566	-0.315773	-0.339352	-0.985059	-1.64582	0.401074
	6558	SLC12A2	NM_001046	-0.882671	-0.823425	-1.67067	-1.64173	2.13909
	348738	C2orf48	NM_182626	-0.0367111	-0.628394	-1.96612	-1.63976	-0.434293
	375790	AGRN	XM_372195	-1.04938	0.0923871	-1.47965	-1.63747	1.54098
	56267	CCBL2	NM_001008662	-0.292352	-0.69347	-0.449168	-1.6368	0.528103
	4224	MEP1A	NM_005588	-0.294924	-0.28849	-0.596457	-1.63463	0.388441
	6240	RRM1	NM_001033	-0.755353	-0.463203	0.0318477	-1.63417	0.758154
	18	ABAT	NM_000663	-0.61395	-0.40148	-3.28302	-1.63378	0.80331
	9194	SLC16A7	NM_004731	0.155081	0.262219	0.0814315	-1.63199	-0.606535
	54974	THG1L	NM_017872	-0.998552	-0.324531	0.117402	-1.63028	-0.151502
	83543	AIF1L	NM_031426	-0.889979	-1.1874	-0.540318	-1.62858	0.527611
	1741	DLG3	NM_021120	-0.450336	-0.5816	-0.358818	-1.62651	0.536111
	389791		NM_001013652	-0.570025	-1.73403	-0.736351	-1.62509	0.52483
	5579	PRKCB	NM_002738	-1.0011	-1.95837	-0.515813	-1.62404	1.42531
	10239	AP3S2	NM_005829	-1.16675	-1.64299	-1.11711	-1.62316	0.791193
	4991	OR1D2	NM_002548	0.457174	0.0629093	0.69054	-1.61737	0.280433
	7716	VEZF1	NM_007146	-0.0205552	-0.0304539	0.337517	-1.61582	0.251652
	717	C2	NM_000063	-0.408522	-1.2433	-0.400764	-1.61371	2.07199
	283248	RCOR2	NM_173587	-0.185503	0.339081	-1.13532	-1.61206	-0.400311
	148641	SLC35F3	NM_173508	-0.644823	-0.387187	-1.03488	-1.60816	-0.0888208
	55691	FRMD4A	NM_018027	-0.656713	-1.32039	-0.625249	-1.60708	0.717516
	9755	TBKBP1	NM_014726	-0.240082	0.167582	0.682174	-1.60497	-0.124147
	55755	CDK5RAP2	NM_018249	0.221285	-1.45526	-1.19854	-1.60336	2.2229
	65267	WNK3	NM_020922	-0.146052	-0.479165	-0.0197245	-1.60326	-0.0872339
	7756	ZNF207	NM_003457	-1.38159	1.78535	1.173	-1.59857	-0.965106
	80709	AKNA	NM_030767	-0.787465	-1.6818	-1.25242	-1.59728	1.45157
	6747	SSR3	NM_007107	-0.00431363	0.0676871	0.41421	-1.59723	-0.132233
	7874	USP7	NM_003470	-0.58722	-0.271892	-0.885266	-1.595	0.77092
	2492	FSHR	NM_000145	-2.02987	-0.310024	1.17015	-1.59418	-0.692059
	10776	ARPP19	NM_006628	-0.188536	0.274091	-0.264298	-1.58831	-0.0658291
	10393	ANAPC10	NM_014885	0.381114	-0.224903	0.0544867	-1.58442	-0.982962
	155	ADRB3	NM_000025	-0.770386	-0.437173	0.158855	-1.58425	0.0206882
	3782	KCNN3	NM_002249	0.0439447	-0.306479	0.442228	-1.58377	-0.0997357
	22902	RUFY3	NM_014961	0.428486	-0.047575	-0.132891	-1.58342	-0.243001
	56971	CEACAM19	NM_020219	0.133672	-0.0382992	0.19213	-1.58304	0.139179
	64375	IKZF4	NM_022465	-0.28824	-0.312999	-0.289382	-1.57759	0.460455
	26119	LDLRAP1	NM_015627	0.228163	-0.488097	-0.129254	-1.57728	0.794262
	57822	GRHL3	NM_021180	-0.274997	-1.04594	0.403299	-1.57616	-1.0151
	5073	PARN	NM_002582	-0.889384	-2.23372	-1.93049	-1.57502	0.258956
	144363	LYRM5	NM_001001660	-0.0963446	0.144822	-0.123064	-1.57495	0.0548027
	54905	CYP2W1	NM_017781	-0.56716	-0.193354	0.249266	-1.57491	0.387736
	9884	LRRC37A	NM_014834	-0.875315	-0.812008	-0.555837	-1.57412	0.65018
	9363	RAB33A	NM_004794	-1.11907	-0.108555	0.17818	-1.57381	0.456662
	55890	GPRC5C	NM_022036	-1.69792	-0.406502	-1.42066	-1.57277	1.04579
	80173	IFT74	NM_025103	-0.999559	-0.253905	-0.196054	-1.57242	0.485585
	92346	C1orf105	NM_139240	0.73781	0.760885	1.03077	-1.57068	-0.44732
	8476	CDC42BPA	NM_014826	-1.87276	-0.839012	0.0685251	-1.57004	1.9665
	283970	PDXDC2	NM_199134	-0.225678	-0.125876	-0.109024	-1.56819	-0.497894
	8341	HIST1H2BN	NM_003520	-0.39611	-0.804075	-2.60197	-1.56795	0.948991
	7840	ALMS1	NM_015120	-0.0455797	-1.88872	1.09686	-1.56766	-0.087934
	310	ANXA7	NM_001156	1.24645	0.446514	0.121392	-1.56601	-0.378496
	432	ASGR1	NM_001671	0.0988513	0.321827	-0.322271	-1.56581	0.128166
	23062	GGA2	NM_015044	-0.440855	-0.840473	-1.6671	-1.56286	2.92233
	2778	GNAS	NM_000516	-0.369094	0.205517	-0.0852006	-1.5627	0.607708
	158358	KIAA2026	XM_088551	-2.7086	-2.45911	-2.89353	-1.56187	1.00768
	9227	LRAT	NM_004744	0.767945	-0.201798	-0.33276	-1.56146	0.564932
	51061	TXNDC11	NM_015914	0.0654635	-1.43525	-3.16031	-1.56139	0.641555
	253832	ZDHHC20	NM_153251	-0.0689686	0.00742067	-0.0488904	-1.56002	-0.397755
	5224	PGAM2	NM_000290	0.284482	1.5294	0.639655	-1.5595	-0.624755
	5585	PKN1	NM_002741	-0.271659	-0.218127	0.307034	-1.55779	-0.263046
	9830	TRIM14	NM_014788	-0.144583	-0.483651	-0.538613	-1.55725	1.03317
	345	APOC3	NM_000040	-0.789852	0.232569	-0.882865	-1.55367	-0.0185916
	9034	CCRL2	NM_003965	-0.0758722	0.940105	-0.740957	-1.55367	0.833429
	26190	FBXW2	NM_012164	0.214143	0.271904	-0.648432	-1.55178	-0.164597
	3225	HOXC9	NM_006897	-1.81494	-0.508238	-2.46671	-1.55163	1.55943
	2852	GPER	NM_001505	-2.06848	-0.93126	-1.8816	-1.5512	0.731819
	26993	AKAP8L	NM_014371	-1.04615	-0.811171	0.0940977	-1.55099	-0.235796
	7712	ZNF157	NM_003446	-0.0289154	1.06187	0.785514	-1.54935	-0.673486
	10559	SLC35A1	NM_006416	-0.720358	0.247262	1.29105	-1.54853	0.00659438
	440258		NM_001013702	-0.677014	-0.0722888	0.843491	-1.54801	0.0976835
	55239	OGFOD1	NM_018233	-0.733449	-0.396046	-1.68549	-1.5472	1.42892
	121227	LRIG3	NM_153377	-0.025758	-0.637919	-1.00169	-1.54712	0.546383
	3274	HRH2	NM_022304	0.281325	-1.60199	-0.754352	-1.54548	0.596251
	11066	SNRNP35	NM_007020	0.377089	0.334279	-0.14966	-1.54487	-0.941693
	440993		NM_001013714	0.392357	0.428361	1.55415	-1.54425	1.4246
	401305		XM_376573	-1.15513	-0.642658	-0.092817	-1.54421	0.316921
	23180	RFTN1	NM_015150	-0.966132	-1.33342	-2.22537	-1.54359	-0.584099
	390436	OR4K17	NM_001004715	0.0613809	-0.517002	-0.143357	-1.54246	0.856036
	10499	NCOA2	NM_006540	-0.197076	-0.776591	-0.385653	-1.53764	0.987433
	326	AIRE	NM_000383	-0.514494	-0.455403	-0.28657	-1.53685	-0.80766
	283229	EFCAB4A	NM_173584	0.599548	-0.68198	-0.160208	-1.53661	0.437211
	84693	MCEE	NM_032601	-0.1777	-0.608143	-0.142701	-1.53481	0.149946
	172	AFG3L1	NM_001132	-1.82109	-1.72235	-1.01389	-1.53412	1.70303
	7417	VDAC2	NM_003375	0.236008	-0.290739	0.593181	-1.53227	-0.267147
	1120	CHKB	NM_005198	-0.389049	-0.129225	-0.48625	-1.53049	0.340755
	3119	HLA-DQB1	NM_002123	-2.76079	-2.2644	-0.337789	-1.53045	1.40929
	4636	MYL5	NM_002477	-3.09354	-0.0899624	-2.50847	-1.52359	-0.389434
	142685	ASB15	NM_080928	0.840684	0.465418	0.431578	-1.52251	1.31293
	4802	NFYC	NM_014223	0.120553	-0.734819	0.499795	-1.52222	0.0684154
	4710	NDUFB4	NM_004547	-0.179148	-0.688269	-0.479428	-1.51913	0.547888
	402289		XM_377958	0.619683	-1.58957	-1.38923	-1.51822	0.967036
	402295		XM_377970	-0.437317	-0.0389711	-0.72916	-1.51793	1.72286
	57693	ZNF317	NM_020933	-0.596408	-0.686441	-1.76536	-1.51746	0.108768
	133383	C5orf35	NM_153706	0.330724	-0.13427	-0.0644488	-1.51508	-0.129372
	8685	MARCO	NM_006770	-0.692497	0.0618154	0.323508	-1.51504	-0.0114751
	9380	GRHPR	NM_012203	-0.0151728	0.0518289	-0.854939	-1.51478	0.298399
	57001	ACN9	NM_020186	0.407005	-0.446196	0.370653	-1.51368	-0.0101357
	23085	ERC1	NM_015064	-0.659227	-0.304148	-0.363509	-1.51299	0.47826
	7818	DAP3	NM_004632	-1.16734	-1.03675	-1.61071	-1.51277	0.818699
	10423	CDIPT	NM_006319	0.318626	-0.381841	-0.306507	-1.51247	0.153965
	2294	FOXF1	NM_001451	0.404299	-0.319068	0.51448	-1.51164	0.311256
	56922	MCCC1	NM_020166	-0.440295	-0.144784	-0.799374	-1.50911	1.89802
	55090	MED9	NM_018019	0.0594991	-0.719128	-0.126261	-1.509	-0.202289
	272	AMPD3	NM_000480	-0.70747	0.780261	-0.116826	-1.50887	1.34579
	10734	STAG3	NM_012447	-0.363702	-0.139445	-0.173739	-1.50844	-0.0413461
	26470	SEZ6L2	NM_012410	-0.69666	-1.29463	0.0880512	-1.50834	0.600903
	406	ARNTL	NM_001178	-0.427661	-0.637728	-1.45603	-1.50564	-0.401482
	84969	TOX2	NM_032883	-1.31947	-1.32083	-2.58892	-1.50555	2.28538
	5153	PDE1B	NM_000924	-1.1318	0.31435	-1.24106	-1.50196	-0.809408
	51181	DCXR	NM_016286	-0.0073696	-0.161043	-1.6166	-1.50175	-0.211673
	7718	ZNF165	NM_003447	-0.850842	-0.889248	-0.899408	-1.50153	1.28
	271	AMPD2	NM_004037	0.125687	0.0884755	-0.096243	-1.50145	-0.27622
	5727	PTCH1	NM_000264	-1.40677	0.186675	-1.01254	-1.50104	0.621902
	360023	ZBTB41	NM_194314	-0.748681	-0.448185	-1.94295	-1.49702	0.940403
	4438	MSH4	NM_002440	-0.719615	-0.691267	-0.932514	-1.49645	0.163606
	87178	PNPT1	NM_033109	-0.515436	-0.578172	0.188182	-1.49555	0.135252
	7695	ZNF136	NM_003437	1.1413	1.18758	1.51311	-1.49228	-1.10629
	8689	KRT36	NM_003771	-0.328058	-0.100746	-1.32612	-1.49209	1.00217
	9973	CCS	NM_005125	-0.313079	-0.386283	-1.38754	-1.49126	0.656138
	148327	CREB3L4	NM_130898	-0.97683	-0.155451	0.176277	-1.49126	-0.14428
	3558	IL2	NM_000586	0.347575	-0.830956	-1.11552	-1.49019	0.342467
	54970	TTC12	NM_017868	0.435392	0.300026	0.576212	-1.48952	0.136338
	89970	RSPRY1	NM_133368	-0.518635	-0.359432	0.893052	-1.489	0.646818
	29895	MYLPF	NM_013292	0.0454237	0.331012	-1.33207	-1.48816	0.468247
	64922	LRRC19	NM_022901	-0.725562	-1.59	-0.0699169	-1.48707	1.01718
	8576	STK16	NM_003691	0.352584	-0.351253	-0.297856	-1.48701	0.35271
	399671	HEATR4	NM_203309	-0.121505	-0.751921	-0.965275	-1.4857	0.154145
	9324	HMGN3	NM_004242	-0.365852	-0.188484	-0.788977	-1.48562	-0.0296897
	6923	TCEB2	NM_007108	-1.68611	0.0042186	-1.87307	-1.48536	0.805638
	441177		NM_001013720	-0.283135	-0.243326	0.128299	-1.48446	0.0687807
	79682	MLF1IP	NM_024629	-0.353759	0.0649903	0.988297	-1.48334	-0.069294
	3633	INPP5B	NM_005540	1.52922	-0.443842	0.0167318	-1.48306	0.196417
	2559	GABRA6	NM_000811	-0.673886	-0.630046	0.287316	-1.48248	0.178172
	4160	MC4R	NM_005912	-0.497419	-0.927218	-0.889323	-1.47798	0.265121
	1281	COL3A1	NM_000090	-0.928854	-0.101836	-1.34799	-1.47626	0.854582
	6663	SOX10	NM_006941	-0.862081	-1.57457	-1.38332	-1.47589	1.91741
	4004	LMO1	NM_002315	-0.830406	-0.0106441	-1.47139	-1.47436	-0.34378
	2035	EPB41	NM_004437	0.495877	-0.424204	0.196892	-1.47426	-0.282817
	85478	CCDC65	NM_033124	-0.521755	-0.258539	-0.192549	-1.47243	0.724468
	222545	GPRC6A	NM_148963	1.78243	0.376564	1.1718	-1.47209	-0.603382
	161882	ZFPM1	NM_153813	-1.46325	-0.816162	-1.73044	-1.47142	-0.189177
	4356	MPP3	NM_001932	-0.222975	-1.04434	-0.0452722	-1.47089	0.0489259
	9355	LHX2	NM_004789	-0.780329	-0.524762	-0.784301	-1.47009	0.287734
	441971		XM_497790	-1.21478	-1.19125	0.707477	-1.4687	0.791777
	83416	FCRL5	NM_031281	-0.236333	-0.345621	-0.431441	-1.46718	0.11115
	65018	PINK1	NM_032409	-1.14247	-1.06912	-0.200098	-1.46471	0.30223
	4436	MSH2	NM_000251	-0.0846162	0.126328	0.391194	-1.46227	0.401955
	442368		XM_498259	-0.727693	-0.995653	-0.124153	-1.46134	1.01598
	10172	ZNF256	NM_005773	0.326337	-0.330043	-0.471461	-1.46086	0.345765
	10795	ZNF268	NM_003415	-0.210242	0.212814	0.610645	-1.45926	0.0795635
	1445	CSK	NM_004383	-1.12495	-0.32892	-0.323126	-1.45593	0.597445
	10174	SORBS3	NM_005775	-1.10995	-1.37791	-1.03332	-1.45496	0.78975
	7841	MOGS	NM_006302	-0.657697	0.0571793	0.206934	-1.45473	0.205502
	11219	TREX2	NM_080700	-1.00102	-0.526026	-0.726039	-1.45378	2.28174
	149076	ZNF362	NM_152493	-0.746489	-0.632251	-1.04896	-1.45345	0.561347
	55320	C14orf106	NM_018353	-0.931832	-0.772551	-1.35339	-1.45124	0.825657
	5800	PTPRO	NM_002848	-0.793337	-0.100012	-0.740231	-1.44929	0.329508
	80206	FHOD3	NM_025135	-0.349477	-0.0539501	-0.218842	-1.4488	-0.114746
	220042	C11orf82	NM_145018	-0.0522717	0.715034	-0.691644	-1.44825	1.27508
	57594	HOMEZ	NM_020834	0.28907	0.524151	-0.154896	-1.44769	-0.216683
	81696	OR5V1	NM_030876	0.359141	-0.288312	0.419396	-1.44729	0.4562
	84928	TMEM209	NM_032842	-0.520918	-2.02824	-0.24536	-1.44675	2.12219
	3202	HOXA5	NM_019102	0.707817	-0.216621	0.0839542	-1.44621	-0.239272
	7416	VDAC1	NM_003374	-0.328588	0.457131	-0.892771	-1.44586	0.501296
	273	AMPH	NM_001635	-1.42947	-0.909153	-0.388599	-1.44486	0.399603
	5806	PTX3	NM_002852	0.0852066	0.170101	-0.0408272	-1.44485	0.309796
	5552	SRGN	NM_002727	-0.685842	-1.75976	-0.374506	-1.44156	0.64671
	9833	MELK	NM_014791	-0.49532	-0.078922	-0.2386	-1.43854	0.220451
	6238	RRBP1	NM_004587	0.901415	-0.867544	-0.705911	-1.43749	1.20973
	7276	TTR	NM_000371	-0.848375	-0.695232	-0.952681	-1.43715	0.503041
	56521	DNAJC12	NM_021800	-2.54294	-0.692459	-0.282938	-1.43463	0.239293
	2903	GRIN2A	NM_000833	-0.271158	0.723705	0.852591	-1.43317	-0.0992904
	7056	THBD	NM_000361	0.828613	0.188586	-2.94087	-1.43119	0.209184
	4927	NUP88	NM_002532	0.473285	0.00484426	0.186472	-1.43075	-0.0157306
	140606		NM_080430	1.00022	1.39247	1.3845	-1.42891	-0.202904
	11197	WIF1	NM_007191	-0.127292	0.0245122	-0.480007	-1.42312	-0.0415271
	2165	F13B	NM_001994	0.0279758	0.718562	0.707225	-1.42252	0.551865
	80851	SH3BP5L	NM_030645	-1.09622	-1.40198	-1.27086	-1.42246	0.323823
	57798	GATAD1	NM_021167	-0.608317	0.526344	0.644953	-1.4213	-0.937031
	22906	TRAK1	NM_014965	-0.132294	0.123363	0.586976	-1.42006	0.723754
	5106	PCK2	NM_004563	0.0662243	-0.193293	-0.316602	-1.4188	0.485213
	57574	MARCH4	NM_020814	-0.285432	0.345844	0.275399	-1.41868	-0.299361
	80020	FOXRED2	NM_024955	-0.86184	-2.69019	-1.21059	-1.41767	0.655494
	22818	COPZ1	NM_016057	-3.60367	-1.87841	-3.71847	-1.41758	1.05602
	55615	PRR5	NM_015366	0.319334	0.0788576	-0.551544	-1.41724	0.146391
	10129	FRY	NM_023037	-0.195672	-0.0763518	-1.14591	-1.41716	1.51743
	2996	GYPE	NM_002102	0.0892148	-0.572354	-0.951042	-1.417	-0.060086
	26750	RPS6KC1	NM_012424	0.0343992	-0.00042525	0.37342	-1.41663	-0.23578
	116115	ZNF526	NM_133444	0.0605474	-0.163346	-0.156248	-1.4151	0.127939
	440590	ZYG11A	NM_001004339	0.829968	1.55732	-0.0424097	-1.41454	-0.654102
	2999	GZMH	NM_033423	0.178692	0.0883692	-0.269868	-1.41427	0.534791
	53371	NUP54	NM_017426	1.25903	-1.91591	0.512449	-1.41033	1.9044
	9329	GTF3C4	NM_012204	-2.17468	-1.27345	-1.37351	-1.40984	1.78063
	124930	ANKRD13B	NM_152345	-0.00186229	0.220287	0.371248	-1.40807	-0.0775622
	25949	SYF2	NM_015484	-0.351455	-0.767776	0.564381	-1.40791	-0.478445
	64866	CDCP1	NM_178181	-1.45348	-0.173666	-0.328967	-1.40599	0.265543
	51604	PIGT	NM_015937	-0.621236	-0.0258413	0.152793	-1.40523	-0.237946
	132625	ZFP42	NM_174900	-0.100979	-0.710672	-1.48789	-1.40511	0.263895
	29952	DPP7	NM_013379	0.517035	-0.905788	-0.566446	-1.40282	1.94057
	5049	PAFAH1B2	NM_002572	-0.400604	-1.06643	-0.844267	-1.40209	0.946155
	57192	MCOLN1	NM_020533	-1.50025	-0.796409	-0.815628	-1.40084	0.746198
	6489	ST8SIA1	NM_003034	0.0114281	0.147886	-1.40378	-1.40081	-0.219803
	10916	MAGED2	NM_201222	-1.21833	-0.224489	-0.295709	-1.40032	0.0893652
	79777	ACBD4	NM_024722	-0.552559	-0.23421	-0.359011	-1.39986	-0.417437
	1603	DAD1	NM_001344	-0.827992	-1.51397	-0.402865	-1.39846	2.10801
	10144	FAM13A	NM_001015045	0.307822	-0.570336	0.0810573	-1.39825	0.864948
	2744	GLS	NM_014905	1.32495	0.280038	1.17531	-1.39806	0.0402775
	8444	DYRK3	NM_003582	-0.638934	-0.340166	0.195899	-1.39759	-0.254409
	26576	SRPK3	NM_014370	-0.203734	0.0103548	-2.12632	-1.39575	-0.0263415
	57153	SLC44A2	NM_020428	0.612155	-0.532852	-0.226799	-1.39469	0.877202
	8505	PARG	NM_003631	-0.732981	-0.081478	-0.837752	-1.39095	0.066201
	132671	SPATA18	NM_145263	0.446598	0.353614	0.279524	-1.39043	0.174222
	57007	CXCR7	NM_020311	-0.445858	0.00828821	0.358397	-1.3899	0.161677
	6448	SGSH	NM_000199	0.158457	-0.151479	-0.377646	-1.38881	-0.0790563
	4542	MYO1F	NM_012335	0.48096	0.289359	0.0477439	-1.38862	-0.100722
	6317	SERPINB3	NM_006919	-0.51373	-0.830328	0.987003	-1.38738	0.439705
	10750	GRAP	NM_006613	-1.16024	-0.230004	-1.47827	-1.38662	0.0795466
	219736	STOX1	NM_152709	-0.22399	-0.453139	-0.92503	-1.38656	-0.448936
	3964	LGALS8	NM_006499	0.0274402	-0.0908665	-0.0176382	-1.38524	-1.17257
	5588	PRKCQ	NM_006257	-0.143583	0.270791	0.141845	-1.38474	1.0851
	3655	ITGA6	NM_000210	-1.30092	0.360752	0.406198	-1.38471	0.967773
	54938	SARS2	NM_017827	-0.213951	0.0565612	-0.860186	-1.38319	-0.346138
	203068	TUBB	NM_178014	1.39448	-1.36235	-0.281711	-1.38104	2.19118
	51593	SRRT	NM_015908	-1.93913	-0.865812	-0.419373	-1.3799	1.83999
	23251	KIAA1024	NM_015206	0.118458	-0.691311	0.319154	-1.37906	-0.621966
	51014	TMED7	NM_181836	0.383814	0.656626	0.601585	-1.3775	-0.250719
	55901	THSD1	NM_018676	0.226752	0.132542	-0.0926775	-1.37534	0.100043
	7110	TMF1	NM_007114	-0.213535	-0.565973	0.0724741	-1.3738	0.743648
	388882		NM_001006606	0.182317	-1.26783	-1.89804	-1.37364	-0.174656
	8897	MTMR3	NM_021090	0.635219	-0.05927	-0.155409	-1.37166	-0.0114057
	91975	ZNF300	NM_052860	-0.149325	-0.25842	-0.336325	-1.37112	0.0615876
	390377		XM_372486	-0.809423	-0.415444	-1.43163	-1.37106	-0.046853
	91689	C22orf32	NM_033318	-0.418631	0.656305	0.188071	-1.3708	-0.281179
	1537	CYC1	NM_001916	-0.822815	-0.370091	-0.665764	-1.37028	0.62275
	8786	RGS11	NM_003834	-0.779982	-0.265972	-0.22278	-1.36886	-0.544461
	83729	INHBE	NM_031479	-0.267612	-0.4092	-0.302222	-1.36857	0.588066
	1259	CNGA1	NM_000087	-0.417674	-0.694062	0.429914	-1.36844	0.0625084
	10418	SPON1	NM_006108	0.449858	0.174803	-2.15916	-1.36843	1.30498
	79895	ATP8B4	NM_024837	0.755556	0.327543	1.252	-1.36769	0.183211
	11153	FICD	NM_007076	-0.81719	-0.169912	-0.78788	-1.3666	-0.395345
	23492	CBX7	NM_175709	-0.612676	-0.329837	-0.806885	-1.36575	0.458939
	7148	TNXB	NM_019105	-0.225312	0.800241	0.377713	-1.36565	0.46538
	5771	PTPN2	NM_002828	0.797647	0.730369	1.28447	-1.36474	0.392018
	57570	TRMT5	NM_020810	-0.3637	0.193977	0.74115	-1.36419	0.0349791
	2063	NR2F6	NM_005234	-1.04829	-0.85042	-2.13932	-1.36209	0.349182
	124602	KIF19	NM_153209	-1.52216	-1.36266	-3.51366	-1.36118	0.311939
	22870	SAPS1	NM_014931	0.647491	-0.575533	-1.04645	-1.35693	1.08345
	9901	SRGAP3	NM_014850	0.106936	-0.377635	-0.845811	-1.35512	0.518141
	5602	MAPK10	NM_002753	0.144054	-0.0135542	-0.353969	-1.3522	0.143513
	2103	ESRRB	NM_004452	0.244384	-1.18274	-1.28543	-1.35051	0.0122364
	941	CD80	NM_005191	-0.0520654	-0.464925	0.4645	-1.35037	-0.673802
	10465	PPIH	NM_006347	-0.12485	-0.10008	-0.532174	-1.35009	0.397276
	629	CFB	NM_001710	-0.137476	0.33767	-1.72883	-1.34951	0.52888
	10938	EHD1	NM_006795	-0.308423	0.158352	-0.160983	-1.34783	0.128709
	1454	CSNK1E	NM_001894	-1.15764	0.093695	0.530112	-1.34646	0.033117
	200008	CDCP2	NM_201546	-0.599585	-1.25738	-1.31065	-1.34547	1.17221
	84735	CNDP1	NM_032649	-0.279828	-0.249424	-0.00866141	-1.34543	0.433825
	6241	RRM2	NM_001034	-0.411408	-0.834345	-0.543923	-1.34442	0.140631
	116362	RBP7	NM_052960	-0.00552835	-1.30133	0.208322	-1.34352	-0.274871
	148811	PM20D1	NM_152491	-0.45737	-0.428637	-0.149599	-1.34249	0.729965
	5565	PRKAB2	NM_005399	0.476879	-0.997603	2.51349	-1.34226	0.194151
	3839	KPNA3	NM_002267	0.375716	-1.00441	-0.193815	-1.34159	0.47618
	2395	FXN	NM_000144	0.810299	0.630943	-0.312043	-1.34158	0.687164
	23208	SYT11	NM_152280	0.0192091	-0.47887	-0.787075	-1.34026	-0.348833
	1116	CHI3L1	NM_001276	-0.0709683	-0.163725	-0.155968	-1.33873	0.861034
	79689	STEAP4	NM_024636	-0.081624	-0.456254	0.122265	-1.33837	0.837398
	260429	PRSS33	NM_152891	-0.197819	-0.438633	-1.45115	-1.33706	0.402195
	2906	GRIN2D	NM_000836	-0.305358	-0.949751	-1.11676	-1.33669	-0.396561
	84164	ASCC2	NM_032204	-0.684022	-0.824014	-0.57038	-1.33594	0.0889196
	165631	PARP15	NM_152615	0.676945	-0.750045	-0.150803	-1.33518	-0.4893
	84957	RELT	NM_032871	-0.110702	-0.678954	-0.707877	-1.33459	0.431139
	23355	VPS8	NM_015303	-0.405824	-0.586511	0.488729	-1.33452	-0.858233
	9328	GTF3C5	NM_012087	-0.087076	-0.888544	-1.70153	-1.33422	2.7934
	415117	STX19	NM_001001850	-0.405594	-0.555858	0.283276	-1.33302	0.0095665
	9322	TRIP10	NM_004240	-0.26801	-0.868783	0.274503	-1.33231	-0.24864
	10381	TUBB3	NM_006086	-0.65562	-0.582557	-0.116142	-1.32921	0.453278
	3823	KLRC3	NM_002261	0.742132	0.161425	-0.00168828	-1.32879	0.951174
	8383	OR1A1	NM_014565	0.106594	-0.954381	-0.394267	-1.32676	-0.414322
	8562	DENR	NM_003677	-0.572362	-0.245219	0.187186	-1.3236	1.25212
	51412	ACTL6B	NM_016188	1.00628	-0.0911696	-3.138	-1.32339	-0.0912426
	55132	LARP1B	NM_018078	-0.334871	-0.559181	-1.25254	-1.32322	1.62638
	80310	PDGFD	NM_025208	-0.320519	-1.07607	-0.332965	-1.32299	-0.105632
	114907	FBXO32	NM_058229	-0.615683	-0.65097	-1.30292	-1.32292	0.103015
	2983	GUCY1B3	NM_000857	-0.331414	-0.213372	0.404096	-1.32263	0.124796
	2170	FABP3	NM_004102	-1.00803	-0.915918	-0.9236	-1.31991	0.986662
	2769	GNA15	NM_002068	-0.345124	-0.155239	-1.87066	-1.31956	0.212427
	286410	ATP11C	NM_173694	-0.606231	-0.175938	-0.771342	-1.31951	0.810669
	8715	NOL4	NM_003787	0.293712	-0.134671	0.40438	-1.31903	-0.126303
	259307	IL4I1	NM_152899	0.00336825	-1.05614	-1.08838	-1.31882	0.361823
	26692	OR2W1	NM_030903	-0.730224	0.378959	0.734452	-1.31836	0.323215
	84870	RSPO3	NM_032784	-1.11776	-0.556636	-2.05432	-1.31689	1.06043
	2315	MLANA	NM_005511	-0.724581	0.145187	0.868981	-1.31668	0.0766562
	57544	TXNDC16	XM_051699	0.345968	-0.174492	-0.338334	-1.31597	0.0790376
	55906	ZC4H2	NM_018684	0.0554861	-1.56245	-0.470836	-1.31435	0.49609
	2925	GRPR	NM_005314	-0.157266	-0.36995	0.410461	-1.31428	1.01482
	10193	RNF41	NM_005785	-0.578312	-1.33073	-0.696439	-1.31225	-0.0210073
	6452	SH3BP2	NM_003023	-1.68959	-1.05217	0.425642	-1.31051	0.680589
	8643	PTCH2	NM_003738	-1.2272	-0.0430905	-1.0504	-1.30963	0.52284
	6185	RPN2	NM_002951	-0.0490048	-0.31812	0.693462	-1.30929	0.398321
	3881	KRT31	NM_002277	-0.239224	-1.18255	-0.771791	-1.30872	-0.628275
	26083	TBC1D29	NM_015594	-0.438941	-0.20375	-0.176108	-1.30842	-0.750953
	84659	RNASE7	NM_032572	-0.50881	-0.36356	-0.730722	-1.30793	0.287825
	253559	CADM2	NM_153184	-0.294825	-0.653356	-0.360404	-1.30769	0.984613
	79369	B3GNT4	NM_030765	-0.264057	-2.26707	-1.41107	-1.3074	1.33038
	441024	MTHFD2L	NM_001004346	-0.20576	0.0968214	-0.140865	-1.30482	0.426778
	150082	LCA5L	NM_152505	-0.630266	-0.803993	0.403746	-1.30462	-0.287062
	5050	PAFAH1B3	NM_002573	-0.614374	0.562876	-0.959137	-1.30311	0.686036
	119392	C10orf78	NM_145247	0.103368	0.282114	0.502227	-1.30308	0.296449
	91304	C19orf6	NM_033420	-1.59173	-1.32884	-2.00845	-1.30161	2.07993
	441430	ANKRD20A2	NM_001012421	-0.557925	0.00979095	1.32493	-1.30126	-0.0647909
	23005	MAPKBP1	XM_031706	0.673908	-0.332476	-0.334764	-1.30048	-0.549725
	23344	ESYT1	NM_015292	0.566947	0.282727	-0.290034	-1.30048	1.48901
	1604	CD55	NM_000574	0.210822	-0.51142	-0.824369	-1.30012	1.38997
	6646	SOAT1	NM_003101	-0.0824043	0.0905496	-0.209246	-1.29923	-0.168069
	53635	PTOV1	NM_017432	0.0715564	-0.164271	-0.84938	-1.29919	0.22506
	253260	RICTOR	NM_152756	0.704546	0.509907	0.500064	-1.29875	-0.511335
	168433	RNF133	NM_139175	-0.0659977	-0.834312	-0.448158	-1.29843	-0.390142
	133522	PPARGC1B	NM_133263	0.0055498	-0.131309	0.0832218	-1.29817	0.481802
	285190	RGPD4	NM_182588	-0.0104902	-0.215195	0.31281	-1.29689	0.312579
	8495	PPFIBP2	NM_003621	-0.184341	-0.242748	-0.732293	-1.29685	1.04848
	11234	HPS5	NM_007216	-1.4499	-0.19394	0.19453	-1.29563	-0.94401
	2907	GRINA	XM_291268	0.82811	0.348017	0.0993392	-1.29561	-0.106296
	51286	CEND1	NM_016564	-1.24424	-0.842383	-0.611809	-1.2952	1.86159
	4745	NELL1	NM_006157	-0.835993	-0.727697	-0.571543	-1.29495	0.778197
	145508	C14orf145	NM_152446	-0.0422925	-0.467233	0.13079	-1.29406	-0.192198
	5429	POLH	NM_006502	-0.331648	-0.72855	-0.632842	-1.29272	0.331554
	5590	PRKCZ	NM_002744	0.0471454	-0.448672	-0.758379	-1.2922	0.787814
	122011	CSNK1A1L	NM_145203	-1.39387	0.356083	-0.130893	-1.29181	0.0411806
	59350	RXFP1	NM_021634	1.69087	-0.924685	1.88161	-1.29173	-0.407368
	203547	VMA21	NM_001017980	-0.163859	-0.205138	-0.486304	-1.29171	0.469352
	54903	MKS1	NM_017777	0.084508	-0.435052	-1.26972	-1.28776	0.694756
	8776	MTMR1	NM_003828	0.611194	0.116141	3.12654	-1.28662	-0.34536
	9786	KIAA0586	NM_014749	0.552661	-0.108748	-1.07658	-1.28618	0.316149
	25940	FAM98A	NM_015475	-0.175066	-0.401939	-0.0762551	-1.28585	0.0124196
	56953	NT5M	NM_020201	-1.13831	-0.288702	-0.899841	-1.28571	0.975354
	5166	PDK4	NM_002612	-1.14002	-0.441443	0.814813	-1.28348	-0.417618
	6790	AURKA	NM_003600	-0.665297	-0.652546	0.251037	-1.28317	1.56945
	9407	TMPRSS11D	NM_004262	-1.08777	-0.790407	-0.0763709	-1.28168	0.341722
	9397	NMT2	NM_004808	0.162149	-1.1163	-0.17734	-1.28104	0.836864
	4137	MAPT	NM_005910	-0.354034	-0.640341	-0.678099	-1.28093	-0.373628
	147741	ZNF560	NM_152476	-0.383412	-1.46947	-0.675077	-1.27934	0.207247
	136371	ASB10	NM_080871	0.95149	0.0545488	-0.525589	-1.27898	0.518189
	85236	HIST1H2BK	NM_080593	-1.05176	-0.437946	-1.56243	-1.27771	0.557749
	6442	SGCA	NM_000023	-2.15607	-1.08233	-3.05234	-1.27716	1.98567
	345667		NM_197941	0.399257	0.0887811	0.244975	-1.27563	0.186273
	8323	FZD6	NM_003506	-0.17199	-1.64636	-0.835913	-1.27533	0.641671
	10066	SCAMP2	NM_005697	-0.263109	-0.0698846	-1.10169	-1.27393	0.051389
	5956	OPN1LW	NM_020061	-0.12834	-1.60641	-0.806827	-1.2735	1.67472
	1592	CYP26A1	NM_000783	-1.30008	-0.0710259	-1.24762	-1.27199	0.3387
	64759	TNS3	NM_022748	0.245777	0.103613	0.264147	-1.27127	-0.306071
	2615	LRRC32	NM_005512	-0.338983	-0.764612	0.444771	-1.26964	1.21401
	51338	MS4A4A	NM_024021	0.0380563	-1.21707	0.519038	-1.26943	-0.476953
	1627	DBN1	NM_004395	1.31144	-0.769062	1.58466	-1.26813	-1.06594
	563	AZGP1	NM_001185	-0.147662	0.143957	-0.842752	-1.26813	0.179965
	85414	SLC45A3	NM_033102	0.321422	0.161397	-0.0845454	-1.2663	-0.472469
	9414	TJP2	NM_004817	0.353599	0.585535	0.985361	-1.26525	-0.25603
	57817	HAMP	NM_021175	-0.985845	-0.100801	-1.4913	-1.26481	0.815136
	84681	HINT2	NM_032593	-0.195692	-0.371109	-0.414535	-1.26414	0.227273
	388714	FMO6P	XM_371326	0.156235	-0.213991	-1.44213	-1.26405	-1.24162
	57180	ACTR3B	NM_020445	-0.105443	-0.538816	-0.442861	-1.26336	0.113449
	10960	LMAN2	NM_006816	0.797823	0.215002	-0.628487	-1.26194	-0.472385
	4599	MX1	NM_002462	-0.163859	-0.896337	-0.0201356	-1.26139	0.716296
	3172	HNF4A	NM_000457	-1.06582	-0.685679	-0.288904	-1.26134	1.27954
	26476	OR10J1	NM_012351	-0.292969	0.490208	-0.254133	-1.25978	0.220292
	6120	RPE	NM_006916	-1.05532	0.043139	-0.864459	-1.25713	0.50391
	79154	DHRS11	NM_024308	0.441027	0.191162	0.681922	-1.25599	-0.54212
	64763	ZNF574	NM_022752	-0.963153	-0.903311	-2.05727	-1.25591	0.66468
	22026	Nr2c2	XM_132700	0.223007	-0.778103	-0.0424356	-1.25554	-0.152165
	9667	SAFB2	NM_014649	0.221766	-0.604612	0.746844	-1.25514	0.772467
	161003	STOML3	NM_145286	0.896241	-0.131818	-0.901055	-1.25503	0.0595023
	285676	ZNF454	NM_182594	-0.26111	0.462227	0.762557	-1.25138	-0.214128
	5832	ALDH18A1	NM_002860	0.301561	-1.00401	-0.452895	-1.24996	0.00303555
	83890	SPATA9	NM_031952	-0.123314	0.167071	-1.35588	-1.24967	0.976814
	7852	CXCR4	NM_003467	-0.312801	-0.342824	-0.463071	-1.24952	0.386124
	11320	MGAT4A	NM_012214	-1.0856	-0.606899	-0.242587	-1.24838	0.305363
	5151	PDE8A	NM_002605	0.82718	0.570626	0.578634	-1.24758	-0.067886
	3850	KRT3	NM_057088	-0.507331	-0.502355	-0.462604	-1.24756	0.0124428
	246330	PELI3	NM_145065	-0.961867	-0.845072	-1.34954	-1.24676	0.669494
	25769	SLC24A2	NM_020344	-1.95081	-1.14776	-0.459795	-1.24581	0.590227
	10380	BPNT1	NM_006085	-0.152605	-1.13762	-0.623975	-1.24468	0.900602
	1756	DMD	NM_004017	0.34248	-0.17398	-1.51017	-1.24452	-0.0142916
	5531	PPP4C	NM_002720	-0.991686	-0.0809314	-1.01945	-1.24437	0.415919
	1464	CSPG4	NM_001897	0.531503	0.600609	0.450618	-1.24317	-0.547424
	10781	ZNF266	NM_006631	-0.32253	0.131766	0.151098	-1.24281	0.0580427
	8541	PPFIA3	NM_003660	-0.00291674	-0.227778	-0.0579211	-1.24239	0.354459
	5036	PA2G4	NM_006191	1.25781	-1.79787	-2.27117	-1.24238	0.206235
	156	ADRBK1	NM_001619	-0.482348	-0.510545	-0.0403209	-1.24201	0.486777
	79745	CLIP4	NM_024692	0.353706	-0.908866	-1.04386	-1.24198	1.50828
	10882	C1QL1	NM_006688	-0.691297	-0.715479	-1.32199	-1.24111	-0.16782
	206358	SLC36A1	NM_078483	-0.424229	-0.57305	-3.25084	-1.23991	1.22732
	4215	MAP3K3	NM_002401	-0.0795635	-0.338595	0.472118	-1.23975	0.459113
	2532	DARC	NM_002036	-0.307705	-0.514814	-0.417515	-1.23933	0.384037
	117195	MRGPRX3	NM_054031	-0.450077	0.380011	-0.297757	-1.23925	0.0748337
	8574	AKR7A2	NM_003689	-1.18978	-0.269494	-1.56981	-1.23801	0.529979
	283310	C12orf64	NM_173591	-0.748808	-0.184275	-0.269263	-1.23726	-0.0572261
	10493	VAT1	NM_006373	-0.0299606	-0.95005	-0.0273735	-1.23707	0.0288292
	445582	POTEE	NM_001004054	-0.90863	-1.05002	-0.448815	-1.23653	-0.312051
	3217	HOXB7	NM_004502	0.757059	0.34072	1.01164	-1.23592	-0.326025
	164	AP1G1	NM_001128	-1.11513	-0.0567923	-0.347764	-1.23515	0.803027
	55140	ELP3	NM_018091	-0.0370995	0.0220047	0.134962	-1.23442	0.379185
	11013	TMSB15A	NM_021992	-0.438026	0.106876	0.151712	-1.23419	-0.667054
	162333	MARCH10	NM_152598	0.30025	-0.548673	0.270431	-1.23227	1.61396
	5868	RAB5A	NM_004162	-1.03242	-0.970451	-1.47216	-1.23159	-0.73964
	79152	FA2H	NM_024306	-0.754102	-0.409351	-0.863796	-1.23153	-0.614801
	140809	SRXN1	NM_080725	-1.24979	-0.321043	-0.100746	-1.2313	1.08273
	5152	PDE9A	NM_001001567	-0.631238	-1.14517	-1.68262	-1.2308	1.03462
	9503	XAGE1D	NM_133431	-0.477872	-0.562544	-0.66555	-1.23066	0.923151
	8609	KLF7	NM_003709	-0.118697	-0.228993	0.0354883	-1.22906	1.0614
	90737	PAGE5	NM_130467	-0.367508	0.647956	-0.840092	-1.22894	0.0837753
	55294	FBXW7	NM_018315	0.547061	-0.411808	1.07811	-1.22875	1.38478
	859	CAV3	NM_001234	0.104907	0.307275	0.509669	-1.22805	1.37168
	57498	KIDINS220	XM_291015	-0.317962	-0.475792	-1.10947	-1.22803	-0.894361
	490	ATP2B1	NM_001001323	-1.00339	0.193925	1.44373	-1.22779	0.238164
	6653	SORL1	NM_003105	0.0138135	-0.475552	-0.881272	-1.2258	0.31951
	23091	ZC3H13	NM_015070	-0.52067	-0.922422	-0.567064	-1.22432	-0.346589
	160728	SLC5A8	NM_145913	0.0880741	-0.666964	-1.04678	-1.22372	0.450689
	4352	MPL	NM_005373	-0.64741	-0.201694	0.352905	-1.22244	-0.199479
	8419	BFSP2	NM_003571	-0.825877	0.262684	-1.04208	-1.22184	0.569024
	283398		XM_208658	1.14351	0.414483	1.18659	-1.221	-0.739571
	157753	TMEM74	NM_153015	-0.398247	-0.259587	-0.1987	-1.22024	-0.443289
	89853	FAM125B	NM_033446	0.447154	0.742589	0.94095	-1.21979	-0.373365
	129880	BBS5	NM_152384	0.104696	-0.383982	-0.56453	-1.21756	0.648579
	6248	RSC1A1	NM_006511	0.456218	0.0430969	-0.39076	-1.21657	-0.222156
	56920	SEMA3G	NM_020163	-0.691318	-0.811712	-0.635985	-1.21653	0.890157
	64446	DNAI2	NM_023036	0.191152	-0.0449371	0.320815	-1.21553	0.551008
	144321	GLIPR1L2	NM_152436	-0.0797798	1.04431	2.8252	-1.21546	0.38901
	5045	FURIN	NM_002569	-0.512892	-0.822217	0.117329	-1.21544	0.169526
	6876	TAGLN	NM_003186	0.124913	-0.369562	-0.581398	-1.21503	0.555732
	415	ARSE	NM_000047	-0.29075	-0.195678	-0.908417	-1.215	1.44571
	57488	ESYT2	NM_020728	-0.340782	-0.119803	-0.475879	-1.21433	-0.202068
	219333	USP12	NM_182488	-0.179166	-1.79425	-0.320732	-1.2142	0.0422315
	149421	C1orf215	NM_152497	1.02113	0.519931	0.845174	-1.21386	-0.490003
	26152	ZNF337	NM_015655	0.637466	0.213533	0.921351	-1.21263	-1.15214
	3636	INPPL1	NM_001567	0.392735	-0.949204	-0.62512	-1.21158	0.123755
	84838	ZNF496	NM_032752	0.0283645	-1.22469	0.961262	-1.21137	1.51125
	23014	FBXO21	NM_015002	-0.013097	-0.338456	0.384296	-1.21069	0.487988
	11255	HRH3	NM_007232	1.14423	0.585064	0.046374	-1.21047	-0.690732
	83468	GLT8D2	NM_031302	-0.0280127	0.315146	0.806662	-1.20841	-0.372056
	80320	SP6	NM_199262	-0.409747	0.347738	-0.60848	-1.20706	-0.722852
	2066	ERBB4	NM_005235	-0.720788	-0.156479	1.23045	-1.20598	-0.936179
	9367	RAB9A	NM_004251	0.393628	0.133651	0.348219	-1.20477	-0.0376371
	122651	RNASE11	NM_145250	0.414713	-0.943361	0.525502	-1.20417	0.37454
	23194	FBXL7	NM_012304	-0.540754	-0.56681	-0.829219	-1.20397	1.23937
	83452	RAB33B	NM_031296	0.475984	-0.838516	0.217042	-1.20392	0.110249
	23770	FKBP8	NM_012181	-0.367031	-0.177717	-0.906673	-1.20384	0.613066
	6713	SQLE	NM_003129	-0.235983	1.21124	-0.182211	-1.20309	-0.605134
	11346	SYNPO	NM_007286	0.313566	-0.359445	0.885924	-1.2006	0.0398293
	50862	RNF141	NM_016422	0.038474	-0.668089	0.71859	-1.20042	-0.488239
	90293	KLHL13	NM_033495	0.3684	0.672031	-0.378087	-1.19941	-0.196604
	85301	COL27A1	NM_032888	0.253722	-0.763535	-0.400877	-1.19873	0.312985
	64405	CDH22	NM_021248	-0.361959	0.20954	-0.396648	-1.19727	0.684689
	55823	VPS11	NM_021729	-0.640374	0.207857	0.0663436	-1.19568	-0.513929
	3664	IRF6	NM_006147	-0.834579	-1.42057	-0.294806	-1.19536	1.16958
	56301	SLC7A10	NM_019849	-0.0768651	-0.115889	0.0630727	-1.1945	0.383944
	92283	ZNF461	NM_153257	-0.174834	-0.928092	0.171146	-1.19406	0.353343
	257240	KLHL34	NM_153270	0.672835	0.0770709	2.00728	-1.19373	-0.77599
	344387	CDKL4	XM_293029	-0.156504	-0.395554	-0.542575	-1.19306	0.818701
	784	CACNB3	NM_000725	0.112299	-1.4173	-0.021429	-1.19286	0.0336031
	28513	CDH19	NM_021153	0.361806	-0.479027	-0.83883	-1.19286	0.125045
	3551	IKBKB	NM_001556	0.180092	0.147008	0.226009	-1.1923	0.883177
	23474	ETHE1	NM_014297	0.3489	-0.302659	0.514284	-1.1918	1.66197
	3643	INSR	NM_000208	-0.902506	-1.38333	-1.16021	-1.19129	0.759268
	131583	FAM43A	NM_153690	-0.543455	-0.40161	-0.318281	-1.19114	-0.0155384
	63904	DUSP21	NM_022076	-0.278036	-0.326856	-0.0171941	-1.19095	0.443882
	5571	PRKAG1	NM_002733	0.0617762	0.210136	-0.821153	-1.1903	-0.181183
	57678	GPAM	NM_020918	-0.110435	-0.63599	-2.70343	-1.18883	0.46966
	81797	OR12D3	NM_030959	-0.589339	-0.49994	-0.30765	-1.18855	-0.273488
	797	CALCB	NM_000728	-0.612022	-0.764156	-0.398273	-1.18509	-0.0152972
	342372	PKD1L3	NM_181536	1.37214	0.919184	0.684545	-1.18406	-1.10455
	632	BGLAP	NM_000711	-1.30465	-0.408379	-1.38495	-1.18334	0.318788
	3010	HIST1H1T	NM_005323	-0.649539	-0.466868	-1.99153	-1.18203	0.21923
	186	AGTR2	NM_000686	-0.125084	0.331648	0.161918	-1.18167	0.184186
	10395	DLC1	NM_006094	-1.80063	0.181461	-0.0203966	-1.18153	0.200088
	1894	ECT2	NM_018098	0.011755	-1.79027	0.930021	-1.18131	1.28868
	54883	CWC25	NM_017748	-1.62762	-0.593407	-0.654629	-1.18103	0.0107245
	348995	NUP43	NM_024647	0.322863	0.38863	-0.679141	-1.17993	1.30753
	49854	ZNF295	NM_020727	-1.31402	-0.863158	-1.06179	-1.17946	0.897233
	284827	KRTAP13-4	NM_181600	-1.25576	-0.340003	-1.27397	-1.17879	0.992698
	7433	VIPR1	NM_004624	0.0892661	0.265606	0.228236	-1.17853	0.729096
	131890	GRK7	NM_139209	0.103741	-0.270822	0.10242	-1.17619	0.333518
	63898	SH2D4A	NM_022071	-0.321594	0.447476	0.454685	-1.17599	-0.256553
	51318	MRPL35	NM_016622	-0.94798	-0.132913	-0.557942	-1.17583	0.0239669
	158427	TSTD2	NM_139246	0.00191499	-1.20552	-0.281426	-1.17572	0.171032
	836	CASP3	NM_004346	-0.131959	0.03759	0.212651	-1.17529	0.996475
	23503	ZFYVE26	NM_015346	-0.275165	-0.916564	0.120175	-1.17523	0.26167
	9906	SLC35E2	NM_014854	-0.71481	0.477904	-0.632864	-1.17223	0.372609
	956	ENTPD3	NM_001248	0.844104	-0.825185	-0.158763	-1.17182	0.183675
	202374	STK32A	NM_145001	0.69785	-0.527284	0.245782	-1.1704	-1.28342
	55971	BAIAP2L1	NM_018842	-0.491277	-0.328381	-0.164636	-1.17035	0.909002
	150590	C2orf15	NM_144706	-0.0930173	-0.13402	-1.54789	-1.16961	0.109515
	293	SLC25A6	NM_001636	-1.27773	-0.970812	-2.92988	-1.16944	1.17289
	1879	EBF1	NM_024007	0.0382629	-0.314271	0.0737292	-1.16807	-0.103552
	2119	ETV5	NM_004454	-0.362152	-0.542509	-0.50858	-1.16793	0.00773933
	780	DDR1	NM_001954	1.50932	2.168	1.29019	-1.16673	-1.33687
	5931	RBBP7	NM_002893	0.745938	0.36509	-1.4711	-1.16655	-0.115872
	9113	LATS1	NM_004690	-0.186825	-0.372674	-0.734326	-1.16553	0.479231
	48	ACO1	NM_002197	-1.3471	-0.649362	0.165307	-1.16463	0.00844879
	11021	RAB35	NM_006861	-0.957822	-0.445342	0.0312011	-1.16457	-0.560129
	58490	RPRD1B	NM_021215	0.0783101	0.360643	-0.473057	-1.16452	0.350163
	6940	ZNF354A	NM_005649	-0.387583	-0.757216	0.042516	-1.16344	0.0356122
	26230	TIAM2	NM_012454	-0.484772	-0.329597	-1.32148	-1.16317	0.382404
	92579	G6PC3	NM_138387	-0.225847	-0.561675	-0.469448	-1.16274	-0.302846
	254827	NAALADL2	NM_207015	-1.05409	-0.618931	-0.301787	-1.16272	0.433891
	818	CAMK2G	NM_001222	0.153436	-0.102467	-0.029416	-1.16205	-0.533891
	6696	SPP1	NM_000582	0.475028	0.581227	0.590385	-1.16159	-0.457277
	2072	ERCC4	NM_005236	0.2186	0.314745	0.233107	-1.16087	0.115721
	57228	SMAGP	NM_020467	-0.579565	-0.111386	-0.988411	-1.16031	0.536373
	340311	CTAGE4	NM_198495	0.825769	-0.51891	0.687372	-1.15898	0.62665
	10903	MTMR11	NM_181873	-0.281016	-1.13664	0.352595	-1.15809	0.666079
	1406	CRX	NM_000554	-0.165426	0.397373	0.404387	-1.15618	-0.165914
	29883	CNOT7	NM_013354	-0.724682	0.329924	-0.289632	-1.15596	-0.0269803
	115557		NM_133483	0.0118048	-1.74468	-1.5272	-1.15594	0.415176
	80181		NM_025111	-0.602032	0.0162874	0.565603	-1.15576	1.49604
	389208	TMPRSS11F	XM_371695	0.144313	-0.390103	1.65035	-1.15574	-0.045393
	9767	PHF16	NM_014735	-0.334126	0.167921	0.907885	-1.15561	0.259722
	10910	SUGT1	NM_006704	-1.17312	-1.05173	0.520975	-1.15543	-0.592832
	7030	TFE3	NM_006521	0.316813	0.427248	0.682055	-1.15496	0.191021
	4221	MEN1	NM_000244	-0.248217	-0.30044	-0.824717	-1.15403	0.0388598
	135932	TMEM139	NM_153345	-0.0487679	0.278375	-0.498662	-1.154	1.16144
	4620	MYH2	NM_017534	-0.138108	0.129875	0.148097	-1.15337	-0.424138
	121551	BTBD11	NM_152322	-0.414798	-0.179715	-0.416516	-1.15279	0.768214
	57569	ARHGAP20	NM_020809	-0.0115071	-0.633067	-0.162697	-1.15245	-0.492419
	386757	SLC6A10P	NM_198857	-0.116596	0.271854	-0.916425	-1.15224	2.25928
	54811	ZNF562	NM_017656	-0.00723776	-0.055155	0.313743	-1.15207	0.30493
	79980	DSN1	NM_024918	-0.951518	-0.884421	-0.307258	-1.15085	0.265212
	57282	SLC4A10	NM_022058	-0.0841178	-0.883917	-0.335123	-1.14947	0.177789
	27316	RBMX	NM_002139	-0.634043	-2.55619	0.11439	-1.14931	0.619084
	126133	ALDH16A1	NM_153329	-1.39233	-1.06846	-1.18445	-1.1488	0.266576
	84661	DPY30	NM_032574	-0.661808	-0.900801	-0.341006	-1.14774	0.221468
	5520	PPP2R2A	NM_002717	-0.507326	0.579915	-0.816922	-1.14705	-0.120455
	1296	COL8A2	NM_005202	-1.24311	-0.496672	-0.602677	-1.1469	0.679053
	79974	C7orf58	NM_024913	-0.167575	-0.610519	0.104285	-1.14556	0.377065
	10682	EBP	NM_006579	-1.15045	-1.2412	-1.19822	-1.14514	1.21961
	54498	SMOX	NM_019025	-0.193468	-0.343802	0.282275	-1.1447	0.491007
	81833	SPACA1	NM_030960	1.31361	-0.926564	0.548839	-1.14458	-0.0609043
	1506	CTRL	NM_001907	0.504386	0.407484	-0.37682	-1.14403	-0.0986052
	23241	PACS2	NM_015197	0.172181	-0.143181	-0.72393	-1.1427	0.0955478
	5592	PRKG1	NM_006258	-0.741815	-0.165902	0.168923	-1.14191	-0.235977
	8611	PPAP2A	NM_003711	-0.908551	-0.0518135	-0.408755	-1.14142	0.296354
	51084	CRYL1	NM_015974	0.847173	-0.674581	0.461483	-1.14107	0.388462
	51226	COPZ2	NM_016429	0.0462468	-0.332454	-0.579028	-1.14042	-0.0651592
	1511	CTSG	NM_001911	-0.527411	-1.19694	-1.9839	-1.14038	1.38004
	51490	C9orf114	NM_016390	-0.104641	0.148056	-2.64031	-1.13961	0.0354104
	10463	SLC30A9	NM_006345	0.514629	-0.010796	-0.336153	-1.13947	0.186919
	3972	LHB	NM_000894	-0.653542	-0.7602	-1.21932	-1.13876	0.787836
	9261	MAPKAPK2	NM_032960	-0.0228163	-1.18923	0.101057	-1.1382	0.0466774
	10817	FRS3	NM_006653	0.00174679	-0.618535	-0.490651	-1.13813	-0.498915
	22907	DHX30	NM_014966	-0.504446	-0.851259	-0.46249	-1.13709	1.70091
	445372	TRIM6-TRIM34	NM_001003819	-0.692634	-0.155855	-0.935464	-1.13699	1.4472
	8437	RASAL1	NM_004658	-0.453789	-0.965134	-1.28204	-1.13547	0.541577
	126248	WDR88	NM_173479	0.479306	-0.596488	0.42633	-1.1353	-0.892645
	23175	LPIN1	NM_145693	-0.344577	0.336806	0.280728	-1.13498	0.927618
	6227	RPS21	NM_001024	-0.804586	-0.87876	-1.45647	-1.13484	0.677079
	63950	DMRTA2	XM_027162	-0.4642	-0.963246	-0.961878	-1.13456	0.815534
	5396	PRRX1	NM_006902	0.17924	0.0168404	-0.316077	-1.13456	0.08018
	10981	RAB32	NM_006834	0.0408211	-0.20977	0.395003	-1.13427	0.0472386
	3206	HOXA10	NM_018951	-0.0404109	-0.106636	-0.25581	-1.13426	0.421189
	820	CAMP	NM_004345	-1.68977	0.498811	-0.890121	-1.13409	-1.4404
	79674	VEPH1	NM_024621	-0.683394	-1.90246	0.921301	-1.13304	-0.059312
	2868	GRK4	NM_005307	-0.0937054	-0.48273	0.513425	-1.13099	0.360576
	1643	DDB2	NM_000107	-1.69858	-1.23245	-0.494637	-1.1308	-0.216816
	5260	PHKG1	NM_006213	0.135275	-0.599626	0.456196	-1.13004	1.01678
	6342	SCP2	NM_002979	-0.121553	-0.632042	-0.460389	-1.12965	1.65073
	162515	SLC16A11	NM_153357	0.357764	-0.368318	0.652338	-1.12942	-0.148013
	64699	TMPRSS3	NM_024022	-0.427817	-0.21076	-0.230352	-1.12932	0.266377
	7083	TK1	NM_003258	-0.967804	-0.409707	-0.772893	-1.1293	0.616805
	132320	SCLT1	NM_144643	-0.746451	-1.1815	-0.685802	-1.12919	0.158795
	5596	MAPK4	NM_002747	-1.04549	-1.32243	-0.668617	-1.12893	0.602466
	147015	DHRS13	NM_144683	-0.772031	-0.761275	0.0664144	-1.12871	0.394803
	23475	QPRT	NM_014298	-0.200038	-0.767111	0.177157	-1.12842	-0.130743
	84905	ZNF341	NM_032819	0.209695	-0.439542	-0.130042	-1.1266	-0.0261353
	83546	RTBDN	NM_031429	-0.91332	-0.759757	-1.98289	-1.12611	0.8255
	2191	FAP	NM_004460	-0.0728695	-0.522487	0.4307	-1.12561	0.0487536
	4302	MLLT6	NM_005937	0.397619	0.471182	-1.63099	-1.12466	0.244228
	6885	MAP3K7	NM_145332	0.494491	-1.32928	-0.0813086	-1.12414	0.821921
	6094	ROM1	NM_000327	0.0940142	0.0104998	-0.841603	-1.1239	0.659269
	473	RERE	NM_012102	-0.809105	-0.3406	-0.0350671	-1.12353	0.421047
	81488	GRINL1A	NM_015532	-0.562336	-1.36468	-0.940337	-1.12327	1.20162
	122769	PPIL5	NM_152329	-0.912045	-1.71934	-0.327391	-1.12325	0.531642
	83886	PRSS27	NM_031948	-0.399451	-1.66304	-0.341324	-1.12248	0.19624
	3337	DNAJB1	NM_006145	-1.05228	0.22555	-0.406691	-1.12195	-0.551697
	9436	NCR2	NM_004828	0.300163	-0.203406	-0.821401	-1.12178	-0.0540431
	2781	GNAZ	NM_002073	0.188491	-0.0639096	-1.21354	-1.12056	-0.575298
	51645	PPIL1	NM_016059	0.319632	-0.151452	0.0870427	-1.12046	-0.464227
	93408	MYL10	NM_138403	-0.392099	-0.499615	-0.569593	-1.11998	0.440141
	6318	SERPINB4	NM_002974	0.710199	-0.28203	-0.191629	-1.11958	-0.0705618
	80832	APOL4	NM_030643	0.113962	0.530594	0.406107	-1.11847	-0.690033
	255394	TCP11L2	NM_152772	-0.634391	-0.771612	-0.964181	-1.1182	1.03263
	10726	NUDC	NM_006600	0.232279	0.804569	0.800385	-1.11808	0.0677759
	120796	OR56A1	NM_001001917	-0.00417498	-0.253406	0.502816	-1.11677	0.0735756
	7145	TNS1	NM_022648	-0.103583	-1.17214	0.137046	-1.11659	0.863491
	730	C7	NM_000587	-0.639692	-0.124038	0.288491	-1.11656	0.196342
	10282	BET1	NM_005868	0.086645	-0.180359	-0.817059	-1.11603	0.0213727
	29105	C16orf80	NM_013242	-0.391646	-0.48805	-0.342719	-1.11599	-0.102983
	10661	KLF1	NM_006563	-0.74503	-0.979733	-1.17762	-1.11569	0.516532
	10194	TSHZ1	NM_005786	-0.479333	-0.183886	0.114866	-1.115	0.0496509
	6726	SRP9	NM_003133	-2.14703	-1.17857	0.568953	-1.11494	0.248227
	1749	DLX5	NM_005221	-0.390325	-0.174162	-1.44536	-1.11468	-0.0613013
	5326	PLAGL2	NM_002657	0.315574	0.248423	0.0413755	-1.11424	-0.527198
	22854	NTNG1	NM_014917	-0.18143	0.194639	0.610275	-1.11308	-0.4682
	752	FMNL1	NM_005892	0.251717	-0.545468	0.469991	-1.11304	-0.395192
	79172	CENPO	NM_024322	-0.344539	-0.675952	-1.04768	-1.11181	1.82556
	6462	SHBG	NM_001040	-0.119629	-0.132942	-0.438063	-1.11144	0.263145
	58189	WFDC1	NM_021197	-0.620725	-0.306561	0.517716	-1.11058	0.485935
	90134	KCNH7	NM_033272	-0.742824	-1.49521	-0.692312	-1.10967	0.540405
	84101	USP44	NM_032147	-0.84173	0.731585	-1.38947	-1.10966	-0.0675557
	3223	HOXC6	NM_004503	-0.44924	-0.054678	-0.52426	-1.10836	0.0917163
	54866	PPP1R14D	NM_017726	-1.3811	-0.603283	-0.338288	-1.10817	-0.0937407
	92912	UBE2Q2	NM_173469	0.884309	0.76364	-0.443903	-1.106	0.845642
	9114	ATP6V0D1	NM_004691	-0.290382	0.38115	-0.394065	-1.10506	0.217214
	10584	COLEC10	NM_006438	0.0567821	0.204707	-0.503149	-1.10469	0.500262
	6606	SMN1	NM_000344	0.0649387	-0.0503823	0.791341	-1.10412	-0.338484
	1994	ELAVL1	NM_001419	1.27259	1.3738	2.18313	-1.10394	-0.476916
	54456	MOV10L1	NM_018995	0.450394	0.419939	2.16878	-1.10386	-0.66339
	27101	CACYBP	NM_014412	-0.885182	-0.233698	-0.791551	-1.10323	2.08904
	3560	IL2RB	NM_000878	-0.269844	-1.14403	-0.240397	-1.10101	0.77787
	339906	PRSS42	NM_182702	-1.12743	-0.998326	-0.611137	-1.1008	0.942794
	2803	GOLGA4	NM_002078	0.31676	0.0702539	0.826347	-1.10058	-0.449494
	402565		XM_379887	-0.524655	-0.394488	-0.43562	-1.10003	0.153241
	966	CD59	NM_000611	0.270894	-1.389	0.896899	-1.09996	1.97726
	11018	TMED1	NM_006858	0.214639	0.4663	-0.0205502	-1.09943	0.102211
	7827	NPHS2	NM_014625	0.603456	-0.43171	0.948867	-1.09931	-0.50113
	9083	BPY2	NM_004678	0.962628	-0.875558	0.658283	-1.09868	-0.748789
	10257	ABCC4	NM_005845	-0.457477	-1.44305	-1.48563	-1.09858	-0.25982
	9468	PCYT1B	NM_004845	0.466809	-0.167418	0.317135	-1.0983	0.252453
	7520	XRCC5	NM_021141	-0.407332	-0.88364	-1.03546	-1.09773	0.829476
	2719	GPC3	NM_004484	0.525958	-1.35134	-0.634404	-1.09737	0.250689
	347512		XM_293396	-0.907176	-0.0432898	-0.776512	-1.09617	0.313168
	6905	TBCE	NM_003193	0.972989	-1.71737	0.291756	-1.09614	1.07633
	286	ANK1	NM_000037	-0.541152	-1.45473	-1.12847	-1.09506	0.904828
	129685	TAF8	NM_138572	0.11498	-0.843463	-1.7166	-1.0949	0.594168
	84433	CARD11	NM_032415	-0.279659	0.593219	0.10611	-1.09472	0.165937
	55745	MUDENG	NM_018229	0.0480195	0.213431	-0.173767	-1.09414	-0.173113
	9330	GTF3C3	NM_012086	-0.686705	-0.503378	-0.465278	-1.09394	1.75493
	10454	TAB1	NM_006116	-0.183614	-0.407724	-0.636663	-1.09386	0.213635
	11130	ZWINT	NM_007057	-0.737136	0.308183	-1.67846	-1.09291	0.299765
	8522	GAS7	NM_003644	-0.618415	-0.612172	-1.11781	-1.09228	0.782029
	10379	IRF9	NM_006084	0.714324	0.738644	0.0242017	-1.09217	0.159299
	79157	MFSD11	NM_024311	-0.165089	-0.553633	0.296753	-1.09103	0.30905
	26238	C6orf123	NM_014356	0.342605	0.728194	0.879681	-1.09101	-0.058808
	1230	CCR1	NM_001295	-0.393606	-1.03902	-0.504948	-1.09099	-0.330139
	23786	BCL2L13	NM_015367	0.446042	0.0603849	0.36973	-1.09079	-0.109942
	6597	SMARCA4	NM_003072	0.157253	-0.212597	0.0935577	-1.08968	0.243402
	28991	COMMD5	NM_014066	-0.0772933	0.100552	0.647554	-1.08941	0.267997
	51398	C19orf56	NM_016145	-0.0743307	-0.453426	0.102708	-1.08822	-0.417593
	341277	OVCH2	NM_198185	0.319776	0.841335	0.999373	-1.08778	-0.854312
	80243	PREX2	NM_025170	0.180065	-0.763821	-0.127817	-1.08767	-0.221061
	10466	COG5	NM_006348	0.273666	1.31993	1.01907	-1.08736	-0.6943
	347365	ITIH5L	NM_198510	0.240113	-0.0168006	0.134053	-1.087	-0.0642792
	9650	MTFR1	NM_014637	0.0985178	-0.0346019	0.19495	-1.08658	0.746954
	23633	KPNA6	NM_012316	-1.22391	-1.00545	-0.642027	-1.08618	0.664133
	5179	PENK	NM_006211	0.660176	0.276353	0.405808	-1.08593	-0.652359
	84636	GPR174	NM_032553	1.03016	0.665478	0.785943	-1.08563	-1.38549
	55246	CCDC25	NM_018246	-0.800392	-0.102884	0.205683	-1.08477	0.216592
	54810	GIPC2	NM_017655	-0.43914	-0.80924	0.440328	-1.08469	-0.246175
	2324	FLT4	NM_002020	-0.326836	-0.305543	0.436649	-1.08366	-0.0213689
	1583	CYP11A1	NM_000781	-0.388002	-0.854405	-0.0680951	-1.08365	0.737671
	79007	DBNDD1	NM_024043	-0.322821	0.0374417	-0.660734	-1.0833	0.578631
	773	CACNA1A	NM_000068	1.28168	0.803539	0.99002	-1.08314	-1.01777
	81839	VANGL1	NM_138959	-0.216794	-0.216335	0.0523452	-1.08308	-0.475995
	80112	WBSCR23	NM_025042	-0.241125	-0.473375	-1.07147	-1.08185	-0.218859
	7766	ZNF223	NM_013361	-0.663064	-0.815894	0.387312	-1.0813	0.560216
	23316	CUX2	XM_027045	0.0535872	-1.38321	-1.29706	-1.08077	1.74814
	5190	PEX6	NM_000287	-0.996247	-0.759469	-0.37389	-1.07942	1.36884
	90203	SNX21	NM_033421	0.442228	0.384977	-0.227131	-1.07941	-0.0689139
	23038	WDTC1	NM_015023	-0.379302	0.373041	-0.799858	-1.07921	0.732189
	2849	GPR26	NM_153442	-0.964738	-0.595831	-0.421391	-1.07849	-0.0598802
	57526	PCDH19	NM_020766	0.938712	0.802573	0.765171	-1.07835	-0.153485
	112401	BIRC8	NM_033341	0.0271911	0.0822825	-1.02601	-1.07806	0.527555
	257194	NEGR1	NM_173808	0.490416	-0.641907	0.141197	-1.07767	0.612934
	1421	CRYGD	NM_006891	-0.332678	-0.520141	-0.641846	-1.07766	1.36086
	91860	CALML4	NM_033429	0.29678	0.256779	-0.643557	-1.0775	-0.0620404
	90592	ZNF700	NM_144566	-0.316952	-1.19106	0.491602	-1.07707	0.697462
	3835	KIF22	NM_007317	0.725927	0.652645	-0.918097	-1.07601	-1.07726
	64221	ROBO3	NM_022370	-0.226841	-1.15885	0.122683	-1.07553	0.20305
	3205	HOXA9	NM_002142	-0.431745	-0.436619	-0.64089	-1.07424	-0.0264549
	1212	CLTB	NM_001834	-0.510905	-0.230181	-0.344416	-1.07267	1.11444
	375035	SFT2D2	NM_199344	-0.415307	-0.630469	-0.370295	-1.0724	0.147211
	23636	NUP62	NM_012346	-0.707473	-0.340154	-1.11731	-1.07196	-0.00104931
	148170	CDC42EP5	NM_145057	-1.22887	-1.10992	-3.06131	-1.07133	0.713112
	8086	AAAS	NM_015665	-0.64858	-0.318189	-1.23114	-1.07122	1.52876
	27335	EIF3K	NM_013234	0.886558	-0.555513	0.720255	-1.07036	-0.321695
	143903	LAYN	NM_178834	-0.175239	-0.0621422	-0.754804	-1.06994	-0.0285379
	400511		XM_378571	0.955182	0.610631	-0.313928	-1.06929	-0.776944
	51315	KRCC1	NM_016618	0.785353	0.0325332	0.755033	-1.06718	-1.34163
	9752	PCDHA9	NM_031857	-0.102103	0.08455	0.275563	-1.0663	-0.983288
	9138	ARHGEF1	NM_004706	-0.980147	0.448016	-1.52869	-1.06615	-0.0721048
	57721	METTL14	NM_020961	-0.238389	-0.160738	0.623206	-1.06613	1.02966
	57412	AS3MT	NM_020682	0.488428	0.480853	1.05454	-1.06552	-0.571795
	317772	HIST2H2AB	NM_175065	-0.850724	-1.17375	-1.97981	-1.06545	1.08091
	127064	OR2T12	NM_001004692	-0.201094	-1.16713	-0.650329	-1.06513	0.601835
	4435	CITED1	NM_004143	0.116128	0.999564	0.600703	-1.06504	-0.724127
	26585	GREM1	NM_013372	-0.713502	0.261176	-1.03449	-1.0641	-1.17843
	147657	ZNF480	NM_144684	-0.370887	0.362446	-0.768875	-1.06397	0.702939
	4617	MYF5	NM_005593	-0.496907	-0.48261	0.0735256	-1.06357	-0.254511
	1973	EIF4A1	NM_001416	-0.897921	-1.99265	-1.26914	-1.06212	2.56704
	2515	ADAM2	NM_001464	0.0704525	-0.661872	-0.0334029	-1.06205	0.500048
	405	ARNT	NM_001668	-0.570799	-0.939063	-0.549474	-1.06123	0.488331
	1364	CLDN4	NM_001305	0.139567	-0.0148568	-0.687861	-1.0603	0.538243
	5442	POLRMT	NM_005035	0.588645	-0.0697551	-0.516942	-1.06019	-0.256332
	10636	RGS14	NM_006480	-0.0526418	0.423654	-0.858614	-1.06017	0.891595
	84775	ZNF607	NM_032689	-0.000263005	-0.179231	0.0664057	-1.0595	-0.330039
	101	ADAM8	NM_001109	0.52165	-1.3865	-0.622391	-1.05913	0.40729
	59352	LGR6	NM_021636	0.555162	-0.270054	-0.260346	-1.05875	-0.336331
	317	APAF1	NM_001160	-1.1263	-0.506184	-1.54437	-1.05774	-0.238811
	51605	TRMT6	NM_015939	-0.999739	-2.48816	-1.49093	-1.05714	0.674698
	6118	RPA2	NM_002946	-0.436253	-0.676215	0.790394	-1.05507	1.73382
	374467	C12orf63	NM_198520	-0.150437	0.0868903	1.01856	-1.05439	-0.501174
	151313	FAHD2B	NM_199336	-0.148212	-1.019	-0.187425	-1.05415	1.15281
	22866	CNKSR2	NM_014927	-0.27843	0.176217	-0.283257	-1.05404	0.115549
	5128	CDK17	NM_002595	0.736397	0.416677	1.27276	-1.05393	-1.14599
	23240	KIAA0922	NM_015196	0.00935534	0.406927	0.166061	-1.05371	-0.0905035
	55105	GPATCH2	NM_018040	0.0992024	0.557433	0.0918082	-1.05345	-0.204631
	152687	ZNF595	NM_182524	-0.119156	0.178526	0.583279	-1.05332	-0.371169
	2241	FER	NM_005246	-1.21363	-1.04257	0.254212	-1.05083	0.620425
	29842	TFCP2L1	NM_014553	-0.831703	-0.665774	-1.56047	-1.05036	1.38871
	79005	SCNM1	NM_024041	-0.56046	-0.147858	-0.376491	-1.04924	0.793877
	117194	MRGPRX2	NM_054030	0.0134451	-0.512312	-1.54373	-1.04862	0.50832
	4234	METTL1	NM_005371	0.333626	-1.00983	0.127593	-1.04846	0.193777
	4318	MMP9	NM_004994	-0.145525	0.0838296	0.0741176	-1.04778	0.307842
	4741	NEFM	NM_005382	-0.110817	-0.411567	1.00843	-1.04759	-0.920171
	8515	ITGA10	NM_003637	-0.599399	1.65319	0.946858	-1.0473	0.622551
	3485	IGFBP2	NM_000597	-0.0330028	0.377546	1.24781	-1.04705	1.67904
	8483	CILP	NM_003613	1.16709	0.769948	0.425268	-1.0469	-0.315481
	5144	PDE4D	NM_006203	0.12327	-0.369809	0.513617	-1.04668	0.0778558
	8209	C21orf33	NM_004649	-1.45672	-1.11309	-1.40233	-1.04637	1.19764
	6484	ST3GAL4	NM_006278	-0.555966	-0.718819	-0.689252	-1.04632	0.71728
	2889	RAPGEF1	NM_005312	-0.567161	-0.243635	-0.313054	-1.04551	0.122443
	5670	PSG2	NM_031246	-0.690644	-0.931928	-0.44968	-1.04547	0.338462
	8387	OR1E1	NM_003553	-0.334072	-0.431322	-0.755521	-1.04529	0.914578
	442601		NM_001013740	-0.112649	-0.319189	-1.25125	-1.04519	0.400042
	8737	RIPK1	NM_003804	-0.197726	-1.28064	0.256865	-1.04461	-0.205057
	1524	CX3CR1	NM_001337	-0.168516	0.428427	-2.08497	-1.04455	-0.133732
	51195	RAPGEFL1	NM_016339	-0.27805	0.203237	-1.76995	-1.04435	0.230328
	171483	FAM9B	NM_205849	0.160832	-0.255579	-0.225704	-1.0441	0.241827
	353164	TAS2R42	NM_181429	0.189652	-0.205337	0.242676	-1.04404	-0.497233
	6733	SRPK2	NM_003138	0.315206	-0.602114	0.0649268	-1.04243	0.303028
	112802	KRT71	NM_033448	1.21176	-1.27364	0.0540767	-1.0422	0.525526
	799	CALCR	NM_001742	-0.797968	-0.281002	0.339076	-1.04186	1.11383
	6297	SALL2	NM_005407	-0.189255	-0.32599	-0.461599	-1.04134	-0.0539649
	54575	UGT1A10	NM_019075	0.401487	0.100667	0.898321	-1.04091	0.861764
	6473	SHOX	NM_000451	0.0274235	-0.629432	-0.397092	-1.04062	-0.0985773
	171425	CLYBL	NM_138280	-0.316469	-0.777961	0.0281203	-1.04054	0.826708
	9806	SPOCK2	NM_014767	0.389951	0.568542	0.479183	-1.03968	-0.654049
	374355	C10orf96	NM_198515	-0.104659	0.00592665	0.0635661	-1.03955	0.188383
	7398	USP1	NM_003368	-0.324153	-1.83744	0.210363	-1.03924	-0.290242
	80232	WDR26	NM_025160	-0.467043	0.0336803	-0.370893	-1.03922	0.0140842
	10228	STX6	NM_005819	0.356398	-0.713329	0.237597	-1.03892	0.148913
	131616	TMEM42	NM_144638	0.492798	0.360622	0.503845	-1.03855	-0.627899
	57623	ZFAT	NM_020863	0.0236916	-0.4979	-0.211181	-1.03838	-0.79083
	54509	RHOF	NM_019034	-1.06351	-0.155863	-2.04209	-1.03666	0.820432
	9416	DDX23	NM_004818	-1.28836	-2.0026	-1.03004	-1.03563	0.752806
	613	BCR	NM_004327	-0.013293	0.0194685	-0.182397	-1.03436	0.0790254
	283431	GAS2L3	NM_174942	0.0183718	-0.404208	0.483084	-1.03328	0.823809
	346517	OR6V1	NM_001001667	0.0587947	0.619168	-0.430388	-1.03291	-0.46352
	157638	FAM84B	NM_174911	-0.330542	0.183881	-1.04833	-1.03241	-0.585994
	10140	TOB1	NM_005749	0.0904645	-0.633505	-0.0542865	-1.03184	-0.994951
	2	A2M	NM_000014	-0.922112	-1.21231	-0.576573	-1.03158	0.626883
	161779	PGBD4	NM_152595	0.387888	-1.50995	0.310097	-1.03124	-0.723022
	55819	RNF130	NM_018434	0.194544	-0.560575	-0.312925	-1.03094	0.258453
	4773	NFATC2	NM_012340	0.00873456	-0.339334	0.276941	-1.03024	0.0662378
	80323	CCDC68	NM_025214	-0.541954	-0.738003	-0.534081	-1.02936	0.66353
	84440	RAB11FIP4	NM_032932	-0.349268	-0.062586	-0.745389	-1.02883	0.154588
	23559	WBP1	NM_012477	0.317041	-0.0329208	0.0233446	-1.02816	0.0696881
	148870	CCDC27	NM_152492	0.290063	1.14937	0.0945862	-1.02814	-0.831589
	84332	DYDC2	NM_032372	2.09803	0.475143	1.81178	-1.02812	-1.84255
	9693	RAPGEF2	XM_376350	-0.184179	0.265651	-0.382276	-1.02764	0.126131
	4601	MXI1	NM_005962	-0.713489	-1.61807	-0.464372	-1.02733	0.62936
	1534	CYB561	NM_001915	-0.357835	-0.514128	-0.55311	-1.02631	-0.102322
	55635	DEPDC1	NM_017779	-0.587111	-0.085845	0.407129	-1.02595	-0.297725
	162	AP1B1	NM_001127	0.582682	0.218708	0.762019	-1.02594	0.993222
	56159	TEX11	NM_031276	1.39007	0.956979	-0.307693	-1.02591	-2.68318
	84894	LINGO1	NM_032808	0.489967	0.25381	0.051421	-1.02566	-0.0978513
	8065	CUL5	NM_003478	-2.11054	0.0666376	0.256366	-1.02555	-0.594314
	84911	ZNF382	NM_032825	0.141178	-0.476829	-0.355986	-1.02548	2.62387
	10413	YAP1	NM_006106	0.364409	-0.771743	0.715235	-1.02484	1.04573
	6474	SHOX2	NM_003030	-0.312774	-1.11655	-0.757183	-1.02455	0.106626
	9127	P2RX6	NM_005446	-0.519551	-0.170118	-0.239975	-1.0245	0.432839
	149461	CLDN19	NM_148960	0.0128143	0.680864	-0.237211	-1.02392	-0.136121
	7353	UFD1L	NM_005659	-0.432346	-0.44009	-1.40431	-1.02364	0.5861
	56889	TM9SF3	NM_020123	0.425175	-0.105062	0.181386	-1.02337	0.66404
	391352		XM_372916	-0.089335	-0.865243	-0.00146266	-1.02244	0.0159967
	114899	C1QTNF3	NM_030945	0.30829	-0.141247	-0.887111	-1.02236	0.0557859
	7399	USH2A	NM_007123	0.85564	-0.320868	0.256449	-1.0211	-0.206384
	6731	SRP72	NM_006947	0.0434539	-0.454315	0.551735	-1.0208	-0.680469
	2643	GCH1	NM_000161	-0.202779	-1.17285	-0.229535	-1.02071	0.249045
	4350	MPG	NM_002434	-0.428433	-0.743954	0.429913	-1.02026	-0.624557
	55638		NM_017786	-0.922298	-0.408663	-0.608586	-1.0202	0.739607
	9368	SLC9A3R1	NM_004252	0.45319	-0.0463966	-0.21501	-1.0202	0.236238
	3728	JUP	NM_002230	-1.12197	-0.863385	0.406763	-1.01992	0.137209
	199974	CYP4Z1	NM_178134	1.28435	0.575655	0.800547	-1.01934	-0.455297
	317701	VN1R2	NM_173856	-0.31068	-0.0630136	-0.77659	-1.01917	-0.0261737
	284366	KLK9	NM_012315	-1.38819	-0.467153	-1.73549	-1.01774	0.541935
	80115	BAIAP2L2	NM_025045	0.113812	0.0915038	-0.656021	-1.01773	-0.103606
	50937	CDON	NM_016952	-0.518727	0.0823948	-0.0879481	-1.01701	1.12541
	55610	CCDC132	NM_024553	-0.745645	-0.207556	0.471665	-1.01701	-0.36151
	134266	GRPEL2	NM_152407	-0.278361	0.926814	-0.579215	-1.01615	-0.702714
	1036	CDO1	NM_001801	0.385168	0.289169	-0.171448	-1.01606	-0.0870746
	5768	QSOX1	NM_001004128	-0.737285	0.0292387	-0.217392	-1.01502	-0.0143176
	130940	CCDC148	NM_138803	0.0539138	0.446626	0.537336	-1.01495	0.154389
	54886		NM_017753	-0.489648	-0.75301	-0.7048	-1.01492	0.631859
	10045	SH2D3A	NM_005490	-0.746841	-0.510484	-0.807187	-1.01431	1.30579
	1893	ECM1	NM_004425	-2.80894	-0.744959	-1.19038	-1.01318	0.829636
	55051	C14orf102	NM_017970	-1.20291	0.110671	-0.360224	-1.01265	0.00063354
	83593	RASSF5	NM_031437	-0.224704	-0.969928	-0.0360092	-1.01119	0.937513
	84333	PCGF5	NM_032373	-0.519269	-0.211317	-0.620784	-1.01114	1.42385
	9411	ARHGAP29	NM_004815	-0.699831	-0.880965	0.377929	-1.01093	0.79585
	126259	TMIGD2	NM_144615	-0.416758	-0.189835	-0.241469	-1.01091	0.11915
	2867	FFAR2	NM_005306	-0.681112	-1.10261	-0.62506	-1.01058	0.224915
	576	BAI2	NM_001703	-0.404532	-1.45253	-0.499762	-1.00998	-0.890364
	145773	FAM81A	NM_152450	0.379724	0.0141316	-0.0441744	-1.00971	-0.167185
	55135	WRAP53	NM_018081	-0.933719	0.0904309	-1.70969	-1.00929	0.109971
	3708	ITPR1	NM_002222	-1.21132	0.770512	-1.00723	-1.00918	0.335864
	3084	NRG1	NM_004495	-0.0596856	-0.522625	-0.0257841	-1.00868	0.0320308
	29888	STRN4	NM_013403	-0.274315	0.123155	-0.655106	-1.00863	0.163818
	7342	UBP1	NM_014517	0.293985	-0.835801	-0.194465	-1.0082	0.556271
	378925	RNF148	NM_198085	-0.201459	-0.238115	-0.485073	-1.00815	-0.033194
	6376	CX3CL1	NM_002996	-0.860419	-1.6832	-0.750916	-1.00791	1.0769
	6785	ELOVL4	NM_022726	0.191108	0.589486	-0.340018	-1.00745	-0.46688
	389400	GFRAL	XM_371826	0.117866	0.35293	-1.17933	-1.00736	0.232997
	79944	L2HGDH	NM_024884	0.0285622	-0.570897	-0.300688	-1.00579	0.0347537
	9585	KIF20B	NM_016195	-1.53588	-0.295517	-0.251686	-1.00568	0.168855
	9023	CH25H	NM_003956	0.196102	0.0996858	-0.42419	-1.00455	1.34171
	171019	ADAMTS19	NM_133638	-1.32809	-1.4222	-0.337826	-1.0044	0.478856
	9826	ARHGEF11	NM_014784	0.181919	0.0579208	0.26922	-1.0038	-0.206786
	387129	NPSR1	NM_207172	0.340039	-0.206439	-0.38273	-1.00323	-0.239881
	6532	SLC6A4	NM_001045	0.561442	1.39993	1.33532	-1.00167	-0.651747
	83544	DNAL1	NM_031427	1.16164	-0.460668	0.694502	-1.00099	-0.2451
	8526	DGKE	NM_003647	-0.59083	-0.536051	0.599685	-1.00021	0.788667
	390641		XM_497469	-0.423815	-0.740236	-0.663857	-0.999937	0.0634927
	55133	SRBD1	NM_018079	-0.712028	-1.16188	-0.019549	-0.999556	0.717037
	57047	PLSCR2	NM_020359	-0.0198692	0.310879	0.493456	-0.999411	-0.224919
	9623	TCL1B	NM_004918	-0.685935	-0.197607	-0.24946	-0.999256	1.07377
	154865	IQUB	NM_178827	0.372251	-0.614372	-0.678042	-0.998851	-0.233262
	9723	SEMA3E	XM_376647	-0.478811	-0.0227566	-0.257344	-0.998553	0.316506
	63899	NSUN3	NM_022072	-0.573051	0.00823705	-0.187962	-0.998244	-0.59686
	50649	ARHGEF4	NM_015320	0.448926	0.29923	-0.0594407	-0.998082	-0.388785
	84871	AGBL4	NM_032785	0.38623	0.559061	0.765342	-0.997982	-0.754694
	4594	MUT	NM_000255	1.00009	0.58171	0.449717	-0.997815	0.35101
	7443	VRK1	NM_003384	-0.239889	0.180468	-0.0933828	-0.997737	0.0161871
	9406	ZRANB2	NM_005455	-0.584082	-1.45283	1.15807	-0.997644	-0.707359
	55006	TRMT61B	NM_017910	-0.0434263	-0.108265	0.22768	-0.997285	-0.0151782
	60489	APOBEC3G	NM_021822	0.530894	0.30399	0.859403	-0.997035	0.135389
	6855	SYP	NM_003179	-0.0364818	-0.025063	-0.0296007	-0.997008	-0.294634
	11031	RAB31	NM_006868	-0.288266	-0.305959	0.644174	-0.996832	-0.114651
	391707		XM_373036	0.141072	0.520264	0.489953	-0.99649	0.760904
	54968	TMEM70	NM_017866	-1.7185	-0.910067	-0.395437	-0.995957	0.21915
	83931	STK40	NM_032017	0.0723675	-0.911277	1.00847	-0.99524	1.06606
	56903	PAPOLB	NM_020144	-0.51253	-0.185852	-0.00304375	-0.994972	0.710953
	4162	MCAM	NM_006500	-0.422875	-0.581985	-0.257299	-0.993759	0.549198
	65251	ZNF649	NM_023074	0.00451157	-0.0754157	-0.328437	-0.993584	-0.00557315
	2296	FOXC1	NM_001453	-0.656292	0.942318	-0.048803	-0.993529	-0.683082
	22905	EPN2	NM_148921	-0.0795543	-0.129498	0.294161	-0.993012	-0.029669
	129868	TRIM43	NM_138800	-0.0756359	-0.123779	-0.0447982	-0.992848	-0.103021
	2331	FMOD	NM_002023	0.000991192	-0.834548	0.337593	-0.992442	-0.354251
	3097	HIVEP2	NM_006734	0.661854	-0.198681	0.480867	-0.992384	-0.99204
	155061	ZNF746	NM_152557	-0.161408	-0.100454	-1.39049	-0.991858	0.0339801
	23284	LPHN3	NM_015236	-0.385404	-0.232503	-0.400495	-0.99131	-0.270922
	2707	GJB3	NM_024009	-1.00434	0.0032956	-1.08188	-0.991216	0.246221
	10801	SEPT9	NM_006640	-0.62776	-0.239614	-0.256675	-0.990749	0.380506
	57091	CASS4	NM_020356	0.456713	-0.247428	1.36059	-0.990626	-1.43529
	25809	TTLL1	NM_012263	-1.4542	-0.457403	-0.42159	-0.989278	0.737585
	886	CCKAR	NM_000730	-0.593192	0.695203	1.02214	-0.98927	0.164238
	11039		NM_021652	0.243275	0.492959	0.710404	-0.989093	-0.763256
	81472	OR2C3	NM_198074	-1.31498	-1.15965	-0.642662	-0.989042	0.255874
	10363	HMG20A	NM_018200	-0.518437	1.1437	1.11765	-0.988543	-0.344814
	163050	ZNF564	NM_144976	-0.203943	-0.319257	0.0483015	-0.988327	1.09279
	4084	MXD1	NM_002357	-0.594332	-2.54539	-1.37207	-0.987103	0.538561
	267002	PGBD2	NM_170725	0.613509	0.557768	0.0415858	-0.987034	0.763388
	56606	SLC2A9	NM_001001290	0.223154	-0.378318	0.104711	-0.986747	-0.629389
	23671	TMEFF2	NM_016192	-0.715226	-0.340384	-1.17601	-0.986724	0.144818
	84701	COX4I2	NM_032609	-0.0442682	-0.233198	-0.727372	-0.986641	-0.0644811
	91369	ANKRD40	NM_052855	0.218378	-0.791145	-0.73929	-0.986622	0.724095
	402199		XM_377875	-0.483829	0.0580859	-1.1434	-0.986343	0.134049
	79843	FAM124B	NM_024785	-0.0837292	-0.101643	-0.251613	-0.985962	0.120125
	3003	GZMK	NM_002104	-0.257609	-0.395594	-0.830218	-0.985855	1.08979
	6795	AURKC	NM_003160	-0.0143248	-0.250321	-0.0962527	-0.984356	-0.522449
	26154	ABCA12	NM_015657	-0.000154012	-0.0542545	0.21344	-0.982569	1.20052
	84547	PGBD1	NM_032507	0.666244	0.109386	0.494178	-0.980061	-0.216502
	339745	SPOPL	NM_001001664	-0.405509	-0.04114	0.434997	-0.979171	-0.239361
	1773	DNASE1	NM_005223	0.5245	-0.314698	0.505639	-0.979142	-0.180608
	8647	ABCB11	NM_003742	-0.277429	-0.819464	0.547482	-0.978836	0.809844
	57645	POGK	NM_017542	0.0353076	-0.59367	-0.793991	-0.978825	1.02879
	4926	NUMA1	NM_006185	-0.23373	-0.32779	0.544459	-0.976249	0.717104
	8128	ST8SIA2	NM_006011	0.909442	0.277538	-0.0172091	-0.976192	0.0341867
	1132	CHRM4	NM_000741	-0.553515	0.1256	-1.5508	-0.976082	1.08032
	23061	TBC1D9B	NM_015043	-0.328315	-0.960772	-0.926994	-0.97592	1.26701
	114788	CSMD3	NM_052900	-0.526659	-1.00395	-0.31289	-0.975902	2.40312
	285313	IGSF10	NM_178822	-1.61824	-0.592259	0.985263	-0.975312	0.319364
	1444	CSHL1	NM_001318	-0.279395	-0.314477	-0.0484382	-0.975138	0.0695602
	9218	VAPA	NM_003574	-0.599437	-0.4619	-0.144352	-0.975037	0.267753
	254528	C16orf73	NM_152764	0.535467	-0.626692	-0.50398	-0.97482	1.49321
	51334	PRR16	NM_016644	-0.471395	-0.360861	-0.104518	-0.974254	0.809088
	22890	ZBTB1	XM_375086	0.275687	-0.168497	-0.310895	-0.974031	0.253999
	161	AP2A2	NM_012305	0.536894	-1.11487	-0.028898	-0.973903	-0.59398
	84131	CEP78	XM_095991	-0.747912	-1.08963	-0.799795	-0.973377	0.23758
	5027	P2RX7	NM_002562	0.093295	0.075617	-0.405866	-0.973028	0.404825
	5654	HTRA1	NM_002775	0.142562	-0.704387	-0.224328	-0.972762	0.42249
	26696	OR2T1	XM_060316	-0.514872	0.229694	-0.509891	-0.972232	-0.0237045
	390801		XM_372676	0.237306	0.451807	-0.29146	-0.97143	-0.0132596
	283659	PRTG	NM_173814	-0.230923	-0.160334	-0.396088	-0.971312	1.00965
	440348	NPIPL2	NM_001018059	0.834412	0.774641	1.1543	-0.970898	-0.807007
	412	STS	NM_000351	-0.840769	-1.01861	-3.12692	-0.970485	1.64547
	8388	OR1E2	NM_003554	-0.886775	-1.12842	0.58596	-0.970192	1.22205
	23457	ABCB9	NM_019624	-0.0610836	0.355954	-0.32513	-0.969965	0.306892
	2077	ERF	NM_006494	1.25801	1.35269	1.17583	-0.969762	0.30993
	8767	RIPK2	NM_003821	-0.48604	-1.16008	-0.0830689	-0.969173	-0.125532
	9669	EIF5B	NM_015904	-0.785667	-1.9916	-0.69638	-0.968623	-0.0977439
	56180	MOSPD1	NM_019556	0.407881	0.700404	0.810724	-0.968611	-0.231541
	4992	OR1F1	NM_012360	0.106842	-0.668557	0.0774366	-0.968354	0.203765
	81501	TM7SF4	NM_030788	-0.170979	-0.00795262	0.0525718	-0.96773	-0.0251891
	2016	EMX1	NM_004097	-0.0138276	-0.712375	-0.555652	-0.967112	1.12348
	1128	CHRM1	NM_000738	-1.62387	-0.721665	-1.67302	-0.967081	0.610333
	22932	POMZP3	NM_012230	0.0651887	-0.0912435	0.389269	-0.966867	-0.0774435
	151987	PPP4R2	NM_174907	0.265863	0.393458	0.362846	-0.966167	-0.228441
	7216	TRO	NM_177557	-1.15485	-0.357408	0.97573	-0.965927	0.791927
	56893	UBQLN4	NM_020131	-1.47893	-1.02195	-1.16717	-0.965463	0.356608
	6850	SYK	NM_003177	0.39433	-0.50114	-0.836286	-0.964043	0.617713
	140775	SMCR8	NM_144775	0.708413	0.65082	0.633808	-0.96401	0.541438
	26224	FBXL3	NM_012158	-0.174838	-0.176319	-0.095582	-0.963003	0.288477
	138046	RALYL	NM_173848	0.129669	-0.390859	-0.334293	-0.962944	-0.824948
	66036	MTMR9	NM_015458	-0.0142551	-0.493704	-0.732358	-0.962739	0.614995
	26291	FGF21	NM_019113	-0.527696	-1.5176	0.236776	-0.962505	0.445986
	11035	RIPK3	NM_006871	0.160236	0.67081	0.241379	-0.962457	-0.194848
	11027	LILRA2	NM_006866	-1.18962	-0.335229	-0.966827	-0.961613	2.02994
	29098	RANGRF	NM_014185	-0.83268	0.00775206	-1.83464	-0.961432	1.84838
	55322	C5orf22	NM_018356	0.348119	1.00469	1.12166	-0.961291	-0.78112
	22826	DNAJC8	NM_014280	-0.514579	-1.12919	-0.885452	-0.961026	0.517269
	56931	DUS3L	NM_020175	-0.45522	-3.04298	-0.938746	-0.960608	0.866242
	9131	AIFM1	NM_004208	0.424977	0.19727	0.233441	-0.960347	-0.510839
	2811	GP1BA	NM_000173	-0.233701	-0.0671172	-0.382483	-0.960203	-0.204913
	256957	C17orf66	NM_152781	-0.271073	-0.280257	-0.781782	-0.959875	0.723575
	29072	SETD2	NM_012271	0.059999	-0.511385	-0.793944	-0.959848	0.626438
	22796	COG2	NM_007357	-0.591892	0.0356113	-0.0812463	-0.959569	0.425888
	6878	TAF6	NM_005641	-2.82721	0.385264	0.0678815	-0.959474	0.552932
	50944	SHANK1	NM_016148	0.150672	0.392418	-0.278655	-0.959155	0.738105
	158160	HSD17B7P2	NM_182829	-0.261472	-0.10717	0.199857	-0.956688	0.254085
	7982	ST7	NM_018412	0.0907945	-1.14916	-0.312447	-0.956058	-0.114437
	9813	KIAA0494	XM_375726	-1.02573	-0.812428	-1.58638	-0.955831	1.03418
	1540	CYLD	NM_015247	-0.490534	-0.390982	-1.17277	-0.955568	1.03875
	56253	CRTAM	NM_019604	0.470928	1.00562	-0.373435	-0.954562	-0.39122
	340277	C7orf46	NM_199136	-0.310717	-0.405413	-0.2206	-0.954452	-0.226948
	339951		XM_293656	-0.0774924	0.33708	0.0310031	-0.954176	-0.183257
	8082	SSPN	NM_005086	-0.0123015	-1.05671	-0.813283	-0.954144	-0.131728
	112744	IL17F	NM_052872	0.805152	0.0323318	-0.536386	-0.953985	-0.68205
	23224	SYNE2	NM_015180	-0.257341	-0.314328	0.162631	-0.953308	-0.272421
	3198	HOXA1	NM_005522	0.221149	0.124251	0.572266	-0.953147	0.00975174
	84944	MAEL	NM_032858	0.112122	0.0760533	0.927701	-0.952014	-0.913791
	51205	ACP6	NM_016361	0.067381	-1.43705	0.389659	-0.951416	0.121206
	22839	DLGAP4	NM_014902	-1.22263	-0.6884	-0.442212	-0.951292	0.120386
	403314	APOBEC4	NM_203454	0.0249056	-0.0111266	-0.0475589	-0.950801	-0.161616
	284964		XM_209423	-0.822458	-1.32384	0.0561761	-0.950748	1.40745
	2574	GAGE2C	NM_001472	-0.254899	-1.51366	0.448146	-0.950618	-0.513541
	10417	SPON2	NM_012445	0.789977	0.012991	0.164998	-0.949834	-0.675897
	463	ZFHX3	NM_006885	0.720929	0.23181	0.995281	-0.949834	-0.82208
	344167	FOXI3	XM_292958	-0.661653	0.0320064	-0.112121	-0.949112	1.45177
	84553	C6orf168	NM_032511	0.430795	0.165714	-1.7015	-0.948676	1.38713
	23332	CLASP1	NM_015282	-0.401961	-1.0232	-0.542057	-0.948629	-0.208698
	2703	GJA8	NM_005267	-0.42272	-0.352782	-0.436454	-0.948294	1.3148
	259232	NALCN	NM_052867	0.204385	-0.0810078	-0.307418	-0.947129	0.0673963
	9647	PPM1F	NM_014634	-0.984914	-0.131975	-0.454107	-0.946661	0.528008
	50810		NM_016073	0.107571	-0.0575867	-0.338388	-0.946476	0.402632
	4140	MARK3	NM_002376	0.699388	1.25366	2.07742	-0.945434	-0.770566
	153201	SLC36A2	NM_181776	-0.36935	-0.722051	-1.11182	-0.945423	0.0261438
	128646	SIRPD	NM_178460	-0.294522	1.1066	0.362365	-0.945377	-0.492022
	388662	SLC6A17	XM_371280	-0.755555	-0.577568	0.217686	-0.945042	0.2393
	1880	GPR183	NM_004951	-0.785348	-0.274274	-0.0481649	-0.945008	0.109503
	6935	ZEB1	NM_030751	-0.296362	0.600103	-0.530785	-0.942989	0.229768
	5603	MAPK13	NM_002754	0.209041	0.23493	-0.763622	-0.942891	-0.0392247
	4653	MYOC	NM_000261	-0.713138	-0.41201	-0.472664	-0.942824	0.63801
	9529	BAG5	NM_004873	-1.30148	-0.386419	-0.0866851	-0.941984	-0.0367806
	146433	IL34	NM_152456	0.223313	-0.223285	-0.240091	-0.941893	-0.556916
	638	BIK	NM_001197	-0.755925	-0.255491	-0.663604	-0.94158	1.05144
	4618	MYF6	NM_002469	-0.61628	-0.388145	-0.846798	-0.941555	0.568984
	26290	GALNT8	NM_017417	-0.388948	-0.259112	0.47798	-0.941289	-0.0396643
	6710	SPTB	NM_000347	-1.11134	-0.234994	-1.29815	-0.940983	0.141529
	390155	OR5T1	NM_001004745	-0.114845	0.365325	0.123184	-0.940944	-1.25959
	94103	ORMDL3	NM_139280	-0.0854465	0.261022	-0.455116	-0.940484	-0.45948
	80325	ABTB1	NM_172027	0.17381	-2.15628	-1.21052	-0.940459	0.0110876
	4225	MEP1B	NM_005925	0.998685	0.520139	1.60829	-0.94019	-0.350159
	55301	OLAH	NM_018324	-0.562418	1.21569	1.04294	-0.939065	-0.817632
	147687	ZNF417	NM_152475	-0.093015	-0.535279	-0.301123	-0.938976	0.630024
	57696	DDX55	NM_020936	-0.523654	-0.678763	-0.340262	-0.938863	0.0583658
	283130	SLC25A45	NM_182556	0.371593	0.778837	-0.895579	-0.938501	-0.672228
	114805	GALNT13	NM_052917	0.496669	0.849021	0.0400661	-0.938361	-0.569763
	352954	GATS	NM_178831	0.10596	0.080302	-0.523834	-0.937283	1.27237
	55283	MCOLN3	NM_018298	0.245411	-0.402591	0.129705	-0.937276	0.209602
	8638	OASL	NM_003733	0.51953	-0.0837875	-0.384611	-0.937142	0.670797
	8227	SFRS17A	NM_005088	0.0348196	0.0943195	-0.520403	-0.936361	0.92069
	10038	PARP2	NM_005484	0.0749207	0.349076	0.777796	-0.93493	0.13861
	30000	TNPO2	NM_013433	-0.0495756	-0.501166	-1.14836	-0.934894	0.558103
	79098	C1orf116	NM_024115	0.156604	-0.95128	-0.193969	-0.934389	1.64418
	151651	EFHB	NM_144715	-0.278737	0.796759	0.0465566	-0.934321	-0.534512
	79576	NKAP	NM_024528	1.15846	-1.11553	-0.281184	-0.934022	-0.548529
	26013	L3MBTL	NM_015478	0.166656	-0.123311	-0.169358	-0.933297	1.19579
	197257	LDHD	NM_194436	-0.0993054	0.477559	0.363659	-0.932702	-0.727089
	4796	NFKBIL2	NM_013432	-1.29142	-0.315757	0.0243996	-0.932178	-0.246287
	51474	LIMA1	NM_016357	-0.658586	-0.436893	-0.728084	-0.931589	-0.269672
	1777	DNASE2	NM_001375	-0.68196	-0.297217	-0.942285	-0.931388	0.709831
	261729	STEAP2	NM_152999	0.00227736	-0.33361	-0.962406	-0.931203	0.137367
	1181	CLCN2	NM_004366	0.151638	-0.109881	0.460782	-0.930955	-0.384077
	79815	NIPAL2	NM_024759	0.381979	0.180914	1.74678	-0.930791	-0.581954
	2941	GSTA4	NM_001512	-0.643521	-0.0271303	-0.797232	-0.930351	0.425821
	1285	COL4A3	NM_000091	0.0706578	-0.247108	-1.19631	-0.930101	0.542465
	6817	SULT1A1	NM_001055	-0.481029	-0.518245	-0.515175	-0.929641	0.0382385
	221336	BEND6	NM_152731	-0.333743	-0.771085	-3.03745	-0.929539	2.88926
	10484	SEC23A	NM_006364	-0.230412	0.268894	1.005	-0.929425	0.205027
	3885	KRT34	NM_021013	0.680166	-0.274946	-0.537188	-0.928988	0.666347
	5008	OSM	NM_020530	-1.26295	0.407596	-1.24507	-0.928364	0.926193
	816	CAMK2B	NM_001220	-0.0465755	-1.28927	-1.00068	-0.928188	1.05897
	84225	ZMYND15	NM_032265	0.266764	-1.54316	0.0872408	-0.927564	-0.0643965
	51225	ABI3	NM_016428	0.164548	-0.481138	-0.497867	-0.92753	-0.475403
	8924	HERC2	NM_004667	-0.133005	0.152482	-0.66603	-0.927311	0.718131
	57653	KIAA1529	NM_020893	-0.515509	-0.973181	1.46273	-0.927251	0.581483
	8277	TKTL1	NM_012253	-0.195043	0.0410996	-0.360723	-0.926877	0.774259
	8359	HIST1H4A	NM_003538	-0.333273	-0.0744723	0.152976	-0.925689	-0.041185
	114034	TOE1	NM_025077	-0.0536282	-0.730755	-0.164406	-0.925099	-0.0129389
	171023	ASXL1	NM_015338	0.0366542	-1.30731	0.432028	-0.924787	0.0994633
	7511	XPNPEP1	NM_020383	0.0200108	-0.509461	-0.430889	-0.924408	-0.303018
	55809	TRERF1	NM_018415	-0.124582	0.241165	-0.218889	-0.923666	-0.526915
	93661	CAPZA3	NM_033328	-0.0375427	0.610449	-0.961652	-0.923399	0.256859
	51280	GOLM1	NM_016548	0.442992	-0.191304	-0.199284	-0.923156	0.838849
	51059	FAM135B	NM_015912	-0.366073	-0.794547	-0.604685	-0.922309	1.03973
	80279	CDK5RAP3	NM_025197	-0.69345	0.843356	0.349287	-0.921295	-0.942197
	55023	PHIP	NM_017934	-0.00556855	-0.464978	-0.110249	-0.920773	-0.130484
	282974	STK32C	NM_173575	-0.495588	0.666485	0.322605	-0.920466	-0.45118
	377007	KLHL30	NM_198582	0.416048	0.125174	0.0149811	-0.920269	-0.747186
	145553	MDP1	NM_138476	0.948554	1.14746	0.751051	-0.920223	0.217274
	440091		XM_495916	-1.80044	-0.0600441	-1.03605	-0.919865	-0.508647
	8496	PPFIBP1	NM_003622	-0.432088	-0.504703	-0.94681	-0.919671	0.233953
	93010	B3GNT7	NM_145236	-0.133942	0.00469491	-1.64489	-0.919657	1.70425
	11040	PIM2	NM_006875	-0.176719	-0.460443	-0.149422	-0.919447	0.196075
	57630	SH3RF1	NM_020870	-0.0979679	0.560478	0.320936	-0.919267	0.0897197
	27285	TEKT2	NM_014466	0.0576815	-0.547175	-0.588182	-0.919068	1.60972
	475	ATOX1	NM_004045	0.583869	-0.0325865	0.554538	-0.918982	0.0916632
	5138	PDE2A	NM_002599	-0.623727	-0.25464	0.221576	-0.918832	0.515128
	65983	GRAMD3	NM_023927	-0.402643	-1.96772	-0.588254	-0.91877	0.244593
	392360	CTSL3	NM_001023564	-0.377035	-0.281675	-0.166066	-0.918662	-0.402754
	54932	EXD3	NM_017820	-0.423261	-0.211793	-0.6215	-0.918163	0.151812
	728492	SERF1B	NM_022978	-0.138957	-0.699134	0.126226	-0.917445	0.408139
	5524	PPP2R4	NM_178001	-2.42575	0.638684	0.14079	-0.917426	0.168705
	79656	BEND5	NM_024603	-1.21825	-0.0238339	-0.652155	-0.917357	0.729857
	55770	EXOC2	NM_018303	-0.0787591	-0.275536	0.385806	-0.917125	-0.0485725
	7518	XRCC4	NM_022406	-0.121846	-0.0493252	-0.269065	-0.916936	0.151706
	133482	SLCO6A1	NM_173488	0.546455	-0.0882609	0.430109	-0.916933	0.284815
	6239	RREB1	NM_002955	-1.58696	0.279853	-0.160337	-0.916606	0.641109
	5094	PCBP2	NM_005016	-2.0652	0.581363	-1.04202	-0.916482	3.15751
	79908	BTNL8	NM_024850	0.237391	0.511938	-0.80378	-0.916017	-0.16978
	3075	CFH	NM_000186	-0.641533	-0.473429	-1.04865	-0.915584	1.24539
	10055	SAE1	NM_005500	-2.22773	-0.663268	-0.65238	-0.914915	0.351812
	2512	FTL	NM_000146	-1.08923	-1.10589	-0.0375227	-0.914701	0.390305
	1960	EGR3	NM_004430	-0.0700977	-0.25194	-0.596062	-0.914659	0.983867
	54875	CNTLN	NM_017738	-0.359368	-0.811729	-0.79174	-0.914437	0.682622
	6405	SEMA3F	NM_004186	-1.30341	0.0471876	-1.23889	-0.914246	-0.103771
	7993	UBXN8	NM_005671	-0.186417	-0.434556	0.452958	-0.913622	0.669901
	3916	LAMP1	NM_005561	0.60864	-0.216731	0.377443	-0.913354	-0.101589
	2669	GEM	NM_005261	-0.038432	-0.25328	-0.332422	-0.912385	-1.11345
	29083	GTPBP8	NM_138485	0.42079	-1.28131	-3.31048	-0.912316	1.04127
	9031	BAZ1B	NM_023005	0.254528	-0.145647	-0.291589	-0.912093	-0.730253
	58499	ZNF462	NM_021224	0.245325	-0.544762	-1.14628	-0.912074	1.83063
	89886	SLAMF9	NM_033438	-0.232016	-0.329792	-0.356773	-0.911993	0.898071
	25855	BRMS1	NM_015399	0.762557	0.391069	0.496429	-0.911784	0.203275
	4194	MDM4	NM_002393	0.0945342	0.291692	0.297259	-0.911619	0.32337
	84668	FAM126A	NM_032581	-0.973426	-0.672035	0.334522	-0.910331	0.138044
	27240	SIT1	NM_014450	0.680937	1.07979	0.405231	-0.910282	1.47019
	57057	TBX20	NM_020417	-0.660448	0.295863	-0.548244	-0.909954	1.0486
	3736	KCNA1	NM_000217	-0.337972	-0.612707	0.808229	-0.908921	-0.600262
	26189	OR1A2	NM_012352	-0.106606	0.0164726	0.436352	-0.908715	0.187788
	3827	KNG1	NM_000893	-0.157788	0.718725	0.558403	-0.90871	-0.566609
	4023	LPL	NM_000237	-0.410496	0.218339	0.401151	-0.908536	-0.282081
	25901	CCDC28A	NM_015439	0.196631	0.478133	-0.418949	-0.908202	0.0540184
	3434	IFIT1	NM_001548	-0.806825	-0.386986	-0.583142	-0.908031	-0.0591451
	55954	ZMAT5	NM_001003692	-0.810591	-0.936339	0.0764001	-0.907266	0.380701
	8637	EIF4EBP3	NM_003732	0.332796	0.047369	0.246407	-0.907009	-0.054968
	54431	DNAJC10	NM_018981	0.16276	-0.410072	0.301211	-0.90622	-0.270947
	54462	FAM190B	NM_018999	-0.507077	-0.733822	0.541428	-0.905596	-0.314628
	148066	ZNRF4	NM_181710	-1.60632	-0.50629	-2.35209	-0.905214	0.928138
	54521	WDR44	NM_019045	-0.433095	0.118643	0.0220404	-0.9052	-0.771355
	388861		XM_371436	-0.139705	-1.75116	-2.1833	-0.904882	0.21061
	5870	RAB6A	NM_002869	0.102149	0.0872517	0.544248	-0.903505	-0.0337926
	1584	CYP11B1	NM_000497	-0.159848	-0.633498	-0.217424	-0.9034	0.471709
	10873	ME3	NM_006680	0.741613	0.162629	0.133792	-0.903257	1.33074
	147912	SIX5	NM_175875	-1.13407	-0.674852	-1.62215	-0.903129	0.573895
	4925	NUCB2	NM_005013	-0.609511	-0.0242518	-0.477474	-0.902856	0.655539
	11010	GLIPR1	NM_006851	-0.687236	-0.721771	-0.172423	-0.90231	0.0368214
	8569	MKNK1	NM_003684	0.202096	0.77133	1.2903	-0.901488	-0.23536
	7169	TPM2	NM_213674	-1.34631	-0.285651	-1.20921	-0.901393	-0.101815
	85235	HIST1H2AH	NM_080596	-0.591032	-0.24545	-0.795875	-0.90006	0.104081
	54677	CROT	NM_021151	-0.873959	-0.159233	0.371684	-0.900038	0.0895197
	388606	SDHDP7	XM_371232	0.600131	0.0823964	0.225893	-0.899877	-0.264188
	283165	PRR10	NM_173579	-0.57103	-0.3618	-0.0120299	-0.89967	-0.312038
	79841	AGBL2	NM_024783	-0.511694	-0.165491	0.301982	-0.899092	-0.450545
	79587	CARS2	NM_024537	-1.63192	-2.17321	-1.78113	-0.898972	0.459584
	10438	C1D	NM_006333	-0.351816	-0.841051	-0.430616	-0.898783	1.52135
	79685	SAP30L	NM_024632	-0.599598	-0.19865	0.0763258	-0.89875	-0.377857
	1153	CIRBP	NM_001280	-0.428616	0.561994	-0.124163	-0.898589	-0.0417135
	284129	SLC26A11	NM_173626	-1.2517	0.0921978	-0.0810345	-0.898554	0.257509
	3127	HLA-DRB5	NM_002125	0.802846	0.256396	0.149573	-0.898311	1.27335
	79084	WDR77	NM_024102	-0.332004	0.90456	1.11596	-0.898048	-0.873261
	114794	ELFN2	NM_052906	-0.470642	-0.247933	-0.467103	-0.897972	-0.481296
	221395	GPR116	NM_015234	-1.10213	-0.148603	0.754769	-0.897693	-0.212971
	115294	PCMTD1	NM_052937	0.367656	0.0152636	-0.533186	-0.897258	0.436844
	9562	MINPP1	NM_004897	0.0770332	-0.432094	-0.0099666	-0.897123	0.175834
	1657	DMXL1	NM_005509	0.0563578	-0.00477185	0.281391	-0.896814	-0.115275
	57037	ANKMY2	NM_020319	0.662227	-0.0289857	1.26508	-0.895896	0.0605241
	51314	TXNDC3	NM_016616	0.0586722	-0.329989	0.884149	-0.895771	-0.591982
	146330	FBXL16	NM_153350	-1.03674	-0.726619	-0.409968	-0.895254	1.47296
	29093	MRPL22	NM_014180	-0.520607	-1.11434	-0.407492	-0.895237	0.213072
	199745	THAP8	NM_152658	-0.0330304	0.510714	-0.430236	-0.894692	0.0920006
	112936	VPS26B	NM_052875	-0.966066	-0.00725666	-0.0985646	-0.894603	0.512938
	3747	KCNC2	NM_139136	-0.233153	-0.385735	-0.867369	-0.89455	-0.474633
	8546	AP3B1	NM_003664	-0.621056	-0.0163067	0.140324	-0.894376	-0.730816
	27090	ST6GALNAC4	NM_014403	0.376894	-0.0581648	-0.492966	-0.893972	0.288151
	10242	KCNMB2	NM_005832	0.546745	-0.285664	-1.233	-0.893332	-0.522726
	2182	ACSL4	NM_004458	-0.805049	-0.337457	0.182403	-0.893219	0.983325
	317649	EIF4E3	NM_173359	0.502178	-1.64495	-0.378843	-0.893066	0.0793022
	5927	KDM5A	NM_005056	-0.495441	-0.572566	-0.699822	-0.892981	0.785978
	51778	MYOZ2	NM_016599	0.584382	-0.776334	-0.0226775	-0.892664	-0.0620607
	81029	WNT5B	NM_032642	-0.251283	0.637563	0.473737	-0.892245	-0.921099
	6774	STAT3	NM_003150	-0.475361	-0.0956203	0.0965206	-0.891986	0.557582
	9923	ZBTB40	NM_014870	-0.429998	-0.205316	-0.351867	-0.891313	0.606825
	84138	SLC7A6OS	NM_032178	0.151446	-0.195056	-0.575735	-0.891155	0.0910324
	7555	CNBP	NM_003418	0.499296	0.000620547	-1.17957	-0.891074	0.0890443
	5121	PCP4	NM_006198	-1.92304	-0.0412073	-1.30965	-0.890378	1.09601
	79720	VPS37B	NM_024667	0.81111	0.990368	1.28297	-0.890348	0.354238
	54928	IMPAD1	NM_017813	-0.158759	0.131548	0.530501	-0.888502	-0.379062
	3780	KCNN1	NM_002248	-0.810654	0.202447	0.00594692	-0.888213	-0.563539
	65125	WNK1	NM_018979	2.38645	1.36118	1.89146	-0.888103	-0.820204
	6524	SLC5A2	NM_003041	-0.790711	-0.078598	-0.163852	-0.887736	0.315951
	203859	ANO5	NM_213599	-0.405203	-0.901156	0.385956	-0.887426	0.73251
	10266	RAMP2	NM_005854	-0.038421	-0.316996	-0.232949	-0.886271	0.727153
	79753	SNIP1	NM_024700	0.239562	0.169724	-0.393374	-0.885915	-0.00129575
	202227		XM_116396	-0.240678	-0.573546	-0.810347	-0.885908	0.159139
	9610	RIN1	NM_004292	-0.0272089	-0.267571	0.716446	-0.8859	0.861732
	116039	OSR2	NM_053001	-0.449897	-0.0074474	-0.279163	-0.885891	0.0385677
	126206	NLRP5	NM_153447	0.314474	0.326615	-0.313252	-0.885547	0.209529
	7565	ZNF17	NM_006959	-0.946444	-1.39257	-1.76321	-0.885302	1.12579
	51270	TFDP3	NM_016521	-1.03995	-0.265123	0.0160793	-0.884695	-0.0659037
	27301	APEX2	NM_014481	-0.17914	0.0514217	-0.723007	-0.884687	0.356754
	7691	ZNF132	NM_003433	-1.07582	-0.181286	-0.920728	-0.884615	0.886191
	152404	IGSF11	NM_152538	0.0925136	1.44521	-0.356941	-0.884597	-0.021825
	30813	VSX1	NM_014588	-1.29061	0.353862	-0.625966	-0.882403	0.526072
	284486	THEM5	NM_182578	0.19727	-0.202801	0.120602	-0.881983	0.0497511
	200894	ARL13B	NM_182896	0.125298	-0.127125	-0.239546	-0.881652	0.416076
	3371	TNC	NM_002160	0.392778	-0.406601	-0.195087	-0.881288	0.110731
	342945	ZSCAN22	NM_181846	-0.329347	-0.682649	-0.674518	-0.881161	0.244994
	92235	DUSP27	XM_043739	-1.12205	-0.235401	-0.00177157	-0.880105	2.83076
	84910	TMEM87B	NM_032824	-0.0790557	-0.429571	-0.55899	-0.879802	0.178964
	219595	FOLH1B	NM_153696	-0.0049217	-0.976368	-0.0583958	-0.879416	-0.00579228
	340307	CTAGE6	NM_178561	-0.0714638	-0.560812	-0.146133	-0.879137	1.61733
	401285	TCP10L2	NM_001013683	0.458678	0.856734	0.811241	-0.879071	-0.951339
	283197	C11orf64	NM_174939	-0.27414	-0.0111566	-1.84242	-0.878795	1.03798
	1856	DVL2	NM_004422	0.159444	0.670349	0.121352	-0.876815	-0.212575
	2535	FZD2	NM_001466	-1.79398	-1.08403	-0.459067	-0.876557	-0.451847
	347736	TXNDC6	NM_178130	0.129823	-0.174973	-0.443083	-0.875024	-0.127279
	959	CD40LG	NM_000074	-0.132809	-0.496176	-1.01569	-0.874987	-0.17418
	26959	HBP1	NM_012257	-1.28346	-0.729563	-1.29226	-0.874979	0.703837
	51560	RAB6B	NM_016577	0.428394	-0.823185	0.0834055	-0.874891	0.251719
	84816	RTN4IP1	NM_032730	-0.0286846	-0.97135	-1.03651	-0.874279	-0.581773
	79797	ZNF408	NM_024741	-0.133633	-0.493357	-1.15093	-0.874267	0.31285
	55763	EXOC1	NM_018261	0.575433	-0.06556	0.144502	-0.874264	-1.19666
	11009	IL24	NM_006850	-0.0214275	0.242196	0.327652	-0.874232	-0.0275715
	2978	GUCA1A	NM_000409	-0.958933	0.16885	-0.0832732	-0.874213	-0.193825
	5671	PSG3	NM_021016	0.0631792	0.109963	-0.411671	-0.874047	-0.104707
	30833	NT5C	NM_014595	-0.548041	-1.23291	-2.20337	-0.873627	-0.551659
	10254	STAM2	NM_005843	-0.405675	0.104184	0.443158	-0.873602	-0.276085
	6440	SFTPC	NM_003018	-1.98676	-0.582417	-1.45594	-0.873346	0.824268
	10658	CUGBP1	NM_006560	-0.380331	-0.833685	-0.600181	-0.873052	0.939406
	9278	ZBTB22	NM_005453	-0.37783	-0.299247	0.301026	-0.872466	0.200988
	1564	CYP2D7P1	NM_001002910	0.0198746	-0.109057	0.530787	-0.872319	-0.266068
	57711	ZNF529	NM_020951	1.345	1.05372	1.04009	-0.870828	-0.598828
	2902	GRIN1	NM_000832	-0.508966	-1.08843	-1.49352	-0.870696	1.17221
	57539	WDR35	NM_020779	0.323372	-0.579025	-0.663296	-0.870466	-0.172259
	8905	AP1S2	NM_003916	0.0233841	0.229077	-0.648756	-0.870429	0.3113
	5754	PTK7	NM_002821	0.681547	-0.326179	-0.519008	-0.86954	0.72651
	90	ACVR1	NM_001105	-0.20796	0.161483	0.428938	-0.869526	0.16598
	84320	ACBD6	NM_032360	0.539163	0.140716	0.756004	-0.869474	-0.290956
	26284	ERAL1	NM_005702	-0.302865	-0.510796	-1.43472	-0.869246	0.26014
	471	ATIC	NM_004044	0.105914	0.181754	-0.293397	-0.869235	-0.15364
	50618	ITSN2	NM_019595	0.907587	0.731139	0.694396	-0.868302	0.459928
	51816	CECR1	NM_017424	-0.18125	-0.965095	-0.152235	-0.867973	1.38944
	285704	RGMB	NM_001012761	0.483114	0.370695	0.193861	-0.867892	-0.357188
	25977	NECAP1	NM_015509	1.08759	0.278037	-0.105031	-0.867483	-0.414644
	9275	BCL7B	NM_001707	-0.444686	-1.50421	-0.763291	-0.867458	0.442242
	57555	NLGN2	NM_020795	-0.700311	-1.09243	-2.09478	-0.866157	0.761601
	150280	HORMAD2	NM_152510	-0.946349	-1.16184	-0.579839	-0.865923	0.783296
	353333	KRTAP10-10	NM_181688	-1.17333	-1.52982	-1.17514	-0.865839	1.06482
	374655	ZNF710	NM_198526	-0.0180725	-0.26385	0.741176	-0.86489	-0.881287
	65080	MRPL44	NM_022915	-0.338956	0.336825	-1.20756	-0.86449	-0.125003
	5881	RAC3	NM_005052	-0.63308	-0.646512	0.0567837	-0.864452	0.229799
	84268	RPAIN	NM_032308	-0.0218655	-0.0856764	0.62316	-0.864448	0.242934
	6874	TAF4	NM_003185	-0.78679	-0.846097	-0.222755	-0.864379	-0.41786
	4804	NGFR	NM_002507	0.344939	-0.0825199	-0.693476	-0.864191	0.359227
	29904	EEF2K	NM_013302	-0.34338	-0.953918	0.629564	-0.864106	0.152679
	51574	LARP7	NM_016648	0.5143	0.651745	0.170866	-0.864075	-0.145218
	10644	IGF2BP2	NM_006548	-0.5717	-0.910441	-0.364168	-0.863361	0.472107
	158135	TTLL11	NM_194252	0.440498	0.324752	0.205687	-0.862361	-0.348394
	124540	MSI2	NM_138962	-0.0817562	-0.351282	0.224823	-0.861076	0.0263711
	133121	ENPP6	NM_153343	0.228275	0.631265	0.14478	-0.860843	-0.564706
	79927	GRRP1	NM_024869	-0.123502	-0.769546	-0.864489	-0.86072	0.649421
	1039	CDR2	NM_001802	-0.026755	0.164055	-0.160741	-0.860101	-1.21522
	1528	CYB5A	NM_001914	-0.209729	-0.572619	-0.50547	-0.859657	2.05161
	5411	PNN	NM_002687	-1.87163	-0.19346	0.373012	-0.859617	1.21204
	5075	PAX1	NM_006192	0.140964	0.311742	0.0261898	-0.859594	-0.113834
	3299	HSF4	NM_001538	-0.502147	0.529777	-0.580012	-0.85953	-0.547272
	1419	CRYGB	NM_005210	-0.00781517	-0.471999	0.602151	-0.859411	-0.129196
	389690		NM_207414	-0.827231	-0.940827	-1.40752	-0.858906	0.740614
	11023	VAX1	NM_199131	0.20903	-0.223136	0.647784	-0.857915	-0.121547
	10139	ARFRP1	NM_003224	-1.10257	0.0174757	-0.948761	-0.857492	0.901332
	6199	RPS6KB2	NM_003952	-0.0558009	0.205837	-0.186831	-0.857443	-0.0288778
	126129	CPT1C	NM_152359	-0.120802	0.704264	-0.654719	-0.85723	1.27624
	4087	SMAD2	NM_005901	-0.121865	0.154276	-0.900459	-0.856988	0.428071
	5897	RAG2	NM_000536	-0.179124	-0.654687	0.330939	-0.856246	0.542671
	51463	GPR89B	NM_016334	-0.104688	0.325872	-0.0138473	-0.854547	-0.5132
	5922	RASA2	NM_006506	-0.33934	0.29427	-0.144531	-0.854534	0.354386
	51291	GMIP	NM_016573	-0.547959	0.459317	-0.818105	-0.853847	0.666737
	388573		XM_373815	-0.224257	-0.792488	-0.0980837	-0.85334	-0.120774
	6813	STXBP2	NM_006949	0.389225	-0.0637467	0.960653	-0.853302	-0.202229
	22917	ZP1	NM_207341	-1.04986	-0.322535	-0.351942	-0.852892	0.825981
	5744	PTHLH	NM_002820	-0.689468	-0.383123	-0.843692	-0.852413	0.528874
	79581	GPR172A	NM_024531	0.312806	0.321609	-0.196652	-0.851736	0.184557
	11261		NM_007236	-0.346744	-0.538463	0.39755	-0.8517	0.496236
	5763	PTMS	NM_002824	-0.873804	-0.350692	-0.560171	-0.851261	-0.09721
	257144	GCET2	NM_152785	0.195139	-0.815953	-0.42963	-0.850714	-0.384442
	154	ADRB2	NM_000024	0.0733943	0.310289	-0.0879919	-0.850603	-0.44091
	23336	SYNM	NM_015286	0.529806	-0.0745844	-0.193556	-0.850282	0.486027
	390443	RNASE9	NM_001001673	0.0825222	0.604985	0.0254041	-0.850106	1.00467
	55284	UBE2W	NM_018299	0.532531	-0.262045	-1.02223	-0.849841	-0.852576
	9184	BUB3	NM_004725	-0.0198878	-1.7647	0.0195251	-0.848874	0.429078
	9708	PCDHGA8	NM_014004	0.0777282	-0.331647	-0.208225	-0.848856	-0.383426
	11148	HHLA2	NM_007072	-0.718805	0.175914	0.775015	-0.848533	-0.0286271
	79648	MCPH1	NM_024596	-0.450387	-0.0296726	-0.217909	-0.848435	-0.1376
	400360	C15orf54	NM_207445	-0.021158	-0.00774714	-0.0830986	-0.84843	0.243618
	665	BNIP3L	NM_004331	-0.0713771	-0.327378	0.437815	-0.84838	0.119025
	123688	AGPHD1	NM_001013619	-0.315219	-0.602911	-1.07979	-0.848245	0.110751
	123169	LEO1	NM_138792	-0.0297051	-0.196628	0.422008	-0.848025	-0.310038
	3460	IFNGR2	NM_005534	-0.255964	0.298401	-0.0134627	-0.848	-0.224199
	23647	ARFIP2	NM_012402	-0.425003	-0.156132	-0.128721	-0.847672	0.526009
	7130	TNFAIP6	NM_007115	0.245579	0.385071	0.37914	-0.847109	-0.315935
	124535	HSF5	XM_064190	0.527715	-0.66338	0.00138051	-0.847094	-0.288423
	55536	CDCA7L	NM_018719	1.14253	-0.897656	1.30457	-0.846816	0.147994
	140732	SUN5	NM_080675	-1.10019	-1.46706	-0.814659	-0.846673	0.676942
	4159	MC3R	NM_019888	-0.121211	0.166596	-0.0265702	-0.846216	-0.0403396
	2495	FTH1	NM_002032	0.34723	-0.00512514	-0.333813	-0.845852	-0.176298
	1582	CYP8B1	NM_004391	-0.565193	0.553879	-0.347308	-0.845453	-0.537582
	84318	CCDC77	NM_032358	-1.127	-0.639731	-1.16396	-0.845331	0.538131
	2243	FGA	NM_000508	-0.120584	-0.951299	-0.452878	-0.845054	0.711168
	84823	LMNB2	NM_032737	-0.344946	-1.03833	-1.02691	-0.843929	1.73451
	55144	LRRC8D	NM_018103	-0.00979891	0.780968	0.451034	-0.843871	-0.394336
	91801	ALKBH8	NM_138775	0.424301	-0.815975	-0.525925	-0.843324	0.0281384
	219749	ZNF25	NM_145011	0.437984	-0.221312	-0.0771719	-0.842595	1.6466
	56106	PCDHGA10	NM_018913	-0.402641	-0.488265	-0.624977	-0.842274	0.644486
	9140	ATG12	NM_004707	-0.54199	-0.314698	-0.347113	-0.842234	-0.175156
	2534	FYN	NM_002037	-0.492395	-0.356767	-0.169254	-0.841805	-0.142622
	54959	ODAM	NM_017855	0.912064	-0.0486935	-0.25744	-0.841667	-0.446899
	5910	RAP1GDS1	NM_021159	-0.10904	0.0549517	0.458369	-0.841546	0.535062
	5350	PLN	NM_002667	0.536833	0.48357	0.816571	-0.841247	-1.21206
	81285	OR51E2	NM_030774	0.124226	0.301492	1.70347	-0.840728	-0.24364
	9271	PIWIL1	NM_004764	0.851871	0.524414	-0.361988	-0.84043	0.507865
	55276	PGM2	NM_018290	-0.608103	-0.511885	-1.02966	-0.840327	0.114639
	390596		XM_372575	0.220906	-0.018363	0.308081	-0.840317	-0.495982
	5376	PMP22	NM_000304	-0.785648	-0.18798	0.085021	-0.840233	1.13269
	8797	TNFRSF10A	NM_003844	-0.193532	-0.376034	-0.148501	-0.839936	0.137496
	55576	STAB2	NM_017564	-1.08917	-0.0417782	-2.32831	-0.83885	0.229631
	134510	UBLCP1	NM_145049	0.0810001	-0.112935	0.579749	-0.838751	-0.0728137
	10097	ACTR2	NM_001005386	0.426837	0.252412	0.733911	-0.838635	0.246544
	185	AGTR1	NM_032049	-0.411306	0.101359	-0.169145	-0.838371	-0.109629
	10954	PDIA5	NM_006810	-0.799641	0.451047	-0.64433	-0.838133	-0.304803
	50485	SMARCAL1	NM_014140	-1.24459	-0.391276	-0.866373	-0.837431	1.28889
	699	BUB1	NM_004336	0.317362	-1.11143	0.966502	-0.837313	-0.556391
	54516	MTRF1L	NM_019041	-0.0988911	-0.574693	-0.00675647	-0.837148	-0.468995
	78986	DUSP26	NM_024025	0.123748	0.442805	0.086419	-0.837012	-0.848264
	29882	ANAPC2	NM_013366	-0.0185415	0.00355971	-0.794984	-0.836383	0.188694
	6007	RHD	NM_016124	-0.465107	-0.384227	-0.394704	-0.836274	-0.0850006
	153129	SLC38A9	NM_173514	-0.722945	-1.00678	-2.02617	-0.836067	1.31779
	84449	ZNF333	NM_032433	-0.478754	-0.288572	-0.642923	-0.835479	0.679764
	1263	PLK3	NM_004073	0.137641	0.368388	0.0659328	-0.83542	0.0417687
	84000	TMPRSS13	NM_032046	-0.416602	-0.575361	-0.63973	-0.834348	0.201921
	10610	ST6GALNAC2	NM_006456	0.461571	0.0997623	-0.104085	-0.833888	0.0432924
	5372	PMM1	NM_002676	-0.106738	0.376222	-0.927563	-0.833568	-0.319405
	23266	LPHN2	NM_012302	0.056978	0.321245	0.577722	-0.833419	-0.327375
	51199	NIN	NM_016350	-0.0968443	-0.254264	-0.325224	-0.833412	0.269474
	125336	LOXHD1	NM_144612	-0.00957029	-0.247041	-0.531388	-0.833371	0.252535
	5175	PECAM1	NM_000442	-0.637736	-0.322356	0.0208824	-0.833356	-0.131827
	2780	GNAT2	NM_005272	0.0164693	0.0667953	0.0710426	-0.833235	0.333805
	441871	PRAMEF7	NM_001012277	0.861213	0.829576	-0.481897	-0.833134	0.0957432
	139170	DCAF12L1	NM_178470	-0.765548	-0.0404015	0.0100961	-0.83279	0.644161
	26333	OR7A17	NM_030901	-0.422389	-0.509882	-0.134024	-0.832727	0.296959
	5096	PCCB	NM_000532	0.361358	0.269557	0.134444	-0.832712	-0.498165
	84166	NLRC5	NM_032206	0.273423	0.47213	-0.530113	-0.832411	0.531209
	57110	HRASLS	NM_020386	0.0288139	-0.679336	-0.0435975	-0.83223	0.175254
	57732	ZFYVE28	NM_020972	-0.697132	-0.157748	-0.755089	-0.832131	0.113843
	526	ATP6V1B2	NM_001693	-0.714571	-0.105312	-1.71377	-0.832103	-0.257165
	441902		XM_497706	-0.189688	-0.324659	0.0883061	-0.831869	-0.760413
	1089	CEACAM4	NM_001817	-0.758917	0.0439099	-1.36796	-0.830741	-0.180189
	3817	KLK2	NM_005551	-0.458071	-1.35598	0.0578431	-0.830597	0.796021
	401991		XM_377635	0.285837	0.213041	0.39272	-0.830532	-0.494583
	30848	CTAG2	NM_020994	-0.130035	0.00325285	-2.50476	-0.830064	-0.151025
	27229	TUBGCP4	NM_014444	0.676423	-1.07463	0.394304	-0.829544	0.197518
	285195	SLC9A9	NM_173653	-0.600807	-0.227487	-0.04008	-0.829502	0.265686
	10537	UBD	NM_006398	-1.40702	-0.190496	-1.11489	-0.828982	1.57249
	167681	PRSS35	NM_153362	-0.179513	-0.125296	-0.130649	-0.828823	0.141336
	1452	CSNK1A1	NM_001892	-0.581741	-0.203198	-0.6631	-0.828762	0.918239
	7003	TEAD1	NM_021961	-0.380939	-0.598719	-0.354674	-0.828717	0.738863
	26037	SIPA1L1	NM_015556	0.790251	0.0863717	0.249282	-0.828412	0.503952
	955	ENTPD6	NM_001247	-0.399004	-0.997537	-0.626441	-0.827949	2.4669
	3622	ING2	NM_001564	0.368972	-0.0987347	0.39575	-0.827578	-0.0564007
	84689	MS4A14	NM_032597	0.727659	1.089	0.676594	-0.827224	-0.223266
	285600	C5orf36	NM_173665	0.72169	0.556203	-0.69805	-0.826871	0.689606
	55900	ZNF302	NM_018443	-0.159567	-0.128136	0.128367	-0.826766	0.695318
	138311	FAM69B	NM_152421	0.174744	-0.377402	0.878874	-0.826429	-0.410887
	6441	SFTPD	NM_003019	-0.418832	-0.479992	-1.73173	-0.825776	-0.252996
	1787	TRDMT1	NM_004412	0.201628	-0.884687	-0.366426	-0.825461	-0.114958
	10201	NME6	NM_005793	-0.807241	-0.0933794	-0.0789093	-0.82435	0.577152
	183	AGT	NM_000029	0.237957	-0.338147	-1.30027	-0.824259	0.878631
	1965	EIF2S1	NM_004094	0.0180479	-0.566238	1.25311	-0.824167	0.00436113
	6579	SLCO1A2	NM_005075	-0.0267207	-0.575036	0.416233	-0.824071	0.236642
	1234	CCR5	NM_000579	0.15388	0.969231	1.78579	-0.824019	-0.93774
	10922	FASTK	NM_006712	-0.367737	-0.396972	-0.764302	-0.824016	0.612458
	4155	MBP	NM_001025098	-1.37645	-2.45083	-1.20113	-0.823769	0.499188
	54434	SSH1	NM_018984	-1.03627	-0.45681	-0.892633	-0.823687	0.787024
	2254	FGF9	NM_002010	-0.48167	0.146323	-0.642579	-0.823658	0.805609
	54899	PXK	NM_017771	0.389504	0.317508	1.46126	-0.823597	-0.601032
	55661	DDX27	NM_017895	0.00549578	-0.736943	-1.00778	-0.823411	0.866167
	148523	C1orf51	NM_144697	-0.236617	0.112654	-0.584058	-0.823375	-0.0145638
	10611	PDLIM5	NM_006457	0.63685	-0.867747	0.49661	-0.823235	-0.68086
	10730	YME1L1	NM_014263	-1.48782	-3.03324	-1.85856	-0.823171	1.00448
	27347	STK39	NM_013233	-0.0254296	0.0869227	0.0552232	-0.823112	-0.19665
	19411	Rarg	NM_011244	-0.690854	-0.310722	0.110952	-0.822768	0.320298
	9399	STOML1	NM_004809	-0.0282568	0.693121	0.158944	-0.82237	0.360146
	7170	TPM3	NM_152263	-1.02581	0.404285	-0.675871	-0.822192	-0.272522
	64397	ZFP106	NM_022473	-0.637238	0.18573	0.0086616	-0.821789	-0.030109
	9694	TTC35	NM_014673	-0.751603	-0.166678	0.106886	-0.821697	-0.432587
	9028	RHBDL1	NM_003961	-0.0633737	-0.472842	-1.70595	-0.821607	1.07489
	148979	GLIS1	NM_147193	0.991161	-1.59266	-1.32913	-0.821529	0.711006
	2824	GPM6B	NM_001001994	0.357291	-0.325829	-0.444427	-0.821457	0.145597
	4052	LTBP1	NM_000627	-0.234427	-0.465057	-0.335345	-0.82118	0.490119
	83887	TTLL2	NM_031949	-0.163224	-0.646876	0.0809707	-0.821019	0.24459
	8826	IQGAP1	NM_003870	-0.479051	-0.741406	0.277879	-0.820909	0.276881
	65266	WNK4	NM_032387	-0.81265	-0.333346	-0.514146	-0.820729	0.975584
	54896	PQLC2	NM_017765	-0.0456243	0.443934	-0.404824	-0.820069	-0.428206
	402	ARL2	NM_001667	-0.233832	-0.534861	0.467982	-0.819635	1.218
	689	BTF3	NM_001207	-0.7569	-0.74732	-0.250438	-0.819504	-0.181497
	9050	PSTPIP2	NM_024430	-0.549272	-0.522714	-0.75994	-0.819137	0.855471
	3753	KCNE1	NM_000219	-2.1213	-2.47455	-2.63305	-0.819087	0.154981
	1847	DUSP5	NM_004419	-0.130756	0.567956	0.256075	-0.818998	-0.151913
	391766		XM_373077	0.4317	0.671797	-0.624247	-0.818614	-0.252547
	6829	SUPT5H	NM_003169	-2.39438	-1.05615	0.188015	-0.818487	2.45728
	4493	MT1E	NM_175617	0.274165	0.0372172	-0.938039	-0.81837	0.0504941
	6687	SPG7	NM_003119	-0.100915	-0.495946	-0.867633	-0.817813	0.637344
	64083	GOLPH3	NM_022130	-0.233858	0.0596573	-0.0960428	-0.817085	0.423176
	509	ATP5C1	NM_005174	0.205345	-0.230032	0.777856	-0.816642	-0.194764
	3120	HLA-DQB2	NM_182549	0.343848	0.214928	-0.641641	-0.816082	0.230666
	131096	KCNH8	NM_144633	0.757747	0.109677	0.602976	-0.815937	-0.262422
	482	ATP1B2	NM_001678	-0.38963	-0.656383	-0.730902	-0.815745	0.54622
	56121	PCDHB15	NM_018935	-0.274709	-0.680513	-0.4302	-0.815541	0.273971
	59283	CACNG8	NM_031895	-0.242484	-0.126902	-0.0212612	-0.815257	-0.00826143
	133418	EMB	NM_198449	0.993037	0.167862	0.632445	-0.814524	-0.206643
	146434	ZNF597	NM_152457	-0.0992015	-0.638837	-0.323784	-0.812794	0.339107
	51809	GALNT7	NM_017423	-0.264185	0.730256	0.464634	-0.811756	-0.482361
	2861	GPR37	NM_005302	-0.297814	0.130285	-0.128121	-0.811551	0.853057
	125981	ACER1	NM_133492	0.0709995	-0.284769	0.0797703	-0.811293	0.184103
	54464	XRN1	NM_019001	-0.16881	-0.787785	-0.352894	-0.811154	-0.388309
	440044	SLC22A20	NM_001004326	-0.242002	0.167879	-0.429981	-0.811066	-0.663689
	10587	TXNRD2	NM_006440	0.456193	-0.0442616	0.739602	-0.810553	0.416726
	152	ADRA2C	NM_000683	-0.415279	-0.874348	-0.555555	-0.810031	0.476696
	6050	RNH1	NM_002939	-0.431281	-0.250093	-0.370185	-0.810015	0.0155667
	3932	LCK	NM_005356	-0.981491	0.780698	-1.11163	-0.809557	0.1065
	8326	FZD9	NM_003508	-0.48245	0.105363	-0.031164	-0.809399	0.210234
	55778	ZNF839	NM_018335	-0.191464	0.0241018	0.749244	-0.809161	0.15256
	143098	MPP7	NM_173496	0.36701	0.0766754	0.364245	-0.808206	0.212561
	54513	TDRD4	NM_019038	-1.41257	-0.757077	-0.974047	-0.808148	-0.00384243
	7545	ZIC1	NM_003412	0.654603	-0.709202	0.533092	-0.807908	0.0309269
	11126	CD160	NM_007053	0.341761	0.438965	-0.653911	-0.806907	0.464409
	5267	SERPINA4	NM_006215	0.0301735	-0.466022	-1.88225	-0.806638	0.843586
	25794	FSCN2	NM_012418	-0.292291	-0.996612	-0.790121	-0.806552	1.34146
	366	AQP9	NM_020980	0.587046	0.344089	0.917873	-0.80609	-0.278317
	54942	C9orf6	NM_017832	-0.101073	-0.444437	-0.231179	-0.805944	0.586879
	161394	C14orf174	NM_001010860	0.388938	0.627704	0.415109	-0.80561	-0.343938
	81693	AMN	NM_030943	0.0878494	0.108286	-0.256636	-0.805431	0.470778
	6690	SPINK1	NM_003122	0.328461	-0.4544	0.0691139	-0.805228	0.234129
	11177	BAZ1A	NM_013448	-0.945323	-1.12698	0.141949	-0.805158	0.777924
	9854	C2CD2L	NM_014807	0.689416	-1.14389	0.016155	-0.804395	-0.108431
	55832	CAND1	NM_018448	0.843186	-0.103403	0.738636	-0.804244	-0.248983
	5799	PTPRN2	NM_002847	0.139813	0.47229	-0.386522	-0.804235	-0.369116
	29106	SCG3	NM_013243	-0.848704	-0.635292	0.426633	-0.804011	0.112244
	374291	NDUFS7	NM_024407	-1.66233	-0.789919	-1.76988	-0.803815	-0.155657
	3356	HTR2A	NM_000621	0.120785	0.259131	-1.34656	-0.803691	-0.896329
	51174	TUBD1	NM_016261	0.514423	0.386521	0.896432	-0.803502	-0.627444
	10978	CLP1	NM_006831	-0.478121	0.05906	-0.295454	-0.803464	-0.00172691
	123872	LRRC50	NM_178452	-0.132669	-0.47571	-1.06855	-0.803075	0.0962115
	3109	HLA-DMB	NM_002118	-0.500044	-0.358767	0.218866	-0.802767	0.308328
	54984		NM_017884	0.473953	-0.0886295	-0.790479	-0.80273	0.282349
	1716	DGUOK	NM_001929	-0.242884	-0.908895	-0.643834	-0.802639	0.307916
	129025	ZNF280A	NM_080740	0.244941	-1.05022	0.325941	-0.802611	-0.133872
	6648	SOD2	NM_000636	0.480713	-0.168894	-0.457866	-0.801976	0.264946
	10166	SLC25A15	NM_014252	-0.601505	-1.05379	-0.176146	-0.800971	-0.0745227
	617	BCS1L	NM_004328	-0.909861	-0.636963	-0.325138	-0.800701	0.486098
	685	BTC	NM_001729	0.566499	0.151084	-0.0237339	-0.798755	0.336153
	143158		XM_084445	0.539895	-0.26562	-0.00640222	-0.798361	0.590874
	340419	RSPO2	NM_178565	-0.0962646	0.13383	0.391322	-0.798143	-0.149426
	5948	RBP2	NM_004164	-0.293247	0.137191	-0.195206	-0.797246	0.184867
	51741	WWOX	NM_016373	-2.05437	-0.57002	0.436807	-0.796512	1.39106
	339390	CLEC4G	NM_198492	-0.0704248	-0.33951	-1.16467	-0.795876	0.827978
	347404	LANCL3	NM_198511	-0.82501	-0.236861	-0.0863439	-0.795598	-0.231139
	220027		XM_166248	-1.82682	-0.649717	-1.20711	-0.795303	0.443598
	50614	GALNT9	NM_021808	-0.73032	-0.405545	-0.238441	-0.795243	0.179273
	11171	STRAP	NM_007178	0.0483092	0.112659	1.15099	-0.795138	-1.302
	127247	ASB17	NM_080868	-0.712303	-0.567182	0.76797	-0.794368	-0.555603
	2846	LPAR4	NM_005296	-0.150274	0.188512	0.125235	-0.793894	0.208701
	8790	FPGT	NM_003838	0.0138278	0.385105	0.526836	-0.793875	0.237609
	9398	CD101	NM_004258	-0.423709	0.0294341	-0.757924	-0.793615	0.248067
	158983	H2BFWT	NM_001002916	0.489583	-0.158023	0.355289	-0.793353	0.795849
	26030	PLEKHG3	XM_085127	-1.03419	-0.567339	-1.25808	-0.793313	0.78846
	83758	RBP5	NM_031491	-0.485721	-0.353684	-1.55422	-0.792873	0.659114
	27290	SPINK4	NM_014471	-0.707421	-0.127152	-1.38839	-0.79282	0.226132
	84934	C12orf52	NM_032848	-0.0661137	-0.605119	-0.0955978	-0.792632	0.297763
	24141	C20orf103	NM_012261	0.00329839	0.5383	-0.132764	-0.7926	-0.535127
	56110	PCDHGA5	NM_018918	-0.378765	-0.703141	-0.123152	-0.792549	0.623785
	346085	GAPDHL18	XM_294070	0.230996	0.411785	0.0778365	-0.791846	0.181948
	51151	SLC45A2	NM_016180	-0.135127	-0.190538	-1.1839	-0.791443	-0.115141
	26229	B3GAT3	NM_012200	-1.19824	-0.424793	-1.99813	-0.791006	-0.133616
	79803	HPS6	NM_024747	-0.185405	-0.0988993	-0.202393	-0.790529	0.238773
	10612	TRIM3	NM_006458	0.648692	-0.0930292	0.404818	-0.790473	-0.252014
	10767	HBS1L	NM_006620	-0.110148	-0.232602	-0.366244	-0.790006	0.0848602
	51506	UFC1	NM_016406	0.386345	-1.41741	0.321215	-0.789489	0.180911
	2168	FABP1	NM_001443	-0.793788	-0.17724	-0.110863	-0.789147	-0.224313
	9955	HS3ST3A1	NM_006042	-0.321201	0.204022	-0.136477	-0.788464	0.0739729
	92196	DAPL1	NM_001017920	-0.166455	0.135578	0.0482169	-0.788037	0.141072
	9047	SH2D2A	NM_003975	0.208287	0.527389	0.689355	-0.788014	-1.28982
	8225	GTPBP6	NM_012227	-0.864113	-1.05883	-0.746333	-0.78795	0.394201
	84447	SYVN1	NM_032431	0.333597	-0.541538	-1.0456	-0.787619	0.0022557
	5274	SERPINI1	NM_005025	0.11733	-0.799878	0.888003	-0.787557	0.991041
	6921	TCEB1	NM_005648	0.227037	0.47923	0.414961	-0.78724	0.186092
	9791	PTDSS1	NM_014754	-0.0358286	0.183525	-0.318243	-0.786967	-0.0326466
	57489	ODF2L	NM_020729	0.426988	-1.20464	0.148479	-0.786736	0.55288
	403113	ZNF842	NM_203381	-0.205925	-0.648208	-0.510151	-0.786423	0.600278
	4053	LTBP2	NM_000428	-0.0644213	-0.423048	-0.0322686	-0.786006	0.0554146
	55231	CCDC87	NM_018219	-0.0371464	0.144881	-0.560893	-0.785985	0.936728
	117583	PARD3B	NM_057177	0.554063	-0.634035	1.62314	-0.785684	-0.872931
	5598	MAPK7	NM_139032	-0.893969	-0.0749971	-1.40052	-0.785681	0.25827
	386617	KCTD8	NM_198353	0.109169	-0.0647436	-0.0578238	-0.785427	0.542888
	57002	C7orf36	NM_020192	-0.210288	-0.161002	-0.323456	-0.785236	0.851355
	11056	DDX52	NM_007010	0.413417	-1.26621	-0.736999	-0.784946	2.43502
	316	AOX1	NM_001159	0.293244	0.786485	0.606533	-0.784604	1.01655
	10741	RBBP9	NM_006606	0.865044	0.573242	0.523231	-0.784584	-0.0375649
	10051	SMC4	NM_005496	-0.871977	0.272335	0.125906	-0.784264	0.0633772
	8351	HIST1H3D	NM_003530	-0.475837	-0.660609	-1.94655	-0.784216	0.315999
	55773	TBC1D23	NM_018309	0.803752	0.0303977	0.609191	-0.784124	-0.087579
	199	AIF1	NM_001623	0.11691	-0.127575	-0.256613	-0.784074	0.230603
	3683	ITGAL	NM_002209	-0.309038	-0.220224	-0.304583	-0.783771	-0.13321
	145501	ISM2	NM_182509	0.350047	0.269623	-0.989209	-0.783575	0.536153
	5542	PRB1	NM_005039	-0.541481	0.0272838	-0.307293	-0.783168	-0.0267716
	2353	FOS	NM_005252	-0.352908	0.601635	0.0698249	-0.78309	0.684831
	6504	SLAMF1	NM_003037	-0.643005	0.463187	-2.07396	-0.783038	0.992282
	54065	FAM165B	NM_058182	0.00316987	0.27818	0.0334579	-0.782839	0.467493
	23002	DAAM1	NM_014992	0.0524198	0.292884	-0.0493127	-0.782817	-0.230663
	1852	DUSP9	NM_001395	-0.889977	-0.167952	-0.734558	-0.782207	0.0513421
	9899	SV2B	NM_014848	-0.364904	-0.374476	-0.579232	-0.78213	0.548262
	4898	NRD1	NM_002525	-0.16353	0.716257	0.76215	-0.782029	-0.673549
	9294	S1PR2	NM_004230	-0.31115	-1.3303	-0.043949	-0.781853	0.0989753
	56134	PCDHAC2	NM_018899	-0.154161	-0.395539	-0.618944	-0.781696	0.598905
	7337	UBE3A	NM_000462	-0.145973	0.627225	0.344417	-0.781323	-0.533216
	5211	PFKL	NM_002626	-0.877966	-0.781692	-0.690856	-0.7812	0.378029
	200879	LIPH	NM_139248	0.459532	-0.0269806	-0.633993	-0.780995	0.414712
	6046	BRD2	NM_005104	-1.16298	0.561098	0.59288	-0.780803	0.253427
	2177	FANCD2	NM_033084	-0.361286	-1.97514	0.503278	-0.780592	0.416743
	51263	MRPL30	NM_016503	-0.161622	-0.298778	-1.30197	-0.780337	-0.925094
	64860	ARMCX5	NM_022838	0.0968586	0.244426	0.305013	-0.780283	-0.420696
	513	ATP5D	NM_001687	-0.291573	0.259552	-0.870483	-0.779943	0.0157197
	2896	GRN	NM_002087	0.21402	-0.544815	-0.42347	-0.779599	-0.012873
	201232	SLC16A13	NM_201566	-0.975634	-0.640585	-0.0449027	-0.778667	1.29315
	26532	OR10H	NM_013938	-0.203533	0.0647652	-0.87585	-0.778306	-0.096567
	5583	PRKCH	NM_006255	-0.307509	-0.984953	-0.37544	-0.778215	0.303889
	51062	ATL1	NM_015915	-0.25672	-2.80274	0.36734	-0.778206	-0.803538
	1389	CREBL2	NM_001310	0.69796	-0.492509	-0.255314	-0.777896	0.375537
	9760	TOX	XM_376776	0.174352	-0.222835	-0.111971	-0.777708	0.536797
	8702	B4GALT4	NM_003778	0.114125	0.349493	-0.404949	-0.777149	0.443983
	286380	FOXD4L3	NM_199135	-0.146747	0.106472	-0.0088143	-0.776853	-0.550333
	29916	SNX11	NM_013323	-0.175147	-0.208357	-0.368329	-0.775414	0.234628
	9354	UBE4A	NM_004788	0.690823	0.0915322	0.702017	-0.774913	-0.999788
	199699	DAND5	NM_152654	-0.804332	-1.31362	-0.397353	-0.774885	0.0441539
	390427		XM_372498	0.0776757	0.187167	-1.38768	-0.774756	0.69287
	26018	LRIG1	NM_015541	-0.0696151	0.0437512	-0.0565308	-0.774511	0.245164
	386678	KRTAP10-11	NM_198692	2.22332	0.34011	-0.252512	-0.774238	-0.300181
	4026	LPP	NM_005578	-0.291005	0.155016	-0.138793	-0.773602	0.0453445
	4300	MLLT3	NM_004529	0.29174	0.122042	-0.353031	-0.773546	-0.17304
	85481	PSKH2	NM_033126	-0.713188	-1.95014	-0.511747	-0.773364	1.59092
	26025	PCDHGA12	NM_003735	-0.558219	-0.254063	-0.358852	-0.773358	0.22032
	9266	CYTH2	NM_017457	-0.576367	1.19925	-0.0991606	-0.77335	0.448702
	3699	ITIH3	NM_002217	-0.0537019	-0.855403	-0.984495	-0.773132	0.188707
	80352	RNF39	NM_025236	-0.818024	0.269563	-0.355149	-0.772747	0.164269
	151056	PLB1	NM_153021	0.533123	0.832024	-0.537584	-0.771822	-0.568074
	8115	TCL1A	NM_021966	-0.514021	-0.470875	-0.447417	-0.771789	0.500423
	51750	RTEL1	NM_016434	-0.128212	-0.193265	-0.949441	-0.771738	0.762137
	26073	POLDIP2	NM_015584	-1.56282	-0.54023	1.18232	-0.771208	-0.353389
	79971	GPR177	NM_024911	0.268891	-0.0952451	0.37297	-0.770477	-0.161046
	84312	BRMS1L	NM_032352	-0.347931	0.333375	-0.119336	-0.770007	-0.0623059
	199777	ZNF626	NM_145297	-0.356106	0.0490738	-0.765979	-0.769848	-0.277391
	5966	REL	NM_002908	0.528869	0.0559013	-0.600885	-0.768988	0.505592
	79155	TNIP2	NM_024309	0.697375	-0.0229639	0.285329	-0.768752	-0.400683
	80332	ADAM33	NM_025220	-0.293944	0.222519	-1.23199	-0.768505	0.357423
	29119	CTNNA3	NM_013266	-0.448013	-0.277589	-0.0787599	-0.767428	0.185238
	139341	FUNDC1	NM_173794	-0.0273064	0.0978859	0.133994	-0.76718	-0.466947
	80345	ZSCAN16	NM_025231	0.139694	0.256318	0.435963	-0.76712	-0.584465
	55624	POMGNT1	NM_017739	-0.0117713	-0.306554	-0.232725	-0.767112	0.389155
	29980	DONSON	NM_145794	-0.2705	-0.161764	0.18942	-0.76689	-0.710694
	388939	C2orf71	NM_001029883	-0.43154	0.0178133	-0.570788	-0.766874	-0.389663
	2350	FOLR2	NM_000803	-0.389004	-0.437181	0.0112673	-0.766502	0.329017
	83858	ATAD3B	NM_031921	0.0673578	-0.342837	0.763761	-0.766467	1.09352
	4216	MAP3K4	NM_005922	-0.0868588	-0.167611	0.095445	-0.766373	0.000332372
	1459	CSNK2A2	NM_001896	-0.0295149	-0.256533	-0.67317	-0.766057	0.220064
	55501	CHST12	NM_018641	-0.684867	-1.59523	-0.358219	-0.765653	0.0957886
	1613	DAPK3	NM_001348	0.525808	-0.258632	0.0216646	-0.765454	0.111608
	2487	FRZB	NM_001463	-0.694949	-0.292114	0.240715	-0.764856	0.0330707
	80351	TNKS2	NM_025235	-0.369088	0.229815	0.123952	-0.764769	-0.0288758
	7748	ZNF195	NM_007152	1.02061	-0.048186	0.625632	-0.764272	0.648867
	51274	KLF3	NM_016531	-0.452978	0.0927844	-0.642965	-0.763394	-0.0795908
	22901	ARSG	NM_014960	-0.325854	-0.782732	-1.10352	-0.763379	0.537122
	4548	MTR	NM_000254	-0.188299	-0.97547	-0.92119	-0.762905	0.402571
	10267	RAMP1	NM_005855	-2.37954	-1.10358	-1.10194	-0.762365	0.177031
	9112	MTA1	NM_004689	0.0598582	-0.71373	-0.490239	-0.762343	0.411107
	2104	ESRRG	NM_206595	0.105262	-1.80266	1.80496	-0.762133	-0.565642
	113235	SLC46A1	NM_080669	-0.583716	-0.222137	-0.0330618	-0.7619	0.308791
	150681	OR6B3	NM_173351	-0.670931	-0.276347	-0.919583	-0.761844	0.051282
	90956	ADCK2	NM_052853	-0.442977	0.205972	-0.543864	-0.761653	-0.0855114
	64118	DUS1L	NM_022156	-0.311133	-0.532249	-0.26567	-0.761574	0.412397
	30846	EHD2	NM_014601	-0.615331	-1.75999	-1.25	-0.761366	-0.0544197
	3451	IFNA17	NM_021268	-1.0839	-0.207326	-0.270044	-0.761296	-0.00853239
	9022	CLIC3	NM_004669	-0.574815	-0.260679	-0.935283	-0.760726	0.329508
	4000	LMNA	NM_170707	-1.06152	-0.859894	-0.821971	-0.76025	0.6082
	667	DST	NM_001723	0.121432	-0.433478	-0.0387694	-0.760224	-0.598053
	119016	AGAP4	NM_133446	0.204964	-0.26562	0.102467	-0.760166	0.80676
	5957	RCVRN	NM_002903	-0.838065	-0.284519	-0.432723	-0.759952	0.944968
	4148	MATN3	NM_002381	-0.205283	0.215647	0.104537	-0.759859	0.434061
	255239	ANKK1	NM_178510	-0.5868	-0.621376	0.0483726	-0.759721	-0.04423
	26258	PLDN	NM_012388	0.42557	0.0946781	0.494705	-0.759688	0.383976
	819	CAMLG	NM_001745	-0.350741	0.158461	-0.46061	-0.759627	0.125459
	123263	MTFMT	NM_139242	-0.582307	-0.545721	-0.588961	-0.759458	-0.0434798
	390683		XM_372614	-0.918894	0.203808	-1.00545	-0.75943	0.377699
	80854	SETD7	NM_030648	-0.635348	-0.37682	1.12743	-0.75941	0.672355
	10112	KIF20A	NM_005733	0.067574	-1.03039	-1.42123	-0.759362	-0.0078533
	3614	IMPDH1	NM_183243	-0.153386	0.0425549	0.047315	-0.759116	0.374382
	1360	CPB1	NM_001871	-0.773696	-0.444089	-0.314367	-0.758872	0.575972
	408263	C5orf40	NM_001001343	0.0314923	-0.734783	-1.70452	-0.758765	1.17467
	7803	PTP4A1	NM_003463	-0.336238	-1.33327	0.366936	-0.758739	-0.673511
	8687	KRT38	NM_006771	-0.0025945	-0.640443	-0.922183	-0.758539	-0.0399052
	9563	H6PD	NM_004285	-0.755669	-0.372796	-0.92649	-0.758481	0.32885
	5925	RB1	NM_000321	0.0536632	-0.475126	0.20152	-0.758438	0.0715483
	80230	RUFY1	NM_025158	-0.398429	0.0695623	-0.327782	-0.758224	-0.110594
	1617	DAZ1	NM_004081	-0.207334	-0.00368346	-0.637817	-0.757844	0.253301
	56660	KCNK12	NM_022055	-0.358007	-0.303541	0.00546212	-0.757289	-0.139023
	7626	ZNF75D	NM_007131	-0.890059	-0.519811	-0.955591	-0.757041	0.590446
	389692	MAFA	NM_201589	-1.46331	-0.50573	-1.80911	-0.756874	1.12621
	79145	CHCHD7	NM_024300	0.441479	0.630106	0.787451	-0.756854	-0.503042
	11280	SCN11A	NM_014139	0.0418519	-0.251363	0.0328493	-0.756823	0.584116
	10576	CCT2	NM_006431	-0.10489	-0.341221	0.0566459	-0.756172	0.657223
	60673	C12orf44	NM_021934	1.94498	0.110992	1.49693	-0.756161	-1.23405
	4139	MARK1	NM_018650	-0.68284	-1.61258	-0.409428	-0.755648	0.0296469
	29974	A1CF	NM_138933	0.386674	-1.05484	-0.230694	-0.755183	0.917998
	401265	KLHL31	NM_001003760	0.67336	0.0258486	-0.104456	-0.754662	-1.60045
	6338	SCNN1B	NM_000336	-0.70669	-0.349837	-0.0242474	-0.754264	0.511737
	3290	HSD11B1	NM_181755	0.666037	0.826741	0.378305	-0.753678	-0.476291
	5265	SERPINA1	NM_000295	-0.582067	-0.661803	-0.402599	-0.753648	0.672613
	2017	CTTN	NM_005231	0.333747	0.156452	0.00897632	-0.753628	-0.188619
	117196	MRGPRX4	NM_054032	-0.490287	-0.24819	-0.0319821	-0.753168	0.0364015
	5540	PPYR1	NM_005972	0.0937169	-0.138074	-0.102608	-0.752852	0.0969878
	51	ACOX1	NM_004035	-0.329003	-0.110568	-0.564926	-0.752386	0.309694
	163859	C1orf55	NM_152608	-0.44151	-0.204047	-0.109348	-0.752003	1.0084
	164091	PAQR7	NM_178422	-0.624432	0.818371	-0.784511	-0.75191	0.216953
	105	ADARB2	NM_018702	0.0497216	0.709246	-0.323828	-0.751866	-0.541908
	8814	CDKL1	NM_004196	-0.736516	-0.611681	0.371537	-0.751851	-0.269724
	148252	DIRAS1	NM_145173	0.718982	0.407126	0.167443	-0.751783	-0.125658
	9214	FAIM3	NM_005449	-0.4716	-0.240476	-1.60074	-0.751463	0.190386
	3563	IL3RA	NM_002183	1.06454	-0.200185	-0.179474	-0.751355	1.33459
	7508	XPC	NM_004628	0.455333	0.279377	0.236318	-0.751319	0.404334
	6801	STRN	NM_003162	0.0873109	-0.542445	-0.125627	-0.751243	-0.506746
	84142	FAM175A	NM_139076	1.50974	0.465284	1.63304	-0.750888	-0.762402
	23621	BACE1	NM_012104	-0.151217	-0.0823279	-0.0196364	-0.75052	0.415229
	7737	RNF113A	NM_006978	-0.711821	-1.39586	-1.0241	-0.750505	0.419713
	119032	C10orf32	NM_144591	-0.322967	0.285582	-0.68636	-0.75042	0.190074
	402201		XM_377878	-0.175397	-0.0356146	-0.123746	-0.749916	-0.093448
	135295	SFRS13B	NM_080743	-0.287651	-0.539517	-0.170978	-0.749505	0.730457
	6715	SRD5A1	NM_001047	0.583714	-0.122706	-0.251444	-0.748822	0.00107282
	7020	TFAP2A	NM_003220	-0.811778	-0.669078	-0.236313	-0.748771	0.317888
	9154	SLC28A1	NM_004213	-0.0923558	0.0959524	-0.83502	-0.748544	-0.245526
	57185	NIPAL3	NM_020448	0.364758	0.2416	-1.06169	-0.748457	-0.0415961
	29080	CCDC59	NM_014167	-0.0619932	0.0360597	0.173653	-0.74805	0.150194
	29122	PRSS50	NM_013270	-0.704227	-0.663038	-0.840498	-0.747554	1.46644
	9310	ZNF235	NM_004234	0.34921	-0.147735	-0.190912	-0.747496	0.255432
	414060	TBC1D3C	NM_001001418	-0.961266	-0.967124	-0.135335	-0.747421	0.543337
	152559	PAQR3	NM_177453	-0.0769035	0.167965	-0.353805	-0.747066	0.208286
	4060	LUM	NM_002345	-0.164813	-0.152775	0.0493992	-0.746788	-0.293184
	83667	SESN2	NM_031459	0.634164	0.130245	0.0357666	-0.746543	-0.344649
	80014	WWC2	NM_024949	-0.562535	-0.254837	-0.727245	-0.746426	0.155986
	64772	ENGASE	NM_022759	0.750087	-0.260741	0.0536375	-0.745859	-0.16088
	10520	ZNF211	NM_006385	0.591972	-0.520477	-0.512798	-0.745707	0.552062
	391661		XM_373028	-0.450296	-0.553599	0.413391	-0.745701	-0.14224
	84219	WDR24	NM_032259	-0.546341	-0.760445	-0.855605	-0.745541	0.328571
	55808	ST6GALNAC1	NM_018414	-0.755926	0.130363	0.0970209	-0.745511	-0.728731
	2297	FOXD1	NM_004472	0.142047	-0.449305	0.0485571	-0.745269	-0.225359
	51222	ZNF219	NM_016423	0.0723828	0.103179	-0.0589735	-0.7452	0.211677
	5499	PPP1CA	NM_002708	0.0553742	0.27968	-1.34415	-0.745141	-0.132847
	5207	PFKFB1	NM_002625	0.297611	-0.00247015	1.21588	-0.744913	0.403845
	132243	H1FOO	NM_153833	-1.02824	-0.889371	-0.537966	-0.744801	0.579111
	5316	PKNOX1	NM_004571	0.752541	-0.604355	-0.970788	-0.744416	-1.12524
	4957	ODF2	NM_002540	-0.363307	0.0220548	0.0608915	-0.743532	0.00857482
	80183	C13orf18	NM_025113	0.258853	-0.582565	-0.535224	-0.743335	0.357349
	4793	NFKBIB	NM_002503	0.175475	-0.126524	0.0544779	-0.742731	0.543976
	3903	LAIR1	NM_002287	0.806896	0.643642	0.213746	-0.742393	-0.878333
	347732	CATSPER3	NM_178019	-0.469535	-0.25663	-0.47107	-0.742256	0.216268
	92979	MARCH9	NM_138396	0.966833	-0.532299	0.967041	-0.741704	-1.17229
	54852	PAQR5	NM_017705	-0.380324	0.29054	-0.0447671	-0.74149	-0.432934
	1543	CYP1A1	NM_000499	-0.014682	-0.808273	-1.54729	-0.741422	2.11521
	9949	AMMECR1	NM_015365	0.143792	-0.0446155	0.333464	-0.741284	-0.106696
	4974	OMG	NM_002544	0.706343	-0.0388628	0.528459	-0.740634	-0.180282
	115004	C6orf150	NM_138441	-0.210051	-0.155394	0.0410337	-0.740559	-0.0688971
	10898	CPSF4	NM_006693	-0.535015	-1.33821	0.742417	-0.740446	0.71295
	55212	BBS7	NM_018190	-1.48119	-0.865356	-0.981893	-0.740214	0.916163
	64343	AZI2	NM_022461	0.903749	-0.44474	1.45348	-0.740196	-0.0669238
	5756	TWF1	NM_002822	0.7296	0.0336426	0.82597	-0.739869	-0.876138
	4188	MDFI	NM_005586	-1.15166	-1.32328	-0.276016	-0.739835	0.0444743
	79718	TBL1XR1	NM_024665	0.01241	0.285306	0.631028	-0.738832	0.359046
	80321	CEP70	NM_024491	0.130154	-0.518125	0.935683	-0.738593	0.396154
	400499		NM_001013671	-0.291552	-0.241107	-0.990342	-0.738482	0.476638
	6014	RIT2	NM_002930	-0.0827865	-0.42969	0.111245	-0.73845	0.269317
	401198		XM_371755	0.544732	0.466906	1.63552	-0.738089	-1.21615
	337970	KRTAP19-3	NM_181609	-0.116576	-0.11844	0.034723	-0.73722	0.11264
	285672	SFRS12IP1	NM_173829	0.562825	-0.0566036	-0.412634	-0.736957	-0.0648034
	51542	VPS54	NM_001005739	0.350786	0.0460842	-0.316325	-0.736868	0.363804
	735	C9	NM_001737	0.0399635	-0.189944	-0.857746	-0.73664	0.785694
	3083	HGFAC	NM_001528	-1.1154	-1.14528	-1.94771	-0.736108	0.219096
	80068		XM_496701	-0.182498	-1.09331	-0.989783	-0.735988	-0.0226516
	7711	ZNF155	NM_003445	0.279084	-2.33685	0.262752	-0.735142	0.211777
	37	ACADVL	NM_000018	-0.0695915	-1.33647	-0.440926	-0.734329	-0.687183
	90861	HN1L	NM_144570	-0.503088	0.303918	-0.234568	-0.734267	-0.271189
	38	ACAT1	NM_000019	-0.220158	0.0653651	-0.313524	-0.734108	-0.199816
	5597	MAPK6	NM_002748	1.13361	1.47695	0.449471	-0.73391	-1.58533
	151393	FAM82A1	NM_144713	-0.484715	0.230658	0.566033	-0.733608	0.199216
	4775	NFATC3	NM_004555	-0.359139	0.0248323	-0.130998	-0.733474	-0.0605684
	2222	FDFT1	NM_004462	-0.727724	-0.181578	-1.12269	-0.732967	0.0828987
	255027	MPV17L	NM_173803	-0.178609	-0.844554	-1.64721	-0.732597	0.314198
	80347	COASY	NM_025233	0.0119316	-0.64552	-0.44238	-0.732586	0.0853819
	10244	RABEPK	NM_005833	0.257311	-0.350471	-0.00201602	-0.731844	-0.226568
	57680	CHD8	XM_370738	-0.245034	0.445497	0.476726	-0.731798	-0.705353
	58475	MS4A7	NM_021201	-0.0940468	-0.814757	-0.570931	-0.73145	-0.405162
	16	AARS	NM_001605	-0.351635	-0.814147	-0.0557762	-0.731104	-0.0380511
	64067	NPAS3	NM_022123	-0.880681	-0.239345	-0.191035	-0.730831	1.33864
	9342	SNAP29	NM_004782	-0.43295	-0.420406	-0.0903825	-0.730661	0.059881
	57727	NCOA5	NM_020967	-0.239085	1.1294	-0.380712	-0.730639	0.416605
	54429	TAS2R5	NM_018980	-0.690587	-0.521087	0.52872	-0.730248	-0.369248
	63895	FAM38B	NM_022068	-0.61415	-0.470173	-3.22715	-0.730031	-0.907641
	203054	ADCK5	NM_174922	-0.434398	0.0461058	-0.553288	-0.729752	0.750777
	5097	PCDH1	NM_002587	-0.618348	-0.277057	-2.22864	-0.729533	0.505453
	26259	FBXW8	NM_012174	-0.262648	0.212085	0.188301	-0.728194	0.0792838
	7434	VIPR2	NM_003382	-0.142655	0.0387188	0.287088	-0.727889	0.362849
	83445	GSG1	NM_031289	0.109244	1.29408	-0.179643	-0.727266	-0.865143
	6322	SCML1	NM_006746	0.310338	-0.630606	0.498868	-0.726673	0.955801
	4141	MARS	NM_004990	-1.39955	-0.0508113	-0.224108	-0.726452	0.0625116
	2817	GPC1	NM_002081	-1.54667	-1.22588	-1.1466	-0.726349	0.46015
	83658	DYNLRB1	NM_014183	0.151154	0.478306	-0.777057	-0.725781	-0.319106
	3798	KIF5A	NM_004984	0.297853	-0.672978	0.321088	-0.725575	1.74556
	26523	EIF2C1	NM_012199	0.549402	-0.0291745	0.584427	-0.725519	-0.282879
	1618	DAZL	NM_001351	-0.695755	-0.00190089	0.0244495	-0.725484	-0.226203
	84193	SETD3	NM_199123	-0.0557168	-0.184313	-0.717208	-0.725316	0.37242
	23538	OR52A1	NM_012375	-0.355696	-0.408135	-0.567499	-0.725137	0.219411
	79444	BIRC7	NM_022161	0.531474	0.574998	0.71325	-0.724929	0.0581653
	22918	CD93	NM_012072	-0.0590093	0.0398435	-0.25211	-0.724696	0.182334
	3149	HMGB3	NM_005342	0.386631	0.259113	-0.353522	-0.724231	0.0477959
	1870	E2F2	NM_004091	-0.617351	0.0299131	-1.18083	-0.724037	-0.00666875
	23645	PPP1R15A	NM_014330	-0.659608	0.586934	0.178739	-0.72388	0.479563
	115908	CTHRC1	NM_138455	-0.156376	0.0574779	-0.271329	-0.72369	0.257299
	439921	MXRA7	NM_198530	-0.546285	-0.289616	0.306477	-0.723574	0.217642
	83999	KREMEN1	NM_032045	0.477343	-0.690774	-0.247439	-0.723484	-0.251732
	55186	SLC25A36	NM_018155	-0.249836	-0.532964	0.471378	-0.72339	0.862408
	347516	DGAT2L6	NM_198512	-0.117242	0.0440065	0.441156	-0.723144	0.12147
	7099	TLR4	NM_003266	0.484345	0.146351	-0.57011	-0.722611	0.0414199
	2118	ETV4	NM_001986	1.66168	1.54258	0.59648	-0.722512	-1.48673
	282679	AQP11	NM_173039	-0.937604	-0.519603	-0.67301	-0.721887	-0.407931
	147381	CBLN2	NM_182511	0.544841	0.432518	-0.183492	-0.721797	-0.527884
	51511		NM_016411	0.0554442	-0.383091	-0.372683	-0.72179	-0.421071
	1267	CNP	NM_033133	-1.03074	-0.298343	-0.972894	-0.721666	0.213639
	440801		XM_496503	-1.52494	0.0456687	-0.384257	-0.72164	0.705315
	342527	SMTNL2	NM_198501	-0.749573	-1.1989	-0.484224	-0.721603	0.223643
	3151	HMGN2	NM_005517	-0.196831	-0.441249	-1.15302	-0.721206	1.25148
	9020	MAP3K14	NM_003954	-0.580689	-0.220284	-0.577896	-0.721181	1.2044
	56852	RAD18	NM_020165	0.720527	0.265317	0.395537	-0.720941	0.304792
	766	CA7	NM_005182	0.144381	-1.61716	-0.501382	-0.72093	1.22524
	55075	UACA	NM_018003	0.0194838	-0.468054	-0.0204658	-0.720804	0.129765
	253512	SLC25A30	NM_001010875	-1.35679	-0.0827631	-0.0940497	-0.720705	0.0222503
	1289	COL5A1	NM_000093	-0.458015	1.40035	-0.101964	-0.720429	-0.222747
	7100	TLR5	NM_003268	1.31048	1.15719	0.684662	-0.720387	-0.932859
	3009	HIST1H1B	NM_005322	0.270045	-1.28606	0.148455	-0.720173	-0.577771
	11269	DDX19B	NM_007242	-0.240546	-0.0584899	-1.14291	-0.720147	0.0560272
	5320	PLA2G2A	NM_000300	0.308925	-0.121056	0.680115	-0.719929	0.14151
	57175	CORO1B	NM_020441	-0.0546039	-0.543761	-0.759931	-0.719739	0.220437
	79590	MRPL24	NM_024540	0.409625	0.900712	-0.237954	-0.719608	0.0871652
	64172	OSGEPL1	NM_022353	0.281338	-0.374439	-0.279083	-0.719352	-0.0929362
	5793	PTPRG	NM_002841	0.322587	-0.133726	0.238857	-0.71934	-0.376585
	2049	EPHB3	NM_004443	0.389132	0.669445	0.324261	-0.719294	0.0898091
	245718		XM_165401	-0.237958	-0.892353	-0.0355448	-0.718972	-0.0388232
	8799	PEX11B	NM_003846	0.0647305	-0.460174	-0.275266	-0.718832	-0.13701
	22986	SORCS3	NM_014978	-0.459419	-0.101787	0.284737	-0.718375	0.474342
	54776	PPP1R12C	NM_017607	0.0266963	0.234304	0.264503	-0.718105	0.834413
	140453	MUC17	NM_001004430	-0.0290961	-0.289026	-1.11049	-0.717321	-0.116117
	985	CDC2L2	NM_024011	-0.879489	-0.0682045	0.587285	-0.717243	-0.0537351
	10615	SPAG5	NM_006461	-0.215028	-0.528344	-0.224269	-0.716674	0.287311
[truncated: 13,709 more rows]
