# Supplementary material for: A negative genetic interaction map in isogenic cancer cell lines reveals cancer cell vulnerabilities
Source: Mol Syst Biol. 2013 Oct 8;9:696. doi: 10.1038/msb.2013.54 (PMC3817404; doi:10.1038/msb.2013.54)
Supplement: Supplementary Table 3 [file msb201354-s4.xlsx]

## Sheet: expression data
Supplementary Table 3	Probe Set ID	Gene Symbol	mRNA Accession	Parental HCT116 (average of replicates)	BLM-/- (avg of replicates)	Blm fold increase in blm-/-	MUS81-/-(avg of replicates)	Mus fold increase in mus-/-	PTEN-/-(avg of replicates)	PTEN- fold increase in PTEN-/-	KRAS+/- (avg of replicates)	KRAS fold increase in KRA+/- background	PTTG1-/-(avg of replicates)	PTTG1 fold increase in PTTG-/-
	8059580	DNER	NM_139072	7.15274	9.87546	6.60115	6.8447	0.807737	7.89391	1.67153	6.32056	0.561679	7.87595	1.65084
	7901720	PRKAA2	NM_006252	7.2839	9.86143	5.96914	8.89806	3.06134	7.93977	1.57556	6.92525	0.77989	7.33929	1.03914
	8140668	SEMA3A	NM_006080	8.51449	10.9564	5.43348	11.9215	10.6075	8.9953	1.39552	7.71986	0.576489	11.9419	10.7584
	8110084	MSX2	NM_002449	8.72898	10.9838	4.77263	9.07623	1.27213	8.72462	0.996978	9.03051	1.23245	8.41616	0.805064
	8175177	MBNL3	NM_018388	6.52761	8.78192	4.77107	6.74304	1.16105	6.14719	0.768214	6.79723	1.20549	5.90614	0.650011
	8166784	TSPAN7	NM_004615	7.51064	9.45124	3.83866	8.00651	1.41017	8.59245	2.11669	7.40175	0.927303	9.17196	3.16307
	8131666	ITGB8	NM_002214	7.19965	9.10952	3.75776	6.64189	0.679357	7.03124	0.889826	7.85486	1.57484	7.52711	1.2548
	8117594	HIST1H2BM	NM_003521	10.6569	12.5333	3.6716	12.2187	2.95229	10.7912	1.09757	11.1854	1.4425	12.7026	4.12889
	8176375	RPS4Y1	NM_001008	8.45754	10.3142	3.62162	5.63793	0.141648	5.49177	0.128001	5.48543	0.12744	5.43217	0.122821
	8124524	HIST1H2AK	NM_003510	8.75856	10.5653	3.49841	9.78233	2.03322	8.99319	1.1766	9.43314	1.59612	10.5757	3.52387
	8176719	EIF1AY	NM_004681	6.46488	8.25845	3.46673	4.02157	0.183861	4.00797	0.182137	3.99531	0.180545	3.89926	0.168917
	7967993	FGF9	NM_002010	7.09162	8.83263	3.3427	8.05683	1.95235	7.93436	1.79346	6.02541	0.477572	7.28253	1.14149
	8159900	GLIS3	NM_152629	7.00214	8.67062	3.17881	8.57287	2.97056	7.63124	1.54661	9.15515	4.44756	7.14153	1.10144
	7914127	IFI6	NM_002038	9.04929	10.6059	2.94157	12.5163	11.0583	10.2988	2.3776	9.30387	1.19299	10.8472	3.47723
	8112940	SSBP2	NM_012446	7.92964	9.48039	2.9297	7.62307	0.808564	7.61453	0.80379	8.88713	1.94193	7.52059	0.753122
	8169145	MUM1L1	NM_152423	6.8076	8.30734	2.82791	6.25094	0.679871	7.76872	1.94681	5.90008	0.533098	8.08891	2.43058
	8058765	FN1	NM_212482	7.41911	8.90361	2.79819	6.5356	0.542045	7.32392	0.936145	7.67354	1.19286	8.0573	1.55638
	8140534	SEMA3C	NM_006379	8.17101	9.64286	2.77377	7.79161	0.768757	8.88946	1.64541	7.4238	0.595754	7.20307	0.511237
	7922219	SELL	NM_000655	6.46239	7.93347	2.7723	5.61159	0.554476	6.46161	0.999457	6.53047	1.04832	6.63408	1.12638
	7982597	THBS1	NM_003246	7.7543	9.22414	2.76991	7.85038	1.06887	7.86291	1.07819	9.16506	2.65877	8.58047	1.77297
	8126784	PLA2G7	NM_005084	7.99955	9.46895	2.76907	7.21098	0.578917	8.66746	1.58877	7.56274	0.738763	7.94739	0.964489
	8125556	HLA-DPA1	NM_033554	6.75455	8.20697	2.73667	6.64409	0.926292	7.15764	1.32234	6.18779	0.675132	8.01156	2.39
	8178891	HLA-DPA1	NM_033554	6.75455	8.20697	2.73667	6.64409	0.926292	7.15764	1.32234	6.18779	0.675132	8.01156	2.39
	8180100	HLA-DPA1	NM_033554	7.02585	8.47574	2.73188	6.87901	0.903228	7.4277	1.3212	6.49035	0.68992	8.28992	2.40173
	8017718	AXIN2	NM_004655	7.29343	8.7384	2.72257	7.55843	1.20163	7.49159	1.14723	8.1212	1.77494	7.60083	1.23748
	8149927	CLU	NM_001831	9.48831	10.9136	2.68565	10.5443	2.07909	10.5508	2.08852	10.3135	1.77176	11.0057	2.86282
	8060503	SNORD57	NR_002738	10.5708	11.9918	2.67773	11.8659	2.4539	11.6885	2.17004	11.2354	1.58514	12.1347	2.95646
	8092501	THPO	NM_000460	5.97045	7.37669	2.65047	6.20563	1.17705	5.97898	1.00593	5.91283	0.960849	5.88684	0.943693
	7957260	GLIPR1	NM_006851	5.3556	6.75919	2.6456	5.56488	1.15611	7.10766	3.36841	5.26426	0.938655	5.02574	0.795616
	7935188	SORBS1	NM_001034954	6.0095	7.40772	2.63576	6.19464	1.13693	6.23723	1.17099	6.06325	1.03796	6.27042	1.19824
	8094301	SLIT2	NM_004787	6.94479	8.34153	2.63305	6.7465	0.871579	6.78579	0.895643	5.73728	0.433015	6.80996	0.910773
	7951133	MAML2	NM_032427	7.12053	8.51135	2.62227	7.39535	1.20985	7.58458	1.37941	6.40739	0.609992	8.47918	2.56445
	8166278	SCML1	NM_001037540	5.99774	7.38454	2.61498	5.99171	0.995828	4.65863	0.395263	5.6576	0.789961	6.66025	1.58283
	8176384	ZFY	NM_003411	5.23046	6.61422	2.60948	4.66568	0.676059	4.69153	0.688281	4.89457	0.792299	4.74747	0.715494
	7977933	SLC7A8	NM_012244	7.92554	9.28727	2.56993	8.05128	1.09106	8.19694	1.20697	7.93636	1.00753	8.35686	1.34846
	8113039	MEF2C	NM_002397	7.76328	9.1224	2.5653	7.6301	0.911824	8.43262	1.59035	9.27126	2.84413	7.97248	1.15605
	7951217	MMP7	NM_002423	5.97468	7.3194	2.5398	5.28311	0.61918	6.2145	1.18085	5.77525	0.870891	5.24424	0.602718
	8090509	RAB7A	NM_004637	5.70839	7.03873	2.51463	6.62071	1.88208	6.19536	1.4015	6.0664	1.28166	6.70194	1.99107
	8148049	NOV	NM_002514	6.98495	8.31498	2.51407	6.85459	0.913604	7.05626	1.05066	7.14908	1.12049	7.28684	1.23275
	8176578	USP9Y	NM_004654	5.90408	7.23363	2.51325	4.46551	0.368935	4.42677	0.359159	4.57802	0.398857	4.48263	0.373338
	8081288	TMEM45A	NM_018004	5.91606	7.24263	2.50806	6.37624	1.37571	6.93607	2.02794	5.5741	0.78897	6.54326	1.54456
	8160332	MLLT3	NM_004529	6.43538	7.75175	2.49038	7.28624	1.80358	6.96394	1.44248	6.90916	1.38874	6.32488	0.926266
	7986214	SLCO3A1	NM_013272	8.05048	9.36665	2.49005	6.87168	0.44172	7.6114	0.737606	9.17644	2.18247	7.37165	0.624674
	8179519	HLA-DPB1	NM_002121	6.77004	8.07481	2.47044	6.50879	0.834363	6.83497	1.04603	6.23506	0.690169	7.83847	2.09715
	8178399	NRM	NM_007243	7.75394	9.05352	2.46156	8.2864	1.44639	7.96033	1.1538	7.72536	0.980386	8.98802	2.35231
	8179683	NRM	NM_007243	7.75394	9.05352	2.46156	8.2864	1.44639	7.96033	1.1538	7.72536	0.980386	8.98802	2.35231
	8174189	TMSB15A	NM_021992	5.175	6.46936	2.45268	4.96608	0.865181	5.2226	1.03354	5.32907	1.1127	6.41758	2.36621
	8176624	DDX3Y	NM_001122665	7.14628	8.43131	2.43687	4.57693	0.16848	4.43593	0.152794	4.47504	0.156992	4.36059	0.145019
	8071809	GSTT2	NM_000854	8.91006	10.1925	2.4325	8.96236	1.03692	9.32064	1.32922	8.41234	0.708226	9.46273	1.4668
	8074962	GSTT2	NM_000854	8.91006	10.1925	2.4325	8.96236	1.03692	9.32064	1.32922	8.41234	0.708226	9.46273	1.4668
	7963054	TUBA1A	NM_006009	8.98212	10.2616	2.42747	8.92483	0.96107	9.54564	1.47787	8.77393	0.865622	10.0318	2.07006
	8129677	SGK1	NM_001143676	6.7882	8.03799	2.37807	6.54642	0.845702	7.05273	1.20125	5.95227	0.560222	7.33699	1.46286
	8121768	PKIB	NM_181794	7.0425	8.28886	2.37243	6.54704	0.709336	7.92491	1.84345	6.28264	0.590554	7.39725	1.27877
	7926596	COMMD3	NM_012071	7.40153	8.6474	2.37161	7.76539	1.28686	7.99289	1.50666	7.78426	1.30381	7.79809	1.31637
	7928882	C10orf116	NM_006829	9.14117	10.3791	2.35866	10.2658	2.18048	9.83105	1.61315	9.19895	1.04086	10.0892	1.92917
	7916112	RAB3B	NM_002867	10.042	11.2781	2.35554	10.0744	1.02265	10.3631	1.24924	9.90479	0.909246	11.5973	2.93892
	8117395	HIST1H2BF	NM_003522	9.43024	10.6643	2.35232	10.0146	1.49937	9.53823	1.07773	9.64644	1.16167	10.4569	2.03736
	8155734	FAM189A2	NM_004816	6.28215	7.50893	2.34043	7.19465	1.8823	6.54497	1.19982	7.33629	2.07647	6.91441	1.54998
	7932826	KIAA1462	NM_020848	7.69979	8.92202	2.33307	7.71634	1.01154	8.28972	1.50517	7.35772	0.788908	8.04243	1.26807
	8073068	APOBEC3C	NM_014508	9.92655	11.1373	2.31453	10.1336	1.15432	10.7198	1.73293	9.31221	0.653226	11.1434	2.32437
	8124806	NRM	NM_007243	7.66209	8.87035	2.31059	8.13945	1.39219	7.89048	1.17153	7.69133	1.02047	8.77325	2.1602
	7922525	ASTN1	NM_004319	6.16234	7.35454	2.28502	5.88547	0.825384	5.85927	0.810529	5.93707	0.855436	5.71033	0.731024
	7999588	PLA2G10	NM_003561	4.56282	5.75074	2.27825	4.72403	1.11823	4.94982	1.30768	4.87152	1.23859	5.23751	1.59625
	8124537	HIST1H3J	NM_003535	8.46909	9.65256	2.27123	8.72801	1.19659	8.1757	0.815981	8.11715	0.783533	9.58869	2.17287
	8071861	SUSD2	NM_019601	9.47755	10.6602	2.26993	10.8582	2.6039	8.84747	0.646143	8.23499	0.422623	11.0705	3.01667
	8065071	FLRT3	NM_198391	4.44662	5.62812	2.26813	3.89828	0.683805	4.34396	0.931312	4.17436	0.828019	4.02491	0.746541
	8081214	GPR15	NM_005290	5.30242	6.47372	2.25214	5.24302	0.959664	5.1466	0.897622	4.93161	0.773347	5.39818	1.06863
	7961532	ARHGDIB	NM_001175	4.93442	6.09885	2.24144	4.8011	0.911731	4.9787	1.03117	4.94283	1.00585	5.29921	1.2877
	8033233	TUBB4	NM_006087	9.23357	10.3973	2.24041	9.57126	1.26373	10.1254	1.85548	9.1967	0.974765	10.8215	3.00625
	8101622	TECR	NM_138501	11.0692	12.2295	2.23509	11.5404	1.38631	11.8818	1.75636	11.0666	0.998196	12.3866	2.49217
	8177137	UTY	NM_007125	6.16819	7.32586	2.23097	4.63974	0.346648	4.6413	0.347024	4.61986	0.341904	4.56334	0.328768
	8074606	USP18	NM_017414	8.66206	9.80902	2.21446	9.96543	2.46804	9.26803	1.522	9.00058	1.26446	8.94646	1.2179
	8098441	ODZ3	NM_001080477	5.87976	7.02562	2.21279	5.82821	0.9649	6.08752	1.1549	7.58836	3.26844	7.76521	3.69469
	8161701	TMEM2	NM_013390	7.55852	8.70148	2.20834	7.49937	0.959833	6.82178	0.600096	7.39843	0.894968	7.02918	0.692871
	8013660	ALDOC	NM_005165	9.11184	10.2537	2.20666	9.30321	1.14185	11.0889	3.9368	8.74712	0.776618	10.4001	2.44228
	7942332	FOLR1	NM_016730	7.4898	8.63091	2.2055	7.34489	0.904431	7.22865	0.834419	7.38715	0.931321	8.5537	2.09057
	7963970	SILV	NM_006928	6.62867	7.76822	2.20313	6.49105	0.909017	6.58214	0.968266	6.04079	0.665319	7.38764	1.69229
	8106743	VCAN	NM_004385	10.8186	11.9533	2.19562	10.8142	0.996896	11.3156	1.41123	9.32975	0.356287	10.2307	0.66529
	8031097	NDUFA3	NM_004542	9.42872	10.5589	2.18882	10.338	1.87805	9.98993	1.47551	9.40482	0.983572	10.8436	2.66636
	8108912	SH3RF2	NM_152550	8.89301	10.0182	2.18137	8.16909	0.605449	10.0728	2.26551	8.66991	0.85672	8.22916	0.631191
	8124391	HIST1H2AB	NM_003513	7.34457	8.46702	2.17716	7.35987	1.01066	7.24159	0.931104	6.65697	0.620884	8.40589	2.08683
	7936041	ARL3	NM_004311	7.57291	8.69252	2.17289	8.13767	1.47915	8.09099	1.43205	7.64576	1.0518	8.25373	1.60305
	8046003	GCA	NM_012198	7.34815	8.4556	2.15464	7.87675	1.44253	7.29606	0.964539	6.98169	0.775685	7.99519	1.56596
	8044933	GLI2	NM_005270	6.99163	8.09302	2.14562	7.96066	1.95753	7.10836	1.08427	7.19166	1.14872	7.9045	1.88279
	8169598	ZCCHC12	NM_173798	5.46389	6.56333	2.14272	5.75079	1.22002	6.07087	1.52307	5.72896	1.2017	7.10425	3.11744
	8071806	DDT	NM_001355	9.67041	10.7648	2.13524	9.54805	0.918686	10.4295	1.69246	9.43494	0.849409	10.33	1.57966
	8126428	TRERF1	NM_033502	7.45017	8.54171	2.13101	7.71934	1.20511	8.51641	2.09396	6.93562	0.700013	8.67856	2.34306
	7941694	RBM14	NM_006328	9.51813	10.6074	2.12762	10.2089	1.61412	9.89885	1.30198	10.2155	1.62157	10.7539	2.355
	7950644	NDUFC2	NM_004549	11.1149	12.1994	2.12067	12.0274	1.88229	12.017	1.86875	11.4837	1.29125	12.1678	2.07469
	8159004	SNORD24	NR_002447	7.91484	8.99915	2.12037	8.75271	1.78741	8.65638	1.67196	8.87636	1.94736	8.92339	2.0119
	8140967	SAMD9	NM_017654	7.61083	8.69244	2.11639	9.13205	2.87034	8.06431	1.36934	7.14805	0.725587	8.1046	1.40812
	8048717	SGPP2	NM_152386	7.20706	8.28365	2.10905	6.26907	0.52196	7.14108	0.955298	8.56503	2.56324	7.48214	1.21006
	8177222	CD24	NM_013230	6.64525	7.72182	2.10902	6.90391	1.19637	6.84199	1.14611	7.36571	1.64771	7.14625	1.4152
	8056408	GALNT3	NM_004482	6.65585	7.72886	2.10382	6.39369	0.833842	6.53346	0.918668	7.26028	1.52038	6.23621	0.747616
	8100464	NMU	NM_006681	7.34236	8.41344	2.10101	6.98696	0.781654	7.45078	1.07805	6.69611	0.638939	7.65383	1.24097
	8118594	HLA-DPB1	NM_002121	6.90269	7.96997	2.09547	6.64875	0.838601	7.03311	1.09461	6.58083	0.800035	7.66941	1.7014
	8034097	LOC147727	NR_024333	6.78343	7.84568	2.08819	7.35719	1.4884	6.74837	0.97599	7.68594	1.86931	6.38692	0.759693
	7907297	FMO4	NM_002022	6.25569	7.31779	2.08797	6.58722	1.25835	6.61303	1.28106	6.38602	1.09454	6.74356	1.40237
	8040985	ZNF512	NM_032434	8.5305	9.58555	2.07778	8.74044	1.15664	8.7964	1.20238	8.71469	1.13618	8.90818	1.29925
	8085716	SATB1	NM_002971	6.83095	7.88452	2.07566	5.64621	0.439905	7.87027	2.05525	6.11448	0.608583	6.6334	0.872027
	8091972	MECOM	NM_001105078	5.25716	6.31069	2.07561	5.33142	1.05282	4.95462	0.810826	5.17782	0.946492	6.04945	1.73183
	8091799	C3orf57	NM_001040100	6.56042	7.60822	2.06737	6.89773	1.2634	6.3155	0.843862	6.10141	0.727487	5.57792	0.506101
	8072626	TIMP3	NM_000362	7.82077	8.86809	2.06669	8.79455	1.96398	6.37759	0.367754	9.03803	2.32504	8.49718	1.59816
	7951977	FXYD6	NM_022003	8.1646	9.21093	2.06527	7.87123	0.815994	8.25122	1.06188	8.43658	1.20747	8.86158	1.62111
	7929388	PLCE1	NM_016341	7.5222	8.56838	2.06505	7.81647	1.22627	7.849	1.25423	7.88505	1.28596	8.21533	1.61679
	8114920	DPYSL3	NM_001387	8.11246	9.15671	2.06229	6.18362	0.262641	8.52821	1.33399	8.57985	1.38261	7.94969	0.893309
	8098263	PALLD	NM_016081	9.41172	10.453	2.05809	8.0651	0.39321	9.90232	1.40502	10.251	1.78913	9.95598	1.45827
	7941936	GSTP1	NM_000852	11.7347	12.7753	2.05708	11.919	1.13629	12.0993	1.28756	11.8898	1.11353	12.7158	1.97409
	8145669	RBPMS	NM_001008711	7.37747	8.41563	2.05361	7.04959	0.796707	7.12979	0.842252	7.92179	1.45834	7.4204	1.03021
	8176698	CYorf15A	NM_001005852	5.36624	6.40434	2.05353	4.36264	0.498756	4.36212	0.498576	4.3099	0.480852	4.31759	0.48342
	8113773	ALDH7A1	NM_001182	9.27537	10.3127	2.05247	9.17592	0.933393	9.77633	1.41516	9.24894	0.981847	9.85695	1.49649
	8120043	RUNX2	NM_001024630	6.88703	7.92294	2.05041	6.96516	1.05565	6.8658	0.985393	6.83688	0.965832	6.29956	0.66551
	8150978	CA8	NM_004056	5.51509	6.55005	2.04907	5.45359	0.958271	5.44007	0.949329	5.41864	0.935332	5.71145	1.14581
	7922404	SNORD80	NR_003940	7.29846	8.33268	2.04801	8.00368	1.63039	7.3457	1.03329	7.86797	1.48402	8.14233	1.79487
	7903144	SLC44A3	NM_001114106	8.17112	9.20494	2.04743	8.23941	1.04847	8.49466	1.2514	8.6164	1.36157	8.0885	0.944337
	8083779	SERPINI1	NM_001122752	5.66064	6.69226	2.04432	5.58728	0.950419	6.14665	1.40057	5.16906	0.711245	6.13592	1.39019
	8122099	ENPP1	NM_006208	8.75129	9.77935	2.03928	8.9811	1.17268	9.07633	1.2527	8.17372	0.670091	9.25408	1.41695
	8160521	MOBKL2B	NM_024761	6.94184	7.96604	2.03383	6.69638	0.843543	7.37304	1.34835	7.7257	1.72173	6.86436	0.947707
	8112020	MOCS2	NM_176806	8.87525	9.8924	2.02392	9.87939	2.00575	9.76094	1.84765	8.72337	0.900078	10.2178	2.53605
	8162652	CTSL2	NM_001333	6.89663	7.90887	2.01704	6.84969	0.967988	6.78361	0.924653	6.85596	0.972204	7.57466	1.59995
	8076176	CBX6	NM_014292	9.19681	10.2084	2.0162	9.90729	1.63634	9.36427	1.12307	9.6143	1.3356	9.70856	1.42578
	8178220	HLA-DPB1	NM_002121	6.99208	7.99995	2.01094	6.38028	0.65438	6.86445	0.915338	6.04185	0.51755	8.1353	2.20873
	8151032	GGH	NM_003878	7.4133	8.42049	2.00999	7.60839	1.1448	7.5562	1.10412	7.02205	0.762468	8.55533	2.20691
	8139033	AOAH	NM_001637	4.72731	5.73265	2.00741	4.65707	0.95248	4.97506	1.18736	4.79539	1.04832	5.1495	1.33996
	8115346	ATOX1	NM_004045	8.16601	9.17047	2.00619	8.69913	1.44705	8.59104	1.3426	8.053	0.924655	9.55076	2.61127
	8122634	SAMD5	NM_001030060	6.1311	7.13553	2.00615	6.46957	1.26441	6.27884	1.10783	6.57965	1.36467	6.55097	1.33781
	8177232	KDM5D	NM_001146705	6.73144	7.73503	2.00499	5.39887	0.397061	5.34254	0.381858	5.34517	0.382555	5.10568	0.324041
	8074969	DDT	NM_001355	10.2992	11.3011	2.0026	10.1297	0.88912	10.9443	1.56376	9.55686	0.597753	10.8764	1.49189
	8059854	ARL4C	NM_005737	7.25034	8.24962	1.99901	7.49933	1.18837	7.33189	1.05815	7.26607	1.01097	7.21271	0.974252
	7912937	PADI2	NM_007365	7.59635	8.59552	1.99884	7.38174	0.861776	7.87526	1.21327	7.71602	1.08648	7.89439	1.22947
	7905909	EFNA4	NM_005227	7.76157	8.75971	1.99743	8.17259	1.32962	7.97495	1.1594	8.10849	1.27184	8.38092	1.53618
	7929779	ABCC2	NM_000392	9.30058	10.2916	1.98758	8.31471	0.504919	9.75497	1.3702	8.26137	0.486591	8.76115	0.688043
	7909503	SERTAD4	NM_019605	4.76555	5.75592	1.9867	4.75491	0.992651	4.6501	0.923097	4.928	1.11919	4.7117	0.963366
	7959638	TCTN2	NM_024809	8.26689	9.25621	1.98525	8.48728	1.16506	8.72287	1.37172	8.38018	1.08169	9.2019	1.91191
	8075164	CHEK2	NM_001005735	6.98693	7.97607	1.98501	7.09648	1.07889	6.8797	0.928371	7.13213	1.10589	7.42699	1.35667
	7981068	SERPINA1	NM_001002236	7.84789	8.83525	1.98257	8.66094	1.75693	7.89748	1.03498	7.1373	0.61107	9.26896	2.67784
	8176709	CYorf15B	NM_032576	4.10845	5.09555	1.9822	3.77988	0.796327	3.70898	0.758136	3.86	0.841802	3.76512	0.788223
	8126760	RCAN2	NM_005822	6.98929	7.97397	1.97888	7.31118	1.24996	7.44444	1.37092	7.55356	1.47864	7.15446	1.1213
	8022640	DHFR // DHFR	NM_000791	9.38774	10.3718	1.97805	9.76062	1.29493	9.63616	1.1879	9.63631	1.18803	10.6412	2.38417
	7898655	CDA	NM_001785	9.46446	10.4471	1.97602	9.99713	1.44661	10.341	1.83597	9.48683	1.01563	9.77907	1.24368
	8149865	EBF2	NM_022659	6.41585	7.39796	1.97535	7.46217	2.06525	6.69365	1.21234	6.76121	1.27046	7.06007	1.56289
	8173506	ERCC6L	NM_017669	5.43271	6.41271	1.97246	5.65299	1.16496	5.4651	1.0227	5.24543	0.878257	6.47856	2.06458
	7940147	FAM111B	NM_198947	7.82524	8.804	1.97077	6.8955	0.524953	7.75054	0.949539	8.35293	1.44162	7.90169	1.05442
	8111915	SEPP1	NM_005410	6.49467	7.47185	1.96862	5.98788	0.703787	5.92629	0.674376	6.04811	0.733793	6.84162	1.27187
	7983828	TEX9	NM_198524	5.8983	6.87481	1.9677	6.87074	1.96215	6.16123	1.19991	6.01753	1.08615	6.42802	1.44365
	8120239	TMEM14A	NM_014051	9.71729	10.6927	1.96618	9.81206	1.0679	10.2089	1.40597	8.91419	0.573115	10.2419	1.43855
	8043718	COX5B	NM_001862	11.0003	11.975	1.96519	11.8667	1.82313	11.857	1.81085	11.3297	1.25652	12.0717	2.10143
	8073081	APOBEC3F	NM_145298	8.90278	9.87411	1.96066	9.63176	1.65747	9.62168	1.64594	8.71312	0.876816	9.80638	1.87074
	8179238	MICA	NM_000247	8.25638	9.22506	1.95705	8.88344	1.54442	9.08858	1.7804	8.60965	1.27746	9.14425	1.85045
	7982574	FAM98B	NM_001042429	7.66766	8.63512	1.95539	8.52336	1.80963	7.93518	1.20374	7.57528	0.93797	8.51112	1.79434
	8071155	USP18	NM_017414	7.87204	8.83619	1.95092	8.77658	1.87196	8.37373	1.41588	8.1947	1.25064	8.16422	1.22449
	8120719	CD109	NM_133493	9.83497	10.7946	1.94486	9.96216	1.09216	10.0558	1.16542	8.53836	0.407082	10.2516	1.33477
	7920659	KRTCAP2	NM_173852	9.7394	10.6971	1.94222	10.7721	2.04581	10.3343	1.51037	10.4172	1.59971	10.6627	1.89649
	8112902	DHFR	NM_000791	9.27972	10.235	1.9389	9.61856	1.26474	9.48449	1.1525	9.49024	1.15711	10.4906	2.31487
	8064790	RASSF2	NM_014737	7.29281	8.24354	1.93285	7.63413	1.26692	8.27994	1.98224	8.05441	1.69538	8.46068	2.2468
	7997642	CRISPLD2	NM_031476	6.19981	7.14791	1.92933	6.19266	0.995059	6.34706	1.10746	6.13345	0.955044	6.23299	1.02326
	8171435	PIR	NM_003662	8.18834	9.13626	1.92909	7.90866	0.823776	8.22024	1.02236	7.91253	0.825987	8.17851	0.993215
	8124406	HIST1H2BC	NM_003526	7.8556	8.80098	1.92569	8.07975	1.16809	7.73904	0.922384	7.94669	1.06517	8.45032	1.51017
	8142524	TSPAN12	NM_012338	7.02715	7.97178	1.9247	7.34407	1.24567	7.19169	1.12081	6.90054	0.915982	7.16926	1.10352
	8093166	PIGZ	NM_025163	6.45161	7.39464	1.92256	6.49572	1.03105	6.4333	0.987386	6.65684	1.15287	6.59977	1.10815
	8097829	FHDC1	NM_033393	6.16721	7.10828	1.91996	6.04476	0.918628	6.39359	1.1699	6.52405	1.28061	6.02851	0.908338
	8117054	CAP2	NM_006366	8.1317	9.07275	1.91993	8.55045	1.33677	8.24793	1.0839	8.8693	1.6674	9.34093	2.31214
	8097529	ELMOD2	NM_153702	7.11878	8.05667	1.91573	7.68033	1.47586	7.40736	1.22144	7.37213	1.19197	7.34288	1.16805
	8151101	MYBL1	NM_001080416	7.83499	8.76594	1.90653	8.54646	1.63747	7.78288	0.964521	7.54527	0.818062	8.80177	1.95447
	7931930	PRKCQ	NM_006257	6.45555	7.38466	1.9041	7.39063	1.91199	6.10402	0.783752	7.17299	1.64426	6.502	1.03271
	8092095	TNIK	NM_015028	9.29645	10.2231	1.9009	10.531	2.3531	10.1144	1.76292	8.57851	0.607967	10.6146	2.4934
	7953442	GPR162	NM_019858	6.371	7.29733	1.90044	6.73382	1.28594	6.67965	1.23855	5.8616	0.702517	7.10972	1.6687
	8168794	CENPI	NM_006733	7.67954	8.60582	1.90037	8.17025	1.40514	7.70752	1.01959	7.37085	0.807378	8.89461	2.32153
	7921882	OLFML2B	NM_015441	5.93799	6.85973	1.89439	5.86288	0.94927	6.20657	1.20462	5.49973	0.738022	6.47869	1.45468
	8076586	SCUBE1	NM_173050	7.15875	8.07948	1.89307	7.41429	1.19378	7.66592	1.42126	7.05775	0.932386	7.85179	1.61669
	7946142	PRKCDBP	NM_145040	8.61348	9.53384	1.89258	8.60222	0.99222	8.51082	0.931313	8.53195	0.945053	9.65271	2.05513
	8088642	LRIG1	NM_015541	6.70306	7.62264	1.89156	7.59335	1.85354	6.09253	0.654952	8.29758	3.01994	5.87792	0.564425
	7978376	STXBP6	NM_014178	5.12272	6.03871	1.88685	4.7502	0.77243	4.80432	0.801955	4.75675	0.775946	4.66184	0.72654
	8125470	HLA-DOB	NM_002120	5.75186	6.66779	1.88679	5.41575	0.792174	5.90662	1.11324	5.83713	1.06089	5.7442	0.994704
	8127094	GSTA4	NM_001512	5.56924	6.48259	1.88341	5.54522	0.983485	5.59698	1.01941	5.06783	0.706413	5.86786	1.22997
	7980146	NPC2	NM_006432	10.2147	11.1269	1.88189	10.1246	0.939463	10.6832	1.38362	9.76607	0.732734	11.2886	2.10504
	8008566	STXBP4	NM_178509	7.62341	8.53394	1.87973	8.02404	1.32008	8.20367	1.49512	7.44373	0.882894	7.90253	1.21345
	7988260	FRMD5	NM_032892	9.91383	10.8241	1.87936	9.82519	0.94041	10.4886	1.48941	9.57386	0.790059	10.1136	1.14853
	7930025	ELOVL3	NM_152310	7.26382	8.16942	1.87333	7.17713	0.94168	7.34748	1.0597	7.26417	1.00024	7.83752	1.48834
	7985224	TBC1D2B	NM_144572	6.17864	7.07768	1.86484	6.76809	1.50468	6.73673	1.47233	6.88556	1.63232	6.48078	1.23297
	8071547	UBE2L3	NM_198157	8.36823	9.26696	1.86443	8.64626	1.21254	8.59009	1.16624	8.5335	1.12138	8.75634	1.30868
	8117330	HIST1H3A	NM_003529	7.90303	8.80165	1.86428	8.08507	1.13449	7.88682	0.988826	8.10727	1.15208	9.04362	2.20471
	7962375	PRICKLE1	NM_153026	8.23367	9.13072	1.86225	9.24509	2.01588	8.35006	1.08402	8.59803	1.28731	9.08303	1.8017
	8027938	UPK1A	NM_007000	6.45326	7.34996	1.8618	6.90223	1.36507	7.35364	1.86656	6.19615	0.836767	7.2271	1.70982
	8037170	PAFAH1B3	NM_002573	10.5404	11.4348	1.85885	11.2589	1.6455	11.0397	1.41356	10.7761	1.17747	11.9017	2.56918
	8038683	KLK6	NM_002774	10.7892	11.6833	1.85841	11.3561	1.4813	11.5537	1.69883	11.2913	1.41632	10.363	0.744227
	8057959	PGAP1	NM_024989	6.22001	7.11286	1.85684	6.67123	1.3672	6.65543	1.35231	6.05897	0.894379	7.3002	2.11431
	8178833	HLA-DOB	NM_002120	5.7747	6.66643	1.85539	5.42806	0.786413	5.96728	1.1428	5.85629	1.05818	5.75933	0.989397
	8174576	AMOT	NM_133265	6.92367	7.81236	1.85149	7.03511	1.08031	7.41426	1.40501	7.11091	1.13858	7.88646	1.94907
	8132465	HECW1	NM_015052	6.32005	7.20833	1.85097	6.80129	1.39594	6.64374	1.25153	6.15141	0.889685	6.7866	1.38181
	8071920	SNRPD3	NM_004175	8.77426	9.66245	1.85086	8.86905	1.06791	8.89701	1.08881	8.80932	1.0246	9.08501	1.24035
	8015946	C17orf65	NM_178542	8.61472	9.50155	1.8491	9.22354	1.525	8.53221	0.94441	8.84206	1.17067	9.22823	1.52997
	8059177	TUBA4A	NM_006000	9.48136	10.3651	1.84513	9.70695	1.16925	9.75114	1.20562	9.87948	1.31778	10.4363	1.93851
	8016463	HOXB6	NM_018952	8.22024	9.10318	1.84414	8.77982	1.47384	9.14416	1.89728	8.77264	1.46652	8.17193	0.967072
	7999909	GPRC5B	NM_016235	8.68478	9.56661	1.84271	8.66753	0.988114	9.1175	1.34977	8.97749	1.22494	9.91659	2.34862
	7947481	ELF5	NM_198381	6.22074	7.10022	1.83972	5.98204	0.847513	6.24814	1.01918	6.20175	0.986924	6.05788	0.893254
	8074464	UFD1L	NM_005659	9.49782	10.3752	1.83702	9.72646	1.17173	9.77419	1.21114	9.68891	1.14162	10.0639	1.48051
	8113512	EPB41L4A	NM_022140	6.4818	7.35608	1.83309	7.01325	1.44539	6.37259	0.927093	7.07473	1.50831	7.64385	2.23775
	7906978	MGST3	NM_004528	10.9697	11.84	1.82806	11.0648	1.06811	11.4818	1.42614	10.8178	0.900064	11.7013	1.66051
	8148572	LY6E	NM_002346	10.4671	11.3365	1.82691	11.0389	1.48638	10.8658	1.31831	10.7821	1.24402	11.6309	2.24051
	8109350	SLC36A1	NM_078483	8.03087	8.89947	1.82589	8.29065	1.1973	8.35115	1.24858	8.19163	1.11788	8.62483	1.50939
	7940835	COX8A	NM_004074	10.7857	11.6524	1.82339	11.4249	1.55747	11.3271	1.45539	10.8142	1.01993	11.8821	2.13818
	8056572	SPC25	NM_020675	7.57551	8.44135	1.8224	8.02096	1.36174	7.60279	1.01909	7.37941	0.872908	8.84419	2.40942
	8074856	PRAME	NM_206953	8.2302	9.09539	1.82159	7.96524	0.832224	8.75754	1.44128	7.60083	0.646459	8.69577	1.38086
	7990839	STARD5	NM_181900	7.38645	8.25097	1.82073	7.81219	1.34325	7.72115	1.26111	7.65247	1.20249	8.10171	1.64177
	7987642	NDUFAF1	NM_016013	6.81053	7.67258	1.81762	7.36688	1.47055	7.80655	1.99449	6.98468	1.1283	7.44568	1.5531
	8172471	PIM2	NM_006875	7.76822	8.62927	1.81636	8.03872	1.20622	8.33664	1.48289	7.84803	1.05688	8.73073	1.9487
	8106730	XRCC4	NM_022550	9.10615	9.96467	1.81317	9.97691	1.82863	9.4465	1.26606	8.27276	0.561209	8.99748	0.927445
	8108627	VTRNA1-1	NR_026703	5.62994	6.48762	1.81212	5.04731	0.667748	5.2927	0.791554	5.17053	0.727283	4.64737	0.506077
	7956395	NXPH4	NM_007224	8.246	9.09935	1.80669	8.47433	1.17148	8.4314	1.13713	8.90758	1.58181	8.95356	1.63304
	8129254	MAN1A1	NM_005907	9.42182	10.2751	1.80662	9.42634	1.00313	10.1202	1.62264	10.0076	1.50089	9.73126	1.23922
	7965941	GLT8D2	NM_031302	8.01081	8.86341	1.80575	7.95175	0.959889	8.36225	1.27583	7.30069	0.611268	8.16975	1.11647
	8091678	VEPH1	NM_024621	5.30533	6.15745	1.80515	5.24501	0.959054	5.4076	1.07346	4.9427	0.777746	5.23799	0.954396
	8088264	IL17RD	NM_017563	8.67384	9.52593	1.80512	9.08551	1.33023	8.71642	1.02996	8.56796	0.929239	8.90662	1.1751
	7920123	S100A10	NM_002966	11.9248	12.7768	1.80494	12.2933	1.29099	12.4839	1.47332	11.9386	1.0096	12.2689	1.26935
	7939988	OR5M3	NM_001004742	3.21306	4.06344	1.80298	3.63122	1.33623	3.30215	1.0637	3.52668	1.24282	3.64741	1.3513
	8058570	C2orf67	NM_152519	6.27233	7.12258	1.8028	6.13473	0.909028	6.25811	0.990188	6.03516	0.848403	6.74741	1.38999
	8160786	KIAA1161	NM_020702	7.7972	8.64702	1.80228	7.77429	0.984246	7.9999	1.15085	7.3944	0.75639	8.30317	1.42008
	8084345	AP2M1	NM_004068	10.7177	11.5664	1.80088	11.6692	1.9339	11.4855	1.70268	10.9738	1.19425	11.6756	1.94255
	7948606	C11orf10	NM_014206	9.80028	10.6481	1.79974	10.4699	1.5907	10.0769	1.21134	9.88797	1.06267	10.7025	1.86899
	8083978	NAALADL2	NM_207015	5.87325	6.72029	1.7988	5.4577	0.749731	6.21176	1.26444	5.83052	0.970817	5.61468	0.835913
	7942453	PLEKHB1	NM_021200	8.94329	9.78774	1.79558	8.79328	0.901243	9.59539	1.57146	8.15399	0.578624	9.6796	1.6659
	7929065	IFIT1	NM_001548	6.0539	6.89609	1.79277	9.16047	8.61332	6.80745	1.68594	6.32012	1.20265	6.77704	1.65077
	8047926	MAP2	NM_002374	7.51458	8.35623	1.7921	7.4786	0.975365	7.05737	0.72839	8.12936	1.53132	7.24749	0.830994
	8072153	CCDC117	NM_173510	8.63547	9.47646	1.79129	9.05513	1.33762	8.90853	1.20837	8.71563	1.05714	8.99119	1.27963
	8090193	HEG1	NM_020733	6.76261	7.60165	1.78887	7.68619	1.89682	6.67823	0.943195	7.59786	1.78417	7.58302	1.76592
	8071881	CYTSA	NM_015330	9.22327	10.0623	1.78884	9.38842	1.12129	8.89875	0.798565	9.36018	1.09955	9.13347	0.939656
	8074817	TOP3B	NM_003935	8.73625	9.57479	1.78824	9.26096	1.43864	8.93059	1.1442	9.1294	1.31325	9.35342	1.53386
	7947199	LGR4	NM_018490	7.60678	8.44338	1.78583	7.50273	0.930418	7.93327	1.25396	7.58523	0.985175	7.72658	1.08658
	8112967	TMEM167A	NM_174909	9.42183	10.2576	1.78484	10.3222	1.86657	9.76523	1.26875	8.99595	0.744385	9.22724	0.873822
	8126574	YIPF3	NM_015388	10.805	11.6404	1.78434	11.7278	1.89581	11.1333	1.25555	11.2155	1.32916	11.5943	1.72825
	8059279	EPHA4	NM_004438	7.59569	8.43104	1.7843	7.15501	0.73679	7.61972	1.0168	8.32095	1.65321	8.18204	1.50145
	7992460	NPW	NM_001099456	9.221	10.0554	1.78313	10.2954	2.10581	9.88534	1.58485	9.68297	1.37743	10.62	2.63714
	8144802	PDGFRL	NM_006207	7.31909	8.1527	1.78215	8.01022	1.61455	7.75499	1.35276	7.82921	1.42418	8.19802	1.83902
	8155192	GLIPR2	NM_022343	9.65163	10.4846	1.78135	9.69375	1.02962	9.95608	1.23494	9.63118	0.985923	10.115	1.37877
	8073842	TTC38	NM_017931	8.01559	8.848	1.78066	7.76877	0.842753	8.26605	1.18959	8.12659	1.07997	8.35087	1.26162
	7970577	MIPEP	NM_005932	7.06726	7.89958	1.78054	7.05457	0.991245	7.27574	1.15547	7.16459	1.06979	7.27749	1.15687
	7907135	SFT2D2	NM_199344	9.59795	10.4296	1.77969	9.65155	1.03785	10.2131	1.53167	9.93583	1.2639	10.241	1.5616
	8091283	PLOD2	NM_182943	8.78737	9.61701	1.77723	9.41715	1.54732	9.48476	1.62157	8.72896	0.960323	9.10188	1.24359
	8113433	EFNA5	NM_001962	5.83631	6.66341	1.7741	7.32906	2.81423	6.07117	1.17679	6.15431	1.2466	6.2892	1.36877
	7989647	KIAA0101	NM_014736	8.7859	9.6112	1.7719	8.93828	1.1114	8.75628	0.979675	8.67083	0.923339	9.73293	1.9279
	8073513	CCDC134	NM_024821	8.73085	9.55539	1.77098	8.85214	1.08771	8.88537	1.11305	8.94099	1.1568	9.09208	1.28452
	8117426	HIST1H2BH	NM_003524	7.82363	8.64712	1.76969	8.07819	1.19297	7.8249	1.00088	8.0825	1.19655	8.44777	1.5413
	7908125	RGL1	NM_015149	6.65806	7.48051	1.76841	6.94166	1.21723	7.20665	1.46266	7.16595	1.42197	7.44277	1.72275
	8144758	ZDHHC2	NM_016353	9.31986	10.1418	1.76773	9.34264	1.01591	9.1985	0.919319	9.24314	0.948211	9.51735	1.1467
	8116980	RNF182	NM_152737	8.30275	9.12342	1.76623	9.11883	1.76061	8.37073	1.04825	7.44234	0.550797	8.96944	1.58743
	8097017	UGT8	NM_001128174	8.70378	9.52392	1.76557	8.86048	1.11473	8.95126	1.18713	8.40777	0.814499	9.01355	1.2395
	7974316	FRMD6	NM_001042481	6.8545	7.67308	1.76367	7.52915	1.59621	7.13912	1.21809	6.71441	0.907462	7.52725	1.5941
	7933707	ZWINT	NM_032997	8.89328	9.71148	1.7632	9.10465	1.15779	8.9933	1.07179	9.04152	1.10822	9.77147	1.83807
	8044804	DBI	NM_020548	8.07465	8.89244	1.76271	7.94191	0.9121	8.44268	1.29059	7.71784	0.78089	8.52294	1.36443
	8152582	DSCC1	NM_024094	7.60281	8.42038	1.76244	7.70727	1.0751	7.71386	1.08001	7.47115	0.912782	8.52255	1.89178
	7999387	EMP2	NM_001424	9.2819	10.0984	1.76108	9.08972	0.875286	9.11936	0.89345	9.50458	1.1669	9.9988	1.64365
	8004237	RNASEK	NM_001004333	11.7319	12.5482	1.76095	12.4772	1.67631	12.2774	1.45951	11.8406	1.07828	12.5619	1.77771
	7966690	TBX3	NM_016569	8.51928	9.33473	1.75986	8.20672	0.805215	8.44752	0.951479	8.97357	1.37012	8.25899	0.834922
	7983734	TMOD2	NM_014548	8.68414	9.49928	1.75947	9.54625	1.81769	9.03484	1.27518	8.87309	1.13993	8.61777	0.955033
	7921492	IGSF9	NM_001135050	7.0003	7.81505	1.759	6.70359	0.814107	6.99378	0.995497	7.4276	1.34472	6.9116	0.940371
	8114618	NDUFA2	NM_002488	9.29254	10.1068	1.7584	9.37385	1.05798	9.93054	1.55617	8.87383	0.748093	10.1214	1.77627
	8071559	SDF2L1	NM_022044	7.99535	8.8079	1.75631	7.91392	0.945119	8.08839	1.06662	7.95553	0.972773	8.2919	1.2282
	8072108	ASPHD2	NM_020437	7.65123	8.46378	1.75631	7.71427	1.04467	7.88255	1.17391	7.99109	1.26564	7.91028	1.19669
	8092523	EHHADH	NM_001966	6.93278	7.74413	1.75485	7.21512	1.21617	7.46004	1.44119	6.80864	0.917553	7.09103	1.11593
	7933933	DNAJC12	NM_021800	7.49287	8.3039	1.75447	7.6873	1.14428	7.47538	0.987949	7.0128	0.716946	7.66322	1.12533
	7916493	PPAP2B	NM_003713	8.74243	9.55317	1.75411	9.2523	1.42392	9.17936	1.35372	8.78096	1.02706	9.30131	1.47312
	8072170	KREMEN1	NM_001039570	9.3759	10.1858	1.75305	9.22212	0.898896	9.59516	1.16414	9.31055	0.955713	9.57763	1.15008
	8166511	PDK3	NM_005391	8.65092	9.45969	1.75171	9.28943	1.55672	9.54878	1.86329	8.51329	0.909009	9.4496	1.7395
	8074931	ZNF70	NM_021916	7.45017	8.25838	1.75104	8.20056	1.68225	7.44965	0.999642	7.72626	1.21091	7.68216	1.17446
	8078008	LSM3	NM_014463	9.2769	10.085	1.75095	9.79969	1.43673	9.84656	1.48417	9.12444	0.899713	10.173	1.86102
	8147469	PGCP	NM_016134	6.37413	7.18014	1.74836	6.98206	1.52406	6.82559	1.36742	6.64074	1.20298	6.72488	1.27522
	7984989	COMMD4	NM_017828	9.17216	9.97711	1.74709	9.54366	1.2937	9.49603	1.25168	9.4087	1.17817	10.1278	1.93949
	8026971	IFI30	NM_006332	10.4628	11.2672	1.74649	10.6616	1.14779	11.3411	1.8383	11.1363	1.59499	11.2771	1.75845
	8047372	NDUFB3	NM_002491	6.39282	7.19606	1.74501	6.43953	1.0329	6.85937	1.3818	6.4757	1.05913	6.81611	1.34098
	7938231	PPFIBP2	NM_003621	6.16052	6.96358	1.7448	6.37944	1.16386	6.97356	1.75691	6.73997	1.49427	6.41107	1.18966
	8126750	ENPP5	NM_021572	7.78001	8.58288	1.74456	7.00423	0.584073	8.21752	1.35426	7.40868	0.773065	7.54586	0.850185
	8115600	C5orf54	NM_022090	4.7748	5.5772	1.744	5.35352	1.49352	4.69729	0.94769	4.99405	1.16413	4.85402	1.05644
	7923426	UBE2T	NM_014176	9.32654	10.1289	1.74392	9.59388	1.20358	9.35525	1.0201	9.18601	0.907183	10.2805	1.93724
	8008201	NGFR	NM_002507	7.63813	8.44011	1.7435	8.07401	1.35274	7.83264	1.14433	7.53509	0.931071	8.72805	2.12862
	8075785	FOXRED2	NM_024955	8.64794	9.44906	1.74244	9.07531	1.34477	8.48276	0.891814	8.75629	1.07799	9.23679	1.50404
	7983228	MAP1A	NM_002373	5.69145	6.49151	1.74117	5.5867	0.929963	5.87541	1.13599	5.68113	0.992869	6.32171	1.54784
	7910387	RHOU	NM_021205	7.4961	8.29516	1.73997	7.19464	0.811433	7.22703	0.829854	7.80519	1.23893	7.20333	0.816334
	8052622	LOC388955	NR_003131	9.62041	10.4194	1.73993	10.4637	1.7942	10.0676	1.3634	10.0474	1.34446	10.5266	1.87412
	7985213	CHRNA5	NM_000745	9.3647	10.163	1.73902	9.21497	0.901416	9.34589	0.987048	9.14818	0.860637	9.68814	1.25131
	8157264	SLC31A2	NM_001860	8.18963	8.98789	1.739	8.57503	1.30622	8.62972	1.35668	8.25201	1.04419	8.83501	1.56415
	8011214	RTN4RL1	NM_178568	6.80352	7.59934	1.73607	6.76036	0.970531	7.19088	1.308	6.93425	1.09485	7.29282	1.40377
	7997332	NUDT7	NM_001105663	8.28632	9.0821	1.73602	8.57468	1.22125	8.46258	1.12995	7.87008	0.749373	7.97619	0.806571
	8071758	MMP11	NM_005940	7.86879	8.6639	1.73521	7.85848	0.992874	7.88262	1.00963	7.83959	0.979965	8.05878	1.14076
	8152606	SNTB1	NM_021021	8.71092	9.50516	1.73417	8.66355	0.967697	9.02053	1.23937	8.25154	0.727296	7.10874	0.329379
	7982341	CHRNA7	NM_000746	7.89932	8.69233	1.73268	8.30071	1.32077	8.46052	1.47549	8.12329	1.16794	8.38736	1.40254
	8021453	SEC11C	NM_033280	8.29437	9.08694	1.73215	8.90398	1.52584	8.22877	0.955545	8.35701	1.04438	8.02086	0.827301
	7955469	SLC4A8	NM_001039960	5.55206	6.33892	1.72531	5.66164	1.07892	5.74717	1.14481	5.72449	1.12696	6.19983	1.56675
	8168357	RPS26P11	NR_002309	8.48241	9.26822	1.72406	8.79506	1.24199	8.49766	1.01063	8.45179	0.978997	9.05417	1.48634
	8076497	A4GALT	NM_017436	7.42055	8.20623	1.7239	7.8638	1.35966	7.89687	1.39118	7.80182	1.30248	7.93794	1.43136
	7899627	TINAGL1	NM_022164	9.3878	10.1727	1.72297	9.73311	1.27042	9.16273	0.855553	9.44792	1.04256	9.46454	1.05463
	8111772	DAB2	NM_001343	7.74974	8.53362	1.72175	8.05042	1.23172	8.16224	1.33099	8.30494	1.46937	8.36371	1.53047
	7939613	MAPK8IP1	NM_005456	6.74451	7.52696	1.72005	7.11703	1.29462	7.2565	1.42602	7.31959	1.48977	7.44078	1.62031
	7973084	ANG	NM_001145	6.69429	7.47642	1.71967	6.69079	0.997579	7.23737	1.45708	6.45696	0.848314	7.04183	1.2724
	7937772	IGF2	NM_000612	6.44314	7.2252	1.71958	6.81759	1.29634	6.84936	1.32521	5.94057	0.705849	7.25719	1.75814
	7976698	EML1	NM_001008707	7.2116	7.99069	1.71606	6.91005	0.81138	7.00766	0.868176	7.68637	1.3897	6.66563	0.684934
	8098328	GALNT7	NM_017423	8.34265	9.12014	1.71415	8.76036	1.3358	8.46078	1.08533	8.44935	1.07676	8.26018	0.94444
	7973974	PAX9	NM_006194	7.6926	8.46915	1.71303	8.32315	1.54815	7.9275	1.17683	8.07685	1.30518	8.10059	1.32683
	7975076	HSPA2	NM_021979	6.87349	7.64795	1.71056	6.76534	0.927781	7.26523	1.31198	7.19485	1.24951	7.32204	1.36467
	8077042	SBF1	NM_002972	8.57149	9.34594	1.71054	8.40315	0.889866	8.54587	0.982396	8.98816	1.33484	8.4957	0.948822
	8168366	PIN4	NM_006223	6.11536	6.88814	1.70856	6.6031	1.40225	6.54118	1.34334	6.29739	1.13448	6.51985	1.32362
	7996219	NDRG4	NM_020465	7.5099	8.28198	1.70773	7.6263	1.08403	8.05159	1.45568	7.6337	1.0896	8.09158	1.49659
	8071301	C22orf25	NM_152906	7.42316	8.19451	1.70687	7.6465	1.16743	7.64302	1.16462	7.6121	1.13992	7.75984	1.26284
	8022692	DSC3	NM_024423	8.40398	9.17422	1.70556	7.10634	0.406792	8.40598	1.00139	6.6757	0.301813	7.46527	0.521703
	7932214	ACBD7	NM_001039844	6.40185	7.17186	1.70529	6.61935	1.16272	6.18934	0.863037	5.8418	0.678281	7.85097	2.73043
	8073858	GTSE1	NM_016426	8.24838	9.01656	1.70311	8.37244	1.08979	8.10859	0.907653	8.17304	0.94912	8.83936	1.50627
	8156321	SYK	NM_003177	7.07039	7.83836	1.70288	6.37527	0.61766	6.88998	0.882453	8.14866	2.11151	6.27881	0.577713
	7944667	SORL1	NM_003105	8.70486	9.47267	1.70268	8.83928	1.09765	9.4463	1.67184	8.55569	0.901768	9.25066	1.45982
	8173732	TAF9B	NM_015975	9.92766	10.6944	1.70141	10.3697	1.35847	9.52049	0.754099	9.30597	0.64991	10.3417	1.33242
	8176263	TAF9B	NM_015975	9.92766	10.6944	1.70141	10.3697	1.35847	9.52049	0.754099	9.30597	0.64991	10.3417	1.33242
	8174654	KLHL13	NM_033495	6.26691	7.0336	1.70136	6.16329	0.930695	6.64002	1.29514	6.24972	0.988153	6.83924	1.48691
	8050894	KIF3C	NM_002254	7.41425	8.17816	1.69809	7.66185	1.18723	7.87419	1.37548	7.42255	1.00577	8.29681	1.84365
	8178193	HLA-DRA	NM_019111	6.42544	7.18925	1.69798	5.86045	0.675961	7.19617	1.70613	5.48414	0.520766	7.48217	2.08021
	8115875	DRD1	NM_000794	5.61102	6.37447	1.69755	6.32183	1.63673	5.41027	0.870102	5.79269	1.1342	5.62386	1.00894
	7919612	HIST2H3D	NM_001123375	12.158	12.9195	1.69518	12.7516	1.509	12.2124	1.03837	12.3397	1.13418	13.2218	2.09031
	8113050	CETN3	NM_004365	6.19674	6.95649	1.6932	6.54852	1.27614	6.6058	1.32783	6.19774	1.0007	6.79137	1.5101
	7960117	PXMP2	NM_018663	9.85831	10.6176	1.69261	9.88436	1.01822	9.98328	1.09049	10.0767	1.16343	9.99507	1.09943
	8169473	PLS3	NM_005032	8.6805	9.43809	1.69067	8.79037	1.07913	9.57668	1.86113	8.51321	0.890511	8.96378	1.21696
	8026381	LOC100129118	XM_001713875	3.84307	4.6004	1.69037	4.11676	1.2089	3.92386	1.0576	4.06994	1.1703	3.85213	1.0063
	7921099	CRABP2	NM_001878	9.50342	10.2602	1.6897	10.5788	2.10732	10.8355	2.51763	9.38809	0.923171	10.4376	1.91074
	7980535	DYNLL1	NM_001037494	10.449	11.2041	1.68771	11.2047	1.68841	10.8423	1.31335	10.4498	1.00056	11.177	1.65626
	8047641	CYP20A1	NM_177538	7.92259	8.67761	1.68766	8.01152	1.06358	7.4288	0.71016	8.0818	1.11668	7.84002	0.944377
	7924712	LIN9	NM_173083	7.19386	7.94763	1.68619	7.40542	1.15794	6.82877	0.776417	7.32468	1.09492	7.05832	0.910327
	7971218	KBTBD7	NM_032138	7.41225	8.16514	1.68517	7.70086	1.22146	7.78112	1.29134	7.15963	0.839373	7.80341	1.31145
	8150509	PLAT	NM_000930	8.08164	8.83343	1.68388	8.51518	1.35055	8.36527	1.21726	8.09577	1.00985	9.28421	2.30148
	8160587	NDUFB6	NM_002493	7.50933	8.2606	1.68327	7.23162	0.824894	7.83963	1.25727	7.07088	0.737927	8.18369	1.59589
	8074388	SLC25A1	NM_005984	10.4985	11.2489	1.68223	10.1374	0.778557	10.8699	1.29366	10.4256	0.950709	10.9437	1.36155
	8118826	SNRPC	NM_003093	8.6064	9.35608	1.68142	9.08753	1.39584	8.9508	1.26962	8.89539	1.22179	9.43765	1.77923
	7916616	CYP2J2	NM_000775	5.93512	6.68478	1.6814	5.56701	0.774799	6.24268	1.23761	5.73115	0.868159	6.01448	1.05655
	8071737	MIF	NM_002415	11.2701	12.0176	1.67891	11.0534	0.860543	11.5661	1.22776	10.8002	0.722032	11.6129	1.26824
	8076851	ALG12	NM_024105	8.52616	9.27258	1.67763	8.71198	1.13747	8.74415	1.16311	8.69339	1.1229	9.04575	1.43355
	8171823	APOO	NM_024122	9.99761	10.7433	1.6768	10.4963	1.41293	10.6	1.51822	10.0826	1.0607	10.7422	1.67553
	8139165	VPS41	NM_014396	8.35832	9.10332	1.67597	8.63294	1.20968	8.80141	1.35951	8.35918	1.00059	8.4703	1.08071
	8118100	MICA	NM_000247	7.7871	8.53142	1.67518	8.35505	1.48242	8.52335	1.66584	8.07701	1.22256	8.53596	1.68046
	8156905	TMEFF1	NM_003692	8.01414	8.75834	1.67504	8.93025	1.88702	8.613	1.51451	8.62409	1.5262	8.72444	1.63614
	7905085	HIST2H3A	NM_001005464	11.1135	11.8571	1.67435	11.6939	1.49522	11.112	0.998923	11.2776	1.12044	12.1237	2.01409
	7919614	HIST2H3A	NM_001005464	11.1135	11.8571	1.67435	11.6939	1.49522	11.112	0.998923	11.2776	1.12044	12.1237	2.01409
	8075089	TFIP11	NM_001008697	8.54502	9.288	1.67363	8.61816	1.052	8.72607	1.13371	8.86611	1.24928	8.69936	1.11291
	8107307	CAMK4	NM_001744	7.02296	7.76542	1.67302	7.34205	1.24754	6.99555	0.981179	6.97472	0.967112	8.27283	2.37819
	7979916	SYNJ2BP	NM_018373	8.91219	9.65436	1.6727	9.20331	1.22359	9.28709	1.29675	9.09712	1.13676	9.09093	1.13189
	8030978	ZNF845	NM_138374	7.11891	7.86015	1.67161	7.45187	1.25959	7.4475	1.25579	7.22628	1.07726	7.29316	1.12838
	7996677	NUTF2	NM_005796	11.096	11.8372	1.67148	11.0653	0.978925	11.4537	1.28131	11.3214	1.16904	11.7253	1.54681
	7945944	RHOG	NM_001665	9.77161	10.5127	1.67148	10.5293	1.69074	10.215	1.35981	10.246	1.38933	10.6801	1.87712
	8078461	FBXL2	NM_012157	8.57263	9.31298	1.67058	8.77734	1.15245	9.18123	1.52478	8.32771	0.84386	9.32967	1.69002
	8179481	HLA-DRA	NM_019111	6.14171	6.88177	1.67025	5.77043	0.773101	6.80101	1.57932	5.45197	0.619966	7.08993	1.92949
	8098195	SC4MOL	NM_006745	10.4112	11.1508	1.66963	10.6983	1.22018	11.0252	1.53051	9.73612	0.626287	10.7675	1.28014
	7959102	HSPB8	NM_014365	6.85128	7.59037	1.66911	6.56322	0.819001	7.64413	1.73249	7.65589	1.74667	7.22776	1.29817
	8073662	PARVB	NM_001003828	8.66878	9.40784	1.66909	8.4136	0.837879	8.55609	0.924862	8.65073	0.987565	8.57222	0.935258
	7902913	CDC7	NM_003503	6.77107	7.50824	1.6669	7.1474	1.29803	6.78992	1.01315	6.3655	0.754938	7.39452	1.54055
	7964271	PRIM1	NM_000946	8.95653	9.69214	1.6651	9.29068	1.26064	9.00221	1.03217	8.75212	0.867893	9.6953	1.66875
	7958692	TCTN1	NM_001082538	7.88707	8.62096	1.66311	8.11374	1.17013	7.82455	0.957588	7.81705	0.952625	7.84481	0.971132
	7919589	HIST2H3D	NM_001123375	12.1427	12.8765	1.66297	12.7125	1.48429	12.2171	1.05291	12.3003	1.11545	13.1664	2.03306
	8007561	G6PC3	NM_138387	9.58177	10.3138	1.66101	10.0912	1.42345	9.77467	1.14307	9.37314	0.865362	10.5404	1.9434
	8124388	HIST1H3B	NM_003537	10.3909	11.1226	1.66058	10.3492	0.971567	10.0448	0.786751	10.0652	0.797942	11.2422	1.80423
	8045674	LYPD6	NM_194317	6.34838	7.07995	1.66045	6.51313	1.12098	6.56353	1.16082	6.38258	1.02399	7.29686	1.92985
	8168470	COX7B	NM_001866	6.45591	7.1872	1.66012	5.85842	0.660903	6.33483	0.919498	4.49533	0.256926	6.41974	0.975245
	8035553	COPE	NM_007263	9.61289	10.3439	1.65982	10.2668	1.57341	9.97232	1.28292	10.2041	1.50648	10.148	1.4491
	8039006	ZNF320	NM_207333	6.72997	7.45767	1.65599	7.1269	1.3167	6.73622	1.00435	6.97525	1.18532	6.46212	0.830555
	8168749	SRPX2	NM_014467	6.62565	7.35267	1.65521	6.29252	0.793813	7.4071	1.71886	5.7715	0.553192	6.54249	0.943986
	8061013	ISM1	NM_080826	5.20947	5.93649	1.65521	5.154	0.962283	5.14623	0.957111	5.14969	0.959413	4.9612	0.841906
	7907370	DNM3	NM_015569	6.00362	6.73033	1.65486	6.03806	1.02416	6.59198	1.50353	5.83393	0.889035	6.71524	1.63764
	8072529	DEPDC5	NM_014662	8.33332	9.05839	1.65298	8.53826	1.15264	8.42353	1.06452	8.47633	1.10421	8.68432	1.27544
	8165496	TUBB2C	NM_006088	7.75735	8.48186	1.65235	7.30323	0.729955	7.74191	0.989359	7.83885	1.05812	8.27651	1.43312
	8126710	SUPT3H	NM_181356	8.41133	9.13516	1.65156	8.46713	1.03943	8.33907	0.951143	8.48202	1.05022	8.16576	0.84348
	8036813	ZNF780B	NM_001005851	6.92748	7.6512	1.65143	7.38983	1.37778	6.79742	0.913789	7.25897	1.25831	6.30971	0.651674
	7913252	PINK1	NM_032409	8.57164	9.29449	1.65043	9.02851	1.37256	8.42124	0.900997	9.24063	1.58996	8.33008	0.84583
	8012304	TRAPPC1	NM_021210	10.8504	11.5731	1.65024	10.9755	1.09057	11.308	1.37332	10.787	0.957003	11.5949	1.67539
	8124540	HIST1H2AM	NM_003514	6.08074	6.8026	1.64931	6.33604	1.19358	5.951	0.913997	6.01841	0.957719	6.55696	1.3911
	7987225	NOP10	NM_018648	9.89475	10.6155	1.64802	10.0695	1.12876	10.1139	1.16403	9.10596	0.57883	10.5806	1.60867
	7961524	ERP27	NM_152321	4.44305	5.16354	1.64774	4.46191	1.01316	4.45538	1.00858	4.57566	1.09627	4.60386	1.11791
	8029331	ZNF221	NM_013359	5.6327	6.3524	1.64685	5.68332	1.03571	5.78027	1.10771	5.75733	1.09023	5.43381	0.871226
	8093258	IQCG	NM_032263	6.84694	7.56643	1.6466	7.05825	1.15774	7.47372	1.54412	7.11388	1.20325	6.83908	0.99457
	7947531	COMMD9	NM_014186	6.43674	7.15562	1.6459	6.34431	0.93794	6.63706	1.14896	6.70414	1.20364	6.62589	1.1401
	8027932	COX6B1	NM_001863	10.6002	11.319	1.64579	10.7738	1.12782	11.0757	1.39035	10.2888	0.80582	11.582	1.97491
	8118548	HLA-DRA	NM_019111	5.96976	6.68838	1.64561	5.6409	0.796166	6.64355	1.59526	5.48457	0.714403	6.94906	1.97151
	8017262	BRIP1	NM_032043	8.74652	9.46491	1.64534	9.06104	1.2436	8.36398	0.767088	8.62599	0.919852	9.36809	1.53854
	7980309	C14orf1	NM_007176	11.8308	12.5488	1.64491	12.0933	1.19961	12.2529	1.33987	12.0515	1.1653	12.3328	1.4162
	7902308	FPGT	NM_003838	6.94445	7.6624	1.64484	7.38505	1.35717	7.0318	1.06242	6.08199	0.550011	6.75625	0.877698
	8117034	GMPR	NM_006877	10.0132	10.7293	1.64271	10.353	1.26554	10.3622	1.27367	10.1177	1.07508	10.4803	1.38232
	8057045	FKBP7	NM_181342	6.85787	7.57301	1.64164	7.10025	1.18294	6.82353	0.976474	6.59326	0.832423	7.60222	1.67522
	7993756	ACSM3	NM_005622	7.81357	8.5255	1.63799	6.32359	0.356016	7.12208	0.619213	7.66528	0.902315	7.10737	0.612932
	8007108	TMEM99	NM_145274	5.98529	6.69646	1.63713	6.08453	1.0712	6.1242	1.10107	5.56628	0.747934	6.34618	1.28422
	8072015	ADRBK2	NM_005160	8.53601	9.24696	1.63689	8.40598	0.913812	8.56028	1.01697	8.98605	1.36609	8.08391	0.730979
	8163257	LPAR1	NM_057159	7.78338	8.4943	1.63684	8.25074	1.38258	9.40271	3.07233	7.91773	1.0976	8.11602	1.25932
	7968417	FRY	NM_023037	5.54895	6.25952	1.63645	5.90989	1.28427	5.71245	1.12001	5.68957	1.10238	5.90785	1.28245
	7966046	MTERFD3	NM_001033050	5.91405	6.62418	1.63595	6.1131	1.14795	6.12047	1.15382	6.14008	1.16961	5.81055	0.930773
	8132318	ANLN	NM_018685	9.97463	10.6844	1.63559	10.0712	1.06922	10.1001	1.09084	9.57634	0.758755	10.8981	1.89667
	8171297	MID1	NM_000381	10.8366	11.5462	1.63529	10.288	0.683664	11.4406	1.51992	10.7256	0.925968	11.0604	1.16777
	8035083	CYP4F2	NM_001082	6.19984	6.90868	1.63449	5.73417	0.724131	5.99473	0.867471	5.74586	0.730026	5.95484	0.843811
	8007493	ARL4D	NM_001661	8.36648	9.07484	1.63395	9.02572	1.57924	8.84509	1.3934	8.30344	0.957243	8.43183	1.04634
	8101992	SLC39A8	NM_022154	9.25754	9.96544	1.63342	9.17518	0.944512	9.77714	1.43356	8.87458	0.766864	9.4658	1.15529
	8117435	BTN3A2	NM_007047	6.79797	7.50581	1.63336	6.91171	1.08202	7.51524	1.64407	6.67045	0.915401	7.49273	1.61861
	8077652	ARPC4	NM_005718	9.72888	10.4359	1.63243	10.5312	1.74389	10.0202	1.22376	10.2138	1.39947	10.4038	1.59652
	8077731	FANCD2	NM_033084	8.3729	9.07955	1.63201	8.44337	1.05005	8.02325	0.784773	8.28521	0.941023	8.97445	1.51735
	7903214	LPPR4	NM_014839	6.01616	6.72195	1.63103	6.11818	1.07327	6.37353	1.28108	5.2175	0.57488	7.00097	1.97905
	7904414	HSD3B1	NM_000862	4.99432	5.69803	1.62869	5.44083	1.36275	5.55719	1.47721	5.5018	1.42157	5.47575	1.39614
	8155898	PCSK5	NM_006200	7.64616	8.34983	1.62864	7.61128	0.976117	8.18151	1.4493	7.33679	0.806997	7.81731	1.12596
	8147079	LRRCC1	NM_033402	7.78421	8.48785	1.62861	8.11995	1.26202	7.66922	0.923389	7.5562	0.853814	7.88435	1.07188
	8042843	WDR54	NM_032118	8.04356	8.7469	1.62826	8.28929	1.18569	8.90145	1.81237	7.39597	0.638345	8.70936	1.58645
	7917283	MCOLN2	NM_153259	7.50234	8.20527	1.62781	7.22268	0.823787	7.29027	0.863299	7.24004	0.833761	7.37503	0.915541
	7930870	TOMM22	NM_020243	11.411	12.1139	1.62775	11.115	0.814519	11.734	1.25092	11.5364	1.09078	11.6407	1.17256
	8152522	ENPP2	NM_006209	4.58873	5.291	1.62706	4.38822	0.870246	4.35901	0.852804	4.41199	0.884704	5.17088	1.49708
	8120860	BCKDHB	NM_183050	8.72614	9.42747	1.626	9.22772	1.41576	8.92375	1.1468	8.79855	1.05147	8.95522	1.17209
	8128316	GPR63	NM_001143957	7.69432	8.39547	1.6258	8.25526	1.47523	7.55457	0.907675	8.02172	1.25475	7.71663	1.01559
	7918913	IGSF3	NM_001542	8.57349	9.27457	1.62572	8.79372	1.16492	8.77399	1.1491	8.75741	1.13597	9.0381	1.37995
	8102532	PDE5A	NM_001083	5.83371	6.53389	1.6247	5.9664	1.09633	5.95612	1.08855	6.58409	1.68223	5.5167	0.802729
	8134880	MOSPD3	NM_023948	8.96332	9.6618	1.62279	8.84838	0.923418	9.42487	1.37702	8.74939	0.862185	9.89021	1.90118
	8088803	EIF4E3	NM_173359	8.17749	8.87595	1.62276	8.01029	0.890565	8.03049	0.903125	8.43071	1.19186	7.6901	0.71331
	7944803	VWA5A	NM_001130142	7.19766	7.89434	1.62077	7.36176	1.12047	7.37768	1.1329	7.13091	0.954788	7.75029	1.46676
	7957654	AMDHD1	NM_152435	6.71781	7.41285	1.61894	7.02611	1.23825	6.87739	1.11696	6.75007	1.02261	6.64353	0.949817
	7901895	ATG4C	NM_032852	8.50586	9.20083	1.61886	9.17196	1.58678	8.9407	1.35177	8.42255	0.94389	9.02503	1.43313
	8045637	KIF5C	NM_004522	6.88225	7.57555	1.61698	7.43397	1.46582	7.44633	1.47844	6.5027	0.768675	7.5071	1.54204
	8074780	YPEL1	NM_013313	6.63796	7.33066	1.6163	6.41532	0.856993	6.31651	0.800263	6.54441	0.937216	6.66289	1.01743
	8016590	FAM117A	NM_030802	8.67161	9.36396	1.61592	8.82754	1.11414	8.81345	1.10332	8.82277	1.11047	9.03338	1.28501
	8075462	SELM	NM_080430	10.1403	10.8314	1.61458	10.0998	0.972359	10.2437	1.07435	10.1371	0.997798	10.387	1.18656
	8099965	ACOT7	NM_007274	9.12032	9.81141	1.6145	9.12838	1.0056	9.21775	1.06987	9.12385	1.00245	10.1216	2.00177
	8088979	VGLL3	NM_016206	5.0943	5.78534	1.61445	5.04672	0.967558	5.06392	0.979163	4.95852	0.910179	4.92563	0.88966
	8172204	MAOB	NM_000898	9.41391	10.1049	1.61443	8.22625	0.439015	10.1877	1.70975	8.44073	0.509385	9.57802	1.12048
	8072160	ZNRF3	NM_032173	8.32535	9.01561	1.61358	8.32467	0.999533	8.42192	1.06923	8.51807	1.14292	8.39316	1.04813
	8139935	TYW1B	NM_001145440	6.24733	6.93741	1.61337	6.46117	1.15977	6.87729	1.54752	6.84072	1.50878	6.97816	1.65959
	8037444	ZNF235	NM_004234	6.20627	6.89593	1.6129	6.59512	1.30935	6.47203	1.20227	6.55398	1.27254	6.21877	1.0087
	7963575	EIF4B	NM_001417	7.10931	7.79788	1.61168	7.09103	0.987408	7.15501	1.03219	7.42034	1.24059	7.63945	1.44406
	7961654	RECQL	NM_002907	6.75467	7.44287	1.61128	7.17904	1.34198	7.2065	1.36778	6.77432	1.01371	7.54306	1.72715
	7944869	SPA17	NM_017425	9.56208	10.2494	1.61026	9.61673	1.0386	9.68251	1.08706	9.81918	1.19507	9.49072	0.951736
	7943160	SCARNA9	NR_002569	6.20097	6.88818	1.61016	5.87725	0.799006	6.0879	0.924615	5.73972	0.726355	6.27023	1.04918
	8027996	PSENEN	NM_172341	10.7688	11.4553	1.60937	11.2809	1.42605	11.2706	1.41591	11.226	1.37287	11.3528	1.499
	8006415	TMEM98	NM_015544	8.22753	8.91382	1.60914	7.95091	0.825524	7.90945	0.80214	8.6664	1.35555	8.13053	0.934978
	7953532	ENO2	NM_001975	8.88859	9.57479	1.60905	9.38427	1.40999	10.1849	2.45593	7.93944	0.51794	10.0086	2.1735
	8025051	TUBB4	NM_006087	8.27742	8.96351	1.60892	8.31345	1.02529	8.5366	1.1968	8.42014	1.10399	9.01352	1.66567
	8014755	SNORA21	NR_002576	7.95565	8.64117	1.60828	8.42661	1.38603	8.07284	1.08462	7.47107	0.714707	8.77661	1.76658
	8073890	GRAMD4	NM_015124	8.24215	8.92688	1.6074	8.38118	1.10116	8.20329	0.973421	8.5065	1.20109	8.18009	0.957896
	8142497	CTTNBP2	NM_033427	6.8593	7.54331	1.60659	6.92589	1.04724	7.05611	1.14616	6.56083	0.813114	7.13875	1.21373
	8073522	SREBF2	NM_004599	9.7426	10.4264	1.60631	9.53769	0.867591	9.93384	1.14174	9.52385	0.85931	10.209	1.38167
	8175755	CETN2	NM_004344	9.75569	10.439	1.60583	10.0338	1.21262	10.1671	1.33003	10.0287	1.2083	10.4047	1.56807
	8124459	ZNF322A	NM_024639	7.10053	7.78324	1.60515	7.75885	1.57825	7.28558	1.13686	7.28967	1.14008	7.08007	0.985922
	8046502	SCRN3	NM_024583	7.47923	8.16174	1.60493	8.17044	1.61464	7.7519	1.20805	7.41014	0.95324	7.55364	1.05293
	8113130	MCTP1	NM_024717	4.79194	5.47402	1.60446	4.88331	1.06538	4.90866	1.08427	4.59995	0.875401	4.88549	1.067
	7955694	IGFBP6	NM_002178	9.00734	9.68888	1.60385	9.37099	1.28668	9.3187	1.24088	8.46723	0.687718	9.36219	1.27886
	8125752	CUTA	NM_015921	9.664	10.3453	1.60354	9.51382	0.901137	10.0896	1.34313	9.70247	1.02703	10.4593	1.73542
	7927215	ALOX5	NM_000698	7.70742	8.38848	1.60332	7.75908	1.03645	8.33534	1.54534	8.67375	1.95386	7.16102	0.684725
	7968972	COX17	NM_005694	8.56832	9.24866	1.60251	9.02607	1.3734	9.11276	1.45846	8.0312	0.689148	9.2088	1.55885
	8115806	UBTD2	NM_152277	8.86457	9.54422	1.60176	9.29549	1.3481	9.13569	1.20674	9.43496	1.48493	9.33969	1.39003
	8122464	UTRN	NM_007124	8.02483	8.70417	1.60141	7.53743	0.713311	8.47572	1.36689	7.79866	0.854905	8.36466	1.26561
	8126402	TRERF1	NM_033502	7.78806	8.46701	1.60097	7.80054	1.00869	8.41994	1.54958	7.39487	0.761445	8.65669	1.82593
	8042373	ETAA1	NM_019002	6.21874	6.89759	1.60086	6.68648	1.38294	6.35082	1.09587	6.30208	1.05947	6.50493	1.21942
	8129666	SLC2A12	NM_145176	6.77812	7.45684	1.60072	6.61912	0.895648	7.23909	1.37647	5.95336	0.564577	7.21635	1.35494
	8088745	FRMD4B	NM_015123	6.07319	6.75117	1.5999	5.91978	0.899124	6.52053	1.36353	6.84093	1.7026	6.32245	1.1886
	8130003	SF3B5	NM_031287	9.55457	10.231	1.59814	9.84185	1.22033	9.78989	1.17716	9.85063	1.22778	9.92264	1.29062
	8002041	ATP6V0D1	NM_004691	10.5564	11.2319	1.59716	10.8116	1.19354	11.0212	1.38017	10.707	1.11008	11.0078	1.36739
	8102247	LOC285456	NR_026968	5.00827	5.68348	1.59682	5.55111	1.45684	5.03553	1.01908	5.1977	1.14031	5.05041	1.02964
	8146130	GINS4	NM_032336	7.15556	7.83075	1.59681	7.39311	1.17899	6.80551	0.78456	7.41911	1.20043	7.86792	1.63849
	8113761	ZNF608	NM_020747	7.60503	8.28001	1.59657	6.59273	0.495754	7.36519	0.846835	8.88879	2.43472	7.36542	0.846972
	7957759	APAF1	NM_181861	6.66863	7.34324	1.59618	6.80316	1.09774	7.4812	1.75635	6.32088	0.785808	7.89585	2.34116
	8121601	FAM26E	NM_153711	4.99241	5.66666	1.59577	5.29187	1.23068	4.79013	0.869175	4.90081	0.938482	5.46131	1.38405
	7900228	NDUFS5	NM_004552	11.7442	12.4181	1.59542	11.8044	1.04264	12.2281	1.39853	11.5522	0.875388	12.4767	1.6615
	8019357	DCXR	NM_016286	11.4471	12.12	1.59428	11.6586	1.15791	11.9716	1.43844	11.7484	1.23226	12.328	1.84149
	8120411	PRIM2	NM_000947	8.44588	9.1187	1.59419	8.58789	1.10344	8.61147	1.12162	8.40214	0.970134	9.03771	1.50716
	8175871	L1CAM	NM_000425	7.74752	8.41986	1.59366	8.66462	1.88831	8.22784	1.39506	7.85318	1.07599	7.77524	1.0194
	8143850	CDK5	NM_004935	8.79972	9.47141	1.59294	9.14445	1.26991	9.50485	1.63028	8.80588	1.00428	9.33917	1.45341
	7971150	LHFP	NM_005780	6.89961	7.57078	1.59236	6.8006	0.93367	7.56695	1.58814	6.82713	0.950997	9.53748	6.22409
	7966026	NUAK1	NM_014840	7.73489	8.40456	1.5907	8.17543	1.35711	8.16797	1.35011	7.95475	1.16462	8.22585	1.40538
	7942118	MYEOV	NM_138768	9.94481	10.6135	1.58967	10.1529	1.15519	10.1421	1.14653	9.7092	0.849324	10.2706	1.25335
	8076393	CENPM	NM_024053	7.6893	8.35711	1.58867	7.66317	0.982051	7.5797	0.926846	7.78861	1.07126	8.23683	1.46158
	7969438	LMO7	NM_005358	6.49232	7.15959	1.58807	6.25157	0.846305	6.25932	0.850864	6.47899	0.990802	6.55957	1.04771
	8016552	PHB	NM_002634	12.0392	12.7058	1.58729	12.5818	1.45658	12.489	1.36586	12.2825	1.18371	12.5761	1.45088
	8103415	C4orf18	NM_001128424	4.78729	5.45351	1.58691	4.71552	0.951465	5.04836	1.19837	4.70903	0.947196	5.05284	1.20209
	7956114	RPS26	NM_001029	8.7522	9.41806	1.58651	9.06529	1.24237	8.88945	1.09981	8.69804	0.963151	9.387	1.55272
	8068238	IFNAR2	NM_207585	6.78599	7.45165	1.58629	6.94064	1.11315	6.93994	1.11261	6.57077	0.861414	7.18506	1.31865
	7916356	HSPB11	NM_016126	7.10122	7.76678	1.58618	7.26054	1.11676	7.26278	1.11849	6.80144	0.812374	7.78204	1.60305
	7987405	RASGRP1	NM_005739	6.76091	7.42645	1.58616	5.84673	0.530642	6.73878	0.984777	7.57114	1.75349	7.04476	1.21744
	8053551	REEP1	NM_022912	7.52146	8.18698	1.58613	7.79705	1.21049	7.57582	1.0384	7.79818	1.21144	8.17177	1.5695
	8173261	ZC4H2	NM_018684	7.86302	8.52841	1.586	8.14916	1.21937	8.507	1.56263	8.64525	1.7198	5.70017	0.223315
	8026424	CYP4F22	NM_173483	7.42025	8.08556	1.58592	7.33272	0.941131	7.74755	1.25466	7.05264	0.775067	7.82793	1.32655
	8114845	PRELID2	NM_182960	6.8414	7.50514	1.58418	6.64463	0.872506	7.21653	1.29696	6.899	1.04074	6.93534	1.06728
	8125436	HLA-DRB5	NM_002125	5.14197	5.80562	1.58408	5.22289	1.05769	5.36543	1.16753	5.45567	1.24289	5.86592	1.6517
	8127903	KIAA1009	NM_014895	4.96935	5.63291	1.58399	5.2308	1.19868	4.95337	0.988987	5.03493	1.04651	5.30367	1.26079
	8121370	ARMC2	NM_032131	5.56313	6.22566	1.58286	6.10617	1.45703	5.92166	1.28212	5.6265	1.0449	5.79598	1.17515
	8112890	MED27	NM_004269	8.17523	8.83744	1.5825	8.56174	1.30722	8.66501	1.40423	8.33402	1.11635	9.08568	1.87963
	8135378	PRKAR2B	NM_002736	8.24292	8.9049	1.58225	8.43624	1.14339	8.73391	1.40542	7.80887	0.740182	8.97074	1.65614
	8016994	RNF43	NM_017763	9.52128	10.1817	1.5805	8.52863	0.502556	9.97146	1.36621	5.98841	0.0863972	6.70181	0.141663
	7936871	OAT	NM_000274	10.4093	11.0691	1.57984	10.099	0.806475	10.8252	1.33409	9.89611	0.700671	10.7607	1.27582
	8081548	PVRL3	NM_015480	10.6715	11.3309	1.57945	9.31117	0.389499	10.5835	0.940855	10.2784	0.761529	10.7944	1.08896
	8092691	BCL6	NM_001706	8.40885	9.06797	1.57912	8.45988	1.036	9.21765	1.75175	8.32217	0.941682	8.96631	1.47167
	8050060	TSSC1	NM_003310	8.75071	9.40955	1.57882	9.45915	1.63403	9.15565	1.32403	9.22136	1.38574	9.41136	1.58079
	8162183	LOC440173	NR_027471	5.00518	5.66375	1.57851	4.81153	0.874388	5.04885	1.03073	5.59661	1.50673	4.50007	0.704605
	8076260	SLC25A17	NM_006358	8.9894	9.64726	1.57774	9.01857	1.02042	8.93081	0.960196	8.93288	0.961575	8.9329	0.961591
	7969256	LOC220115	NR_002793	4.76902	5.42685	1.5777	5.1762	1.32609	4.97388	1.15257	5.30813	1.45308	5.02828	1.19686
	7929634	ZDHHC16	NM_198046	9.94504	10.6019	1.57661	10.2345	1.22219	10.1289	1.1359	9.99203	1.03311	10.4254	1.39509
	7901175	TSPAN1	NM_005727	8.58569	9.24195	1.57599	8.78716	1.14987	8.87553	1.2225	7.82571	0.590503	8.7024	1.08426
	8078380	ZNF860	NM_001137674	6.38744	7.04356	1.57584	6.76553	1.29962	6.19552	0.875437	6.35495	0.977734	5.85614	0.691933
	7957167	TMEM19	NM_018279	7.8872	8.54327	1.57579	8.25548	1.29081	8.20272	1.24446	7.90345	1.01133	8.24682	1.28309
	7952408	SIAE	NM_170601	9.28589	9.94152	1.5753	9.48253	1.14603	9.59551	1.23938	9.1885	0.934722	9.6813	1.31532
	8109149	PCYOX1L	NM_024028	9.69948	10.355	1.57523	10.05	1.27503	9.9374	1.17929	9.3104	0.763615	10.0368	1.26344
	7927732	ARID5B	NM_032199	7.44328	8.09861	1.57497	7.09286	0.784353	8.47541	2.04503	8.2687	1.77204	8.1892	1.67705
	7943779	C11orf1	NM_022761	8.61345	9.26821	1.57436	8.70461	1.06523	8.59501	0.987305	8.0874	0.694453	8.52009	0.93734
	7915333	RIMS3	NM_014747	6.92286	7.57702	1.57369	7.1715	1.18808	7.42352	1.41486	6.98396	1.04326	7.36198	1.35578
	8025672	SLC44A2	NM_020428	11.004	11.657	1.5724	10.9779	0.982078	11.1496	1.10614	10.9014	0.931347	10.9907	0.99082
	8103240	ANXA2P1	NR_001562	7.1272	7.77991	1.57212	7.33546	1.15529	7.59146	1.37962	7.47913	1.27627	7.44091	1.2429
	8045336	GPR39	NM_001508	8.196	8.84848	1.57186	7.94567	0.840706	8.22337	1.01915	8.35089	1.11334	7.20677	0.503747
	8089072	CPOX	NM_000097	10.3644	11.0164	1.57128	9.67953	0.62205	10.8353	1.38593	9.88	0.714779	10.5714	1.15425
	8089795	COX17	NM_005694	8.83589	9.48776	1.57121	9.27836	1.35894	9.36455	1.44259	8.31199	0.695494	9.45271	1.5335
	8073548	2007-09-02	NM_019106	10.1608	10.8113	1.5697	10.1666	1.00407	10.2482	1.06246	10.1628	1.00137	10.9251	1.69858
	8076241	MKL1	NM_020831	8.9124	9.56089	1.56753	9.13527	1.16705	9.02596	1.08189	9.29988	1.3081	9.19626	1.21745
	8135915	C7orf68	NM_013332	7.64737	8.29554	1.56718	8.02882	1.30265	8.27185	1.54166	7.76873	1.08776	7.925	1.2122
	8140443	FDPSL2A // FDPSL2A // FDPSL2A // FDPSL2A // FDPSL2A // FDPSL2A // FDPSL2A // FDPSL2A	NR_003262	6.52733	7.17536	1.56702	6.66558	1.10057	6.94409	1.33492	6.64091	1.08191	6.77668	1.18867
	8076962	MAPK12	NM_002969	8.94195	9.58991	1.56695	8.91602	0.982192	8.96238	1.01426	8.91381	0.980687	9.25553	1.2428
	7955729	MFSD5	NM_032889	7.50301	8.15035	1.56628	7.97032	1.38253	7.94599	1.35941	7.63557	1.09624	8.18112	1.60004
	8146357	MCM4	NM_005914	9.3565	10.0037	1.56612	9.37633	1.01384	9.36454	1.00559	9.43027	1.05247	10.1066	1.68194
	8147228	DECR1	NM_001359	8.69974	9.34677	1.56594	8.66893	0.978871	8.8564	1.1147	8.61149	0.940659	8.81856	1.08585
	7929383	TMEM20	NM_001134658	7.42293	8.06933	1.56526	7.50476	1.05836	7.64761	1.16852	7.34534	0.947641	7.69693	1.20916
	8160839	DCTN3	NM_024348	8.77139	9.41768	1.56514	8.99714	1.16938	9.25604	1.39924	9.08007	1.23858	9.80927	2.05321
	7988789	DMXL2	NM_015263	9.14972	9.79547	1.56455	9.08162	0.953891	9.13328	0.988667	8.65068	0.707575	8.98131	0.889819
	8062312	MYL9	NM_006097	9.46207	10.1078	1.56455	9.81522	1.27735	9.7667	1.23511	10.1814	1.64638	10.2665	1.74647
	8096335	HERC6	NM_017912	7.2762	7.92144	1.56401	8.39373	2.16976	7.46394	1.13898	6.90471	0.772986	7.44802	1.12649
	8092321	DCUN1D1	NM_020640	9.48984	10.1349	1.56382	9.89891	1.32783	9.83003	1.26592	9.24	0.840993	9.84727	1.28114
	8109712	HMMR	NM_001142556	7.55502	8.19983	1.56353	8.04847	1.40781	7.3889	0.891234	7.07775	0.718334	7.93498	1.3013
	8147724	ATP6V1C1	NM_001695	9.11774	9.76233	1.56329	9.41912	1.23232	9.55639	1.35533	9.07472	0.97062	9.29538	1.13103
	8092073	EIF5A2	NM_020390	7.41182	8.05629	1.56316	8.39096	1.97129	7.82963	1.3359	7.09584	0.803305	7.86166	1.36589
	7905986	FDPS	NM_002004	7.75333	8.39777	1.56313	7.80191	1.03425	8.07098	1.2463	7.87859	1.0907	8.18084	1.34491
	8149955	PBK	NM_018492	8.90106	9.54508	1.56267	8.89148	0.993379	8.8316	0.952995	8.16979	0.602373	9.59219	1.61454
	7950307	UCP2	NM_003355	8.36073	9.0044	1.56229	8.46509	1.07502	8.06735	0.815988	8.35762	0.997843	10.2833	3.79103
	8110966	FAM173B	NM_199133	7.45336	8.09687	1.56213	7.77741	1.25184	7.31914	0.911165	7.60568	1.11135	7.62144	1.12357
	8037205	CEACAM1	NM_001712	6.20247	6.84564	1.56176	6.11637	0.942068	6.63498	1.34958	5.88158	0.800578	6.75324	1.46487
	8068898	HIST1H2BK	NM_080593	10.8112	11.4534	1.56073	11.1058	1.22653	10.681	0.913695	11.0053	1.14398	11.7052	1.85835
	8082003	EAF2	NM_018456	6.97428	7.61637	1.56058	7.1409	1.12243	7.05857	1.06017	6.60589	0.774646	7.12058	1.10673
	7914630	TRIM62	NM_018207	7.27563	7.91763	1.56048	7.71142	1.35264	7.95429	1.60065	7.61095	1.26165	7.81382	1.45215
	8095380	TMPRSS11E	NM_014058	3.82876	4.47043	1.56014	3.78529	0.970315	3.88222	1.03775	3.97496	1.10665	3.89854	1.04955
	8072274	UCRC	NM_001003684	10.0671	10.7086	1.56003	9.85176	0.861363	10.402	1.26136	9.90519	0.893862	10.3111	1.1843
	8035600	TMEM161A	NM_017814	9.68831	10.3296	1.55972	10.0379	1.27424	10.017	1.25589	10.0024	1.24319	10.5196	1.77931
	8170538	GABRQ	NM_018558	7.43835	8.07943	1.5595	7.4177	0.985786	7.6077	1.12455	7.66591	1.17085	8.34029	1.86858
	8166723	XK	NM_021083	7.27311	7.91416	1.55947	7.45344	1.13314	7.1434	0.914015	7.5776	1.23498	6.70207	0.67313
	7965322	KITLG	NM_000899	10.7328	11.3732	1.55884	10.2189	0.700327	11.3181	1.50037	10.723	0.993271	11.0559	1.25105
	7978201	NEDD8	NM_006156	10.3472	10.9875	1.55874	10.6372	1.22271	10.83	1.39753	10.7003	1.27735	10.9775	1.5479
	7914433	BAI2	NM_001703	7.6322	8.27258	1.55874	7.76113	1.09348	7.88022	1.18758	7.75894	1.09182	8.10977	1.3924
	8142324	THAP5	NM_001130475	7.72492	8.36528	1.55872	8.26324	1.45228	7.74485	1.01391	7.94772	1.167	8.08004	1.2791
	7939900	OR4C13	NM_001001955	5.00178	5.64207	1.55864	5.04013	1.02694	5.03502	1.02331	5.31302	1.24078	5.24004	1.17957
	7948444	TCN1	NM_001062	6.29253	6.93278	1.5586	5.27874	0.495244	6.14272	0.901365	5.14485	0.451351	5.85668	0.739258
	8060997	SPTLC3	NM_018327	4.37796	5.01788	1.55825	4.36765	0.992881	4.44688	1.04893	4.52766	1.10934	4.34365	0.976499
	7972003	KLF12	NM_007249	7.98799	8.62705	1.55732	8.17403	1.13764	7.66903	0.801646	7.31723	0.628177	7.87996	0.927851
	8091260	SLC9A9	NM_173653	5.64938	6.28804	1.55689	5.97799	1.25581	5.76297	1.08192	6.12613	1.39161	6.39457	1.6762
	8106986	RHOBTB3	NM_014899	10.4434	11.082	1.55684	10.6711	1.17097	10.588	1.10544	9.96577	0.718175	9.65781	0.580131
	8003204	GINS2	NM_016095	10.3383	10.9769	1.55681	10.0767	0.834171	10.0511	0.819511	10.3386	1.00025	11.0695	1.66004
	8151890	TP53INP1	NM_033285	8.50837	9.14631	1.5561	8.93397	1.34313	9.41332	1.87247	8.39102	0.921878	9.34723	1.78863
	7982204	HMGN2	NM_005517	10.8095	11.4472	1.55587	11.2227	1.33164	10.9214	1.08066	11.5212	1.63769	11.3501	1.45455
	8096744	CYP2U1	NM_183075	7.02088	7.65746	1.55463	7.44583	1.34252	7.23932	1.16347	6.85527	0.891551	7.13424	1.08174
	7964997	CAPS2	NM_032606	6.53272	7.16909	1.55441	6.79429	1.19878	6.86739	1.26108	6.14561	0.764656	6.64829	1.0834
	8136863	TMEM139	NM_153345	6.16522	6.80151	1.55433	5.8551	0.806576	6.20501	1.02797	6.77863	1.52988	5.83163	0.79356
	8133049	ZNF107	NM_016220	7.03107	7.66726	1.55421	7.64848	1.53411	7.12203	1.06507	7.28107	1.1892	7.48145	1.3664
	8147548	POP1	NM_001145860	7.0278	7.66341	1.55359	7.40455	1.29841	7.32429	1.22815	6.98625	0.971608	7.58528	1.47169
	8040103	ID2	NM_002166	10.5364	11.1717	1.55326	9.37369	0.446672	9.96463	0.672792	10.7402	1.15173	9.86903	0.629653
	8086961	PFKFB4	NM_004567	6.80707	7.44229	1.55318	7.23947	1.34948	7.92452	2.16963	6.82536	1.01276	7.31137	1.41844
	8164452	ZDHHC12	NM_032799	9.4347	10.0698	1.55303	9.36036	0.949773	9.53358	1.07094	9.14793	0.819734	9.86199	1.34471
	7995825	MT1F	NM_005949	11.3201	11.9551	1.55295	11.9872	1.58778	11.7408	1.33855	11.5144	1.14413	12.0971	1.71356
	8174119	ZMAT1	NM_001011657	4.82928	5.46421	1.55286	4.64846	0.882203	4.59618	0.850804	5.15173	1.25045	5.04222	1.15905
	7924888	HIST3H2A	NM_033445	6.22821	6.86313	1.55285	6.61982	1.31185	6.13567	0.937872	6.28521	1.0403	6.71661	1.40289
	8000409	HMGN2	NM_005517	10.579	11.2137	1.55261	10.9948	1.33403	10.6965	1.0849	11.2905	1.63752	11.1185	1.4535
	7997520	HSBP1	NM_001537	9.18811	9.82228	1.55204	9.16676	0.985308	9.63782	1.36576	9.17079	0.98806	9.58049	1.31256
	7903507	FAM102B	NM_001010883	8.2513	8.88546	1.55204	8.35883	1.07738	8.48737	1.17778	8.05077	0.87023	8.85785	1.52262
	8162669	ZNF322A	NM_024639	6.80094	7.43428	1.55115	7.38508	1.49914	6.90414	1.07416	6.98611	1.13695	6.73144	0.952971
	7930498	ACSL5	NM_016234	12.2348	12.8679	1.5509	9.47834	0.147987	12.1135	0.919388	11.9006	0.793232	11.2407	0.502065
	8137526	INSIG1	NM_005542	8.13759	8.77044	1.55063	8.09796	0.972902	9.01739	1.84013	7.2846	0.553635	8.91837	1.71806
	7906613	SLAMF7	NM_021181	5.50287	6.13508	1.54994	5.79156	1.22153	5.63131	1.09311	5.81707	1.24332	5.44799	0.962671
	8075106	TPST2	NM_003595	8.28179	8.91396	1.54989	8.04252	0.847172	8.50533	1.1676	8.47293	1.14166	8.45914	1.1308
	7958895	OAS3	NM_006187	8.01841	8.64998	1.54925	9.43454	2.66868	8.46727	1.36496	8.04976	1.02197	9.10894	2.12953
	8141076	PON2	NM_000305	9.93588	10.5672	1.54897	9.91214	0.98368	10.3981	1.37766	9.82165	0.923876	10.0835	1.10776
	8072979	POLR2F	NM_021974	10.3763	11.0073	1.54865	10.2007	0.885369	10.5033	1.09201	10.3021	0.949865	10.7089	1.2593
	8044080	SLC9A2	NM_003048	6.97894	7.60876	1.54738	7.21498	1.17776	7.17766	1.14768	7.48187	1.41709	7.01386	1.0245
	7986359	IGF1R	NM_000875	8.83117	9.46073	1.5471	9.51843	1.61022	7.34682	0.357411	9.70975	1.83857	9.50313	1.59324
	8081503	DZIP3	NM_014648	7.58201	8.21047	1.54591	8.01036	1.3457	7.95114	1.29158	7.08634	0.709233	8.15632	1.48897
	8103622	CBR4	NM_032783	7.73015	8.35854	1.54584	7.97305	1.18337	7.87454	1.10526	7.4791	0.840284	7.67133	0.960049
	7906574	SUMO1P3	NR_002190	3.93599	4.56384	1.54526	4.32808	1.31229	4.26044	1.25218	4.37819	1.35867	4.2577	1.24981
	7906128	SLC25A44	NM_014655	7.92544	8.55309	1.54505	8.11246	1.13841	7.98901	1.04505	8.58768	1.58254	8.18615	1.19807
	7990361	UBL7	NM_032907	9.38437	10.011	1.54399	9.6557	1.20692	9.58851	1.152	9.37024	0.990257	10.0481	1.58413
	8117589	HIST1H3H	NM_003536	5.9332	6.55979	1.54391	6.35167	1.33652	5.62946	0.810153	5.70177	0.851792	6.56112	1.54533
	8125537	HLA-DMA	NM_006120	8.27685	8.90338	1.54385	8.01839	0.83598	8.26574	0.992334	7.93182	0.787291	8.547	1.20594
	8008754	RAD51C	NM_058216	9.11029	9.73616	1.54314	9.81297	1.62753	9.2322	1.08817	9.62842	1.43209	9.69323	1.4979
	7941460	DRAP1	NM_006442	11.2331	11.8589	1.54302	12.0656	1.78076	11.6105	1.29901	11.3102	1.0549	12.0346	1.74292
	7964701	GNS	NM_002076	10.302	10.927	1.54219	10.339	1.02597	10.6912	1.30962	10.5159	1.1598	10.5343	1.17468
	8024219	ATP5D	NM_001687	10.0322	10.6571	1.54214	10.4505	1.33636	10.7456	1.63965	10.4027	1.29281	10.9492	1.88828
	7986329	NR2F2	NM_021005	9.66413	10.288	1.541	9.60125	0.95735	9.99952	1.26172	9.35968	0.809746	10.395	1.65963
	7978846	POLE2	NM_002692	8.16705	8.79068	1.54075	8.20583	1.02725	8.2164	1.0348	7.5133	0.63563	8.89556	1.65694
	8095751	DKFZP564O0823	NM_015393	9.31487	9.93789	1.54009	8.81155	0.70548	9.35038	1.02492	9.91401	1.51481	9.2933	0.985156
	7954899	CNTN1	NM_001843	6.34735	6.9695	1.53917	6.23533	0.925291	7.59139	2.3686	5.00075	0.393218	6.81442	1.38229
	8065719	PXMP4	NM_007238	7.03455	7.6566	1.53906	7.17625	1.1032	7.41189	1.29894	6.96664	0.954014	7.73858	1.62905
	8049435	SH3BP4	NM_014521	8.78043	9.40245	1.53903	9.274	1.40793	8.88759	1.07711	9.33995	1.47379	8.62807	0.89978
	8131600	TSPAN13	NM_014399	9.18788	9.80915	1.53823	9.15938	0.980438	9.29514	1.07718	9.10165	0.941982	9.1247	0.957153
	7958253	C12orf75	NM_001145199	9.65424	10.275	1.53773	9.87817	1.16791	9.84598	1.14213	8.9916	0.631719	10.19	1.44972
	7917728	FAM69A	NM_001006605	7.67508	8.29577	1.5376	8.00005	1.25263	8.20119	1.44004	7.32197	0.782894	7.99526	1.24848
	8076046	TMEM184B	NM_012264	10.6567	11.2774	1.53759	10.8176	1.118	10.7963	1.10159	10.9333	1.2113	11.0913	1.3515
	8118116	MICB	NM_005931	9.51135	10.1318	1.53732	10.0244	1.42703	10.1826	1.59249	9.61552	1.07488	10.6166	2.15131
	8014214	NLE1	NM_001014445	8.39017	9.01011	1.53681	8.29318	0.93498	8.4433	1.03751	8.59841	1.15528	8.71263	1.25046
	7909350	CR2	NM_001006658	5.86724	6.48623	1.5358	5.1598	0.612407	5.80701	0.959112	5.50144	0.776039	4.75559	0.462766
	8058462	MDH1B	NM_001039845	6.16924	6.78722	1.53472	6.95844	1.72811	6.0331	0.909949	6.41975	1.18963	6.28022	1.07996
	7915896	CYP4Z2P	NR_002788	4.30321	4.92093	1.53444	4.48619	1.13522	4.46789	1.12092	4.53923	1.17774	4.3183	1.01051
	8104234	TRIP13	NM_004237	9.15889	9.77655	1.53438	9.04571	0.92455	9.37764	1.16372	8.86935	0.818164	9.97785	1.76413
	8102410	RPS26	NM_001029	9.10646	9.72387	1.53412	9.33567	1.1722	9.16833	1.04381	9.07118	0.975842	9.65141	1.45897
	7971573	RCBTB2	NM_001268	5.66284	6.27946	1.53328	5.77343	1.07967	5.66283	0.999995	5.69206	1.02046	5.95397	1.2236
	8071676	RAB36	NM_004914	7.51489	8.1311	1.53285	7.54501	1.0211	7.49053	0.983255	7.66972	1.11329	7.71628	1.14981
	8110318	PRELID1	NM_013237	11.1086	11.7245	1.53246	11.6604	1.46589	11.5202	1.33016	11.4415	1.2595	11.9651	1.81063
	7917037	CRYZ	NM_001130042	10.1029	10.7185	1.53216	10.1465	1.03065	10.7451	1.56072	10.0911	0.991803	10.8499	1.67825
	7905918	EFNA3	NM_004952	8.86889	9.4844	1.5321	8.84436	0.983139	9.30404	1.35205	9.02849	1.11698	9.12608	1.19515
	8178884	HLA-DMA	NM_006120	8.36327	8.97876	1.53207	8.06455	0.812972	8.31847	0.969424	7.98974	0.77189	8.64194	1.21307
	8180086	HLA-DMA	NM_006120	8.36327	8.97876	1.53207	8.06455	0.812972	8.31847	0.969424	7.98974	0.77189	8.64194	1.21307
	7969129	PHF11	NM_001040443	6.4576	7.07241	1.53136	7.311	1.80676	6.9783	1.43465	6.60392	1.10675	7.05588	1.51391
	8108873	ARHGAP26	NM_015071	9.36195	9.97613	1.5307	9.13467	0.854247	9.47426	1.08096	9.77384	1.33043	9.17265	0.877035
	8091954	GOLIM4	NM_014498	8.51194	9.12604	1.53061	8.96091	1.36507	8.85349	1.26712	8.7142	1.1505	9.11701	1.52105
	7965855	NUP37	NM_024057	8.7569	9.3709	1.53049	8.72559	0.97853	8.99227	1.17721	8.40325	0.782604	9.10968	1.27702
	8097857	MND1	NM_032117	7.17789	7.79131	1.52988	7.26829	1.06466	6.92472	0.839052	6.82674	0.783958	7.7392	1.4756
	8099649	DHX15	NM_001358	9.77238	10.3849	1.52896	10.0106	1.17951	9.90477	1.09611	9.72614	0.968452	10.0367	1.20103
	8040362	LOC729992	XR_038318	8.27022	8.88264	1.52883	8.27985	1.0067	8.46425	1.14395	8.38185	1.08045	8.46311	1.14305
	7991216	DET1	NM_017996	6.96481	7.57669	1.52825	8.25214	2.44076	6.84985	0.923409	7.36708	1.32159	7.51071	1.45993
	8016457	HOXB5	NM_002147	7.565	8.17647	1.52781	7.9064	1.26698	7.93781	1.29487	7.58238	1.01212	7.25736	0.807964
	8008646	SCPEP1	NM_021626	8.51596	9.12726	1.52763	8.57618	1.04262	8.97737	1.37689	8.63436	1.08553	9.16441	1.56748
	8113250	ERAP1	NM_001040458	7.85664	8.4679	1.5276	7.56389	0.816345	8.07651	1.16463	8.05265	1.14553	8.27466	1.33609
	8129763	FAM54A	NM_001099286	7.04842	7.65966	1.52757	7.5022	1.36963	7.06535	1.0118	6.96408	0.943219	7.68821	1.55811
	8009277	RGS9	NM_003835	6.86099	7.47212	1.52745	6.81191	0.96655	7.05241	1.14189	6.8527	0.994272	7.48021	1.53605
	8044844	TMEM177	NM_001105198	9.37666	9.98646	1.52605	9.26623	0.926312	9.41323	1.02567	9.35905	0.987863	9.3888	1.00845
	8151942	HRSP12	NM_005836	9.0325	9.64229	1.52604	9.23976	1.15449	9.44558	1.33152	8.64812	0.766107	9.35386	1.2495
	8101031	CDKL2	NM_003948	4.83409	5.44357	1.52571	5.34931	1.42921	5.23931	1.32428	4.48153	0.78319	5.25975	1.34318
	8106776	COX7C	NM_001867	8.55765	9.16692	1.5255	8.83327	1.21051	9.11897	1.47562	8.14195	0.749656	9.06355	1.42002
	8084955	PIGX	NM_017861	8.91008	9.51917	1.52529	8.98527	1.0535	8.76424	0.903854	8.41719	0.710598	9.03238	1.08847
	8044813	TMEM37	NM_183240	7.2043	7.81323	1.52513	7.11938	0.942841	7.23676	1.02276	7.25957	1.03905	7.30767	1.07428
	8076465	POLDIP3	NM_032311	9.78621	10.3949	1.52493	9.86758	1.05802	9.91126	1.09055	10.0455	1.19685	10.0678	1.21555
	7921916	RGS5	NM_003617	6.27879	6.88749	1.52489	7.11109	1.78053	6.14189	0.909473	6.66507	1.30702	6.72243	1.36003
	7992396	FAHD1	NM_031208	7.50519	8.11363	1.52461	8.02982	1.43856	7.75626	1.19009	7.91926	1.33244	7.58634	1.05786
	8012110	GABARAP	NM_007278	11.8809	12.4891	1.5244	12.1035	1.16688	12.3466	1.381	12.0544	1.12785	12.3314	1.36652
	7896822	AGRN	NM_198576	8.49204	9.0997	1.52379	7.97179	0.697253	7.90803	0.667109	9.18731	1.6192	8.06633	0.744475
	8075423	DUSP18	NM_152511	7.4936	8.1012	1.52372	7.36488	0.914645	7.55792	1.04559	7.01281	0.716583	7.35811	0.910359
	8072113	SRRD	NM_001013694	9.44645	10.0536	1.52325	9.44608	0.99975	9.55284	1.07654	9.27666	0.888973	9.32129	0.916903
	7993167	ATF7IP2	NM_024997	5.87484	6.48194	1.5232	6.24884	1.29594	6.17011	1.22711	5.72214	0.899566	6.1909	1.24493
	8120833	SH3BGRL2	NM_031469	8.22479	8.83063	1.52187	8.07569	0.901814	8.51918	1.22637	8.74795	1.43709	8.16146	0.957053
	8144669	FDFT1	NM_004462	11.1492	11.755	1.52181	11.0266	0.918531	11.565	1.33404	10.9907	0.896003	11.5779	1.34606
	8075406	PES1	NM_014303	9.33331	9.93901	1.52172	9.34876	1.01077	9.389	1.03936	9.33999	1.00464	9.30588	0.981165
	8012000	RNASEK	NM_001004333	7.13409	7.73978	1.52171	7.42512	1.22352	7.28165	1.1077	7.16135	1.01907	7.61645	1.39703
	8071212	CDC45L	NM_003504	8.60927	9.21487	1.5216	8.43924	0.888822	8.40513	0.868052	8.64953	1.0283	9.4029	1.73342
	8052598	C2orf86	NM_015910	6.37538	6.98	1.52058	6.75797	1.30369	6.76074	1.30619	6.66782	1.22471	6.68431	1.23879
	8141872	NAPEPLD	NM_001122838	7.65548	8.25978	1.52024	7.5825	0.95067	7.51198	0.905321	6.86461	0.577996	7.15981	0.709232
	8096617	BANK1	NM_017935	6.28772	6.8919	1.52011	5.94791	0.790142	6.28966	1.00135	5.78365	0.705111	6.28933	1.00111
	8165508	NRARP	NM_001004354	8.10924	8.71306	1.51974	7.99776	0.925639	7.74916	0.779119	7.72078	0.763945	8.12065	1.00794
	8177955	MICB	NM_005931	8.99029	9.5938	1.51941	9.49131	1.41521	9.65874	1.58937	9.13606	1.10632	10.0739	2.11935
	8154135	SLC1A1	NM_004170	7.93947	8.54287	1.51929	8.04167	1.07341	8.93593	1.99509	7.38637	0.681552	8.32916	1.31011
	8040578	CENPO	NM_024322	7.91564	8.51888	1.51912	8.11852	1.15099	7.67822	0.848259	7.87054	0.96922	8.62717	1.63754
	8021199	MAPK4	NM_002747	6.3777	6.98074	1.51892	6.3164	0.958398	6.65525	1.21213	6.95821	1.49538	6.53602	1.11599
	7998823	PDPK1	NM_002613	6.84135	7.44429	1.51881	7.30487	1.3789	6.98594	1.10541	7.00842	1.12278	7.03401	1.14287
	7998841	PDPK1	NM_002613	6.84135	7.44429	1.51881	7.30487	1.3789	6.98594	1.10541	7.00842	1.12278	7.03401	1.14287
	7915578	TMEM53	NM_024587	8.56366	9.16649	1.51869	8.91808	1.27847	8.98869	1.3426	8.92122	1.28126	9.08764	1.43791
	8054580	BUB1	NM_004336	9.55072	10.1535	1.51867	9.70647	1.114	9.42308	0.91533	9.45567	0.936242	10.2408	1.61334
	7916789	WDR78	NM_024763	5.24385	5.84639	1.51839	5.56144	1.24624	5.26164	1.0124	5.5073	1.20035	4.94058	0.810414
	7931168	ACADSB	NM_001609	8.32811	8.9304	1.51812	8.26574	0.957688	8.58946	1.19859	7.69394	0.64431	8.11661	0.863639
	8095139	SRD5A3	NM_024592	9.34198	9.94291	1.51669	9.11893	0.856748	9.61295	1.20662	9.02267	0.801452	9.10088	0.846096
	8076344	POLR3H	NM_001018050	8.5095	9.11037	1.51663	8.72603	1.16194	8.57191	1.04421	8.91148	1.32132	8.67353	1.12042
	8138857	GGCT	NM_024051	8.5137	9.11414	1.51619	9.19351	1.60193	8.83668	1.25091	9.05209	1.45236	9.13972	1.5433
	8075507	EIF4ENIF1	NM_019843	8.80682	9.40681	1.5157	8.90156	1.06787	8.74642	0.958996	8.90958	1.07382	8.84277	1.02523
	8031398	NLRP2	NM_017852	7.66275	8.26269	1.51565	7.45497	0.865864	7.93612	1.20862	7.87781	1.16075	7.77782	1.08302
	8108301	KIF20A	NM_005733	9.61784	10.2174	1.51529	9.70989	1.06588	9.64447	1.01863	9.37409	0.844545	10.6359	2.02522
	8074688	THAP7	NM_030573	8.0902	8.68946	1.51494	8.31045	1.16494	8.14742	1.04046	8.15542	1.04624	8.30048	1.15692
	7934920	LIPA	NM_001127605	9.02628	9.62515	1.51453	9.34906	1.25074	9.45844	1.34924	8.76823	0.836216	9.05441	1.01969
	8008263	PDK2	NM_002611	9.01152	9.61033	1.51447	9.23255	1.16556	9.18135	1.12493	9.16378	1.1113	9.73656	1.65294
	8151447	IL7	NM_000880	4.20484	4.80365	1.51447	4.21937	1.01012	4.57854	1.29567	4.24676	1.02948	4.57758	1.29481
	7959025	RNFT2	NM_001109903	9.27595	9.87466	1.51435	9.54024	1.20104	9.57015	1.2262	9.41209	1.09895	9.94925	1.59471
	7920697	GBA	NM_000157	9.04498	9.64304	1.51368	9.58219	1.45116	9.04201	0.997944	9.40535	1.28376	9.17404	1.09358
	8154363	RPS26	NM_001029	9.90453	10.5024	1.51349	10.1774	1.20821	10.008	1.07436	9.8811	0.983891	10.4029	1.41258
	7981798	TUBGCP5	NM_052903	6.90902	7.50665	1.51323	7.13876	1.17262	7.05497	1.10645	6.91885	1.00684	7.4209	1.4259
	8081758	GRAMD1C	NM_017577	7.324	7.92132	1.51291	7.17543	0.902145	7.47405	1.10961	6.80597	0.698327	7.31084	0.990921
	8012475	MYH10	NM_005964	9.09913	9.69597	1.5124	8.92637	0.887143	9.51366	1.33287	9.26169	1.11927	9.42727	1.2554
	8075720	APOL2	NM_030882	5.82743	6.42425	1.51238	6.11144	1.21757	6.09256	1.20174	6.12641	1.23027	6.1703	1.26827
	8001423	RPGRIP1L	NM_015272	7.16744	7.76391	1.51201	7.56708	1.31917	7.00344	0.892548	6.95222	0.861411	7.02463	0.905755
	8039687	ZNF552	NM_024762	4.91104	5.50729	1.51178	5.15411	1.1835	5.16898	1.19576	5.33911	1.34543	5.16979	1.19644
	7950654	ALG8	NM_024079	10.689	11.2851	1.51161	11.0896	1.32001	11.0306	1.26713	10.7638	1.05322	11.1941	1.41922
	7951077	SESN3	NM_144665	5.85968	6.45572	1.51156	6.23817	1.29998	6.41714	1.47167	4.86293	0.501126	7.19675	2.52637
	7963774	ZNF385A	NM_015481	8.36959	8.96485	1.51074	9.04223	1.59399	8.75813	1.30907	8.55933	1.14056	9.01853	1.56801
	7975113	CHURC1	NM_145165	7.63721	8.23215	1.51041	8.52372	1.8487	8.05932	1.33988	7.66575	1.01998	7.78065	1.10453
	8138289	ETV1	NM_004956	8.41759	9.01174	1.50959	8.74416	1.25403	8.82471	1.32604	7.28255	0.455322	9.36588	1.92959
	8045768	ARL6IP6	NM_152522	8.49443	9.08842	1.50941	8.72364	1.17219	8.61563	1.08764	8.04632	0.733002	8.95666	1.37767
	8073032	TOMM22	NM_020243	8.61033	9.20289	1.50792	8.35836	0.839751	8.80101	1.1413	8.52659	0.943608	8.71397	1.07448
	8083471	SGEF	NM_015595	7.39098	7.98332	1.50769	7.36421	0.981616	7.51687	1.09118	7.18989	0.869897	8.00044	1.52569
	7944876	NRGN	NM_006176	7.8031	8.39537	1.50761	8.0676	1.20122	8.0828	1.21394	8.01883	1.16129	8.71623	1.88312
	7993713	IQCK	NM_153208	8.70428	9.29549	1.50651	9.22715	1.43681	9.15992	1.37139	8.87898	1.12873	9.05054	1.27126
	8076533	PACSIN2	NM_007229	9.65989	10.251	1.50639	9.94224	1.21617	9.72713	1.04771	9.9812	1.24946	9.9126	1.19145
	7951535	KDELC2	NM_153705	8.49939	9.09026	1.50616	8.97411	1.38965	8.48434	0.989623	8.48927	0.993011	8.97683	1.39227
	8030706	C19orf63	NM_175063	8.96038	9.55091	1.5058	9.19587	1.17731	8.97671	1.01139	9.2432	1.21657	9.45294	1.40694
	7928119	EIF4EBP2	NM_004096	10.6821	11.2726	1.50573	10.9425	1.19778	10.9308	1.18815	10.7733	1.06525	10.9714	1.22201
	7954077	KIAA1467	NM_020853	9.53268	10.1229	1.50548	9.72916	1.1459	9.91142	1.30021	9.4035	0.914351	10.0139	1.39597
	8089029	DHFRL1	NM_176815	6.74248	7.3327	1.50547	7.0225	1.21421	6.76717	1.01726	6.84488	1.07356	6.7735	1.02173
	8095364	TMPRSS11E	NM_014058	3.95705	4.54714	1.50534	3.91245	0.969554	3.99265	1.02498	4.11935	1.11907	4.03125	1.05277
	8121911	C6orf173	NM_001012507	5.58355	6.17256	1.50422	5.82571	1.18276	5.36172	0.857478	5.37057	0.86275	6.13293	1.46345
	8102415	CAMK2D	NM_001221	10.7601	11.349	1.50402	10.3733	0.764803	10.9256	1.12151	10.2638	0.708905	10.7467	0.990717
	8075217	AP1B1	NM_001127	9.23412	9.82271	1.50378	9.08063	0.899069	9.43474	1.14919	9.55128	1.24587	9.49053	1.1945
	8142585	CADPS2	NM_017954	7.3701	7.95863	1.50371	7.42159	1.03633	7.60869	1.17983	6.62131	0.595101	7.61189	1.18245
	8140620	PCLO	NM_033026	5.78478	6.37324	1.50364	5.85437	1.04941	6.01453	1.17263	5.73955	0.969132	5.7752	0.993381
	8107673	GRAMD3	NM_023927	7.78601	8.37436	1.50353	7.23719	0.683579	8.19718	1.32976	7.75059	0.975752	8.11879	1.25944
	8093343	PIGG	NM_001127178	7.57808	8.16587	1.50294	7.93288	1.2788	7.55561	0.984543	7.87132	1.22538	7.58858	1.0073
	7916432	DHCR24	NM_014762	11.5499	12.1376	1.50286	11.7267	1.13041	11.9262	1.29799	11.7549	1.15271	12.2989	1.6806
	7926708	THNSL1	NM_024838	7.55411	8.14134	1.50236	8.31221	1.69127	7.33502	0.859109	7.16983	0.766163	7.62939	1.05357
	8039692	ZNF814	NM_001144989	6.48081	7.06737	1.50166	6.81903	1.26419	6.07448	0.754537	7.02572	1.45893	6.1539	0.797239
	8140420	FDPSL2A // FDPSL2A // FDPSL2A // FDPSL2A // FDPSL2A // FDPSL2A // FDPSL2A // FDPSL2A	NR_003262	6.25673	6.84328	1.50165	6.39879	1.10348	6.5812	1.2522	6.35059	1.06722	6.48679	1.17288
	7930299	C10orf78	NM_145247	8.47531	9.06155	1.50133	8.32763	0.902705	8.48531	1.00696	7.75465	0.60682	8.55224	1.05477
	8117583	HIST1H2AI	NM_003509	8.01445	8.60066	1.5013	8.37763	1.28625	7.62595	0.763921	7.76577	0.841667	8.62636	1.52828
	7999553	CPPED1	NM_018340	8.62355	9.20924	1.50076	8.92897	1.23578	9.05675	1.35023	8.63645	1.00898	8.90075	1.21184
	8154233	CD274	NM_014143	5.81577	6.40111	1.50039	6.36197	1.46023	5.99333	1.13097	5.7761	0.972877	5.81688	1.00077
	8150906	IMPAD1	NM_017813	10.0432	10.6282	1.50002	10.56	1.43072	10.2642	1.16548	9.91017	0.911902	10.3081	1.20153
	8177130	NHEDC1	NM_139173	5.39178	5.97653	1.49979	5.67555	1.21738	5.17353	0.859609	5.4777	1.06137	5.21214	0.882925
	7925691	ZNF124	NM_003431	6.67666	7.26125	1.49961	6.916	1.18046	6.71095	1.02406	6.75426	1.05526	6.82776	1.11042
	7944152	IL10RA	NM_001558	6.25461	6.83863	1.49902	6.54	1.21874	6.5567	1.23293	6.61102	1.28024	6.70325	1.36475
	8071069	IL17RA	NM_014339	9.20824	9.79199	1.49875	9.37975	1.12624	9.41974	1.15789	9.36389	1.11393	9.43583	1.17088
	7925500	CHML	NM_001821	7.56606	8.1498	1.49873	8.02948	1.37882	7.62535	1.04196	8.05769	1.40604	7.3601	0.866966
	8075276	ZMAT5	NM_019103	8.07844	8.66204	1.49858	8.01195	0.954959	8.0725	0.995889	7.93824	0.90739	8.1473	1.04889
	8073088	APOBEC3G	NM_021822	4.27996	4.86298	1.49797	5.87127	3.01322	4.65873	1.30023	4.69344	1.33189	4.89334	1.52983
	8121547	C6orf225	NM_001033564	6.34591	6.92873	1.49777	6.51656	1.12556	6.45491	1.07847	5.91248	0.740495	6.40332	1.0406
	7919637	HIST2H2BE	NM_003528	7.53444	8.11711	1.49761	7.87617	1.26727	7.55781	1.01633	7.71585	1.13399	7.40354	0.913261
	8051275	CAPN13	NM_144575	4.87069	5.45311	1.49736	4.92071	1.03528	4.84706	0.983754	5.49835	1.54506	4.78732	0.943848
	7950983	CHORDC1	NM_012124	9.25565	9.83713	1.49638	9.40064	1.10572	9.92929	1.59508	9.34098	1.06093	9.64625	1.31093
	7979307	DLGAP5	NM_014750	9.05342	9.63407	1.49553	9.07328	1.01387	9.00866	0.969452	8.68712	0.77577	9.57699	1.43751
	7931754	IDI1	NM_004508	8.93163	9.51215	1.49538	9.07492	1.10442	9.56978	1.55633	8.27998	0.636552	9.35233	1.33857
	8073311	XPNPEP3	NM_022098	9.36602	9.94638	1.49522	9.45475	1.06343	9.69715	1.258	9.42321	1.04044	9.42769	1.04367
	8072645	HMGXB4	NR_027780	9.86444	10.4445	1.49494	9.94016	1.05388	9.97684	1.08102	9.75845	0.929168	10.0382	1.12798
	8003824	CTNS	NM_004937	7.95922	8.53927	1.49491	8.15861	1.14821	7.96865	1.00656	8.1376	1.13161	7.94565	0.990639
	8096808	CCDC109B	NM_017918	8.35084	8.93013	1.49411	8.54433	1.14353	8.6391	1.22117	8.18701	0.892648	9.13451	1.72149
	8105828	CCNB1	NM_031966	8.90089	9.48012	1.49406	9.02777	1.09193	8.77138	0.914145	8.6485	0.839504	9.45353	1.46677
	7902425	ST6GALNAC3	NM_152996	6.63861	7.21766	1.49387	6.13239	0.704067	6.72243	1.05982	7.37105	1.66145	6.96805	1.25652
	7915392	HIVEP3	NM_024503	7.18724	7.76403	1.49153	7.41228	1.16881	7.10317	0.943389	7.32128	1.09736	7.75334	1.48052
	8136811	EPHB6	NM_004445	7.24188	7.81779	1.49061	7.18103	0.958698	7.44052	1.14761	7.52264	1.21484	7.76444	1.43651
	8121794	SMPDL3A	NM_006714	6.08105	6.65677	1.49042	5.89923	0.881586	5.8555	0.85527	6.08075	0.999791	5.95569	0.916774
	8027748	FXYD3	NM_021910	9.1112	9.68683	1.49032	8.05696	0.481548	8.9156	0.873208	8.49957	0.654457	8.06793	0.485227
	8125328	AGPAT1	NM_006411	9.70349	10.279	1.49021	10.1	1.31637	10.277	1.48819	9.60141	0.931693	10.5061	1.74425
	8178762	AGPAT1	NM_006411	9.70349	10.279	1.49021	10.1	1.31637	10.277	1.48819	9.60141	0.931693	10.5061	1.74425
	8179958	AGPAT1	NM_006411	9.70349	10.279	1.49021	10.1	1.31637	10.277	1.48819	9.60141	0.931693	10.5061	1.74425
	8000543	CLN3	NM_000086	8.0384	8.61386	1.49015	8.13376	1.06833	8.4986	1.37573	8.17955	1.10278	8.63944	1.51681
	8112081	DHX29	NM_019030	9.40375	9.97883	1.48976	9.64644	1.1832	9.54316	1.10146	9.17801	0.855159	9.45733	1.03784
	7945321	GLB1L2	NM_138342	9.36262	9.9375	1.48955	9.90689	1.45828	9.46037	1.0701	9.87969	1.43105	9.50569	1.10426
	7959205	MLEC	NM_014730	10.9025	11.4773	1.48947	11.3959	1.40774	11.2152	1.24202	11.116	1.15956	11.3485	1.36231
	8013788	FLOT2	NM_004475	9.16323	9.73792	1.48936	9.26453	1.07274	9.65959	1.41065	9.19398	1.02155	9.96596	1.7444
	7996174	C16orf57	NM_024598	9.63118	10.2056	1.48909	9.87	1.18003	9.92298	1.22416	9.84981	1.16362	10.2961	1.58546
	7942697	CAPN5	NM_004055	7.9724	8.54636	1.48861	7.91928	0.963851	8.66114	1.61187	8.06089	1.06326	8.44983	1.39226
	7949674	RBM4B	NM_031492	10.1599	10.7338	1.4885	10.5358	1.29763	10.1413	0.987183	10.3111	1.11049	10.5428	1.30396
	8068478	CHAF1B	NM_005441	9.17746	9.75071	1.48787	9.15611	0.98531	8.98381	0.874389	9.1548	0.984413	9.64273	1.38057
	8038571	JOSD2	NM_138334	7.79578	8.36892	1.48776	7.82148	1.01797	7.96232	1.12237	7.72219	0.95027	8.099	1.23389
	8074108	MAPK8IP2	NM_012324	7.08952	7.66166	1.48673	7.35248	1.19994	7.24559	1.11425	7.21694	1.09234	7.03626	0.963756
	8128572	PREP	NM_002726	8.63674	9.20795	1.48576	8.46494	0.887734	8.96965	1.25955	8.66985	1.02322	8.93277	1.22775
	8085094	SUMF1	NM_182760	6.61813	7.18819	1.48458	6.73795	1.0866	6.74534	1.09218	6.73395	1.08359	6.37802	0.84668
	8077082	LMF2	NM_033200	9.06628	9.63633	1.48457	9.10866	1.02981	8.98328	0.944093	9.15976	1.06694	9.41265	1.27136
	8023926	PARD6G	NM_032510	7.99675	8.56671	1.48449	8.21597	1.1641	8.26989	1.20844	7.88244	0.923824	8.47389	1.39198
	8053278	FAM176A	NM_001135032	5.18374	5.75344	1.48422	5.26585	1.05856	5.36441	1.13341	5.50589	1.25019	5.10119	0.944392
	7927801	ANXA2P3	NR_001446	5.96542	6.53491	1.484	6.31918	1.27789	6.35262	1.30786	6.22004	1.19302	6.31761	1.2765
	8166455	PRDX4	NM_006406	8.56883	9.13824	1.48392	8.52397	0.969384	8.81522	1.18624	8.7813	1.15867	8.87577	1.23709
	8072494	SFI1	NM_001007467	7.39453	7.96366	1.48363	7.47795	1.05953	7.37352	0.985547	7.55192	1.11527	7.77172	1.29882
	7932069	NUDT5	NM_014142	10.138	10.7071	1.48359	10.565	1.34439	10.5483	1.32894	10.4148	1.21148	10.6561	1.43209
	7899615	SERINC2	NM_178865	10.918	11.4871	1.48353	10.7728	0.904238	11.2349	1.24558	10.8319	0.942014	10.7545	0.892813
	8172531	PRAF2	NM_007213	9.58138	10.1499	1.48298	10.2705	1.61227	10.0659	1.39912	9.21871	0.777721	10.4945	1.88307
	8008310	EME1	NM_152463	7.3046	7.87277	1.48265	7.52936	1.16858	7.13688	0.890248	7.29941	0.996409	8.18608	1.84226
	7971461	LCP1	NM_002298	5.16459	5.73241	1.48228	5.08318	0.945132	5.33347	1.12418	4.99773	0.890777	5.51158	1.2719
	7968331	UBE2L3	NM_003347	12.2271	12.7949	1.48219	12.3138	1.0619	12.4533	1.16971	12.3197	1.06629	12.3924	1.12133
	7957850	GAS2L3	NM_174942	9.52594	10.0935	1.48203	9.81683	1.2234	9.41319	0.924825	9.20381	0.799891	10.2109	1.60771
	7974533	PELI2	NM_021255	6.10086	6.66799	1.48157	6.01209	0.940324	5.96467	0.909916	6.17454	1.05239	6.99135	1.8538
	8071332	RANBP1	NM_002882	9.73507	10.3019	1.48126	9.46298	0.828122	9.60683	0.914949	9.63873	0.935404	9.84712	1.08076
	7965515	NDUFA12	NM_018838	10.0495	10.616	1.48095	10.5394	1.40435	10.2468	1.14659	10.2398	1.14102	10.5784	1.44288
	8147132	CA2	NM_000067	8.68706	9.25354	1.48091	8.81917	1.09589	9.01104	1.25178	9.13239	1.36163	9.59657	1.87842
	8029347	ZNF230	NM_006300	4.58464	5.15085	1.48063	5.56135	1.96796	5.33475	1.68192	5.10446	1.43377	5.08004	1.4097
	7976556	C14orf132	NR_023938	6.45962	7.02563	1.48042	6.54285	1.05939	6.53771	1.05562	6.89762	1.35472	6.69425	1.17661
	8020878	MAPRE2	NM_014268	8.98183	9.54784	1.48042	9.2437	1.19904	9.21039	1.17167	8.99091	1.00631	9.52089	1.45303
	8040458	KCNS3	NM_002252	6.88287	7.44865	1.48019	6.80696	0.948739	6.93171	1.03443	6.69529	0.878076	7.02885	1.10648
	8029831	CALM3	NM_005184	11.1144	11.6797	1.47973	11.2534	1.10111	11.3916	1.21186	11.2782	1.12021	11.7093	1.51037
	7996012	ARL2BP	NM_012106	10.4011	10.9661	1.47943	11.2486	1.79939	10.8302	1.34642	10.4786	1.05524	11.227	1.77271
	7956242	COQ10A	NM_144576	7.7916	8.35626	1.47904	8.14239	1.27526	8.05748	1.20237	7.74672	0.969371	8.39689	1.52128
	8073457	XRCC6	NM_001469	11.8482	12.4126	1.4788	12.0708	1.16685	11.9592	1.07994	12.0014	1.11203	12.019	1.12566
	8138977	DPY19L1	NM_015283	10.1477	10.7116	1.47825	10.0034	0.904811	10.8185	1.59191	9.04099	0.464346	10.499	1.27565
	8021301	RAB27B	NM_004163	7.82319	8.38668	1.47784	9.53256	3.27019	8.32915	1.42007	8.28793	1.38007	8.51739	1.61799
	7927120	RET	NM_020975	6.95822	7.52163	1.47775	7.01398	1.0394	7.30911	1.27535	6.83543	0.918407	7.50763	1.46349
	7956009	METTL7B	NM_152637	8.41226	8.97537	1.47745	7.99318	0.747899	8.72314	1.24046	7.51105	0.535437	9.08825	1.59769
	7994769	CORO1A	NM_007074	6.83474	7.3978	1.4774	6.66434	0.888599	7.11726	1.21632	6.59531	0.847082	7.70664	1.83008
	7958158	HCFC2	NM_013320	6.78789	7.35089	1.47734	7.27423	1.40089	7.36468	1.49153	6.75277	0.975955	7.25042	1.37796
	8055183	SMPD4	NM_017751	10.4658	11.0287	1.47716	10.1877	0.824668	10.6834	1.16278	10.562	1.06892	11.2081	1.67281
	8051197	CCDC121	NM_024584	5.62582	6.18836	1.47687	6.07444	1.36474	6.06445	1.35531	6.09418	1.38353	5.92852	1.23345
	7972936	FAM70B	NM_182614	7.94002	8.50184	1.47612	8.02412	1.06002	7.95685	1.01173	7.80114	0.908225	8.3377	1.31739
	8034299	ELOF1	NM_032377	9.67976	10.2414	1.47598	10.1949	1.42915	10.1479	1.3833	10.1291	1.36542	10.4959	1.76065
	8081953	GTF2E1	NM_005513	8.22712	8.78849	1.47567	8.96977	1.67324	8.77262	1.45953	8.4277	1.14916	8.52259	1.22729
	8161919	TLE1	NM_005077	8.48289	9.04374	1.47514	9.10241	1.53636	8.33936	0.905303	9.26469	1.71927	8.46756	0.989429
	8092134	PLD1	NM_002662	7.65144	8.21223	1.47508	7.77261	1.08762	8.20631	1.46904	7.28217	0.774173	7.86284	1.15781
	8038981	ZNF611	NM_030972	5.85703	6.4178	1.47506	6.31742	1.37591	5.80081	0.961781	6.14419	1.22023	5.54942	0.807976
	7949971	CPT1A	NM_001876	9.34666	9.90709	1.47471	9.56791	1.16575	9.62232	1.21055	9.2175	0.914363	9.8445	1.41209
	8075635	TIMP3	NM_000362	4.45619	5.01636	1.47444	4.70972	1.19212	4.41937	0.974797	4.79873	1.26799	4.67197	1.16133
	8072454	RNF185	NR_024210	8.9315	9.49015	1.47289	9.62527	1.61751	9.00993	1.05587	9.96508	2.04709	9.28858	1.28083
	8124397	HIST1H1C	NM_005319	8.95315	9.5117	1.47279	9.44931	1.41045	8.70029	0.839231	9.05178	1.07076	9.47013	1.43096
	7978833	RPL36AL	NM_001001	10.1908	10.7493	1.47278	10.253	1.04407	10.5031	1.24167	9.99382	0.872385	10.6546	1.37916
	8042769	C2orf78	NM_001080474	6.33339	6.89161	1.47245	5.66582	0.629566	5.89194	0.736393	5.88248	0.731579	5.68857	0.639571
	8133983	ADAM22	NM_021723	6.62129	7.17949	1.47243	6.64234	1.01469	6.66052	1.02756	6.54886	0.951033	6.93191	1.24024
	7972577	RPS26	NM_001029	9.96433	10.5224	1.47234	10.1324	1.12356	9.96489	1.00039	9.89556	0.953455	10.4255	1.37664
	8170998	F8A1	NM_012151	10.4921	11.049	1.47105	10.8863	1.31421	10.6739	1.1343	10.7998	1.23776	10.7812	1.22186
	7933772	ANK3	NM_020987	7.46152	8.01806	1.47073	6.87891	0.667756	7.19627	0.832056	7.318	0.905309	6.4881	0.509296
	8085287	C3orf10	NM_018462	5.02565	5.58148	1.47001	5.05838	1.02295	5.08073	1.03891	4.79887	0.854542	5.15503	1.09383
	8117225	GMNN	NM_015895	8.26475	8.82004	1.46946	8.37386	1.07856	8.32201	1.04049	8.16986	0.936345	8.87508	1.52661
	7977507	RPPH1	NR_002312	9.56335	10.1186	1.46938	9.60277	1.0277	9.71364	1.10979	9.61482	1.03632	9.90312	1.26555
	8029560	CLPTM1	NM_001294	10.8637	11.4189	1.46938	11.0149	1.11053	11.3318	1.3833	11.0936	1.17274	11.4472	1.49852
	7918255	CLCC1	NM_001048210	8.65086	9.20563	1.46893	9.15029	1.41366	8.82319	1.12688	8.86844	1.16279	9.16646	1.42959
	7902660	WDR63	NM_145172	6.08128	6.63598	1.46886	6.25633	1.129	7.1564	2.10689	5.72197	0.779537	6.63657	1.46946
	7993126	ABAT	NM_020686	7.34376	7.89833	1.46873	7.15106	0.874963	7.51014	1.12224	7.21015	0.911543	7.58758	1.18412
	8172043	SRPX	NM_006307	10.0037	10.5573	1.46782	9.90836	0.936069	10.3417	1.26401	9.699	0.809628	10.3908	1.30776
	8075542	C22orf30	NM_173566	9.37759	9.9311	1.46765	9.48194	1.07501	9.62014	1.18308	9.50735	1.09411	9.32767	0.965988
	7985285	ARNT2	NM_014862	6.55758	7.11105	1.46762	7.0267	1.38427	6.70771	1.10967	7.01416	1.37229	6.69082	1.09676
	8007848	MAPK8IP1	NM_005456	7.39079	7.94365	1.467	7.38759	0.997789	7.64492	1.19262	7.54836	1.11541	7.83248	1.3582
	8073104	SYNGR1	NM_004711	8.44726	9.00008	1.46694	8.32109	0.916259	8.48008	1.02301	8.26209	0.879545	8.60291	1.11392
	7990729	CHRNB4	NM_000750	7.80931	8.36104	1.46584	8.13881	1.25658	8.22488	1.33382	7.77498	0.976486	8.3983	1.5042
	7940840	OTUB1	NM_017670	10.9123	11.4639	1.46571	11.1373	1.16872	11.1733	1.19828	11.0826	1.12525	11.4022	1.40434
	8145555	SCARA3	NM_016240	8.79004	9.34161	1.46568	9.09475	1.23518	9.51024	1.64741	9.17181	1.30294	9.65204	1.81756
	7913249	PINK1	NM_032409	7.3772	7.92864	1.46554	7.51617	1.10112	7.0069	0.77362	7.77358	1.3162	6.85583	0.696708
	7941172	SPDYC	NM_001008778	8.06176	8.61314	1.46549	7.85728	0.86785	8.0058	0.961956	7.45784	0.657963	8.50986	1.36424
	7913869	STMN1	NM_203401	10.6902	11.2411	1.46497	10.4992	0.876023	10.4099	0.823443	10.1399	0.682876	11.3173	1.54452
	8075263	NIPSNAP1	NM_003634	10.726	11.2769	1.46492	10.5495	0.884823	11.0463	1.24856	10.5889	0.909329	11.047	1.24919
	8017162	RNFT1	NM_016125	10.346	10.8965	1.4646	10.8646	1.43258	10.4157	1.04951	10.604	1.19584	10.5701	1.16812
	8035506	CRLF1	NM_004750	9.80234	10.3522	1.46389	10.2572	1.37065	10.1632	1.28417	9.70559	0.935133	10.9102	2.1553
	8109639	PTTG1	NM_004219	7.9304	8.48014	1.46382	7.88049	0.965999	7.71818	0.863207	7.25226	0.624971	7.56761	0.777656
	7995252	ZNF720	NM_001130913	8.36902	8.91787	1.46292	8.9039	1.44882	8.60877	1.18079	8.28577	0.943926	8.43239	1.0449
	7947189	CCDC34	NM_030771	7.6374	8.18587	1.46254	7.94185	1.23495	7.86541	1.17122	7.9092	1.20732	7.97845	1.26668
	8048595	GMPPA	NM_013335	10.1001	10.6486	1.46247	10.1718	1.0509	10.2605	1.11758	10.2237	1.08939	10.3776	1.21203
	7983512	SQRDL	NM_021199	8.15726	8.70425	1.46104	7.62458	0.691268	8.65508	1.41209	7.57489	0.667865	7.91019	0.842609
	8175844	IDH3G	NM_174869	10.9958	11.542	1.46029	11.4346	1.35547	11.562	1.48065	11.1306	1.09797	11.6913	1.6195
	8074432	HIRA	NM_003325	8.91133	9.45677	1.45946	8.77352	0.908893	8.79304	0.92128	9.03009	1.0858	8.90147	0.993184
	7937802	CD81	NM_004356	12.297	12.8422	1.45918	12.5029	1.15335	12.4938	1.14616	12.5264	1.17228	12.7829	1.40043
	8070961	LSS	NM_002340	8.09893	8.64398	1.45906	7.82459	0.826829	8.51538	1.33464	7.86318	0.849245	8.69845	1.51521
	7929078	KIF20B	NM_016195	7.57346	8.1174	1.45794	7.95647	1.30406	7.71648	1.10422	7.05367	0.697471	8.15104	1.49234
	8101844	ADH5	NM_000671	8.66553	9.20938	1.45786	9.12153	1.37173	9.07339	1.32671	8.96685	1.23227	9.42232	1.68972
	8091402	TM4SF18	NM_138786	5.70143	6.24491	1.45748	4.20557	0.354568	4.43172	0.414742	4.43194	0.414806	4.39067	0.403108
	7966810	KSR2	NM_173598	7.93503	8.47798	1.45695	7.0682	0.548352	8.09421	1.11666	7.33032	0.657607	7.31568	0.650967
	7954777	ALG10	NM_032834	8.1382	8.68065	1.45644	8.59239	1.37001	8.1151	0.98411	7.81316	0.798277	8.2177	1.05665
	8171029	F8A1	NM_012151	10.5061	11.0485	1.45639	10.8864	1.30155	10.674	1.12343	10.803	1.2285	10.7732	1.20334
	8114030	KIF3A	NM_007054	7.37733	7.91964	1.4563	7.77777	1.31991	7.76264	1.30614	7.33094	0.968356	7.94367	1.48077
	8073775	FBLN1	NM_006486	7.69085	8.23189	1.45501	7.98203	1.22364	7.6475	0.970394	7.56823	0.918512	8.36541	1.5961
	8163505	HDHD3	NM_031219	7.49452	8.03478	1.45423	7.89078	1.31609	7.68484	1.14102	7.9239	1.34666	8.19024	1.61969
	7970441	GJB2	NM_004004	8.95403	9.49423	1.45417	8.44079	0.70065	9.0882	1.09746	8.74726	0.866474	8.4079	0.684856
	7926259	MCM10	NM_182751	8.577	9.11708	1.45405	8.43144	0.904029	8.3945	0.881175	8.75305	1.12978	9.26865	1.61513
	8029273	MEGF8	NM_001410	6.36975	6.90957	1.4538	6.46655	1.0694	6.60693	1.17869	6.66272	1.22516	6.64578	1.21086
	7944365	CCDC84	NM_198489	8.61814	9.15785	1.45368	8.79247	1.12844	8.78177	1.1201	8.46876	0.901636	8.96827	1.27468
	7945666	CTSD	NM_001909	10.8921	11.4318	1.45367	11.308	1.33413	11.2179	1.25342	11.3234	1.3485	11.6086	1.64321
	7947917	KBTBD4	NM_016506	8.39866	8.93802	1.45333	8.88177	1.39776	8.70722	1.23847	8.3791	0.986532	9.10337	1.62982
	7926189	SEC61A2	NM_018144	8.15997	8.69909	1.45309	8.60366	1.36008	8.45349	1.22563	8.00904	0.90067	8.96609	1.7485
	7900576	PPIH	NM_006347	8.48789	9.02668	1.45276	8.85035	1.28562	8.85009	1.28539	8.43341	0.962941	9.21247	1.65242
	7978538	C14orf128	NR_027263	6.36065	6.89886	1.45218	6.37781	1.01197	6.49874	1.10045	6.43261	1.05114	6.10959	0.840281
	8077879	SYN2	NM_133625	8.49872	9.03654	1.45178	8.37271	0.916363	8.54656	1.03372	8.77093	1.20766	8.11955	0.768882
	8169073	TMSB15B	NM_194324	4.41388	4.95148	1.45156	4.38467	0.979959	4.51908	1.07564	4.81854	1.32378	4.96526	1.46549
	7982663	BUB1B	NM_001211	9.69211	10.2295	1.45135	9.72365	1.0221	9.59313	0.933691	9.47947	0.862956	10.4484	1.68909
	7937915	RRM1	NM_001033	9.64658	10.1835	1.45084	9.4107	0.849167	9.81171	1.12127	9.50829	0.908598	10.2991	1.5719
	8010946	GEMIN4	NM_015721	8.23816	8.77504	1.45083	8.47027	1.17455	8.51441	1.21104	8.30079	1.04437	8.60375	1.28841
	8057719	HIBCH	NM_014362	6.37243	6.90897	1.45049	6.20993	0.893479	6.69036	1.24654	5.79714	0.671153	6.8359	1.37885
	7910446	COG2	NM_007357	7.71406	8.25052	1.45041	7.71175	0.998398	8.02894	1.24391	7.89659	1.13487	7.96721	1.19181
	8072883	NOL12	NM_024313	7.95669	8.49284	1.4501	8.28936	1.25934	8.19543	1.17996	8.24453	1.2208	8.22935	1.20803
	7970793	SLC46A3	NM_181785	5.93543	6.47113	1.44965	6.55409	1.53545	6.624	1.61169	6.10501	1.12473	6.3218	1.3071
	8053975	LMAN2L	NM_001142292	8.58022	9.11591	1.44963	8.86627	1.21929	8.58316	1.00204	8.86584	1.21894	8.90047	1.24854
	8101366	SCD5	NM_001037582	8.63315	9.16865	1.44945	8.95471	1.24969	9.13309	1.41416	8.94316	1.23972	9.52964	1.86153
	7914084	CD164L2	NM_207397	8.15403	8.68954	1.44945	7.39682	0.591638	8.62474	1.38578	7.36314	0.577985	8.53849	1.30537
	7903334	CDC14A	NM_003672	7.98103	8.51621	1.44912	8.1522	1.12597	8.22323	1.18279	8.0498	1.04882	8.24952	1.20454
	7955078	PFKM	NM_000289	9.83319	10.3677	1.44845	9.91299	1.05687	10.2007	1.29009	9.77065	0.95758	10.5077	1.59611
	7936516	HSPA12A	NM_025015	8.56579	9.09999	1.44814	8.59396	1.01972	8.83841	1.208	8.51759	0.967137	8.86175	1.2277
	8121144	MANEA	NM_024641	9.22111	9.75479	1.44761	9.33697	1.08362	9.41304	1.14228	8.97957	0.845838	9.70958	1.40295
	8145470	DPYSL2	NM_001386	9.30635	9.84001	1.44759	9.88349	1.49189	9.28669	0.986461	9.7531	1.36296	10.2859	1.9718
	8074227	CECR5	NM_033070	8.34934	8.88278	1.44738	8.38501	1.02504	8.41518	1.04669	8.5102	1.11796	8.48681	1.09997
	7908351	PLA2G4A	NM_024420	6.31338	6.84608	1.44664	5.59565	0.608053	7.00675	1.61706	5.27	0.485189	6.63091	1.24619
	7998759	PGP	NM_001042371	9.35235	9.88442	1.446	9.66599	1.24284	9.65934	1.23712	9.59204	1.18074	9.94699	1.5101
	8122202	MYB	NM_001130173	6.85854	7.39019	1.44558	6.53018	0.796442	6.7781	0.945771	6.89937	1.02871	7.06481	1.1537
	7959402	B3GNT4	NM_030765	7.88507	8.41603	1.44489	7.97081	1.06123	8.26232	1.29886	7.89806	1.00904	7.97987	1.06792
	8083656	MFSD1	NM_022736	8.65583	9.18663	1.44473	8.98914	1.2599	9.30811	1.57165	8.55662	0.933542	9.03982	1.30495
	8006634	PIGW	NM_178517	8.11624	8.64661	1.4443	8.9797	1.81939	8.19284	1.05453	8.61223	1.41029	7.94585	0.888602
	8080676	PDE12	NM_177966	8.36369	8.89405	1.44429	8.80373	1.35665	8.734	1.29263	8.3823	1.01299	8.77543	1.33029
	7954789	ALG10B	NM_001013620	8.18691	8.71721	1.44423	8.60679	1.33782	8.13286	0.963226	7.95852	0.853586	8.23024	1.03049
	8124211	GPLD1	NM_001503	6.55139	7.08149	1.44403	6.62082	1.0493	6.51272	0.973554	6.84092	1.22224	7.05039	1.41323
	8016402	CBX1	NM_001127228	9.72753	10.2575	1.44391	9.81028	1.05904	10.0542	1.25412	9.86181	1.09754	10.244	1.43041
	8011396	SHPK	NM_013276	8.52041	9.05014	1.44366	8.51338	0.995138	8.64401	1.08945	8.72325	1.15096	9.11853	1.51374
	8122457	STX11	NM_003764	7.40749	7.93704	1.44348	7.4706	1.04472	7.84158	1.35106	6.97698	0.741999	7.53915	1.09555
	8124942	ATP6V1G2	NM_130463	6.7529	7.28242	1.44345	6.45384	0.812781	7.19823	1.36163	6.16929	0.667293	7.17914	1.34373
	8179762	ATP6V1G2	NM_130463	6.7529	7.28242	1.44345	6.45384	0.812781	7.19823	1.36163	6.16929	0.667293	7.17914	1.34373
	8083272	GYG1	NM_004130	9.42445	9.95391	1.44339	8.8848	0.687936	9.56572	1.10288	9.03509	0.763467	9.70379	1.21364
	7968484	BRCA2	NM_000059	7.35902	7.88837	1.44327	7.7511	1.31228	6.81673	0.686679	7.01736	0.789127	7.71196	1.27716
	8076673	LDOC1L	NM_032287	9.03313	9.56221	1.44301	9.09222	1.04181	8.92323	0.926657	9.20407	1.1258	8.95134	0.944886
	8113504	C5orf13	NM_004772	8.50495	9.03361	1.44258	7.0992	0.377421	7.20424	0.405926	8.0333	0.721139	9.47639	1.96079
	8141066	PON3	NM_000940	7.73422	8.26238	1.44209	7.79436	1.04257	7.99756	1.20026	7.00784	0.604417	7.72808	0.995751
	8068168	SOD1	NM_000454	10.9177	11.4458	1.44202	10.836	0.944947	11.1448	1.17041	10.4386	0.717385	11.3495	1.34887
	8016468	HOXB7	NM_004502	7.87305	8.40072	1.44161	8.18612	1.24235	7.98746	1.08253	8.11744	1.18459	7.99087	1.0851
	8071206	MRPL40	NM_003776	9.0578	9.5851	1.44122	9.3598	1.23285	9.18022	1.08856	9.06413	1.00439	9.13512	1.05506
	8113491	STARD4	NM_139164	8.00073	8.52786	1.44107	7.82375	0.884555	8.55602	1.46947	6.91454	0.471005	9.02513	2.03412
	8169365	TMEM164	NM_032227	7.77412	8.30047	1.44028	7.86564	1.06549	8.04699	1.20821	7.7032	0.952028	8.16451	1.31075
	8128371	C6orf168	NM_032511	7.7448	8.27112	1.44025	8.00006	1.19355	7.85559	1.07982	7.74869	1.0027	8.15239	1.32647
	8073379	L3MBTL2	NM_031488	7.84646	8.37263	1.4401	7.85349	1.00489	7.98907	1.1039	7.91076	1.04558	8.04543	1.14788
	8037453	ZFP112	NM_001083335	5.63026	6.15629	1.43996	5.96052	1.25723	5.55811	0.951216	5.85295	1.1669	5.52439	0.929238
	8131631	HDAC9	NM_178423	5.6381	6.16408	1.43991	5.5561	0.944743	5.76622	1.09286	5.73325	1.06817	5.72313	1.06071
	7939298	CAT	NM_001752	9.60391	10.1298	1.43985	9.09558	0.703037	9.75765	1.11245	9.24462	0.779552	9.66778	1.04527
	7998063	TUBB3	NM_006086	10.2384	10.7643	1.4398	10.7847	1.46033	10.7019	1.37888	10.298	1.04214	11.3747	2.19814
	7945962	TRIM21	NM_003141	7.11635	7.64195	1.43953	7.51463	1.31794	7.58145	1.38041	7.48884	1.29459	7.49507	1.30019
	8022941	C18orf10	NM_015476	10.3742	10.8998	1.43949	10.4589	1.06041	10.5968	1.16681	10.3303	0.969982	10.8309	1.37241
	8010260	BIRC5	NM_001168	8.62619	9.1516	1.43934	8.56606	0.959177	8.45828	0.890131	8.5954	0.978884	9.18561	1.47367
	8073949	CRELD2	NM_001135101	7.95694	8.48191	1.4389	7.76606	0.876074	7.95802	1.00075	7.93327	0.983732	8.00988	1.03738
	7922108	GPR161	NM_153832	7.31997	7.84494	1.4389	7.54786	1.17112	7.62223	1.23307	7.48126	1.11828	7.79035	1.38547
	8138912	LSM5	NR_024466	8.68167	9.20576	1.43803	9.19684	1.42916	8.72575	1.03102	8.34638	0.792624	8.91268	1.17366
	8065762	PIGU	NM_080476	9.96823	10.492	1.43768	10.3354	1.28981	10.1401	1.12655	10.0032	1.02452	10.3454	1.29883
	7975406	ADAM21	NM_003813	5.96465	6.48836	1.43765	6.32426	1.28308	6.12169	1.115	5.74586	0.859285	5.723	0.84578
	8004360	KCTD11	NM_001002914	6.73416	7.25781	1.43759	7.21326	1.39388	7.07566	1.26708	7.15109	1.33509	6.65901	0.949242
	8122336	C6orf115	NM_021243	8.74102	9.2645	1.43742	8.46791	0.827534	8.88889	1.10794	8.33074	0.75248	8.86918	1.09291
	7945979	TRIM68	NM_018073	8.40604	8.92915	1.43705	9.26385	1.81228	8.76818	1.28533	9.04022	1.55205	8.70769	1.23255
	8096314	PKD2	NM_000297	7.70579	8.22868	1.43683	8.08038	1.29647	7.59046	0.923173	7.66726	0.973652	7.90353	1.14691
	8174474	ACSL4	NM_022977	8.92403	9.44689	1.4368	9.2954	1.29359	9.50505	1.49591	8.42541	0.707787	9.4245	1.41468
	7998878	PRSS22	NM_022119	7.80668	8.32927	1.43653	7.76461	0.97126	7.92933	1.08873	7.89035	1.05971	7.36578	0.736676
	8091600	PLCH1	NM_001130960	6.89276	7.41518	1.43636	6.6111	0.822646	6.93519	1.02985	6.73123	0.894077	6.94279	1.03528
	8142663	NDUFA5	NM_005000	7.12083	7.64299	1.43611	7.21014	1.06386	7.77744	1.57638	6.81012	0.806245	7.61045	1.40408
	8005471	RPS28	NM_001031	13.2023	13.7244	1.43607	13.689	1.40122	13.6049	1.32192	13.5407	1.26434	13.8055	1.51912
	8073015	KDELR3	NM_006855	11.1053	11.6273	1.43598	11.2384	1.09663	11.2876	1.13468	10.7909	0.804202	11.5337	1.34575
	7929438	HELLS	NM_018063	7.98372	8.50568	1.43591	8.23352	1.18904	7.8112	0.887292	7.7175	0.831494	8.44507	1.37683
	7910427	GALNT2	NM_004481	9.66547	10.1874	1.4359	9.84498	1.13249	10.2185	1.4672	9.8116	1.10659	10.2228	1.4715
	7952526	CDON	NM_016952	8.2817	8.80347	1.43571	8.55011	1.20448	8.68289	1.3206	7.99449	0.819489	8.76837	1.40121
	8176174	MPP1	NM_002436	9.12042	9.64183	1.43536	9.15594	1.02493	9.46574	1.27044	9.10581	0.989929	9.78798	1.58839
	8093145	C3orf34	NM_032898	6.19829	6.71957	1.43523	6.77983	1.49644	6.41005	1.1581	6.32746	1.09366	6.65791	1.37518
	8108981	STK32A	NM_001112724	5.70027	6.22121	1.43489	4.86799	0.56164	4.84741	0.553685	7.10989	2.65667	4.96761	0.601791
	7907439	PRDX6	NM_004905	11.0238	11.5448	1.43486	11.2332	1.15618	11.2468	1.16709	11.225	1.1496	11.5873	1.47777
	8076563	MCAT	NM_173467	9.16917	9.68983	1.43461	9.17856	1.00653	9.31815	1.10879	9.25931	1.06447	9.27439	1.07565
	7964631	FAM19A2	NM_178539	5.65329	6.17388	1.43455	5.95271	1.23066	5.68595	1.0229	5.45131	0.869359	5.65556	1.00157
	8156026	CEP78	NM_001098802	8.75069	9.27016	1.43344	9.08339	1.25937	8.88412	1.0969	8.70317	0.967603	9.26633	1.42963
	8072678	HMOX1	NM_002133	8.88774	9.40703	1.43325	8.53007	0.780423	8.68314	0.867774	8.96878	1.05778	8.82236	0.955689
	8086141	EPM2AIP1	NM_014805	7.79918	8.31846	1.43323	8.28625	1.40159	7.91764	1.08557	8.12081	1.24974	7.78031	0.987003
	8072610	FBXO7	NM_012179	11.3818	11.9009	1.43307	11.7133	1.2583	11.4633	1.05807	11.6904	1.23845	11.5176	1.09869
	7932094	PHYH	NM_006214	7.23579	7.75475	1.43292	7.38944	1.11238	7.30562	1.04959	7.1352	0.932652	7.20453	0.978564
	8037363	CADM4	NM_145296	9.59242	10.1112	1.43273	9.49608	0.935402	9.81601	1.16763	9.35433	0.847866	10.0435	1.36703
	7903162	TMEM56	NM_152487	8.32449	8.84289	1.43237	8.68911	1.28755	8.50863	1.13614	8.02213	0.810923	8.61376	1.22202
	8075343	SF3A1	NM_005877	10.2631	10.7811	1.43197	10.2129	0.965809	10.3467	1.05971	10.4392	1.12982	10.6947	1.34877
	8074371	DGCR14	NM_022719	7.81608	8.33396	1.43185	8.00895	1.14304	8.0118	1.1453	7.98658	1.12545	8.10118	1.21849
	8074251	ATP6V1E1	NM_001696	10.3206	10.8381	1.43152	10.4142	1.06707	10.4735	1.11186	10.1516	0.889511	10.5206	1.14878
	8070083	TMEM50B	NM_006134	7.53776	8.05529	1.43151	7.73644	1.14765	7.7469	1.15601	7.48896	0.966742	8.32825	1.72967
	8151512	PAG1	NM_018440	5.80776	6.32503	1.43124	5.91991	1.08083	6.29743	1.40412	6.03049	1.16693	6.19226	1.30541
	8117600	HIST1H2BN	NM_003520	6.86074	7.37756	1.4308	7.16654	1.23611	6.82287	0.974096	7.05486	1.14403	7.51262	1.57122
	8025395	RPS28	NM_001031	13.2113	13.7281	1.43072	13.6735	1.37759	13.5941	1.30383	13.5288	1.24611	13.8183	1.52307
	8004556	WRAP53	NM_018081	7.90723	8.42384	1.43059	7.97313	1.04674	8.22141	1.2433	7.97198	1.04591	8.49088	1.49864
	8039695	ZNF417	NM_152475	6.95007	7.46663	1.43054	7.39938	1.36539	7.2506	1.23159	7.37139	1.33915	7.14891	1.14777
	8176245	F8A1	NM_012151	10.5864	11.103	1.43053	10.9515	1.28796	10.7519	1.12153	10.8915	1.23548	10.8465	1.19752
	7979906	COX16	NM_016468	11.6759	12.1923	1.4304	11.7387	1.04452	11.9316	1.19393	11.4866	0.877043	11.9581	1.21611
	7946089	TRIM5	NM_033034	7.87024	8.38655	1.43029	8.45349	1.49821	8.34411	1.38883	8.30806	1.35455	8.55711	1.60979
	7944164	TMPRSS4	NM_019894	5.61662	6.13276	1.43012	5.08854	0.693478	5.52779	0.940286	5.94326	1.25409	5.19123	0.744638
	8120961	MRAP2	NM_138409	6.5469	7.06288	1.42996	6.55038	1.00242	6.84236	1.22728	6.5092	0.974213	7.36745	1.76609
	8073397	ZC3H7B	NM_017590	9.49508	10.011	1.42991	9.82107	1.25353	9.55599	1.04312	9.62272	1.09251	9.73081	1.17751
	8076792	CERK	NM_022766	10.0142	10.5299	1.42963	10.0099	0.996988	10.2952	1.21503	10.0802	1.04676	10.3249	1.24032
	8169174	RNF128	NM_024539	8.71015	9.22561	1.42945	8.26575	0.734889	9.57494	1.82107	7.8942	0.568034	7.92886	0.581846
	8166015	MSL3	NM_006800	6.80551	7.32026	1.42875	7.28147	1.39085	6.91812	1.08119	7.0773	1.2073	7.01828	1.15891
	8110147	C5orf25	NM_198567	8.06906	8.58381	1.42875	8.25777	1.13974	8.26523	1.14565	8.26507	1.14553	8.42899	1.28337
	8051501	EIF2AK2	NM_002759	9.63841	10.1532	1.42875	10.9203	2.43166	9.99009	1.27605	9.50015	0.90862	10.1355	1.41139
	7910680	GPR137B	NM_003272	9.58511	10.0999	1.42874	9.69873	1.08194	9.78684	1.15008	9.63651	1.03627	9.93373	1.27335
	8054712	IL1A	NM_000575	5.21979	5.73428	1.42849	5.23361	1.00962	5.34499	1.09065	5.34022	1.08706	5.19342	0.98189
	8147447	PTDSS1	NM_014754	10.3976	10.912	1.4284	10.1905	0.866286	10.5703	1.12721	10.6167	1.16401	10.3828	0.989777
	8007797	RPS26 // RPS26	NM_001029	12.9056	13.4193	1.42768	13.097	1.14186	12.9573	1.03644	12.7772	0.914785	13.3213	1.33389
	8170420	MAMLD1	NM_005491	8.05892	8.57243	1.42752	8.46895	1.32872	8.41633	1.28112	8.33668	1.21231	8.97329	1.88475
	8072577	YWHAH	NM_003405	10.5508	11.0642	1.4274	10.7658	1.16068	10.631	1.05713	10.6245	1.05238	10.7922	1.18211
	8150364	TM2D2	NM_031940	8.13645	8.64975	1.42731	8.88304	1.67783	8.69602	1.47383	8.42577	1.22206	8.71141	1.48963
	8147012	PKIA	NM_006823	6.66019	7.17343	1.42725	6.90497	1.18491	6.87883	1.16364	6.51516	0.904359	7.03222	1.29418
	8052703	WDR92	NM_138458	6.78337	7.29562	1.42628	7.02659	1.18363	7.15864	1.29709	6.82964	1.0326	6.89613	1.0813
	7996761	PLA2G15	NM_012320	7.71627	8.22795	1.42572	8.18433	1.38325	8.25095	1.44863	8.04565	1.25648	8.381	1.58527
	8073633	PNPLA3	NM_025225	7.18655	7.6979	1.42539	7.0855	0.932357	7.43416	1.18725	6.85218	0.793131	7.08056	0.929167
	8160722	UBAP2	NM_018449	10.4588	10.9692	1.42449	10.5889	1.0944	10.7007	1.18258	10.7808	1.25007	10.8085	1.27431
	8136495	TTC26	NM_024926	7.1155	7.62588	1.42442	7.41377	1.22967	7.14632	1.02159	6.9438	0.887797	7.21615	1.07225
	7938816	ZDHHC13	NM_019028	9.82562	10.3357	1.4241	9.81754	0.994416	9.98851	1.11953	9.6601	0.891605	10.1539	1.25554
	8142345	DOCK4	NM_014705	6.71622	7.22602	1.42386	6.52124	0.873584	7.31989	1.51958	6.36324	0.782966	7.62615	1.87895
	7979904	ADAM21	NM_003813	6.53153	7.04131	1.42384	6.99621	1.38002	7.0338	1.41644	6.78709	1.1938	6.65273	1.08764
	7933750	SLC16A9	NM_194298	7.46385	7.97315	1.42337	7.71886	1.19335	7.72593	1.19921	7.43144	0.97779	7.26697	0.872439
	7936346	ZDHHC6	NM_022494	9.73677	10.2457	1.42302	9.01369	0.605802	9.7054	0.978485	9.06833	0.629183	9.4699	0.831118
	8013243	SHMT1	NM_004169	7.89401	8.40273	1.42279	7.78866	0.929578	8.18147	1.22049	7.7434	0.900869	8.35315	1.37472
	7958000	CHPT1	NM_020244	10.077	10.5857	1.42277	9.84165	0.849506	9.7403	0.791877	10.3175	1.18148	9.64291	0.740187
	8110055	CPEB4	NM_030627	7.6025	8.1112	1.42277	8.49326	1.85415	7.84142	1.18011	7.51158	0.938924	7.64788	1.03196
	7947147	SVIP	NM_148893	9.31228	9.81984	1.42164	9.59711	1.21826	9.42763	1.08324	8.81968	0.710741	9.26223	0.9659
	7972810	CARS2	NM_024537	8.83563	9.34274	1.4212	9.06828	1.17499	9.08853	1.1916	8.96817	1.09622	9.18058	1.27011
	8094911	ATP10D	NM_020453	7.71911	8.22536	1.42035	8.07724	1.28176	8.05807	1.26485	8.17056	1.36742	7.83478	1.08348
	8013771	TLCD1	NM_138463	8.09715	8.60336	1.42031	8.69127	1.50955	7.95237	0.90452	7.64478	0.73084	8.41127	1.24326
	7949615	B3GNT1	NM_006876	6.48596	6.99211	1.42025	6.58381	1.07017	7.0304	1.45845	6.54754	1.04361	7.09365	1.52381
	7960702	CDCA3	NM_031299	7.32376	7.8299	1.42024	7.24687	0.9481	7.11044	0.862549	7.25269	0.95193	7.92339	1.51532
	7912975	ALDH4A1	NM_003748	7.12933	7.63538	1.42016	7.09833	0.978741	7.41384	1.21799	7.25753	1.09292	7.7483	1.53577
	7999598	NTAN1	NM_173474	8.45274	8.95871	1.42008	8.47431	1.01506	8.83796	1.30606	8.41824	0.976374	9.20602	1.68563
	7999752	LYRM2	NM_020466	9.43623	9.94209	1.41997	9.82601	1.31019	9.12563	0.806307	9.46671	1.02135	9.48908	1.03731
	8046792	DUSP19	NM_080876	5.29816	5.80338	1.41934	5.46468	1.12235	5.43567	1.1	5.05506	0.844924	5.66281	1.28757
	8101449	HPSE	NM_001098540	7.87368	8.37883	1.41928	8.28869	1.33331	7.92806	1.03841	8.22578	1.27642	8.24388	1.29253
	8074020	RP3-402G11.5	NM_031454	9.40385	9.9087	1.41897	8.9779	0.744346	9.46951	1.04656	9.31676	0.941417	9.36577	0.973949
	8073909	TBC1D22A	NM_014346	8.92627	9.43106	1.41892	8.8385	0.940978	8.95507	1.02016	8.78791	0.908554	8.60656	0.801235
	8076690	C22orf9	NM_001009880	9.73948	10.244	1.41866	9.62913	0.926363	9.82981	1.06461	9.88706	1.1077	9.87769	1.10054
	7981978	SNORD116-15	NR_003330	4.53423	5.0386	1.4185	4.38197	0.899835	4.46061	0.950246	4.59677	1.0443	4.73742	1.15124
	8084128	TTC14	NM_133462	6.72398	7.22774	1.41791	7.03872	1.2438	6.56552	0.895987	6.48632	0.848124	7.04631	1.25036
	8055697	RBM43	NM_198557	6.11002	6.61366	1.41779	6.29525	1.137	6.6009	1.4053	6.02808	0.944785	6.6319	1.43582
	8114287	SPOCK1	NM_004598	5.92046	6.42402	1.4177	5.86995	0.965592	5.78313	0.9092	6.11928	1.14776	5.91964	0.99943
	8073875	TRMU	NM_018006	7.57134	8.07487	1.41768	7.77117	1.14856	7.51041	0.958644	7.41478	0.897157	7.77002	1.14764
	8079311	LARS2	NM_015340	7.93437	8.4372	1.417	8.32537	1.31131	8.43792	1.4177	8.11259	1.13149	8.59129	1.57672
	8073214	TNRC6B	NM_001024843	9.16371	9.66599	1.41645	9.11342	0.96574	9.39272	1.17203	9.04297	0.919715	9.3373	1.12786
	8175393	ARHGEF6	NM_004840	5.84523	6.34747	1.41641	6.80163	1.94047	6.09712	1.19077	5.94015	1.06801	6.37432	1.44303
	8063074	ZSWIM1	NM_080603	9.49124	9.9934	1.41633	9.70455	1.15935	9.84254	1.27571	9.66347	1.1268	9.81147	1.24853
	8019031	TBC1D16	NM_019020	7.47417	7.97559	1.4156	7.14264	0.794692	7.73096	1.19482	7.6417	1.12314	7.7403	1.20258
	8016832	MMD	NM_012329	9.1282	9.62949	1.41548	9.32313	1.14467	8.75383	0.771443	8.99214	0.909999	9.1371	1.00618
	8009008	METTL2A	NM_181725	9.01785	9.51912	1.41546	9.25361	1.17752	9.51588	1.41228	9.15617	1.10062	9.10404	1.06156
	8003812	OR3A3	NM_012373	5.22976	5.73045	1.41489	6.05978	1.77772	5.72567	1.41021	5.74245	1.42671	5.94979	1.64722
	7945371	IFITM3	NM_021034	11.6129	12.1135	1.41481	12.4726	1.81472	12.0988	1.40049	11.665	1.03678	12.158	1.45917
	8072825	GGA1	NM_013365	9.56298	10.0628	1.41401	9.48052	0.944444	9.57742	1.01006	9.73649	1.1278	9.54628	0.988492
	8074286	MICAL3	NM_015241	8.31813	8.81771	1.41381	8.25244	0.955488	8.13442	0.88044	8.3861	1.04825	8.43415	1.08374
	7919872	FAM63A	NM_018379	5.77753	6.27698	1.41367	5.34846	0.74274	5.28299	0.709787	5.70489	0.950898	6.20047	1.34065
	8053648	KRCC1	NM_016618	7.30829	7.80656	1.41252	8.1298	1.76725	6.48077	0.563497	7.06769	0.84639	6.3218	0.504702
	8100318	SGCB	NM_000232	9.24021	9.73824	1.41228	9.76593	1.43964	9.41808	1.13121	9.52614	1.21919	9.73003	1.40427
	8065403	CST3	NM_000099	11.2971	11.795	1.41218	11.2172	0.94614	11.527	1.17272	11.3126	1.01082	11.7196	1.34025
	7942824	RPS28	NM_001031	13.2336	13.7308	1.41152	13.6758	1.35871	13.5998	1.28899	13.5391	1.23584	13.8154	1.49677
	7966315	ARPC3	NM_005719	9.35394	9.85045	1.4108	9.35433	1.00027	9.47824	1.08998	8.87044	0.715242	9.54791	1.14391
	7985317	KIAA1199	NM_018689	6.10633	6.6028	1.41076	6.34749	1.18195	5.95913	0.903007	6.80552	1.6236	5.98704	0.920641
	8088142	CHDH	NM_018397	8.26775	8.76421	1.41074	8.39222	1.0901	8.11269	0.898093	8.35059	1.0591	8.8457	1.49272
	7949496	CFL1	NM_005507	12.2265	12.7226	1.41037	12.4383	1.1581	12.5236	1.22871	12.2611	1.0243	12.6416	1.33338
	7984112	RAB8B	NM_016530	9.08106	9.57689	1.41013	9.40487	1.25163	9.17831	1.06973	8.78402	0.813921	9.36179	1.21481
	8096753	HADH	NM_005327	8.73854	9.23421	1.40998	8.85681	1.08544	8.85262	1.08229	8.69069	0.967374	9.1902	1.36761
	8139500	TNS3	NM_022748	7.14979	7.64545	1.40997	7.4078	1.19583	7.07598	0.950127	7.70455	1.46893	7.33559	1.13745
	7984517	GLCE	NM_015554	9.60697	10.1023	1.40964	9.83093	1.16794	9.98325	1.29799	9.62599	1.01327	9.98304	1.2978
	7981273	CCDC85C	NM_001144995	7.6098	8.10494	1.40946	8.08035	1.38564	7.95068	1.26653	7.87744	1.20384	8.14381	1.44795
	7933855	RTKN2	NM_145307	6.90691	7.40196	1.40936	6.94968	1.03009	6.73438	0.887285	6.92884	1.01532	6.85622	0.965471
	8154151	PPAPDC2	NM_203453	6.95563	7.4506	1.40929	7.32629	1.29295	6.79219	0.892895	7.19749	1.18252	6.64811	0.808032
	7989975	CLN6	NM_017882	9.96557	10.4605	1.40926	10.0382	1.05164	9.66502	0.811938	9.90646	0.959851	10.2244	1.1965
	8042402	APLF	NM_173545	6.47132	6.96581	1.40883	6.40545	0.955374	6.32122	0.90119	6.75914	1.2208	6.45002	0.985346
	8121525	KIAA1919	NM_153369	7.61695	8.11142	1.4088	8.06155	1.36094	7.86765	1.18978	7.72358	1.07671	7.61541	0.998937
	8105348	GPX8	NM_001008397	8.17962	8.67397	1.40869	8.47058	1.22346	8.20361	1.01677	8.77147	1.50718	8.65308	1.38843
	8176460	PRKY	NM_002760	6.58228	7.07659	1.40865	6.45017	0.912497	6.70015	1.08514	6.46517	0.922033	6.53619	0.968557
	8037898	KPTN	NM_007059	6.60514	7.09914	1.40835	7.10302	1.41214	7.18972	1.4996	7.20054	1.5109	7.00774	1.32189
	8156688	TDRD7	NM_014290	7.2891	7.78298	1.40823	7.8445	1.46958	7.48143	1.14261	6.96897	0.800995	7.4763	1.13855
	7905677	CREB3L4	NM_130898	6.40441	6.89814	1.40807	6.60514	1.14927	6.44588	1.02916	6.13004	0.826808	6.34023	0.956488
	8083941	ECT2	NM_018098	9.59317	10.0867	1.4079	9.73561	1.10377	9.57796	0.989509	9.17301	0.747338	10.0678	1.38957
	8030831	ZNF175	NM_007147	7.4678	7.96114	1.4077	7.96139	1.40795	7.91056	1.3592	7.84782	1.30136	7.69403	1.16978
	8133089	ZNF92	NM_152626	7.79485	8.28768	1.4072	8.13929	1.26965	8.04675	1.19077	7.70286	0.938224	8.13052	1.26196
	7937476	RPLP2	NM_001004	12.179	12.6711	1.40649	12.4855	1.23664	12.2973	1.08542	12.3659	1.13825	12.7213	1.45629
	8076225	RPS19BP1	NM_194326	8.76859	9.26038	1.4062	8.97219	1.15157	8.77479	1.00431	8.93573	1.12283	8.78471	1.01124
	8151496	ZNF704	NM_001033723	8.01141	8.50318	1.40616	7.59951	0.751633	8.13946	1.09281	8.76007	1.68023	7.88309	0.914896
	8167006	RP2	NM_006915	7.12411	7.61576	1.40605	7.1791	1.03885	7.64642	1.43625	6.72676	0.759251	7.8703	1.67735
	7900922	ATP6V0B	NM_004047	8.81544	9.30585	1.40484	9.16293	1.27234	9.03369	1.16332	8.95642	1.10266	9.24218	1.3442
	8052554	FAM161A	NM_032180	6.225	6.71527	1.40471	6.26791	1.03019	6.23282	1.00544	6.07235	0.8996	6.26026	1.02475
	8121312	C6orf203	NM_016487	6.41828	6.90847	1.40463	6.579	1.11785	6.57597	1.1155	6.24213	0.88506	6.56654	1.10823
	8120826	IRAK1BP1	NM_001010844	7.00323	7.49311	1.40432	7.21877	1.16114	7.12233	1.08605	7.00129	0.998652	6.97818	0.982783
	7986687	WHAMML1	NR_003521	6.09102	6.58086	1.40429	6.74272	1.57102	6.45645	1.28827	6.53132	1.35689	6.37906	1.22098
	7930577	CASP7	NM_033338	8.32523	8.81493	1.40416	8.67443	1.27386	8.73625	1.32963	8.50761	1.13476	8.43907	1.08211
	8067495	CABLES2	NM_031215	7.97813	8.4676	1.40393	8.21592	1.17918	7.95939	0.987096	8.15555	1.13086	8.18591	1.15491
	7961215	STYK1	NM_018423	5.99588	6.48529	1.40387	5.88066	0.923241	6.35985	1.28696	6.00718	1.00786	6.22208	1.16975
	8157446	ORM1	NM_000607	4.55512	5.04445	1.4038	4.86988	1.24381	4.86799	1.24218	4.37495	0.882601	4.99137	1.35308
	7942832	C11orf82	NM_145018	8.65922	9.14836	1.40361	9.27847	1.53608	8.40754	0.839921	8.3384	0.800614	9.02995	1.29301
	7926875	BAMBI	NM_012342	7.98966	8.47872	1.40352	7.97219	0.987963	7.07349	0.529913	9.96174	3.92333	7.52965	0.726979
	8075390	SEC14L4	NM_174977	8.74379	9.23258	1.40326	8.42473	0.80159	8.95465	1.15738	8.63593	0.927958	8.77906	1.02474
	8175835	BCAP31	NM_001139457	10.3534	10.8421	1.40316	10.6307	1.21191	10.7366	1.30422	10.692	1.26448	10.8662	1.42679
	8176730	RPS4Y2	NM_001039567	4.23438	4.72302	1.40313	4.13933	0.93624	4.16262	0.951481	4.21532	0.986878	4.21856	0.989095
	8176286	PLCXD1	NM_018390	6.98023	7.46835	1.40261	6.57169	0.753388	6.63921	0.789482	6.78945	0.87613	6.71187	0.83026
	8072687	MCM5	NM_006739	9.89102	10.3788	1.40229	9.58422	0.808435	9.38835	0.705801	10.1331	1.1827	10.1436	1.19137
	7940451	DAK	NM_015533	9.49331	9.98042	1.40164	9.94265	1.36542	9.71048	1.16245	9.33283	0.894732	10.1264	1.5509
	7965760	DEPDC4	NM_152317	5.62657	6.11343	1.40138	6.66192	2.0496	5.70712	1.05742	5.64917	1.01578	5.85021	1.16767
	7922018	ILDR2	NM_199351	6.21319	6.69975	1.4011	6.106	0.928392	5.98729	0.85506	6.35051	1.09986	6.29996	1.06199
	7966638	RBM19	NM_016196	8.05518	8.54122	1.4006	8.1165	1.04342	8.30612	1.18998	8.30188	1.18649	8.35638	1.23217
	7956088	RAB5B	NM_002868	9.77457	10.2604	1.40037	9.90841	1.09721	10.1596	1.30592	9.7008	0.950152	10.0922	1.24628
	8110666	TRIM52	NM_032765	6.37624	6.86171	1.40003	6.91376	1.45147	5.88814	0.712959	6.80654	1.34751	6.7303	1.27815
	8055426	MCM6	NM_005915	8.71963	9.20507	1.40002	8.76342	1.03082	8.61352	0.929089	8.82908	1.07882	9.00809	1.22134
	8166730	CYBB	NM_000397	5.89912	6.384	1.39947	5.79421	0.929865	5.76818	0.913236	5.80951	0.939778	5.44587	0.730399
	8081128	NSUN3	NM_022072	8.76601	9.25083	1.39941	8.82405	1.04105	9.11643	1.27494	8.34336	0.746057	8.96105	1.14476
	7958620	IFT81	NM_014055	5.82186	6.30665	1.39938	6.12587	1.23456	5.92188	1.07178	5.84393	1.01541	6.17023	1.27312
	8084524	EPHB3	NM_004443	7.0006	7.48503	1.39903	6.90876	0.938324	7.22077	1.16487	6.97936	0.985386	7.22644	1.16946
	8132305	EEPD1	NM_030636	6.72431	7.20841	1.39872	6.5602	0.892484	6.78434	1.04249	6.72717	1.00199	7.04788	1.25142
	7940561	FEN1	NM_004111	8.41006	8.89382	1.39839	8.29611	0.924055	8.42543	1.01071	8.46953	1.04208	8.96821	1.47239
	8064100	PPDPF	NM_024299	10.9578	11.4415	1.39828	11.2284	1.20627	10.9174	0.972375	10.7648	0.8748	11.4143	1.37223
	8118314	HSPA1B	NM_005346	10.5067	10.9901	1.39804	9.86529	0.641079	10.9621	1.37114	10.3244	0.881318	10.9358	1.34636
	7949603	BRMS1	NM_015399	7.9537	8.43701	1.39795	8.14252	1.13983	8.28366	1.25698	8.35636	1.32194	8.15775	1.15193
	7934898	ANKRD22	NM_144590	5.78878	6.27189	1.39776	5.49067	0.813318	7.03686	2.37525	5.66848	0.919999	5.39968	0.763609
	8129273	C6orf170	NM_152730	5.80618	6.28911	1.39758	6.09166	1.21881	5.84372	1.02636	5.49547	0.806243	5.82549	1.01347
	8107998	UQCRQ	NM_014402	8.89294	9.37575	1.39746	8.99415	1.07267	9.08162	1.13972	8.61895	0.827028	9.21212	1.24762
	8041031	BRE	NM_199193	9.08855	9.57126	1.39736	10.0528	1.95108	9.29926	1.15726	8.81543	0.827527	9.4203	1.25854
	8088397	ACOX2	NM_003500	6.28332	6.76592	1.39725	6.16437	0.920856	6.61626	1.25957	6.19198	0.93865	6.80392	1.43454
	8142110	SYPL1	NM_006754	10.086	10.5686	1.39724	10.3032	1.16248	10.3024	1.16182	9.82253	0.833088	10.1288	1.03009
	8051637	DHX57	NM_198963	7.99164	8.47401	1.39704	8.29462	1.23369	8.15085	1.11667	8.25886	1.20349	8.16209	1.12541
	8143684	PDIA4	NM_004911	11.0083	11.4906	1.39696	11.3329	1.25233	11.1631	1.11327	11.0667	1.04131	11.2471	1.18004
	8076836	BRD1	NM_014577	7.79471	8.27699	1.39695	7.62029	0.886125	7.589	0.867112	7.88962	1.068	7.61096	0.880412
	7922137	NME7	NM_013330	7.04428	7.5264	1.39679	7.37512	1.25775	7.27984	1.17737	6.93405	0.926443	7.22254	1.13152
	8027297	ZNF738	NR_027130	7.73305	8.21499	1.39662	8.77663	2.06133	7.48635	0.842821	7.97695	1.18418	8.1104	1.29895
	7948798	BSCL2	NM_001130702	7.79508	8.27648	1.3961	7.66151	0.911576	8.07956	1.21798	7.81548	1.01424	8.5708	1.71205
	8134098	PFTK1	NM_012395	7.90771	8.38901	1.396	8.29464	1.3076	8.10712	1.14823	8.28486	1.29877	8.42476	1.43102
	7982805	GCHFR	NM_005258	6.54645	7.02771	1.39596	6.55566	1.0064	6.71255	1.12201	6.66577	1.08622	6.64361	1.06966
	8144857	NAT1	NM_001160170	4.3662	4.84736	1.39587	4.29108	0.94926	4.31598	0.965791	4.22219	0.905003	4.36536	0.999418
	8082869	PPP2R3A	NM_002718	7.11646	7.5976	1.39585	7.30952	1.14319	6.99692	0.920485	6.98114	0.910467	7.1716	1.03896
	8117165	SOX4	NM_003107	8.4308	8.91161	1.39553	7.94506	0.714133	8.5165	1.0612	8.91945	1.40313	8.87892	1.36427
	8091550	KIAA1328	NM_020776	6.16316	6.64368	1.39525	6.69327	1.44404	5.89895	0.832651	6.42552	1.19943	5.95354	0.864765
	7908459	CFH	NM_000186	3.93852	4.41893	1.39514	3.99903	1.04283	4.02797	1.06396	4.16622	1.17097	4.06145	1.08894
	8102860	H3F3A // H3F3A	NM_002107	11.1522	11.6319	1.39444	10.8091	0.788354	11.1496	0.998234	11.018	0.911194	11.4553	1.23384
	8146517	CHCHD7	NM_001011667	5.50808	5.9876	1.39428	5.87107	1.28609	5.42536	0.944276	5.46403	0.969929	5.7505	1.18297
	8081375	FAM55C	NM_145037	6.53483	7.01426	1.39419	7.10425	1.48393	6.97014	1.3522	6.25508	0.823731	6.82631	1.22389
	8074082	NCAPH2	NM_152299	7.64633	8.12569	1.39413	7.3586	0.819191	7.50664	0.90771	7.60392	0.971029	7.71452	1.0484
	7941148	TM7SF2	NM_003273	8.5419	9.021	1.39387	8.40773	0.911192	8.6676	1.09104	7.52398	0.493826	8.52331	0.987192
	8136341	BPGM	NM_199186	7.60262	8.08156	1.39372	7.85129	1.18811	8.27985	1.59906	7.71926	1.08421	7.81277	1.15681
	8088526	THOC7	NM_025075	9.04858	9.52668	1.39291	9.42506	1.29817	9.1914	1.10406	8.89473	0.898849	9.15146	1.07391
	8076481	CYB5R3	NM_000398	11.2069	11.6848	1.39272	11.2281	1.01484	11.4564	1.18881	11.0955	0.925705	11.8909	1.60657
	8076374	NHP2L1	NM_005008	10.338	10.8158	1.39267	10.3358	0.998497	10.237	0.93238	10.3093	0.980303	10.2825	0.962248
	7913694	FUCA1	NM_000147	9.11412	9.59165	1.39235	9.06738	0.968121	9.42406	1.23966	8.80669	0.808083	9.30622	1.14243
	8145611	FZD3	NM_017412	8.75522	9.23257	1.39219	8.4303	0.798345	8.52849	0.854573	8.77908	1.01668	8.4656	0.818118
	8079117	CCBP2	NM_001296	5.93806	6.4153	1.39208	6.25286	1.24384	5.98096	1.03018	6.01472	1.05458	5.85259	0.942477
	8076403	NAGA	NM_000262	9.02479	9.5019	1.39195	8.97518	0.9662	9.13092	1.07634	9.04167	1.01177	9.43738	1.33107
	8167185	TIMP1	NM_003254	12.2256	12.7023	1.39161	12.8294	1.51972	12.8271	1.51738	12.443	1.16269	13.1705	1.92512
	8074261	BID	NM_197966	10.1251	10.6015	1.39133	10.021	0.930392	10.315	1.14068	10.3548	1.17257	10.2432	1.08535
	8175102	ENOX2	NM_182314	8.21467	8.69107	1.39127	8.55311	1.26439	8.07523	0.907872	8.29917	1.06033	7.91671	0.813401
	7911038	ZNF238	NM_205768	6.17038	6.64659	1.39109	6.91241	1.67253	6.3202	1.10943	6.86182	1.61489	6.49319	1.25077
	8111814	RPL37	NM_000997	8.23221	8.7082	1.39087	8.50239	1.20596	8.21271	0.986576	8.19876	0.977083	8.42182	1.14046
	8160024	GLDC	NM_000170	7.99378	8.46948	1.3906	8.26251	1.20475	8.13868	1.10565	7.66257	0.794871	8.57791	1.49913
	8155930	GCNT1	NM_001490	7.39536	7.87104	1.39058	7.26505	0.913634	7.74032	1.27012	7.39073	0.9968	7.45969	1.0456
	8034408	ZNF490	NM_020714	7.55407	8.02974	1.39057	8.00712	1.36894	7.82397	1.20573	7.60259	1.0342	7.41939	0.910875
	7990643	LINGO1	NM_032808	5.94146	6.41697	1.39041	6.12373	1.13466	6.01264	1.05057	6.29592	1.2785	6.39308	1.36758
	8004521	MPDU1	NR_024603	10.0856	10.5609	1.39021	10.5039	1.33637	10.3829	1.22888	10.2555	1.125	10.9814	1.86072
	8157610	DAB2IP	NM_032552	8.00332	8.47861	1.3902	7.99149	0.991834	7.8396	0.892717	8.3334	1.25709	8.13548	1.09594
	7921526	PIGM	NM_145167	9.2693	9.7445	1.39011	9.87916	1.52611	9.17473	0.936549	9.63026	1.28428	9.00248	0.831151
	7923700	LRRN2	NM_006338	7.16856	7.6436	1.38995	7.47447	1.2362	7.25534	1.062	7.3095	1.10262	7.36177	1.1433
	8076569	TTLL12	NM_015140	10.1533	10.6281	1.38974	9.98854	0.892079	10.217	1.04511	10.0946	0.960146	10.0892	0.956509
	8072876	LGALS1	NM_002305	12.9409	13.4157	1.38972	13.031	1.06447	13.321	1.3014	12.2191	0.606361	13.2217	1.21486
	8007071	CDC6	NM_001254	9.65588	10.1304	1.38945	10.1739	1.43201	8.87598	0.582405	10.1397	1.39844	9.88042	1.16841
	7905079	HIST2H2AA3	NM_003516	11.0004	11.4748	1.38936	11.0767	1.05432	10.6055	0.760537	10.8208	0.882936	11.406	1.32462
	7919619	HIST2H2AA3	NM_003516	11.0004	11.4748	1.38936	11.0767	1.05432	10.6055	0.760537	10.8208	0.882936	11.406	1.32462
	8003722	SRR	NM_021947	8.63266	9.10704	1.38932	8.71463	1.05846	8.78576	1.11195	8.36496	0.830641	8.20453	0.743224
	7934178	PCBD1	NM_000281	10.7129	11.1873	1.38931	10.9291	1.16163	11.0902	1.29888	10.9507	1.1792	11.0662	1.27747
	8017133	SKA2	NM_182620	9.44942	9.9228	1.38835	10.2777	1.77561	9.63637	1.13835	9.25994	0.876918	10.1565	1.63245
	7996211	GINS3	NM_001126129	8.39086	8.86405	1.38818	8.45626	1.04638	8.28144	0.926964	8.59475	1.1518	8.96845	1.49236
	8092970	APOD	NM_001647	7.20873	7.68144	1.38772	7.27478	1.04684	7.4807	1.20746	7.31652	1.07757	8.37848	2.24973
	8065855	EDEM2	NR_026728	8.74359	9.21625	1.38767	9.05463	1.2406	8.70449	0.973261	8.99192	1.18783	8.96286	1.16414
	8046628	RBM45	NM_152945	6.87216	7.34426	1.38713	7.33629	1.37948	7.03994	1.12333	6.71177	0.894785	7.1677	1.22734
	8016261	MAPK8IP1	NM_005456	7.69331	8.16539	1.38711	7.70256	1.00643	7.94738	1.19257	7.84102	1.10781	8.07439	1.30232
	8146717	SGK3	NM_013257	9.24041	9.71222	1.38684	9.44461	1.15205	9.08633	0.898704	8.64372	0.661268	9.17286	0.954261
	8047288	SGOL2	NM_152524	8.34305	8.81474	1.38673	8.47269	1.09402	8.02092	0.799885	7.86707	0.718977	8.67751	1.2609
	8124416	HIST1H3D	NM_003530	10.9889	11.4604	1.38655	11.0095	1.01436	10.4691	0.697452	10.2982	0.61956	11.4548	1.38115
	7929258	KIF11	NM_004523	8.61846	9.08988	1.38647	8.69824	1.05686	8.3427	0.826015	8.3128	0.809073	9.06149	1.35945
	7963174	LASS5	NM_147190	9.43569	9.90664	1.38602	9.72404	1.22124	9.70576	1.20587	9.47566	1.02809	9.8014	1.28851
	8151824	RAD54B	NM_012415	7.57916	8.04945	1.38539	7.72163	1.10379	7.58368	1.00314	7.1745	0.755417	8.14493	1.48018
	8102065	BDH2	NM_020139	4.85281	5.32246	1.38477	4.93473	1.05843	4.73283	0.920202	4.74773	0.929755	5.02613	1.12765
	8037179	CNFN	NM_032488	7.21057	7.68	1.38456	7.23697	1.01847	7.41567	1.15276	7.22726	1.01163	7.71206	1.41567
	8144153	NCAPG2	NM_017760	8.55138	9.02074	1.3845	8.79162	1.18119	8.53132	0.986192	8.30118	0.840777	9.33473	1.72112
	8100734	UGT2B17	NM_001077	3.18821	3.65756	1.38449	3.2178	1.02073	3.32113	1.09652	3.78641	1.51384	3.32953	1.10292
	7908766	TIMM17A	NM_006335	9.34823	9.81742	1.38433	9.59381	1.18557	9.68641	1.26416	9.34162	0.995432	9.48541	1.09975
	8174076	GLA	NM_000169	8.10596	8.57506	1.38425	7.96036	0.904004	8.4881	1.30328	7.89234	0.862374	8.72808	1.53913
	8168852	HNRNPH2	NM_019597	9.85883	10.3278	1.38413	9.75782	0.932381	10.0075	1.10854	9.73438	0.917353	9.63485	0.8562
	8075130	PITPNB	NM_012399	9.97863	10.4475	1.38403	9.91804	0.958873	10.0668	1.06303	9.78657	0.875351	9.99879	1.01407
	7940473	TMEM138	NM_016464	9.08931	9.55817	1.38401	9.6173	1.44191	9.35237	1.20002	9.28324	1.14387	9.47031	1.30224
	7986394	LRRC28	NM_144598	9.26679	9.73555	1.38392	9.77804	1.42528	9.64184	1.29688	9.38682	1.08676	9.82962	1.47717
	8099471	FGFBP2	NM_031950	3.81536	4.28406	1.38386	4.06343	1.18762	3.96845	1.11195	3.9585	1.10431	4.13597	1.24885
	8046488	CDCA7	NM_031942	8.63561	9.10413	1.38369	8.69424	1.04148	8.3895	0.843169	8.98279	1.27207	9.21294	1.49209
	8146945	GDAP1	NM_018972	8.37436	8.84274	1.38355	8.29118	0.943971	8.49816	1.0896	8.88194	1.42166	8.5278	1.11221
	8150186	RNF122	NM_024787	7.16599	7.63369	1.38291	7.22924	1.04482	7.44385	1.2124	7.44582	1.21405	7.83179	1.58645
	8161964	FRMD3	NM_174938	5.31272	5.78023	1.38272	5.642	1.25638	5.55531	1.18312	5.60635	1.22573	5.44256	1.09418
	7980828	CCDC88C	NM_001080414	7.75313	8.22063	1.38272	7.86862	1.08334	7.85973	1.07669	8.46992	1.64352	7.57164	0.88179
	8178086	HSPA1B	NM_005346	10.3229	10.7904	1.38264	9.66832	0.635249	10.7598	1.35363	10.1138	0.865077	10.7217	1.31834
	8179324	HSPA1B	NM_005346	10.3229	10.7904	1.38264	9.66832	0.635249	10.7598	1.35363	10.1138	0.865077	10.7217	1.31834
	7980908	FBLN5	NM_006329	7.59754	8.06495	1.38263	8.12445	1.44084	7.80589	1.15537	7.95251	1.27896	6.7458	0.554114
	7937763	MRPL23	NM_021134	9.02997	9.49732	1.38257	8.74326	0.81977	9.21212	1.13458	8.67825	0.783652	9.33368	1.23432
	7946933	SERGEF	NM_012139	7.85427	8.32132	1.38228	8.02076	1.12233	8.24678	1.31268	7.99516	1.10259	8.18703	1.25942
	7917199	TTLL7	NM_024686	9.22886	9.69591	1.38228	9.25897	1.02109	9.24456	1.01094	7.97576	0.419546	9.29224	1.04491
	8012326	ALOXE3	NM_021628	7.09249	7.55942	1.38217	7.11525	1.0159	7.25249	1.11729	6.98241	0.926539	6.87884	0.862354
	7917976	SASS6	NM_194292	8.49397	8.96037	1.38166	8.91499	1.33887	8.4769	0.988241	8.3838	0.926481	8.96653	1.38758
	8081880	ADPRH	NM_001125	4.66614	5.13228	1.38141	4.84395	1.13117	4.70827	1.02963	4.69322	1.01895	4.80602	1.10181
	8171392	ASB9	NM_024087	4.21506	4.68118	1.38139	4.24729	1.02259	4.35531	1.10209	4.42097	1.15342	4.3852	1.12517
	7940153	FAM111A	NM_022074	8.24255	8.70861	1.38134	8.58316	1.2663	8.10334	0.90802	8.52066	1.21261	8.34115	1.07074
	8013633	UNC119	NM_054035	8.1938	8.65984	1.38131	8.34146	1.10777	8.50818	1.24347	8.44553	1.19063	8.66045	1.38189
	7997852	TRAPPC2L	NM_016209	8.53517	9.00112	1.38122	8.73924	1.15194	8.75518	1.16474	8.56364	1.01993	8.75037	1.16086
	8022488	ABHD3	NM_138340	8.03859	8.50434	1.38103	8.07043	1.02231	8.08997	1.03625	8.09597	1.04057	8.16487	1.09147
	8063893	ADRM1	NM_007002	10.8479	11.3132	1.38065	11.495	1.566	11.1832	1.26162	11.3459	1.41225	11.5119	1.58445
	7982358	ARHGAP11A	NM_014783	8.85532	9.32065	1.38063	9.28043	1.34267	8.60761	0.84223	8.38513	0.721867	9.40479	1.46354
	8074647	PI4KA	NM_058004	9.6848	10.1499	1.38043	9.52069	0.892483	9.52367	0.894329	9.67828	0.995496	10.0902	1.32444
	7969488	CLN5	NM_006493	8.35486	8.81991	1.38036	8.57553	1.16527	8.63339	1.21296	7.92459	0.742124	8.31286	0.971308
	8167815	MAGED2	NM_014599	7.88328	8.34767	1.37974	8.15396	1.20638	8.36913	1.40041	7.59928	0.82131	8.75599	1.8311
	7937330	IFITM2	NM_006435	10.6329	11.0967	1.3792	11.4258	1.73254	11.4608	1.77514	10.5405	0.937942	11.6145	1.9747
	8102560	MAD2L1	NM_002358	8.31886	8.78238	1.3789	8.2483	0.952269	8.17579	0.905592	7.46609	0.553721	8.95064	1.54947
	7916727	ITGB3BP	NM_014288	8.04744	8.5109	1.37884	7.76507	0.82224	7.78952	0.836294	7.19549	0.554035	8.44551	1.31775
	8090291	ALG1L	NM_001015050	6.16194	6.62491	1.37838	6.45009	1.22107	6.27965	1.08501	6.42865	1.20306	6.2873	1.09078
	7931353	PTPRE	NM_006504	8.23913	8.70155	1.37784	8.21756	0.985157	8.48001	1.18171	8.42795	1.13983	8.30148	1.04416
	8131326	SLC29A4	NM_001040661	9.59889	10.0613	1.37779	9.60339	1.00312	10.1011	1.41641	9.59013	0.993944	10.003	1.32326
	8175360	MMGT1	NM_173470	9.70384	10.1661	1.37765	10.3129	1.52527	9.79863	1.06791	9.90667	1.15095	10.1265	1.34037
	8110392	TMED9	NM_017510	9.33439	9.79652	1.37757	9.23642	0.934349	9.78969	1.37107	9.32511	0.993591	9.66152	1.25452
	7916584	TACSTD2	NM_002353	8.87244	9.33412	1.37715	5.88754	0.126316	7.34891	0.347835	8.4013	0.721394	6.17706	0.154387
	8076339	PHF5A	NM_032758	8.40107	8.86246	1.37687	8.3345	0.954904	8.29667	0.930196	7.99543	0.754901	8.38734	0.990529
	8027390	POP4	NM_006627	8.65727	9.11865	1.37686	8.62118	0.975294	8.99692	1.26545	8.65015	0.995079	8.86459	1.15455
	7901549	CPT2	NM_000098	7.50397	7.96491	1.37644	7.71968	1.16128	7.70527	1.14973	7.39269	0.925769	7.79428	1.2229
	7930106	TMEM180	NM_024789	9.22076	9.68159	1.37634	8.83361	0.76464	9.32357	1.07387	9.0011	0.858766	9.4187	1.14706
	7901915	ALG6	NM_013339	6.95568	7.41638	1.37621	6.88896	0.954804	6.91398	0.97151	6.21283	0.597559	7.19282	1.17866
	8162533	PTCH1	NM_001083603	8.35855	8.81923	1.37619	8.56234	1.15172	8.64151	1.21669	8.65493	1.22806	9.01504	1.57625
	8024816	FSD1	NM_024333	8.22822	8.6885	1.37581	8.6561	1.34525	8.23293	1.00327	7.6221	0.656961	8.7491	1.43483
	8169272	ATG4A	NM_052936	7.10093	7.5612	1.37581	7.42087	1.24829	7.92874	1.775	7.00908	0.938323	7.46885	1.2905
	8133540	GATSL1	NM_001145063	8.12306	8.58323	1.3757	7.75707	0.775937	8.50935	1.30702	8.3034	1.13315	8.73649	1.52989
	8140249	GATSL1	NM_001145063	8.12306	8.58323	1.3757	7.75707	0.775937	8.50935	1.30702	8.3034	1.13315	8.73649	1.52989
	7994692	TAOK2	NM_016151	9.21052	9.67068	1.3757	8.94622	0.832601	9.50479	1.22627	9.1743	0.975203	9.65725	1.36295
	7957023	LYZ	NM_000239	4.27807	4.73803	1.37551	4.24909	0.980114	4.2535	0.983114	4.14072	0.909188	4.44847	1.12537
	7970737	FLT3	NM_004119	5.0604	5.52025	1.3754	5.07893	1.01293	4.99884	0.95823	5.69272	1.55006	5.11958	1.04188
	8042207	COMMD1	NM_152516	7.78924	8.24871	1.37504	7.87678	1.06256	8.0274	1.17949	8.08336	1.22614	8.03832	1.18845
	7976084	SPATA7	NM_018418	6.17656	6.636	1.37501	6.42139	1.18495	6.37312	1.14596	6.09623	0.945844	6.19167	1.01052
	8056837	GPR155	NM_001033045	7.58732	8.04661	1.37486	8.12995	1.45662	8.34188	1.68711	7.37707	0.864388	7.75294	1.12164
	8145570	ESCO2	NM_001017420	9.54514	10.0043	1.37477	9.65795	1.08133	9.29737	0.842195	9.21336	0.794553	10.1458	1.51638
	8173041	FAM120C	NM_017848	5.88332	6.34211	1.37439	6.39462	1.42534	6.10447	1.16566	5.84379	0.972974	6.10261	1.16416
	7957861	ANO4	NM_178826	5.95516	6.41382	1.37427	6.289	1.26037	5.94979	0.996289	6.062	1.07687	5.74781	0.866129
	8051583	CYP1B1	NM_000104	5.49862	5.95726	1.37424	5.72364	1.16879	5.49593	0.998133	5.64138	1.10401	5.55047	1.03659
	7957737	TMPO	NM_001032283	10.3539	10.8125	1.37418	10.3917	1.02655	10.067	0.819673	10.1931	0.89452	10.8296	1.3906
	8044532	IL1F7	NM_014439	4.39661	4.85507	1.37408	4.53843	1.1033	4.49405	1.06987	4.55173	1.11352	4.53405	1.09996
	8042925	SEMA4F	NM_004263	7.37214	7.83048	1.37396	7.48847	1.08397	7.71114	1.26488	7.34154	0.979009	7.96274	1.50587
	8066822	SULF2	NM_018837	8.44971	8.90748	1.37342	8.68253	1.17513	8.91511	1.3807	8.87641	1.34416	9.33529	1.84751
	8162449	ZNF484	NM_031486	8.025	8.48246	1.37312	8.23935	1.16018	8.37254	1.27239	7.99333	0.978291	8.34816	1.25107
	7979241	BMP4	NM_001202	10.1395	10.5968	1.37299	11.791	3.14168	10.1022	0.974491	10.0217	0.921608	10.823	1.60602
	7897691	PTCHD2	NM_020780	6.71643	7.17361	1.37286	6.704	0.991425	6.90465	1.13936	7.12257	1.32514	7.01626	1.231
	8022420	ZNF519	NM_145287	4.38624	4.84333	1.37277	4.64343	1.19515	4.40312	1.01177	4.36508	0.985443	4.39573	1.0066
	8030007	EMP3	NM_001425	10.403	10.8599	1.37257	10.6158	1.15892	10.6262	1.16728	10.1064	0.814166	11.2925	1.85253
	8179298	CSNK2B	NM_001320	12.3251	12.7817	1.37231	12.9004	1.48999	12.6424	1.24599	12.5466	1.16596	12.9409	1.53241
	8066668	NCOA5	NM_020967	9.67919	10.1356	1.37208	10.0511	1.29403	9.49874	0.882423	10.2333	1.46825	9.61355	0.955519
	8126446	C6orf226	NM_001008739	6.68257	7.13888	1.37203	6.74851	1.04676	6.8812	1.14761	6.88953	1.15425	6.90452	1.1663
	7948565	CYBASC3	NM_001161454	8.0263	8.4826	1.37202	8.21821	1.14228	8.15321	1.09195	8.09776	1.05078	8.67254	1.56509
	8011407	TAX1BP3	NM_014604	9.19078	9.64668	1.37163	9.33708	1.10673	9.39032	1.14833	9.30843	1.08496	9.73805	1.46131
	7934299	NUDT13	NM_015901	6.89277	7.34835	1.37133	6.45113	0.736298	6.92812	1.02481	6.45067	0.736064	7.07633	1.13569
	7920220	PGLYRP3	NM_052891	4.90887	5.36434	1.37123	4.95963	1.03581	4.88794	0.9856	5.03089	1.08826	4.85444	0.962974
	8061497	FRG1B	NR_003579	8.36132	8.81671	1.37115	8.38566	1.01702	8.61562	1.19275	8.12713	0.85016	8.35968	0.998861
	8137675	PRKAR1B	NM_002735	7.3755	7.83082	1.37109	7.60685	1.17393	7.54203	1.12236	7.86877	1.40763	7.24228	0.911792
	7955464	DAZAP2	NM_014764	11.6613	12.1165	1.37097	11.7303	1.04902	12.0079	1.27156	11.6975	1.02543	12.2083	1.46113
	8135594	CAV1	NM_001753	12.5023	12.9566	1.37006	11.7677	0.600958	12.7853	1.21666	12.3026	0.870714	11.809	0.618425
	8013035	ZNF624	NM_020787	6.17215	6.62599	1.36968	6.58688	1.33305	6.3163	1.10508	6.07096	0.932261	6.24715	1.05336
	7993071	ALG1	NM_019109	9.11242	9.56622	1.36964	9.21318	1.07234	9.26945	1.11498	9.26902	1.11466	9.33876	1.16986
	8118218	CSNK2B	NM_001320	12.3333	12.787	1.36958	12.9034	1.48462	12.6528	1.24787	12.5641	1.17347	12.9267	1.50879
	8057689	OSGEPL1	NM_022353	7.46012	7.91321	1.36897	7.61501	1.11334	7.84252	1.30351	7.24712	0.862744	7.79991	1.26558
	7956211	MYL6	NM_021019	11.0583	11.5112	1.36879	10.7576	0.81187	11.4576	1.31885	11.2149	1.11463	11.2779	1.1644
	8136940	FAM115C	NM_001130025	6.43979	6.89251	1.36862	6.4423	1.00174	6.8615	1.33951	6.4501	1.00717	6.61802	1.1315
	7938179	OR10A4	NM_207186	4.90661	5.35928	1.36858	5.29738	1.31109	5.26527	1.28223	5.44896	1.45635	5.25935	1.27699
	8089970	ILDR1	NM_175924	7.87481	8.32732	1.36842	7.82685	0.967305	7.73253	0.906084	8.17576	1.23195	7.59947	0.826252
	7961983	TM7SF3	NM_016551	10.5127	10.9648	1.36807	10.8468	1.26063	10.6679	1.11364	10.7176	1.15265	10.8405	1.25516
	7991566	LINS1	NM_018148	7.08949	7.54152	1.36796	7.27994	1.14112	7.25055	1.11811	7.05046	0.973306	7.29308	1.15156
	7980098	ALDH6A1	NM_005589	8.35571	8.80767	1.36789	8.00458	0.783967	8.37269	1.01184	8.0873	0.830231	8.45789	1.07339
	8075009	C22orf13	NM_031444	9.02261	9.47438	1.36772	8.9822	0.972379	9.02712	1.00313	9.16222	1.10161	9.0403	1.01234
	8170859	RPL10	NR_026898	12.4487	12.9003	1.3676	12.6543	1.15315	12.8723	1.3413	12.4299	0.987081	13.0282	1.49435
	8073259	SGSM3	NM_015705	7.26982	7.7214	1.36754	6.93314	0.791863	7.29	1.01408	7.30834	1.02706	7.37862	1.07833
	7979505	SIX1	NM_005982	7.04182	7.4931	1.36725	7.20507	1.11981	7.13747	1.06855	7.13141	1.06407	7.84967	1.75061
	7927082	HSD17B7P2	NR_003086	6.77119	7.22241	1.36719	6.77115	0.999968	7.1011	1.25693	7.00689	1.17748	6.8717	1.07215
	8130720	SFT2D1	NM_145169	9.48324	9.93426	1.36701	9.71758	1.17637	9.79351	1.23994	9.30855	0.88596	9.70157	1.16339
	8113413	NUDT12	NM_031438	7.42171	7.87251	1.36679	7.71042	1.22154	7.57183	1.10966	7.08667	0.792761	7.56143	1.10169
	7949995	MRPL21	NM_181515	9.43935	9.88976	1.36643	9.74155	1.23302	9.90126	1.37736	9.61752	1.13145	10.0554	1.53266
	8069633	ATP5J	NM_001003703	7.73667	8.18683	1.36619	7.95395	1.16254	7.9377	1.14952	7.78107	1.03125	7.98803	1.19033
	8010832	FN3KRP	NM_024619	9.01011	9.46019	1.36612	8.85038	0.895189	9.19619	1.13766	8.97441	0.975559	9.66868	1.57851
	8163930	NDUFA8	NM_014222	9.4908	9.94085	1.36609	9.58957	1.07086	9.90929	1.33653	9.35172	0.9081	9.90869	1.33598
	7902043	DNAJC6	NM_014787	8.0857	8.53569	1.36603	8.32682	1.18191	8.31798	1.17469	8.17639	1.06488	8.60505	1.43331
	7909510	HHAT	NM_018194	6.6263	7.07605	1.3658	6.68454	1.04119	6.84214	1.16138	6.5317	0.936532	6.70429	1.05555
	8016473	HOXB8	NM_024016	8.50414	8.95356	1.36549	8.65646	1.11135	9.28746	1.72108	8.21505	0.818418	8.26226	0.845638
	7953450	LEPREL2	NM_014262	7.25508	7.70435	1.36535	7.5623	1.23733	7.63304	1.29951	7.21371	0.971736	7.40136	1.10671
	7941214	POLA2	NM_002689	7.52449	7.9736	1.3652	7.57144	1.03308	7.36938	0.898063	7.14198	0.767102	7.78789	1.2003
	7913169	CAPZB	NM_004930	10.438	10.8869	1.36503	10.8055	1.29013	10.8884	1.3665	10.7534	1.2444	11.0044	1.48087
	8014257	SLFN12L	NM_001145027	5.14364	5.59251	1.36497	5.42712	1.21713	5.1817	1.02673	5.37611	1.17485	5.39271	1.18844
	7970513	SKA3	NM_145061	9.6249	10.0736	1.36478	10.1483	1.43729	9.48324	0.906473	9.42043	0.867858	10.2749	1.56918
	8178050	CSNK2B	NM_001320	12.471	12.9195	1.3647	13.0574	1.50149	12.7681	1.22872	12.6852	1.16012	13.056	1.50007
	7910416	URB2	NM_014777	8.35382	8.80203	1.36434	8.60684	1.1917	8.548	1.14407	8.50076	1.10722	8.55385	1.14872
	8058091	SATB2	NM_015265	10.1044	10.5525	1.36425	10.0442	0.959115	10.3685	1.20086	9.59989	0.704901	10.6015	1.41133
	7898833	KDM1	NM_001009999	10.0908	10.5384	1.36378	10.1294	1.02715	10.2923	1.14993	10.1348	1.03101	10.4193	1.25576
	7935647	COX15	NM_078470	9.97332	10.4208	1.36364	10.2737	1.2315	10.1603	1.13841	9.82666	0.903339	10.1028	1.09391
	7936937	UROS	NM_000375	9.94193	10.3892	1.36346	10.1155	1.12782	9.79602	0.903811	10.0732	1.09526	9.61707	0.798375
	7947138	FANCF	NM_022725	7.00363	7.45087	1.36343	7.39731	1.31374	6.93902	0.956206	6.71825	0.820523	6.26055	0.597463
	8079630	CCDC72	NM_015933	11.1616	11.6087	1.36329	11.0324	0.914329	11.6127	1.36711	11.1552	0.995605	11.062	0.933298
	7927658	UBE2D1	NM_003338	8.52095	8.96803	1.36328	8.64436	1.08931	8.48876	0.977937	8.25488	0.831583	8.62033	1.07131
	7918034	DPH5	NM_001077394	7.89364	8.34055	1.36312	8.32502	1.34852	7.87571	0.987647	8.16196	1.2044	7.71673	0.884595
	8083704	BRD7	NM_013263	6.99621	7.44307	1.36307	7.13881	1.10389	6.95223	0.969975	7.1417	1.10611	7.13609	1.10181
	8109629	FABP6	NM_001040442	9.77174	10.2185	1.36294	7.63843	0.227934	9.11032	0.632257	9.38589	0.765329	10.393	1.53827
	8117382	HIST1H2BD	NM_021063	7.76239	8.20908	1.36291	7.81846	1.03963	7.87484	1.08106	7.82991	1.04791	7.8946	1.09597
	8026341	TECR	NM_138501	11.8987	12.345	1.36248	11.8774	0.985307	12.2825	1.30475	11.9239	1.01762	12.479	1.49517
	7965573	NTN4	NM_021229	7.23683	7.68305	1.36247	7.51391	1.21174	7.10378	0.911898	7.93468	1.62209	7.03957	0.872205
	8119974	SLC29A1	NM_001078175	10.4151	10.8612	1.36235	10.6787	1.20048	10.4841	1.04897	10.3081	0.928507	10.971	1.47007
	8025633	PDE4A	NM_001111307	8.51745	8.96314	1.36197	8.50943	0.994458	8.72822	1.15731	8.64048	1.08902	8.5489	1.02204
	8094408	ANAPC4	NM_013367	8.99427	9.4398	1.36182	9.04689	1.03715	9.28421	1.22259	8.70364	0.817546	9.36061	1.28908
	8048205	IGFBP2	NM_000597	9.99396	10.4389	1.3613	9.98955	0.996952	10.3184	1.25221	10.5002	1.42032	10.7597	1.70027
	8018264	C17orf28	NM_030630	10.0988	10.5438	1.3613	10.5602	1.37686	10.1612	1.04419	10.5374	1.35524	9.95544	0.905384
	8105778	PIK3R1	NM_181523	9.12927	9.57424	1.36128	8.91387	0.861305	9.25745	1.09291	9.23009	1.07238	10.0302	1.86726
	7915130	SF3A3	NM_006802	10.8464	11.2912	1.36111	10.7713	0.949286	11.1875	1.26671	10.9688	1.08851	11.4283	1.49674
	7951207	TMEM123	NM_052932	11.8535	12.2982	1.36101	11.7681	0.942569	11.9332	1.05678	11.8352	0.987433	11.7547	0.933803
	7973813	AP4S1	NM_007077	5.20825	5.65275	1.36084	5.60195	1.31376	5.29914	1.06502	5.63945	1.34835	5.40388	1.14522
	8004241	RNASEK	NM_001004333	9.51896	9.96339	1.36078	10.038	1.43302	9.82436	1.23576	9.77452	1.1938	10.1021	1.49814
	8064844	PCNA	NM_002592	9.80337	10.2477	1.36073	8.84646	0.515157	9.85553	1.03681	9.52065	0.822041	10.2837	1.39508
	8096251	NUDT9	NM_024047	6.9796	7.4239	1.36066	7.18208	1.15067	7.2384	1.19649	7.23187	1.19108	7.27861	1.2303
	7963986	RAB13	NM_002870	9.17646	9.6205	1.36041	9.21415	1.02647	9.50202	1.25315	9.0836	0.937664	9.3321	1.11392
	8061138	CSRP2BP	NM_020536	7.11801	7.56181	1.36019	7.62735	1.4234	7.03401	0.943443	7.05913	0.960014	7.27046	1.11146
	8008598	PCTP	NM_001102402	9.9409	10.3844	1.35985	10.1073	1.12221	9.91752	0.983924	10.0304	1.06397	9.74812	0.874918
	8033462	CTXN1	NM_206833	8.27239	8.71583	1.35984	8.40687	1.0977	8.5869	1.24359	8.12947	0.905685	8.72969	1.37297
	8009693	TMEM104	NM_017728	8.70156	9.14479	1.35965	9.03473	1.25978	9.06403	1.28563	9.03401	1.25915	9.34024	1.55691
	7995258	ZNF267	NM_003414	7.63882	8.08184	1.35944	8.21446	1.49034	8.07482	1.35285	7.58656	0.964426	7.85155	1.15888
	7897737	C1orf187	NM_198545	7.4409	7.8838	1.35933	7.88448	1.35998	7.54273	1.07314	7.57944	1.1008	7.9365	1.40991
	8120838	TTK	NM_003318	8.19606	8.63889	1.35926	8.184	0.991672	8.13897	0.961197	7.61824	0.669971	8.77804	1.4969
	7908022	DHX9	NM_001357	10.1124	10.555	1.3591	10.2361	1.08955	10.0856	0.981592	10.1897	1.05504	10.3299	1.16276
	8019392	FASN	NM_004104	10.645	11.0874	1.35881	10.3471	0.813419	11.2302	1.50024	10.1834	0.72615	11.3021	1.57689
	8096688	GSTCD	NM_001031720	7.40491	7.84716	1.35872	7.89144	1.40107	7.38633	0.9872	7.36576	0.973227	7.4019	0.997915
	8031750	ZNF419	NM_001098491	6.31698	6.75903	1.35853	6.54844	1.17402	6.30403	0.991063	7.01676	1.62426	6.03917	0.824842
	7916570	OMA1	NM_145243	8.30068	8.74271	1.35852	8.36656	1.04672	8.4306	1.09423	7.87272	0.743313	8.27767	0.984175
	8043522	PROM2	NM_144707	7.14253	7.58457	1.35852	6.63616	0.703989	7.46885	1.25381	7.35455	1.15831	6.72644	0.749451
	8085754	SGOL1	NM_001012410	8.64426	9.08594	1.35818	9.08513	1.35742	8.47261	0.887823	8.68265	1.02696	9.14421	1.41416
	8066136	RBL1	NM_002895	7.99217	8.43342	1.35778	8.15452	1.11911	7.65814	0.793316	7.64209	0.784538	8.41606	1.34154
	8040725	DPYSL5	NM_020134	7.57917	8.02001	1.3574	7.5218	0.961019	7.70341	1.08994	7.73705	1.11565	8.11939	1.45419
	8132292	2011-09-02	NM_001788	9.268	9.70884	1.35739	9.42357	1.11386	9.54061	1.20799	9.13992	0.915052	9.43471	1.1225
	8036133	UPK1A	NM_007000	6.63986	7.08059	1.35729	7.03905	1.31876	7.27625	1.55443	6.82721	1.13867	7.0159	1.29777
	8028916	SNRPA	NM_004596	11.0405	11.4811	1.35721	10.8879	0.899671	11.0665	1.01823	10.8563	0.880177	11.7223	1.60416
	8030908	ZNF480	NM_144684	8.68236	9.12287	1.35708	8.99097	1.23851	8.94118	1.19651	9.12936	1.3632	8.78538	1.07402
	8060897	PLCB4	NM_000933	7.06043	7.50086	1.35701	7.41579	1.2793	7.52768	1.38247	7.40557	1.27027	6.79182	0.830117
	7992447	SYNGR3	NM_004209	8.16415	8.60451	1.35695	8.5655	1.32074	8.83658	1.59376	8.13972	0.983208	8.67467	1.42456
	8151587	C8orf59	NM_001099670	7.96566	8.40601	1.35693	8.09171	1.0913	8.07801	1.08099	7.50162	0.724956	8.26452	1.23018
	7987325	AQR	NM_014691	10.1279	10.5679	1.35662	9.94208	0.87917	9.81686	0.806075	10.1435	1.01086	9.84589	0.822461
	7965918	NT5DC3	NM_001031701	9.22433	9.66435	1.35662	9.97884	1.68706	9.75744	1.44705	9.5382	1.24304	10.0715	1.79903
	7960744	C1R	NM_001733	6.69707	7.13708	1.35661	6.68804	0.993758	6.54161	0.897847	6.72914	1.02248	7.19375	1.41097
	8170476	GPR50	NM_004224	5.28141	5.72139	1.35659	5.19254	0.940255	5.4018	1.08703	5.42581	1.10527	5.23217	0.966447
	8143054	AKR1B1	NM_001628	10.5662	11.0056	1.35601	10.8911	1.25253	11.0178	1.36753	10.9257	1.283	11.1411	1.48959
	8154765	DNAJA1	NM_001539	9.65049	10.0898	1.35594	9.78739	1.09954	9.89139	1.18173	9.68228	1.02228	10.0753	1.34243
	7909708	CENPF	NM_016343	9.81941	10.2586	1.35581	10.0536	1.17624	9.47808	0.789313	9.65803	0.894164	10.2099	1.31079
	7989708	MTFMT	NM_139242	9.57018	10.0092	1.35569	9.6092	1.02742	9.82546	1.19356	9.08028	0.712075	9.92539	1.27917
	8128698	SESN1	NM_014454	7.11086	7.54982	1.35563	7.66101	1.46423	7.82883	1.64487	7.08256	0.980576	8.21154	2.14456
	8009164	DCAF7	NM_005828	11.0892	11.528	1.3555	11.5764	1.40166	11.3491	1.19743	11.2695	1.13309	11.5101	1.3388
	8115234	ANXA6	NM_001155	10.8934	11.3321	1.3554	11.0151	1.088	11.3442	1.36678	10.9267	1.02332	11.6617	1.70321
	7927536	NCOA4	NM_005437	9.60266	10.0411	1.35515	9.80489	1.15048	9.76667	1.1204	9.60951	1.00477	9.70527	1.07372
	8065710	E2F1	NM_005225	8.75427	9.19262	1.35506	8.74729	0.995172	8.60227	0.900003	9.1191	1.28773	9.18289	1.34595
	7930170	C10orf32	NM_001136200	6.03774	6.47609	1.35506	6.41717	1.30082	5.77886	0.835736	6.21962	1.13436	6.02551	0.991557
	7926661	MSRB2	NM_012228	9.63644	10.0744	1.3547	9.70229	1.0467	9.69206	1.03931	9.54645	0.93953	9.65319	1.01168
	7984562	RPLP1	NM_001003	11.9779	12.4156	1.35443	12.2826	1.23517	11.9028	0.949289	11.8024	0.885448	12.572	1.50958
	7977571	OSGEP	NM_017807	6.02881	6.46634	1.35428	6.42074	1.31215	6.18876	1.11725	6.11497	1.06154	6.6483	1.53633
	8157976	GARNL3	NM_032293	7.41736	7.85453	1.35395	7.3255	0.938315	7.53031	1.08143	7.41133	0.995827	7.19336	0.856188
	8065868	EIF6	NM_002212	11.1607	11.5978	1.3539	11.6953	1.4486	11.4027	1.18265	11.4453	1.21813	11.6384	1.39254
	7930380	ADD3	NM_016824	8.85629	9.29329	1.35378	9.11896	1.1997	9.01094	1.11315	8.93051	1.05279	9.22061	1.28727
	8168557	SH3BGRL	NM_003022	11.1608	11.5977	1.35374	11.0324	0.914845	11.5062	1.27054	10.721	0.737252	11.2554	1.0678
	8099612	GPR125	NM_145290	8.76969	9.20663	1.35373	8.90506	1.09838	8.77653	1.00476	8.5624	0.866162	8.93361	1.12033
	8080911	KBTBD8	NM_032505	5.20811	5.64479	1.35349	5.55125	1.26851	5.47359	1.20204	5.38433	1.12992	5.39785	1.14056
	7940643	ASRGL1	NM_001083926	7.39271	7.8293	1.3534	7.79672	1.32318	7.50945	1.08428	7.90376	1.42509	8.1308	1.66796
	7956257	SPRYD4	NM_207344	7.87701	8.31356	1.35336	8.29526	1.3363	8.01202	1.0981	8.18748	1.24011	8.34756	1.38564
	8178508	ATP6V1G2	NM_130463	6.4056	6.84181	1.35304	6.16841	0.848398	6.90816	1.41672	5.91	0.709269	6.71613	1.24016
	8007228	ATP6V0A1	NM_001130020	10.0801	10.516	1.35277	10.0725	0.994787	10.835	1.68756	10.0062	0.950074	10.6104	1.44425
	7995697	LPCAT2	NM_017839	9.57953	10.0153	1.35259	10.207	1.5448	9.53521	0.969742	9.67537	1.06868	9.7674	1.13908
	8167625	CCNB3	NM_033031	6.43214	6.86771	1.35245	6.49025	1.0411	6.71275	1.21471	6.48946	1.04053	6.59051	1.11603
	8081740	ATP6V1A	NM_001690	9.0814	9.51689	1.35237	9.60211	1.43466	9.78562	1.62927	8.89759	0.880375	9.62253	1.45511
	7899346	CCDC72	NM_015933	11.1308	11.5662	1.35233	10.9267	0.868089	11.5527	1.33968	11.142	1.00779	11.0086	0.918824
	8073943	ZBED4	NM_014838	9.31525	9.75063	1.35227	9.24098	0.949822	9.136	0.883165	9.42502	1.07905	8.99845	0.802848
	7901613	ACOT11	NM_147161	8.50165	8.93682	1.35207	8.06167	0.737145	8.43253	0.953222	8.24411	0.836514	8.21406	0.819273
	8035803	ZNF708	NM_021269	6.59428	7.02915	1.35179	6.93733	1.26843	6.67743	1.05933	6.81966	1.16909	6.63851	1.03114
	8133062	ZNF273	NR_003099	7.56658	8.00137	1.35172	7.82761	1.19834	7.4202	0.903513	7.43557	0.913193	7.81343	1.18662
	8129880	PERP	NM_022121	11.064	11.4986	1.35151	10.829	0.8497	11.1396	1.05384	10.7984	0.83183	10.8399	0.856138
	7938880	HTATIP2	NM_001098520	8.99465	9.42922	1.3515	9.15401	1.11679	9.33377	1.26498	8.77157	0.85673	8.81482	0.882808
	7941621	DPP3	NM_005700	9.92505	10.3595	1.35142	9.94546	1.01425	10.3875	1.37792	9.99959	1.05303	10.5024	1.49214
	7909801	LYPLAL1	NM_138794	6.64805	7.08246	1.35135	6.79327	1.10589	6.8706	1.16679	6.7278	1.05683	6.56896	0.946652
	8114152	SKP1	NM_006930	8.72643	9.1608	1.35132	9.10361	1.2988	9.02495	1.22989	8.79477	1.04852	9.26987	1.45744
	7935337	PIK3AP1	NM_152309	7.69805	8.1323	1.35121	7.6828	0.989488	7.94482	1.18655	7.78351	1.06103	7.36149	0.791931
	7937465	TALDO1	NM_006755	10.8006	11.2343	1.35064	10.6954	0.929647	10.7681	0.977681	10.7483	0.964374	11.0002	1.14837
	8078147	BTD	NM_000060	6.79325	7.22681	1.35055	7.02021	1.17036	6.91736	1.08983	6.97927	1.13762	7.41424	1.53793
	8073114	MAP3K7IP1	NM_006116	7.13134	7.56473	1.35041	7.07893	0.96433	7.11445	0.988366	6.99964	0.912761	7.13827	1.00482
	8064939	TMX4	NM_021156	7.8959	8.32916	1.35028	8.22492	1.25617	8.55317	1.5771	7.95973	1.04524	8.02381	1.09271
	8068305	ITSN1	NM_003024	8.08962	8.5226	1.35002	8.26791	1.13154	8.41258	1.2509	8.19464	1.07551	8.47879	1.30964
	8052940	PAIP2B	NM_020459	8.11772	8.54991	1.34928	8.21947	1.07307	8.19023	1.05154	8.18426	1.0472	7.85887	0.835751
	8034772	ASF1B	NM_018154	10.9678	11.3997	1.34908	10.9522	0.989283	10.655	0.805122	11.1142	1.10687	11.4645	1.41102
	8169158	CXorf57	NM_018015	6.64102	7.07287	1.34896	6.55609	0.942827	6.59881	0.971166	6.57877	0.957767	6.69372	1.0372
	8162759	TBC1D2	NM_018421	8.34198	8.77353	1.34868	8.37975	1.02653	8.5828	1.18166	8.21084	0.913111	8.83621	1.40857
	7983111	SNAP23	NM_003825	9.87928	10.3108	1.34868	10.1797	1.23151	10.0424	1.11967	10.1013	1.16636	10.038	1.11629
	8081362	CEP97	NM_024548	8.52953	8.96073	1.34835	8.69274	1.11977	8.59786	1.0485	8.41488	0.923601	9.07786	1.46239
	7939723	C11orf49	NM_001003676	7.95396	8.38495	1.34816	8.31405	1.2835	8.19253	1.17983	8.30061	1.2716	8.27023	1.24511
	8107920	SLC22A5	NM_003060	8.35414	8.78443	1.3475	8.57495	1.16539	8.52695	1.12725	8.32123	0.977448	8.27991	0.949845
	7974270	ATL1	NM_015915	6.42983	6.86002	1.34741	6.38609	0.970133	6.66434	1.17651	6.3129	0.922146	6.56425	1.09765
	7946903	USH1C	NM_153676	7.82399	8.25374	1.347	7.67624	0.902659	8.11456	1.22313	7.19919	0.648511	8.21279	1.3093
	7949364	CDCA5	NM_080668	8.04933	8.47904	1.34696	8.01728	0.978032	7.61321	0.739119	8.05705	1.00536	8.57661	1.4412
	8048733	ACSL3	NM_004457	9.95292	10.3824	1.34672	10.0273	1.0529	9.97843	1.01784	9.48991	0.725474	10.2098	1.19492
	8005289	LRRC48	NM_001130090	5.87332	6.30257	1.34653	6.31017	1.35365	5.9899	1.08416	5.89708	1.01661	6.31156	1.35496
	7974372	GPR137C	NM_001099652	5.98932	6.41852	1.34649	6.42107	1.34887	6.38889	1.31911	6.25886	1.20542	6.3294	1.26583
	7987012	CHRFAM7A	NM_139320	8.04037	8.46926	1.3462	8.18156	1.10282	8.19901	1.11624	8.04325	1.002	8.3329	1.22479
	8047223	HSPE1	NM_002157	8.60843	9.03719	1.34608	8.45764	0.900756	8.86019	1.19066	8.36942	0.847329	9.17324	1.47919
	8162744	CORO2A	NM_003389	7.83523	8.26354	1.34566	7.68691	0.9023	8.30788	1.38766	7.39403	0.736521	8.39157	1.47053
	8069744	RWDD2B	NM_016940	10.2136	10.6418	1.34556	10.7408	1.44113	10.0839	0.914018	10.0156	0.871753	10.1657	0.967337
	7988414	GATM	NM_001482	6.31	6.73783	1.34521	6.8568	1.46085	6.26298	0.967937	6.43003	1.08676	6.11494	0.873536
	7944042	PAFAH1B2	NM_002572	10.9622	11.39	1.34512	11.5656	1.51919	11.3945	1.3493	11.0888	1.09167	11.4675	1.41936
	8149500	MTUS1	NM_001001924	8.56793	8.99552	1.34498	7.65461	0.530959	8.89414	1.25372	8.09915	0.722575	7.40053	0.445221
	8027233	ZNF101	NM_033204	7.94461	8.37183	1.34464	8.26536	1.24898	8.13817	1.14358	7.90814	0.975035	8.29164	1.27194
	8076331	TOB2	NM_016272	10.2569	10.6839	1.34442	9.96962	0.819442	10.1954	0.958257	10.4693	1.15863	9.99527	0.834137
	7980690	C14orf143	NM_145231	7.31726	7.74414	1.34432	7.4755	1.11592	7.16149	0.897648	7.21296	0.930251	7.28122	0.975326
	7960730	LPCAT3	NM_005768	11.3226	11.7491	1.34397	11.5961	1.20872	11.7216	1.31857	11.3908	1.04841	11.8816	1.47322
	8141035	SGCE	NM_001099401	8.88942	9.3154	1.34349	8.89809	1.00603	8.74819	0.90675	8.31133	0.669851	8.96269	1.0521
	7943919	TTC12	NM_017868	7.02567	7.45152	1.34336	7.40071	1.29687	7.00255	0.984098	7.4157	1.31042	7.26848	1.18329
	7900624	ZNF691	NM_015911	7.07161	7.49732	1.34324	7.7641	1.61608	7.11271	1.0289	7.62379	1.4663	7.19182	1.08689
	7942932	C11orf73	NM_016401	8.39565	8.8209	1.34281	8.61282	1.16245	8.52867	1.09659	8.13472	0.834551	8.49889	1.07418
	8042801	DGUOK	NM_080916	9.64219	10.0674	1.34277	10.0683	1.34357	9.97234	1.25714	9.64395	1.00122	10.1675	1.43928
	7917896	ALG14	NM_144988	7.84271	8.26792	1.34277	8.02935	1.13811	8.1527	1.2397	7.75343	0.93999	7.97603	1.09682
	8038078	KDELR1	NM_006801	11.5312	11.9564	1.34274	11.6653	1.09739	11.7333	1.1504	11.5309	0.999789	11.9881	1.37263
	8036820	ZNF780A	NM_001142577	6.67719	7.10234	1.34271	6.82286	1.10625	6.33687	0.78987	6.8515	1.12842	6.03692	0.641597
	8094596	PTTG2	NM_006607	3.27218	3.6973	1.34268	3.48349	1.15774	3.28151	1.00649	3.26814	0.997203	3.33174	1.04214
	8106280	HMGCR	NM_000859	9.53518	9.96024	1.34263	9.46573	0.953002	9.94577	1.32924	9.31119	0.856193	9.57587	1.0286
	8169210	CLDN2	NM_020384	5.32548	5.75011	1.34223	5.42709	1.07297	5.34408	1.01298	5.38019	1.03865	5.2616	0.956684
	7922391	CENPL	NM_001127181	6.85778	7.2824	1.34222	7.1349	1.21178	6.53704	0.800661	6.49468	0.777494	7.24418	1.30713
	8031726	ZNF304	NM_020657	7.28908	7.71347	1.34201	7.24573	0.970401	7.11737	0.887786	7.54464	1.1938	6.44018	0.555208
	7925492	OPN3	NM_014322	7.95972	8.38384	1.34175	7.71659	0.844909	8.32833	1.29111	7.75555	0.868037	7.77787	0.881573
	8152597	MRPL13	NM_014078	5.53599	5.9601	1.34175	5.55801	1.01538	5.70157	1.12162	4.99008	0.684961	5.82863	1.22488
	7901102	MMACHC	NM_015506	8.42791	8.85139	1.34116	8.55192	1.08976	8.56537	1.09996	8.59088	1.11958	8.87846	1.36656
	8133413	LIMK1	NM_002314	9.87689	10.3002	1.34101	10.5295	1.57202	10.362	1.39973	10.2784	1.32092	10.5649	1.61105
	8123985	NOL7	NM_016167	3.49616	3.91938	1.34092	3.48012	0.988947	3.46391	0.977894	3.54706	1.03591	3.62573	1.09397
	8124040	ATXN1	NM_000332	8.79886	9.22184	1.34069	9.23173	1.34992	8.84296	1.03104	9.54632	1.67884	7.90513	0.538222
	8086125	LBA1	NM_014831	5.27505	5.69798	1.34064	5.22511	0.965979	6.04239	1.70212	5.43152	1.11456	5.78375	1.42276
	7904361	FAM46C	NM_017709	6.64554	7.06829	1.34048	6.38576	0.835215	6.82196	1.13007	6.25283	0.761697	6.93117	1.21894
	8163491	WDR31	NM_001012361	7.01584	7.43847	1.34037	7.04957	1.02366	6.85283	0.893164	6.78323	0.851096	6.70744	0.80754
	8155883	OSTF1	NM_012383	7.52343	7.94591	1.34023	7.28392	0.847032	7.91234	1.3094	7.55016	1.0187	7.54282	1.01353
	8097867	KIAA0922	NM_015196	8.85237	9.27477	1.34016	8.69171	0.894614	9.08651	1.17621	8.74812	0.930289	8.92217	1.04957
	7906746	SDHC	NM_003001	9.40811	9.83027	1.33993	9.23395	0.886283	9.57618	1.12356	9.47147	1.0449	9.56341	1.11365
	8117334	HIST1H4A	NM_003538	7.35408	7.77617	1.33987	7.21817	0.910098	6.81357	0.687525	7.01052	0.788096	7.52908	1.12896
	8138765	HOXA11	NM_005523	5.7388	6.16081	1.33979	6.12663	1.30842	6.05834	1.24793	5.85081	1.08074	5.87394	1.0982
	7917472	GTF2B	NM_001514	10.0244	10.4464	1.33979	10.1769	1.11149	10.2319	1.15473	9.77412	0.840752	10.2022	1.13117
	7947322	DCDC1	NM_181807	4.36311	4.78492	1.3396	4.56749	1.15219	4.44676	1.05969	4.49766	1.09775	4.24816	0.92341
	8112807	ARSB	NM_000046	7.31347	7.73527	1.3396	7.95994	1.56533	7.4435	1.09432	7.67625	1.2859	7.8328	1.43329
	7992646	ATP6V0C	NM_001694	11.9788	12.4004	1.33944	12.2924	1.24281	12.2519	1.20845	12.1058	1.09207	12.4601	1.39602
	7907058	POU2F1	NM_002697	9.48443	9.90606	1.33944	9.58361	1.07117	9.48103	0.997647	9.82162	1.26329	9.55425	1.04958
	8085984	OSBPL10	NM_017784	9.42156	9.84294	1.33921	9.81692	1.31527	9.76962	1.27285	9.48235	1.04303	9.22949	0.875347
	8023605	PIGN	NM_176787	7.44078	7.86202	1.33907	8.14229	1.62621	7.29377	0.903118	7.28139	0.895401	7.40582	0.976061
	7961900	ITPR2	NM_002223	7.20604	7.62715	1.33895	7.18113	0.982882	7.33079	1.09032	6.50086	0.613366	7.32434	1.08545
	8141133	SHFM1	NM_006304	10.0066	10.4275	1.33874	10.0327	1.01825	10.2578	1.19018	9.94521	0.958333	10.3268	1.24847
	8030946	ZNF808	NM_001039886	8.09857	8.51908	1.3384	8.32927	1.1734	8.15235	1.03798	8.1294	1.0216	6.87978	0.429642
	8023063	ATP5A1	NM_001001937	10.2604	10.6809	1.33837	10.2393	0.985484	10.6835	1.34082	10.2096	0.965361	10.5353	1.20991
	8174509	GNG5	NM_005274	11.6884	12.1088	1.33827	11.8191	1.09484	11.5929	0.935958	11.0094	0.624602	11.9861	1.22917
	8110734	BRD9	NR_027633	8.4743	8.89463	1.33823	8.44775	0.981766	8.7882	1.24307	8.73266	1.19612	8.84513	1.29309
	8157804	OLFML2A	NM_182487	7.22654	7.64678	1.33815	7.60965	1.30415	7.52247	1.22767	7.53259	1.23632	7.74656	1.43398
	7949645	ZDHHC24	NM_207340	9.32586	9.74579	1.33786	9.20927	0.922366	9.40063	1.0532	9.34108	1.0106	9.30052	0.982592
	7988077	LCMT2	NM_014793	7.69095	8.11086	1.33784	8.25717	1.48064	7.54393	0.903111	7.67106	0.986305	7.80314	1.08087
	8083000	FAIM	NM_001033030	7.36468	7.78413	1.33741	7.6674	1.23346	7.34756	0.988206	7.64906	1.21789	7.59902	1.17637
	8024356	ADAT3	NM_138422	7.91199	8.3314	1.33739	7.72238	0.876843	7.83489	0.947966	7.85243	0.95956	8.04625	1.09753
	7974125	FAM179B	NM_015091	4.86367	5.28307	1.33737	5.61185	1.67968	4.80325	0.958991	4.91164	1.03381	4.6761	0.878087
	8067978	PPIA	NM_021130	12.4698	12.8891	1.33731	12.5204	1.03573	12.6943	1.16836	12.4292	0.972281	12.8081	1.26426
	7973924	KIAA0391	NM_014672	8.98629	9.40536	1.33707	8.99087	1.00318	9.39163	1.3244	8.98847	1.00152	9.46849	1.39687
	7957649	SNRPF	NM_003095	6.93893	7.35733	1.33645	6.86287	0.948644	6.92717	0.991883	6.71361	0.855407	7.02448	1.0611
	8154836	ANXA2P2 // ANXA2P2 // ANXA2P2	NR_003573	12.1567	12.5751	1.3364	12.2448	1.06298	12.3765	1.16458	12.3247	1.12345	12.4849	1.25541
	7935296	TLL2	NM_012465	5.26945	5.68766	1.33627	5.39416	1.09029	5.58751	1.24665	5.63783	1.2909	5.44719	1.13111
	8108435	UBE2D2	NM_181838	10.4104	10.8284	1.33611	11.1538	1.67414	10.537	1.0917	10.7412	1.25771	10.8385	1.34547
	8167790	TSR2	NM_058163	8.01294	8.43086	1.336	8.73641	1.65115	8.18542	1.12699	8.3853	1.29447	8.41988	1.32587
	7910997	EXO1	NM_130398	8.22019	8.63802	1.33592	8.2769	1.04009	8.17616	0.969939	8.20308	0.988209	8.89969	1.60159
	7941927	AIP	NM_003977	7.94365	8.36146	1.3359	7.45426	0.712327	7.85992	0.943611	8.21234	1.20471	8.20365	1.19748
	7965884	PAH	NM_000277	5.18173	5.59939	1.33577	4.90588	0.825964	5.08663	0.936209	5.35853	1.13038	4.94434	0.848281
	8037298	CD177	NM_020406	3.85122	4.26889	1.33576	4.02989	1.13184	4.26158	1.32901	4.95012	2.14191	4.03687	1.13732
	8128626	PDSS2	NM_020381	6.35789	6.77542	1.33564	6.42535	1.04787	6.81951	1.37709	6.24285	0.923356	6.50158	1.10473
	8027304	ZNF493	NM_001076678	5.50677	5.92401	1.33537	5.90539	1.31825	5.31617	0.876242	5.86593	1.28268	5.34808	0.895833
	8036304	ZFP14	NM_020917	4.9543	5.37119	1.33505	5.43297	1.39346	4.95955	1.00365	4.96608	1.0082	3.82521	0.457204
	8033564	NDUFA7	NM_005001	9.28707	9.70394	1.33504	9.12818	0.895715	9.67424	1.30783	8.97388	0.80486	9.99387	1.63218
	7995838	MT1X	NM_005952	11.6662	12.0829	1.33487	12.4073	1.6715	11.9437	1.21211	12.0198	1.27779	12.195	1.44278
	7963713	ATP5G2	NM_005176	9.32671	9.74336	1.33483	9.54415	1.16268	9.53479	1.15515	9.25859	0.953883	9.96968	1.56154
	7910111	EPHX1	NM_000120	9.90406	10.3204	1.33455	9.97781	1.05245	9.80405	0.933024	10.3168	1.33126	10.1658	1.19888
	8117580	HIST1H2AI	NM_003509	7.9018	8.31812	1.33452	7.91267	1.00756	7.35883	0.686356	7.70211	0.870735	8.2864	1.3055
	8013696	KIAA0100	NM_014680	10.2148	10.6308	1.33425	10.0535	0.894217	10.1086	0.929045	10.5973	1.30361	10.2131	0.99884
	7952290	TRIM29	NM_012101	5.91957	6.3355	1.33416	5.94793	1.01985	6.2039	1.21785	5.95327	1.02363	5.89482	0.982991
	7944722	UBASH3B	NM_032873	9.08956	9.50525	1.33394	8.85079	0.847469	9.26433	1.12879	8.38635	0.614206	9.88466	1.7352
	7924450	DUSP10	NM_007207	6.9027	7.31831	1.33387	6.79757	0.929718	7.24956	1.27179	7.00047	1.07012	6.87375	0.980131
	8086028	GLB1	NM_000404	9.99028	10.4058	1.33377	9.52791	0.725793	10.2356	1.18535	10.2281	1.17919	10.2726	1.21611
	8153262	SLC45A4	NM_001080431	8.06575	8.48096	1.3335	8.12587	1.04255	8.17718	1.0803	8.05767	0.994415	8.39155	1.25336
	8164918	SLC2A6	NM_017585	7.22861	7.64358	1.33326	7.37936	1.11014	7.62577	1.3169	7.34121	1.08117	7.4711	1.18303
	7991323	PEX11A	NM_003847	6.54081	6.95546	1.33298	6.47262	0.95383	6.81947	1.21307	6.56922	1.01989	6.37953	0.894231
	8082058	CSTA	NM_005213	7.04155	7.45611	1.33289	6.64254	0.758377	6.44608	0.661827	6.22407	0.567433	6.69559	0.786787
	7982792	RAD51	NM_002875	8.33638	8.75081	1.33278	8.61559	1.21353	7.8675	0.722528	8.92405	1.50282	8.54899	1.15878
	7914334	SNRNP40	NM_004814	9.83471	10.2487	1.33235	10.188	1.27747	10.004	1.12453	10.0046	1.12494	10.1654	1.25761
	8112731	F2RL2	NM_004101	4.45866	4.87258	1.3323	4.38029	0.947121	5.10366	1.56373	4.5795	1.08737	4.63455	1.12966
	8125463	HLA-DQB2	NR_003937	6.71318	7.12689	1.33211	6.5933	0.920267	6.79945	1.06162	6.86999	1.11482	6.86828	1.1135
	7924733	PARP1	NM_001618	11.0214	11.4351	1.33204	10.7548	0.831262	11.2838	1.1995	10.8059	0.861221	11.344	1.25056
	7904695	SEC22B	NM_004892	9.8265	10.2401	1.33204	10.286	1.37511	10.0656	1.18025	10.1332	1.23692	9.97125	1.10554
	8071823	CABIN1	NM_012295	8.95742	9.37053	1.33155	8.66798	0.818221	9.03441	1.05482	8.81385	0.905279	9.10547	1.10807
	8076272	ST13	NM_003932	11.3963	11.8091	1.33124	11.4052	1.00615	11.5347	1.10066	11.2776	0.921011	11.6687	1.20779
	8092457	ALG3	NM_005787	11.4806	11.8933	1.33119	11.7797	1.23042	11.7442	1.2005	11.4331	0.967625	11.9748	1.40857
	8028084	APLP1	NM_001024807	9.05023	9.46263	1.3309	9.51484	1.37994	9.64308	1.50822	8.91929	0.913236	9.90269	1.80558
	8086784	C3orf75	NM_001031703	6.46523	6.87754	1.33082	6.6466	1.13397	6.71225	1.18675	6.51812	1.03734	7.20496	1.66987
	7996785	PRMT7	NM_019023	7.20683	7.61883	1.33053	7.209	1.0015	7.45237	1.18554	7.02897	0.884015	7.77168	1.47924
	7903565	GPSM2	NM_013296	9.43315	9.84509	1.33048	9.4413	1.00567	9.10621	0.797226	9.03333	0.757954	9.59189	1.11631
	8055323	NCKAP5	NM_207363	4.74897	5.16084	1.33041	4.47716	0.82828	4.65318	0.935758	5.11847	1.29191	4.57783	0.888141
	8073242	ADSL	NM_000026	10.3994	10.8111	1.33026	10.585	1.13729	10.3909	0.994084	10.5558	1.11446	10.4771	1.05533
	8161026	CCDC107	NM_174923	7.92178	8.3334	1.33018	8.02776	1.07623	7.75605	0.891478	7.68499	0.848632	8.3599	1.35484
	8154951	GLUL	NM_002065	10.92	11.3315	1.33006	10.6402	0.823699	10.9938	1.05251	11.1382	1.16329	11.164	1.18429
	7901931	EFCAB7	NM_032437	7.01996	7.4311	1.32973	7.26103	1.18187	7.02761	1.00531	6.52691	0.710518	7.14224	1.08845
	8150014	INTS9	NM_018250	9.03989	9.45093	1.32964	9.17805	1.1005	9.15197	1.08078	9.32203	1.216	9.21407	1.12832
	8021365	ATP8B1	NM_005603	6.85758	7.26771	1.32881	7.25784	1.31974	6.83612	0.985238	6.86967	1.00841	7.12148	1.20072
	7944375	TRAPPC4	NM_016146	9.253	9.66298	1.32867	9.80979	1.47099	9.69426	1.35779	9.42346	1.12542	9.89569	1.56124
	7966202	KCTD10	NM_031954	8.6359	9.04545	1.32827	8.74461	1.07826	8.79239	1.11458	8.93171	1.22758	8.85295	1.16235
	8026024	ASNA1	NM_004317	10.2085	10.618	1.32819	10.3341	1.09095	10.4184	1.1566	10.5987	1.31055	10.3167	1.07787
	7911307	RPL23AP7	NR_024528	8.69226	9.10166	1.32813	8.81732	1.09055	8.83999	1.10782	8.69491	1.00184	8.74885	1.04001
	8170468	HMGB3	NM_005342	8.58719	8.99658	1.32813	8.66327	1.05415	8.87068	1.21714	8.8284	1.18198	8.89381	1.23681
	7924499	TLR5	NM_003268	6.40149	6.81064	1.3279	6.19353	0.865761	6.57257	1.1259	6.42475	1.01625	6.62147	1.16471
	8009417	KPNA2	NM_002266	12.3079	12.717	1.32786	12.4065	1.0707	12.4937	1.13745	12.1783	0.914072	12.7422	1.35119
	7906904	HSD17B7	NM_016371	6.96701	7.37586	1.32763	6.99722	1.02116	7.38434	1.33546	6.99499	1.01959	7.08986	1.08889
	8035345	INSL3	NM_005543	7.32414	7.73293	1.32757	7.78524	1.3766	8.01199	1.61088	7.49513	1.12584	7.70015	1.29775
	8046515	H3F3A // H3F3A	NM_002107	11.0161	11.4247	1.32744	10.6273	0.763767	11.0389	1.01599	10.8884	0.915302	11.2215	1.15302
	8090533	ISY1	NM_020701	6.85931	7.26783	1.32732	7.1261	1.20312	7.08342	1.16806	7.20413	1.26999	7.42776	1.48293
	7939902	LOC646813	NR_024504	7.97105	8.37942	1.32719	8.12987	1.11637	8.00987	1.02727	8.17953	1.15547	7.99348	1.01567
	7900354	PPIE	NM_006112	8.23695	8.64511	1.32699	8.46013	1.1673	8.36311	1.09138	8.39069	1.11245	8.46974	1.1751
	8036460	DPF1	NM_004647	7.46392	7.87198	1.3269	8.00107	1.45111	7.73254	1.20466	7.48876	1.01737	8.2105	1.67782
	7906079	RAB25	NM_020387	10.551	10.9591	1.32687	10.5968	1.03222	10.9884	1.35409	10.881	1.25696	10.213	0.791102
	8136954	FAM115C	NM_001130025	6.64406	7.052	1.32679	6.62964	0.990056	7.02667	1.3037	6.4877	0.897282	6.74034	1.06901
	7911839	WDR8	NM_017818	7.63661	8.04444	1.32668	7.72142	1.06055	7.89256	1.19412	7.63158	0.996517	8.11716	1.39527
	8078252	UBE2E2	NM_152653	9.24891	9.65666	1.32662	9.55637	1.23753	9.4575	1.15555	9.26842	1.01361	9.23236	0.988596
	8141295	ATP5J2	NM_004889	10.9981	11.4051	1.32599	10.8784	0.920401	11.3182	1.24843	10.4669	0.691974	11.2835	1.21879
	8143040	SLC35B4	NM_032826	8.36294	8.76965	1.32566	8.83008	1.38236	8.55489	1.14231	8.35226	0.992621	8.96085	1.51352
	7922462	MRPS14	NM_022100	9.0113	9.41798	1.32564	9.31083	1.23075	9.23317	1.16624	8.76355	0.842209	9.16776	1.11455
	7974566	MUDENG	NM_018229	8.14852	8.55519	1.32563	8.80656	1.57794	8.3397	1.1417	8.0797	0.953417	8.32054	1.12664
	7990657	TBC1D2B	NM_144572	7.16204	7.56866	1.32558	7.49816	1.26236	7.30609	1.105	7.18871	1.01866	7.41764	1.19383
	8156126	RMI1	NM_024945	7.60303	8.00917	1.32514	8.07688	1.38881	7.4735	0.914131	7.58323	0.986371	7.77053	1.12311
	8096663	CISD2	NM_001008388	10.4982	10.9042	1.32509	10.6915	1.14344	10.6676	1.12462	10.4853	0.991129	10.7354	1.17872
	8010271	PGS1	NM_024419	8.49797	8.90403	1.32506	8.27112	0.8545	8.66808	1.12515	8.50806	1.00701	8.85128	1.27749
	7939093	DNAJC24	NM_181706	7.09841	7.50438	1.32498	7.34306	1.18481	7.46206	1.28668	6.83347	0.832237	7.28459	1.13775
	8144036	XRCC2	NM_005431	9.04554	9.45148	1.32495	9.62395	1.4932	8.68525	0.779003	9.23127	1.13739	9.3366	1.22353
	8087985	GLT8D1	NM_001010983	8.92308	9.32896	1.3249	9.12576	1.15084	9.04161	1.08563	8.84085	0.944596	9.21947	1.22806
	8094190	CC2D2A	NM_020785	7.37359	7.7794	1.32484	7.20011	0.886701	7.11314	0.83483	7.54315	1.12472	7.07869	0.815129
	7902512	DNAJB4	NM_007034	8.33686	8.74262	1.32479	8.57814	1.18204	8.97719	1.55869	8.02433	0.805232	8.27305	0.956733
	7969003	ITM2B	NM_021999	10.9796	11.3853	1.32478	10.922	0.960918	10.9169	0.95752	10.5952	0.766095	11.2138	1.17625
	7947110	E2F8	NM_024680	8.52933	8.93502	1.32472	8.61368	1.06021	8.37708	0.899841	8.81203	1.21646	8.7363	1.15426
	7934411	USP54	NM_152586	7.98709	8.3921	1.3241	8.11627	1.09367	7.94723	0.972747	8.36084	1.29571	8.23849	1.19036
	7899101	CNKSR1	NM_006314	8.43887	8.84317	1.32345	8.68047	1.1823	8.54957	1.07975	8.72295	1.21763	8.67548	1.17822
	8164008	C9orf45	NR_026677	6.25747	6.66161	1.3233	5.9915	0.83164	6.19829	0.959812	6.0741	0.880642	6.30675	1.03475
	8094226	LOC285550	NM_001145191	4.77494	5.17874	1.32299	5.39897	1.54117	4.94952	1.12863	5.02685	1.19078	4.97169	1.14611
	8073207	FAM83F	NM_138435	8.26353	8.66724	1.3229	8.24669	0.988397	8.3322	1.04875	8.26624	1.00188	8.13427	0.914299
	8062349	RPN2	NM_002951	11.6973	12.1006	1.32257	11.9574	1.19752	11.7384	1.02891	12.0777	1.30165	11.7089	1.00804
	8085797	THRB	NM_001128176	6.72004	7.12315	1.32235	5.64878	0.475904	7.5375	1.7623	6.53674	0.88069	6.7833	1.04483
	8062748	IFT52	NM_016004	8.79939	9.20247	1.32233	9.09608	1.22832	8.91913	1.08654	8.79913	0.999821	9.1243	1.25259
	7960383	PARP11	NM_020367	5.07387	5.47678	1.32217	5.58116	1.42138	5.20874	1.09799	5.39546	1.24971	5.26224	1.13947
	8089701	ZBTB20	NM_015642	9.19802	9.60088	1.32212	8.75549	0.735843	9.65397	1.37168	9.55162	1.27774	8.82125	0.770161
	8106170	TMEM171	NM_173490	8.3866	8.78927	1.32196	8.48074	1.06743	8.39216	1.00386	8.22849	0.896198	8.92814	1.45553
	8129218	MCM9	NM_153255	7.55526	7.95784	1.32187	7.74874	1.14352	7.76657	1.15774	7.66091	1.07598	7.90723	1.2763
	8062623	PLCG1	NM_002660	8.2511	8.65361	1.3218	8.38393	1.09644	8.61809	1.28966	8.47896	1.17109	9.17583	1.89833
	8174228	TCEAL8	NM_153333	7.37902	7.78122	1.32152	7.32235	0.961479	7.63947	1.19785	7.23995	0.908105	7.66407	1.21846
	8012383	TMEM107	NM_032354	7.79779	8.19989	1.32143	7.96083	1.11964	8.07297	1.21014	7.42187	0.770612	8.18085	1.3041
	8072659	TOM1	NR_024194	9.3497	9.75178	1.32142	9.28156	0.953868	9.43786	1.06301	9.34689	0.998058	9.39568	1.03239
	8076455	RRP7A	NM_015703	8.5552	8.95708	1.32123	8.44643	0.927381	8.51104	0.969856	8.57848	1.01627	8.56084	1.00392
	7932453	NEBL	NM_006393	7.47145	7.873	1.32093	8.03337	1.47624	7.66316	1.14212	8.54354	2.10249	7.92475	1.36917
	8045205	LOC150527	NR_027313	4.22816	4.62964	1.32086	4.38478	1.11467	4.625	1.31662	4.62629	1.3178	4.49378	1.20215
	8055236	LOC150527	NR_027313	4.22816	4.62964	1.32086	4.38478	1.11467	4.625	1.31662	4.62629	1.3178	4.49378	1.20215
	8000856	TBC1D10B	NM_015527	7.33851	7.7396	1.32051	7.86541	1.44083	7.55823	1.16451	7.5879	1.18871	7.78937	1.36686
	7920128	S100A11	NM_005620	12.0708	12.4717	1.3203	12.3133	1.18304	12.0941	1.01627	11.9425	0.914852	12.2209	1.10965
	8074349	DGCR2	NM_005137	9.21446	9.61521	1.32019	9.21469	1.00016	9.15094	0.956923	9.52407	1.23937	8.95583	0.835882
	7927548	TIMM23	NM_006327	5.23196	5.63271	1.32019	5.44031	1.15536	5.03948	0.875098	5.15432	0.947604	5.64912	1.3353
	8109344	GM2A	NM_000405	9.9639	10.3643	1.3199	9.70773	0.837309	10.1688	1.15258	9.98542	1.01503	10.1397	1.12959
	8133057	ZNF138	NR_027660	7.47625	7.87645	1.31969	8.02058	1.45835	7.38842	0.940934	7.18355	0.81637	7.76253	1.21949
	8164087	NR6A1	NM_033334	7.60128	8.00129	1.31951	7.55892	0.971061	7.58644	0.989764	7.5581	0.970511	6.91708	0.62235
	8081158	ARL6	NM_032146	5.28682	5.68674	1.31943	5.47209	1.13702	5.53448	1.18728	5.11629	0.888512	5.31148	1.01723
	7922008	TADA1L	NM_053053	8.59674	8.99662	1.3194	8.55756	0.97321	8.83551	1.17998	8.66494	1.04841	8.94559	1.27354
	8091637	SLC33A1	NM_004733	9.16805	9.56791	1.31938	9.77146	1.51931	9.06772	0.93282	9.05235	0.922932	8.8341	0.793361
	8019842	TYMS	NM_001071	10.4765	10.876	1.31901	10.2714	0.86747	10.4531	0.983901	10.5338	1.0405	11.2046	1.65642
	8027354	RPSAP58	NR_003662	4.11126	4.51044	1.31876	4.48126	1.29235	4.3851	1.20903	4.40188	1.22317	4.66465	1.46753
	7918634	PHTF1	NM_006608	6.32898	6.72812	1.31873	6.87103	1.45604	6.44852	1.08639	6.46379	1.09795	6.82095	1.40637
	7915245	HPCAL4	NM_016257	6.76034	7.15937	1.31862	6.7199	0.972359	6.91265	1.11135	6.62599	0.911085	7.13898	1.30012
	7971653	DLEU2	NR_002612	8.06564	8.46444	1.31841	8.32402	1.19614	7.8642	0.869682	7.29438	0.585904	8.71825	1.572
	8030848	NCRNA00085	NR_024330	6.19138	6.59016	1.31839	6.42245	1.1737	6.30406	1.08123	6.32202	1.09478	6.4387	1.187
	7983413	DUOX1	NM_017434	7.14179	7.54056	1.31838	7.3547	1.15902	7.60577	1.37934	7.25135	1.0789	7.59079	1.36509
	7910369	HIST3H2BB	NM_175055	6.20458	6.60312	1.31818	6.40893	1.15217	5.87943	0.798218	6.01385	0.87616	6.2888	1.06012
	8012099	PHF23	NM_024297	8.76008	9.15857	1.31812	8.99148	1.17397	8.9388	1.13187	9.00408	1.18427	9.02532	1.20184
	8083839	GPR160	NM_014373	7.21857	7.61698	1.31805	7.58705	1.29099	7.2004	0.987487	6.98465	0.850322	6.98137	0.848392
	7904465	HIST2H2BA	NR_027337	11.37	11.7683	1.31799	11.4233	1.03762	11.1309	0.847256	11.5379	1.12341	11.5936	1.16764
	7994109	PLK1	NM_005030	11.3448	11.7431	1.31791	11.7088	1.28699	11.1916	0.899254	11.3767	1.02236	12.0163	1.59278
	7982757	CASC5	NM_170589	9.25462	9.65247	1.31754	9.17462	0.946061	9.006	0.841701	8.85077	0.755838	9.78098	1.44029
	7914592	TMEM54	NM_033504	10.53	10.9273	1.31705	10.4479	0.944704	10.5166	0.990806	10.7499	1.16466	10.9146	1.30555
	8008682	MSI2	NM_138962	9.80954	10.2065	1.3167	9.90824	1.07081	10.2954	1.40039	10.0363	1.1702	10.6347	1.77173
	8124813	MDC1	NM_014641	8.89063	9.2873	1.31646	9.23231	1.26723	8.88657	0.997185	8.91415	1.01643	8.78007	0.926226
	8178404	MDC1	NM_014641	8.89063	9.2873	1.31646	9.23231	1.26723	8.88657	0.997185	8.91415	1.01643	8.78007	0.926226
	7928855	BMPR1A	NM_004329	10.1399	10.5365	1.31644	10.3823	1.18297	10.3544	1.16027	10.2091	1.04913	10.4326	1.22491
	8057771	STAT4	NM_003151	6.72998	7.12647	1.3163	6.35958	0.773572	7.00104	1.2067	6.69522	0.976194	6.65095	0.946696
	7974697	DAAM1	NM_014992	7.76201	8.15847	1.31628	8.06069	1.23002	7.65896	0.931065	8.11399	1.27632	7.58071	0.881909
	8157691	SKA2	NM_182620	11.3095	11.7057	1.31606	11.6071	1.22914	11.2746	0.976093	11.137	0.887301	11.7124	1.3222
	8073072	APOBEC3D	NM_152426	7.48838	7.88454	1.316	7.73426	1.18582	7.74406	1.1939	7.39509	0.93738	7.72584	1.17892
	7959153	COX6A1	NM_004373	12.0117	12.4077	1.31587	12.0489	1.02614	12.2424	1.17341	11.778	0.85046	12.2838	1.20754
	8151788	RBM12B	NM_203390	7.8192	8.21518	1.31583	7.96207	1.1041	7.89081	1.05089	7.87934	1.04257	8.22741	1.32704
	8009227	PSMC5	NM_002805	9.0661	9.46202	1.31578	8.74102	0.798251	9.03709	0.980093	9.21993	1.11251	8.98236	0.943604
	7927955	KIAA1279	NM_015634	8.72907	9.12498	1.31577	8.99388	1.20148	9.15806	1.34629	8.72071	0.994221	9.11822	1.30963
	7909568	DTL	NM_016448	10.3714	10.7673	1.31575	10.7302	1.28238	10.1018	0.829584	10.6469	1.21041	11.0227	1.57058
	8116313	LOC285679	NM_001142306	4.99572	5.39147	1.31562	5.35559	1.28331	5.36182	1.28886	5.18533	1.14046	5.18377	1.13923
	8105949	SERF1A	NM_021967	8.22553	8.6212	1.31556	8.12734	0.934204	8.2511	1.01788	8.03371	0.875503	8.43288	1.15456
	8105997	SERF1A	NM_021967	8.22553	8.6212	1.31556	8.12734	0.934204	8.2511	1.01788	8.03371	0.875503	8.43288	1.15456
	8177658	SERF1A	NM_021967	8.22553	8.6212	1.31556	8.12734	0.934204	8.2511	1.01788	8.03371	0.875503	8.43288	1.15456
	7990555	NRG4	NM_138573	4.53726	4.93287	1.3155	4.39379	0.905339	4.96418	1.34436	4.43017	0.928457	4.46773	0.95295
	8040440	GEN1	NM_182625	7.90078	8.29637	1.31548	8.26483	1.28703	7.44461	0.728916	7.47034	0.742032	8.36112	1.37586
	8000117	CRYM	NM_001888	7.03278	7.4282	1.31533	6.82331	0.864851	7.12628	1.06695	6.92595	0.928627	7.08461	1.03658
	8062016	DYNLRB1	NM_014183	8.78832	9.18369	1.31528	8.99895	1.15719	9.02752	1.18034	8.80799	1.01373	9.46997	1.60398
	8052979	SFXN5	NM_144579	6.74746	7.14277	1.31522	7.11997	1.2946	7.02839	1.21498	7.07672	1.25637	7.20163	1.36999
	7980891	TC2N	NM_001128596	8.94918	9.34444	1.31518	8.74193	0.866183	9.24529	1.22783	8.69736	0.839837	7.43103	0.349133
	8065416	CST2	NM_001322	5.78232	6.17752	1.31512	5.97348	1.14168	6.09971	1.24607	6.1055	1.25109	6.14528	1.28606
	8127756	LCA5	NM_181714	5.30406	5.69904	1.31492	5.91349	1.52566	5.70891	1.32394	5.44979	1.10629	5.58608	1.21589
	8057578	CALCRL	NM_005795	5.71242	6.1073	1.31483	5.35898	0.782711	5.41596	0.814248	5.39336	0.801589	5.59611	0.92254
	7963491	KRT1	NM_006121	4.71629	5.11073	1.31444	4.84585	1.09396	4.94541	1.17212	4.84109	1.09035	4.94031	1.16798
	8139680	COBL	NM_015198	8.24603	8.64045	1.31441	8.29592	1.03519	8.55113	1.2355	8.5339	1.22084	7.91343	0.794103
	8082607	ATP2C1	NM_014382	8.65094	9.04536	1.31441	9.01877	1.29041	8.84974	1.14774	8.49655	0.898512	8.567	0.943477
	7910651	TBCE	NM_001079515	8.45061	8.84474	1.31415	8.5374	1.062	8.77731	1.25414	8.5158	1.04622	8.86306	1.33094
	7975725	YLPM1	NM_019589	9.2957	9.68978	1.3141	8.74854	0.684364	9.4932	1.14671	9.57	1.20941	9.09121	0.867843
	8046861	ITGAV	NM_002210	9.73799	10.1318	1.31385	10.0113	1.2086	9.85751	1.08637	9.89135	1.11215	10.0158	1.21236
	8109194	SLC26A2	NM_000112	7.8007	8.19438	1.31374	8.07223	1.20709	7.58981	0.864001	7.54943	0.840156	7.91898	1.08543
	7910124	H3F3A // H3F3A	NM_002107	11.0589	11.4523	1.31342	10.6862	0.772333	11.0857	1.01875	10.9403	0.921078	11.2579	1.14789
	8104014	CCDC110	NM_152775	6.46833	6.86149	1.31327	6.85486	1.30725	6.63577	1.12307	6.635	1.12246	6.13162	0.791847
	8157582	GSN	NM_000177	9.42389	9.81695	1.31318	9.30582	0.921422	9.68462	1.19809	9.03472	0.76357	9.83025	1.32534
	8085689	TBC1D5	NM_014744	8.73305	9.12609	1.31317	9.26326	1.44414	8.65554	0.947695	8.85378	1.08729	8.58598	0.903084
	8151042	TTPA	NM_000370	5.56542	5.95843	1.31313	5.50684	0.960211	5.52745	0.974028	5.63631	1.05036	5.85899	1.22567
	7990138	GRAMD2	NM_001012642	7.56173	7.95446	1.31287	7.86981	1.23806	8.18387	1.53915	7.80179	1.18104	7.77629	1.16034
	8125919	FKBP5	NM_001145775	9.13023	9.52284	1.31276	9.66218	1.44588	9.29447	1.12058	9.48029	1.27462	9.31115	1.13361
	7999319	CARHSP1	NM_014316	9.47498	9.86758	1.31276	9.55858	1.05966	9.74339	1.20449	9.78	1.23544	10.1954	1.64765
	8082444	ACAD9	NM_014049	9.5902	9.98236	1.31236	9.83957	1.18869	9.52736	0.957378	9.68469	1.06769	9.99746	1.32616
	7945521	PDDC1	NM_182612	7.95415	8.34612	1.31218	7.93828	0.989056	7.80272	0.900355	7.9666	1.00866	8.24737	1.22537
	8063078	CTSA	NM_001127695	11.5915	11.9834	1.31217	11.6456	1.03827	11.9704	1.30042	11.7672	1.12957	11.8699	1.21286
	8114193	SAR1B	NM_001033503	9.48498	9.87688	1.31211	10.0614	1.49116	9.92678	1.35829	9.26323	0.857523	9.77361	1.22148
	8045776	GALNT13	NM_052917	4.3933	4.78514	1.31207	4.46194	1.04873	4.52317	1.09419	4.63253	1.18036	4.47907	1.06126
	7990417	SCAMP2	NM_005697	11.1404	11.5322	1.31207	11.379	1.17989	11.2251	1.06047	11.2833	1.10418	11.5385	1.31785
	8123137	ACAT2	NM_005891	6.89224	7.28394	1.31194	6.72612	0.891234	7.34404	1.36775	6.57621	0.803277	7.86913	1.96821
	8125850	C6orf106	NM_024294	9.22938	9.62096	1.31183	9.54711	1.24637	9.55567	1.25379	9.4732	1.18412	9.56679	1.26349
	8081343	RG9MTD1	NM_017819	8.67313	9.06418	1.31135	8.81094	1.10023	8.866	1.14304	8.48757	0.879309	8.66502	0.994397
	8159259	OBP2A	NM_014582	6.67612	7.06714	1.31132	6.88339	1.1545	7.03149	1.27931	7.18341	1.42137	6.87052	1.14425
	8015868	MPP2	NM_005374	7.16499	7.55579	1.31112	7.09023	0.9495	7.31943	1.11298	6.93108	0.850325	7.52695	1.28517
	8129099	TSPYL1	NM_003309	10.6451	11.0358	1.31103	10.7451	1.07175	10.891	1.18582	10.7331	1.0629	10.9244	1.21359
	8148966	RPL23AP53	NR_003572	6.25333	6.64387	1.31088	6.56982	1.24529	6.23951	0.990465	6.52327	1.20576	6.04358	0.864686
	7919625	HIST2H2BE // HIST2H2BE // HIST2H2BE	NM_003528	11.9642	12.3547	1.31084	12.0368	1.05157	11.692	0.828042	12.0375	1.05211	12.2728	1.2385
	8025301	CD209	NR_026692	5.78603	6.17633	1.31067	6.34901	1.47732	6.16977	1.30473	6.58854	1.74414	5.92044	1.09765
	8069838	KRTAP19-5	NM_181611	4.90776	5.29803	1.31064	5.2626	1.27884	5.09836	1.14124	5.23881	1.25793	5.05472	1.10723
	8165711	PLCXD1	NM_018390	6.96313	7.35286	1.31015	6.53554	0.743503	6.64841	0.804009	6.8061	0.896871	6.70376	0.835455
	8179228	TCF19	NM_007109	7.04535	7.4349	1.30998	7.21434	1.12427	6.96061	0.942952	7.10819	1.04452	7.73305	1.61071
	8074157	RPL23AP82	NR_026982	9.5355	9.9249	1.30985	9.6804	1.10566	9.84506	1.23933	9.40981	0.916563	9.62942	1.06727
	8079746	TCTA	NM_022171	8.22536	8.61463	1.30973	8.83042	1.52104	8.09843	0.915781	8.45457	1.17219	8.75698	1.44555
	8072302	MTMR3	NM_153050	7.23955	7.62859	1.30952	7.51432	1.2098	7.35213	1.08116	6.83116	0.753463	7.27507	1.02493
	7903959	C1orf88	NM_181643	5.5323	5.92125	1.30944	5.54782	1.01081	6.14079	1.52466	5.63997	1.07748	5.73113	1.14777
	8062844	TTPAL	NM_024331	8.66031	9.049	1.3092	8.92428	1.20078	8.48758	0.887164	8.78562	1.09075	8.46455	0.873114
	8170009	FAM127A	NM_001078171	9.89675	10.2853	1.30909	10.1595	1.19981	10.2715	1.2966	10.0123	1.08338	10.5433	1.56542
	8075483	PIK3IP1	NM_052880	5.41912	5.80736	1.3088	5.30149	0.921702	5.35481	0.956404	5.39058	0.980414	5.27979	0.907941
	8086222	SCN5A	NM_001099404	7.39501	7.78319	1.30874	7.61514	1.16484	7.50962	1.08268	7.70257	1.23761	7.77308	1.2996
	7932311	RSU1	NM_012425	10.6185	11.0065	1.30857	10.8091	1.1412	10.7798	1.11829	10.9941	1.29733	10.6457	1.01904
	8130739	RPS6KA2	NM_021135	7.97644	8.36418	1.30834	8.06541	1.06361	7.77094	0.867235	8.66233	1.60869	7.89289	0.943731
	8155203	CLTA	NM_007096	9.6374	10.0251	1.30834	9.78631	1.10873	9.74404	1.07672	9.71458	1.05496	9.81989	1.13484
	8010918	VPS53	NM_001128159	8.95751	9.34513	1.30823	9.02562	1.04834	9.26592	1.23834	9.02658	1.04904	9.32034	1.28595
	8082229	UMPS	NM_000373	9.24871	9.63622	1.30813	9.50838	1.1972	9.42558	1.13043	9.40872	1.11729	9.37996	1.09524
	8097586	GAB1	NM_207123	8.40058	8.78799	1.30805	8.66894	1.20444	8.58325	1.13499	8.21274	0.877925	8.64432	1.18406
	8060988	BTBD3	NM_014962	8.91945	9.30648	1.3077	9.07885	1.11682	9.21975	1.2314	8.79071	0.914627	9.09002	1.1255
	8130422	CNKSR3	NM_173515	7.95313	8.34015	1.30769	8.2657	1.24192	8.12877	1.12946	8.28063	1.25484	8.21464	1.19873
	7915567	ERI3	NM_024066	9.24859	9.63556	1.30764	9.37836	1.09412	9.23528	0.99082	9.23202	0.988582	9.58802	1.26526
	8102214	PAPSS1	NM_005443	9.3034	9.69027	1.30755	9.16302	0.907279	9.62845	1.25271	8.8748	0.742984	9.72407	1.33855
	8153449	EEF1D	NM_032378	11.4608	11.8475	1.30739	11.2991	0.893993	11.5098	1.03454	11.5758	1.08301	11.9824	1.43553
	8091757	TRIM59	NM_173084	8.70601	9.09269	1.30738	8.83536	1.0938	8.47012	0.849158	8.25323	0.730635	8.80868	1.07376
	8127563	COL12A1	NM_004370	8.7824	9.16843	1.30679	9.4166	1.55208	9.31672	1.44826	8.17289	0.655423	9.50357	1.64853
	8107798	SLC27A6	NM_001017372	8.01597	8.40181	1.30662	7.95751	0.96029	8.38216	1.28894	7.60224	0.750677	7.64263	0.77199
	7978586	CFL2	NM_138638	9.16694	9.55272	1.30656	9.57304	1.3251	9.58725	1.33822	9.01764	0.90169	9.68488	1.43191
	8119198	FTSJD2	NM_015050	8.35181	8.73738	1.30637	8.6389	1.22017	8.35218	1.00025	8.19638	0.897862	8.68553	1.26026
	8114326	FAM13B	NM_016603	7.68603	8.07153	1.30631	8.42795	1.67241	7.74477	1.04156	8.07297	1.30762	8.14706	1.37653
	7984686	BBS4	NM_033028	7.68844	8.07383	1.30622	8.03285	1.26963	7.90235	1.15982	7.91393	1.16918	7.9753	1.21998
	8141374	AZGP1	NM_001185	5.39208	5.7772	1.30597	5.07076	0.800338	5.17858	0.862443	5.14671	0.843598	5.30008	0.938222
	8027793	LSR	NM_205834	10.1686	10.5537	1.3059	10.6732	1.41868	10.384	1.16103	10.2763	1.0775	10.4805	1.24132
	8040223	RRM2	NM_001034	9.19599	9.58098	1.30585	9.09026	0.929335	9.13616	0.959376	9.11891	0.947977	9.52613	1.25714
	7964484	B4GALNT1	NM_001478	8.49699	8.88177	1.30566	8.75693	1.19743	8.60213	1.0756	8.42812	0.953385	9.25802	1.6947
	7940022	RTN4RL2	NM_178570	9.11908	9.50375	1.30556	9.24149	1.08855	9.24933	1.09449	9.13847	1.01353	9.29865	1.13254
	8078397	CMTM8	NM_178868	8.29778	8.6824	1.30552	8.51179	1.15991	8.29183	0.995882	7.89343	0.755578	8.60643	1.23855
	8081219	ST3GAL6	NM_006100	8.20239	8.58692	1.30543	7.75627	0.734015	8.50379	1.23234	7.82266	0.768585	8.84603	1.56226
	8117543	HIST1H2AH	NM_080596	6.3094	6.69374	1.30526	6.36386	1.03847	6.18031	0.914407	6.23632	0.950607	6.5013	1.14227
	8037071	RABAC1	NM_006423	9.35487	9.73908	1.30514	9.73364	1.30023	9.73313	1.29977	9.30447	0.965665	9.70754	1.27691
	8119609	CNPY3	NM_006586	10.3148	10.699	1.30514	10.4615	1.10702	10.51	1.14482	10.9104	1.51101	10.792	1.39202
	8140859	MTERF	NM_006980	7.09793	7.48211	1.30512	7.04439	0.96357	7.09846	1.00037	6.66572	0.741127	7.22257	1.09024
	8135172	ORAI2	NM_001126340	8.57543	8.95958	1.30509	9.37839	1.74467	8.86079	1.21872	8.79586	1.16508	9.15817	1.49769
	8176133	G6PD	NM_000402	10.239	10.6231	1.30505	10.5511	1.2416	10.8186	1.49449	10.1923	0.968205	10.8779	1.55715
	8136200	CPA4	NM_016352	9.90325	10.2872	1.3049	8.89764	0.498057	11.3264	2.68169	8.14311	0.295219	8.6928	0.432133
	7950885	FZD4	NM_012193	6.8061	7.18973	1.30462	6.87134	1.04626	6.79589	0.992946	6.68067	0.916729	7.20062	1.31451
	8073470	CTA-216E10.6	NM_001142964	6.95288	7.33635	1.30448	7.31847	1.28841	7.00067	1.03368	7.0672	1.08246	6.6505	0.810914
	8097080	SYNPO2	NM_133477	5.7524	6.13579	1.30441	5.84171	1.06387	5.84431	1.06579	6.25302	1.41482	5.7693	1.01179
	8016870	MRPS23	NM_016070	9.11347	9.4967	1.30426	9.40886	1.22722	9.40998	1.22817	8.81212	0.811496	9.11497	1.00104
	8056890	CHN1	NM_001822	6.37544	6.75848	1.30409	6.22193	0.899057	6.16388	0.863601	6.28749	0.940856	6.42899	1.03781
	8075857	TST	NM_003312	9.53521	9.91815	1.304	9.40134	0.911382	9.70537	1.12519	9.43076	0.930159	9.5914	1.03972
	8115375	FAM114A2	NM_018691	7.31875	7.7015	1.30383	7.9643	1.56434	7.43255	1.08207	7.39461	1.05399	7.22001	0.933849
	7973564	PSME1	NM_176783	10.5755	10.9579	1.30345	10.807	1.17405	10.9801	1.32364	10.5705	0.996482	11.065	1.40393
	8151074	PDE7A	NM_002603	6.8731	7.25538	1.3034	7.01454	1.10301	6.97059	1.06992	6.89071	1.01229	7.13698	1.20071
	7965357	GALNT4	NM_003774	7.08253	7.46468	1.30329	7.16616	1.05968	7.60851	1.43992	6.55496	0.693725	7.292	1.15627
	8106354	IQGAP2	NM_006633	5.25073	5.63282	1.30323	6.13177	1.84171	5.5056	1.19323	5.28247	1.02225	6.8942	3.12417
	7935002	SRP9	NM_003133	11.0813	11.4633	1.30322	11.3553	1.20921	11.3077	1.16997	11.0325	0.966774	11.3087	1.17074
	8121002	C6orf162	NM_001042493	7.99548	8.37756	1.30322	8.33871	1.26859	8.07605	1.05744	7.52956	0.724011	8.10318	1.07751
	8142646	IQUB	NM_178827	4.04412	4.42616	1.30319	4.20783	1.12016	4.1983	1.11279	4.22602	1.13438	4.08902	1.03161
	7963646	AAAS	NM_015665	10.2584	10.6404	1.30318	10.2891	1.02151	10.4227	1.1206	10.1772	0.945261	10.9636	1.63042
	7972713	EFNB2	NM_004093	9.52941	9.91091	1.3027	8.3195	0.432295	9.22837	0.811669	8.80284	0.604338	8.14879	0.384055
	7945579	CHID1	NM_001142674	9.41907	9.80055	1.30268	9.76277	1.26901	9.6632	1.18438	9.78944	1.29269	10.0342	1.5317
	7919436	PPIAL4A	NM_178230	12.7165	13.0979	1.30261	12.7386	1.01546	12.8923	1.12957	12.6466	0.952727	13.0183	1.23271
	8138553	FAM126A	NM_032581	7.67615	8.05752	1.30258	8.22482	1.46274	7.91325	1.17862	7.58339	0.937727	7.87618	1.14873
	7981427	CKB	NM_001823	10.953	11.3344	1.30257	10.6488	0.809866	11.341	1.30861	10.7416	0.863684	11.543	1.50522
	8166714	LANCL3	NM_198511	5.64662	6.02729	1.30195	6.01208	1.2883	6.19543	1.46288	5.69876	1.0368	5.96855	1.25
	7930956	SEC23IP	NM_007190	10.1044	10.485	1.30184	10.5526	1.3643	10.3455	1.18192	10.0416	0.957386	10.1021	0.998417
	7965060	BBS10	NM_024685	9.45464	9.83515	1.3018	9.54901	1.0676	9.13716	0.802472	8.7094	0.596568	8.63491	0.566549
	8173713	MAGT1	NM_032121	8.95165	9.33211	1.30176	9.24392	1.22457	9.04913	1.06991	8.87728	0.949755	8.95454	1.002
	8045816	GPD2	NM_001083112	9.6179	9.99824	1.30165	9.58716	0.978918	9.92319	1.23567	9.08122	0.689353	9.62008	1.00151
	8066683	CDH22	NM_021248	7.353	7.73325	1.30157	7.36819	1.01058	7.68203	1.25616	7.76895	1.33418	7.56932	1.16176
	7978260	DHRS1	NM_001136050	8.39558	8.77565	1.30141	8.03066	0.776512	9.08273	1.6101	8.14768	0.84212	8.73217	1.26276
	8157021	NIPSNAP3A	NM_015469	7.01118	7.39108	1.30125	7.30684	1.22745	7.51866	1.42157	6.52426	0.713547	7.40275	1.31182
	7946288	ZNF214	NM_013249	4.92521	5.30487	1.30103	4.72798	0.872227	4.77421	0.900624	4.98022	1.03886	4.45394	0.721331
	8039791	ZBTB45	NM_032792	7.69099	8.07046	1.30086	7.8603	1.12452	7.68602	0.996561	7.82	1.09354	8.03932	1.27309
	8096301	SPP1	NM_001040058	5.28327	5.66271	1.30084	5.28215	0.999223	5.43238	1.10888	5.1478	0.910368	5.57095	1.22068
	7922095	BRP44	NR_026550	8.51782	8.8972	1.30078	8.85389	1.26231	8.75307	1.17711	8.37973	0.908722	8.70185	1.13605
	8134339	PEG10	NM_015068	7.75556	8.13492	1.30077	8.01586	1.19773	8.43918	1.60617	7.69091	0.956181	8.93512	2.26509
	8065412	CST1	NM_001898	4.68939	5.06875	1.30077	4.98312	1.2258	5.04248	1.27729	4.95532	1.20241	5.13633	1.36314
	8147864	TTC35	NM_014673	8.99575	9.37511	1.30076	9.38905	1.31339	9.12948	1.09712	9.08522	1.06398	9.16	1.12058
	8145418	CDCA2	NM_152562	8.94631	9.32538	1.30051	9.0361	1.06421	8.65708	0.818342	8.91888	0.981171	9.41781	1.38655
	7902594	PRKACB	NM_182948	11.1857	11.5647	1.30044	11.0203	0.891675	11.1134	0.951127	9.52673	0.316671	11.5426	1.28073
	7945573	POLR2L	NM_021128	11.6479	12.0268	1.30033	11.6197	0.980616	11.8655	1.16284	11.6062	0.971523	11.9768	1.25602
	8041561	MORN2	NM_001145450	8.08951	8.46838	1.30032	8.35342	1.20072	8.19353	1.07476	7.9379	0.900241	7.78181	0.807925
	8017150	TUBD1	NM_016261	7.4172	7.79561	1.29991	7.4961	1.05621	7.48966	1.05151	7.33653	0.945621	7.60441	1.13856
	8019737	KPNA2	NM_002266	12.2818	12.6597	1.29945	12.3669	1.06076	12.4407	1.1164	12.1297	0.899915	12.6936	1.33035
	7897527	UBE4B	NM_001105562	9.44582	9.82366	1.2994	9.56826	1.08857	9.63002	1.13618	9.5614	1.08341	9.52318	1.05508
	7925480	FH	NM_000143	8.21535	8.59317	1.29938	7.74789	0.723239	8.63641	1.33891	8.07704	0.908584	8.46663	1.19026
	7955348	GPD1	NM_005276	6.67797	7.05574	1.29933	6.65499	0.984199	6.80807	1.09437	6.95729	1.21362	6.62644	0.964908
	8169740	H3F3A	NM_002107	11.2274	11.6049	1.29905	10.8356	0.762165	11.1827	0.969441	10.9743	0.839059	11.4819	1.19293
	8026468	CYP4F12	NM_023944	5.3452	5.72236	1.29878	5.14491	0.870372	5.15799	0.878302	5.23823	0.928533	5.14203	0.868634
	8096425	FAM190A	NM_001145065	6.07797	6.4551	1.29876	5.74032	0.791331	6.14364	1.04658	5.92275	0.897995	6.03826	0.972855
	7911333	RPL23AP7	NR_024528	8.68591	9.063	1.29872	8.77327	1.06242	8.9304	1.18467	8.66542	0.985896	8.74987	1.04533
	8069470	RPL23AP7	NR_024528	8.68591	9.063	1.29872	8.77327	1.06242	8.9304	1.18467	8.66542	0.985896	8.74987	1.04533
	7970287	LAMP1	NM_005561	10.2884	10.6655	1.29869	10.2386	0.96606	10.5053	1.16223	10.6305	1.26759	10.2477	0.972176
	8072382	OSBP2	NM_030758	8.04245	8.41949	1.29867	8.19902	1.11463	8.16982	1.0923	8.22881	1.13788	8.00001	0.97101
	8104570	FAM105A	NM_019018	6.91313	7.29015	1.29866	6.97254	1.04204	7.24626	1.25974	7.02846	1.08323	7.25556	1.2679
	8105487	RAB3C	NM_138453	4.44355	4.82056	1.29864	4.55316	1.07893	4.51452	1.05042	4.50276	1.04189	4.69122	1.18728
	7963911	CD63	NM_001780	9.64109	10.0181	1.29862	9.52286	0.921313	9.72623	1.06079	9.73246	1.06538	9.93015	1.22184
	8058695	BARD1	NM_000465	8.0482	8.42508	1.29854	8.07743	1.02047	7.58583	0.725796	7.8071	0.8461	8.13832	1.06446
	7994576	RUNDC2C	NR_002939	6.69247	7.06913	1.29833	6.76895	1.05444	6.82782	1.09837	6.81333	1.08739	7.08808	1.3155
	7929288	EXOC6	NM_019053	8.09692	8.4734	1.29817	8.47215	1.29704	8.119	1.01542	7.69364	0.756136	8.31608	1.16405
	7900201	UTP11L	NM_016037	9.62486	10.0011	1.29796	10.5276	1.86957	10.3098	1.60764	10.3167	1.61539	10.1744	1.46359
	8008870	TMEM49	NM_030938	12.121	12.497	1.29773	12.5025	1.30274	12.2973	1.12998	12.1225	1.00102	12.4074	1.21956
	7918517	WDR77	NM_024102	9.10824	9.48422	1.29772	9.15562	1.03339	9.43045	1.25025	8.88488	0.856571	9.57799	1.38487
	8133145	CRCP	NM_014478	8.78843	9.16426	1.29759	9.18942	1.32042	8.923	1.09777	8.90645	1.08525	9.01174	1.16741
	8071426	SNAP29	NM_004782	10.5229	10.8987	1.29757	10.6961	1.12762	10.5313	1.00585	10.3503	0.887255	10.4145	0.927661
	8154563	ACER2	NM_001010887	6.69889	7.07469	1.29755	7.06527	1.28911	7.38103	1.60451	6.71114	1.00853	7.11717	1.33633
	8137414	NUB1	NM_016118	10.4293	10.8051	1.29754	11.1596	1.65889	10.5852	1.11409	10.8623	1.34998	10.7071	1.21234
	7911085	FAM36A	NM_198076	8.55636	8.93198	1.2974	8.93942	1.30411	8.70123	1.10563	8.36714	0.877082	8.79918	1.1833
	7972297	ABCC4	NM_005845	9.24841	9.62401	1.29737	9.24169	0.995351	9.35508	1.07674	9.15714	0.938693	9.356	1.07742
	8168205	FOXO4	NM_005938	7.72666	8.10218	1.29731	8.21641	1.4042	7.95333	1.17013	8.29482	1.48263	7.94235	1.16126
	7952805	LOC283174	NR_024344	6.48665	6.8619	1.29707	6.13146	0.781767	6.78142	1.22669	6.33069	0.897538	6.85878	1.29426
	7998722	SNORD60	NR_002736	6.07504	6.45021	1.29699	6.37784	1.23354	6.06114	0.990416	7.03775	1.94897	6.69575	1.53764
	8092067	RPL22L1	NM_001099645	6.52379	6.89875	1.29681	6.74146	1.16286	6.68677	1.1196	5.95169	0.672641	7.1863	1.58284
	8076161	DNAL4	NM_005740	7.50912	7.88375	1.29651	7.49752	0.991998	7.41039	0.93386	7.66232	1.11204	7.37725	0.91265
	8122409	PEX3	NM_003630	6.95993	7.33448	1.29644	7.30281	1.26828	7.32527	1.28819	6.92619	0.976882	7.13542	1.12935
	8071566	PPIL2	NM_014337	9.1422	9.51663	1.29632	8.9427	0.870853	9.06232	0.946132	9.28672	1.10536	9.10869	0.977041
	8132515	BLVRA	NM_000712	7.5724	7.94678	1.29628	7.66664	1.0675	7.97898	1.32554	7.81651	1.18436	8.42157	1.80147
	7901748	FGGY	NM_001113411	6.99153	7.3659	1.29626	7.04705	1.03923	7.11472	1.08913	6.64491	0.78642	6.96747	0.983458
	8052399	BCL11A	NM_022893	5.51588	5.89022	1.29624	5.41478	0.932319	5.57428	1.04131	6.22203	1.63144	5.35412	0.89393
	8117675	PGBD1	NM_032507	5.86995	6.24427	1.29623	5.83062	0.973107	6.08454	1.16038	5.82607	0.970044	6.15024	1.21444
	8122734	PPP1R14C	NM_030949	7.7007	8.07486	1.29609	7.9157	1.16071	7.83765	1.09958	8.32409	1.54049	7.2163	0.714795
	7902957	EPHX4	NM_173567	6.98982	7.36385	1.29597	6.92591	0.956663	7.22523	1.17724	6.8855	0.93024	7.11101	1.08763
	7968270	ATP5EP2 // ATP5EP2 // ATP5EP2 // ATP5EP2 // ATP5EP2 // ATP5EP2 // ATP5EP2	NR_002162	9.83549	10.2094	1.29589	10.0192	1.13577	9.88746	1.03668	9.42857	0.754234	10.0961	1.19797
	8007505	DHX8	NM_004941	9.02656	9.40035	1.29576	9.04713	1.01437	9.40072	1.29608	9.2071	1.13331	9.67758	1.57028
	8114354	NME5	NM_003551	6.0236	6.3971	1.29549	6.07277	1.03467	5.9092	0.923766	5.96298	0.958853	5.73134	0.81662
	8056426	TTC21B	NM_024753	7.19669	7.57009	1.2954	7.47329	1.21133	6.96259	0.850215	7.21488	1.01269	7.87378	1.59891
	8164535	CRAT	NM_000755	9.81762	10.1908	1.29518	9.48741	0.79542	9.68451	0.911863	10.2031	1.30631	9.62628	0.875791
	7983274	PDIA3	NM_005313	11.3646	11.7375	1.29495	11.6338	1.2051	11.3989	1.02405	11.6204	1.19402	11.3563	0.99427
	8117429	HIST1H2BI	NM_003525	3.96862	4.34147	1.29491	4.10897	1.10217	4.06866	1.0718	4.37638	1.32663	4.23035	1.19891
	8045860	PKP4	NM_003628	9.51129	9.88412	1.29489	9.67349	1.11899	9.55813	1.033	9.64631	1.09811	9.63503	1.08956
	7954729	FGD4	NM_139241	7.11321	7.48602	1.29487	7.15768	1.0313	7.10712	0.995791	7.1377	1.01712	6.6396	0.720158
	8119153	COX6A1	NM_004373	11.6545	12.0271	1.29466	11.6898	1.02475	11.8892	1.17665	11.4025	0.839705	11.9223	1.20395
	8121193	KLHL32	NM_052904	4.79285	5.16532	1.29457	4.97054	1.13107	4.7008	0.938187	4.91768	1.09038	5.09019	1.22887
	7947815	ACP2	NM_001610	9.23851	9.61089	1.29448	9.53333	1.22673	9.07181	0.890879	9.62296	1.30536	9.47119	1.17501
	7903119	ABCD3	NM_002858	8.92671	9.29906	1.29447	8.9193	0.994881	9.30159	1.29674	8.72387	0.868844	9.13531	1.15557
	8026830	FCHO1	NM_015122	7.07619	7.44852	1.29444	7.12768	1.03634	7.18694	1.07979	7.16876	1.06627	7.43405	1.28153
	8049876	BOK	NM_032515	9.15609	9.52824	1.29428	9.38619	1.17291	9.25111	1.06808	9.29776	1.10318	9.50048	1.26961
	8034514	C19orf43	NM_024038	9.61578	9.98766	1.29404	9.74052	1.09031	9.74401	1.09295	9.83587	1.16481	9.78665	1.12574
	7987449	SRP14	NM_003134	10.9547	11.3265	1.29398	11.0126	1.04094	11.2596	1.23532	11.0866	1.09572	10.9914	1.02576
	8018849	TK1	NM_003258	10.6378	11.0096	1.29392	10.1722	0.724145	10.3621	0.826047	10.9247	1.22001	11.6173	1.97176
	8038695	KLK7	NM_139277	10.8357	11.2069	1.29349	11.0771	1.18219	11.3491	1.42744	11.1184	1.21653	10.1386	0.616815
	8131709	SP4	NM_003112	8.85103	9.22224	1.29344	9.02681	1.12958	8.64251	0.865428	8.85517	1.00288	9.04441	1.14344
	8020339	MC5R	NM_005913	4.45298	4.82365	1.29295	4.77242	1.24784	4.86354	1.3292	4.70639	1.19202	4.72639	1.20866
	7905691	RPS27	NM_001030	11.867	12.2376	1.29289	11.7096	0.896621	11.7089	0.896192	11.3198	0.684347	11.9793	1.08093
	8138361	RPL36A	NM_021029	10.3303	10.7009	1.29285	10.4152	1.06056	10.1579	0.887381	10.3611	1.02159	10.5048	1.12859
	8161739	C9orf57	NM_001128618	4.93541	5.30594	1.29282	5.12231	1.13832	5.2215	1.21933	5.18693	1.19046	5.16523	1.17269
	8105067	PTGER4	NM_000958	7.23852	7.60902	1.2928	6.96205	0.825608	7.50565	1.20341	7.84146	1.51881	7.37211	1.09702
	8118086	TCF19	NM_007109	6.9855	7.35591	1.29272	7.11537	1.0942	6.89718	0.940617	7.13706	1.11077	7.66819	1.60513
	8177947	TCF19	NM_007109	6.9855	7.35591	1.29272	7.11537	1.0942	6.89718	0.940617	7.13706	1.11077	7.66819	1.60513
	8107532	HSD17B4	NM_000414	9.54166	9.91175	1.29244	9.46153	0.94597	9.69933	1.11549	9.26127	0.823366	9.64931	1.07747
	7954469	RASSF8	NM_007211	7.448	7.81802	1.29237	7.70766	1.1972	7.30999	0.908773	7.54806	1.07182	8.1079	1.57998
	8030991	LOC147804 // LOC147804	NR_003148	10.284	10.6539	1.29231	10.5807	1.22833	10.53	1.18598	10.645	1.28439	10.4622	1.13149
	8071368	TMEM191A	NR_026815	9.10675	9.47661	1.29223	9.03621	0.952276	9.38994	1.21688	9.19024	1.05958	9.28788	1.13376
	8008825	DHX40	NM_024612	8.59915	8.96873	1.29197	8.83449	1.17718	8.77296	1.12803	8.45995	0.908023	8.88338	1.21776
	8124562	ZNF323	NM_001135215	6.09957	6.46893	1.29178	6.34968	1.1893	6.39462	1.22693	6.51868	1.3371	5.9265	0.886954
	8026250	DCAF15	NM_138353	8.63457	9.00379	1.29165	8.79515	1.11773	8.83849	1.15182	8.6956	1.04321	9.30645	1.59314
	8127425	LMBRD1	NM_018368	8.42698	8.79603	1.2915	8.65251	1.16921	8.71487	1.22086	8.24384	0.880787	8.58834	1.11834
	7940479	TMEM216	NM_016499	7.65805	8.02708	1.29149	8.08535	1.34472	7.656	0.998581	7.58624	0.951446	8.10749	1.36551
	8140107	DNAJC30	NM_032317	7.9055	8.27434	1.29131	8.31608	1.32922	8.14474	1.18037	8.10076	1.14493	8.08338	1.13122
	8093053	TFRC	NM_003234	10.6728	11.0414	1.29105	10.5599	0.924699	10.9732	1.23151	10.5657	0.928443	10.5591	0.924202
	7957161	THAP2	NM_031435	4.81675	5.18527	1.29103	4.65145	0.891744	4.57357	0.844883	5.0453	1.17166	4.57844	0.847737
	8136248	MEST	NM_002402	9.77593	10.1444	1.29101	9.92056	1.10544	10.0306	1.19308	9.84854	1.05161	9.63154	0.904757
	7995539	NOD2	NM_022162	6.68682	7.05499	1.29072	6.89123	1.15222	7.3868	1.62448	7.04539	1.28215	7.11519	1.34572
	8132218	BBS9	NM_198428	7.06609	7.43403	1.29051	7.42693	1.28417	7.31673	1.18973	6.90523	0.894493	7.14171	1.05382
	8180029	HLA-DQB2	NR_003937	7.73774	8.10561	1.29044	7.62098	0.922258	7.9156	1.1312	7.85928	1.08789	7.91388	1.12986
	8048141	TMEM169	NM_001142310	5.87765	6.2454	1.29034	5.97951	1.07316	6.1149	1.17875	6.19716	1.24791	6.19571	1.24666
	8072413	SMTN	NM_134269	9.73418	10.1017	1.29011	9.69867	0.975687	9.58148	0.899564	9.17814	0.680164	9.73063	0.99754
	7953409	PTMS	NM_002824	10.6002	10.9676	1.28998	10.662	1.04377	10.6931	1.06649	10.3612	0.847327	11.0449	1.36103
	8083136	ATP1B3	NM_001679	9.77052	10.1376	1.28978	9.99879	1.17143	10.333	1.47682	9.92238	1.111	10.4969	1.65454
	8146550	SDCBP	NM_005625	11.5243	11.8913	1.2897	11.7144	1.14083	12.0619	1.45161	11.8674	1.26845	11.8344	1.23978
	8096130	CDS1	NM_001263	8.85968	9.22607	1.28912	8.66577	0.874232	8.92615	1.04715	8.77026	0.939899	8.32527	0.690441
	8071466	LZTR1	NM_006767	8.55123	8.91762	1.28912	8.57955	1.01982	8.58979	1.02709	8.42865	0.918545	8.59641	1.03182
	7958352	BTBD11	NM_001018072	7.13542	7.50145	1.2888	6.79641	0.790582	7.35262	1.16247	7.14843	1.00906	6.69524	0.737041
	8030035	GRWD1	NM_031485	8.90076	9.26623	1.2883	9.18081	1.21423	9.1894	1.22149	9.26379	1.28612	9.45722	1.47065
	8120165	CENPQ	NM_018132	6.56401	6.92937	1.28821	6.90837	1.26958	6.57924	1.01061	6.64168	1.05531	6.98349	1.33744
	8174717	UPF3B	NM_080632	7.871	8.23634	1.28819	8.48613	1.5317	8.01635	1.106	8.04616	1.12909	8.20286	1.25864
	7970546	EFHA1	NM_152726	8.88113	9.2464	1.28813	8.47841	0.756431	9.17433	1.22536	8.68307	0.871724	8.98615	1.07551
	8055089	POLR2D	NM_004805	9.8313	10.1965	1.28804	10.0607	1.17233	9.98097	1.10931	9.99466	1.11989	10.1221	1.22335
	8001830	CMTM4	NM_181521	9.2881	9.65305	1.28784	9.41248	1.09004	9.26654	0.985168	9.35058	1.04426	9.04478	0.844801
	7930524	VTI1A	NM_145206	9.3092	9.67415	1.28783	8.98966	0.801324	9.31372	1.00314	9.01127	0.81342	9.00615	0.810537
	8140500	TMEM60	NM_032936	8.62132	8.98619	1.28777	8.63862	1.01206	8.6042	0.988203	8.33526	0.820141	8.90367	1.21617
	8177214	NCRNA00185	NR_001544	3.82452	4.18926	1.28765	3.67359	0.900672	3.53196	0.816454	3.73122	0.937379	3.6627	0.893895
	8088776	FOXP1	NM_032682	8.57049	8.93516	1.28759	9.02442	1.36977	7.92118	0.637587	9.64614	2.10768	8.11216	0.727831
	7942400	P2RY2	NM_176072	7.87679	8.2411	1.28727	7.9369	1.04254	8.36895	1.40655	7.88896	1.00847	8.07194	1.14484
	7936322	GPAM	NM_020918	8.65051	9.01479	1.28724	8.58098	0.952952	8.62603	0.983177	8.37339	0.825239	8.39848	0.839714
	7989387	VPS13C	NM_020821	8.42237	8.78659	1.28719	8.65611	1.17588	8.76975	1.27225	8.1586	0.83291	8.28119	0.906777
	8147796	RIMS2	NM_001100117	5.04254	5.40668	1.28711	5.18217	1.10162	5.06539	1.01596	5.25109	1.15552	4.84911	0.874525
	8158513	DOLPP1	NM_020438	8.34447	8.70848	1.287	8.74207	1.31731	8.50591	1.1184	8.68881	1.26957	8.96307	1.53539
	8072461	LIMK2	NM_016733	7.73011	8.09382	1.28673	7.71546	0.989897	7.48142	0.841661	7.80814	1.05557	7.69263	0.974355
	8034393	ZNF443	NM_005815	3.70707	4.07076	1.28671	4.13171	1.34224	4.02759	1.24878	4.38887	1.60414	4.10991	1.32211
	8126095	C6orf129	NM_138493	7.39461	7.75818	1.2866	7.27616	0.921176	7.69041	1.22757	7.25899	0.910274	7.53058	1.09883
	8165492	RNF208	NM_031297	8.22929	8.59278	1.28653	8.61191	1.30371	8.579	1.27431	8.23544	1.00427	8.94181	1.63866
	8165637	RNF208	NM_031297	8.22929	8.59278	1.28653	8.61191	1.30371	8.579	1.27431	8.23544	1.00427	8.94181	1.63866
	8025124	FLJ25758	NR_024372	4.52513	4.88851	1.28643	4.67672	1.11079	5.1346	1.5257	4.87499	1.27443	4.91281	1.30828
	7953516	RPL13P5	NR_002803	6.73985	7.10296	1.2862	7.35604	1.53282	7.29392	1.46822	7.2704	1.44448	7.80648	2.09453
	8076137	UNC84B	NM_015374	9.04795	9.41104	1.28618	8.99394	0.963259	8.77525	0.827772	9.01908	0.980191	9.07076	1.01594
	8064514	ZNF343	NM_024325	7.34788	7.7108	1.28602	7.75347	1.32462	7.26416	0.94362	7.46393	1.08376	7.23283	0.923351
	8075063	HPS4	NM_022081	8.05643	8.41894	1.28567	8.26426	1.15496	8.00227	0.963158	8.22289	1.12231	8.07099	1.01015
	7905999	RUSC1	NM_001105203	8.34824	8.7106	1.28553	8.65527	1.23716	8.50264	1.11296	8.57167	1.16751	8.84301	1.40909
	8131957	SNX10	NM_013322	9.01918	9.38143	1.28543	9.5573	1.45208	9.25654	1.17884	8.57755	0.736304	9.26218	1.18345
	8076998	PLXNB2	NM_012401	11.1592	11.5214	1.28538	11.1087	0.965628	11.1176	0.971594	11.1791	1.01388	10.9878	0.88803
	7950743	RAB30	NM_014488	6.93927	7.30144	1.28536	7.50545	1.48059	7.39655	1.37295	7.04029	1.07253	6.99345	1.03827
	7973448	DHRS4	NM_021004	7.67094	8.03302	1.28528	8.03838	1.29006	7.95345	1.21631	8.04935	1.29991	8.0806	1.32838
	7995813	MT1DP	NR_027781	11.6902	12.0521	1.28516	11.9246	1.17648	11.812	1.08812	12.1128	1.34037	12.0219	1.25853
	8093500	TACC3	NM_006342	8.55415	8.91599	1.28506	8.52566	0.980447	8.31657	0.848169	8.53256	0.985144	9.14134	1.50232
	8062251	EPB41L1	NM_012156	8.08809	8.4498	1.28494	7.99427	0.937037	8.49237	1.32343	8.10381	1.01095	8.39058	1.23327
	8173629	ABCB7	NM_004299	8.75266	9.11425	1.28484	8.71655	0.975285	9.16264	1.32867	8.53301	0.858774	8.96139	1.15567
	8155200	CCIN	NM_005893	4.53434	4.89574	1.28467	4.94521	1.32949	4.94074	1.32538	5.01441	1.39481	4.86846	1.26061
	8145736	NRG1	NM_013958	5.65895	6.02014	1.28448	6.01506	1.27998	5.62925	0.979628	5.94459	1.21895	5.54291	0.922716
	8007637	FZD2	NM_001466	8.61177	8.97291	1.28445	8.80366	1.14227	8.73796	1.09141	8.47554	0.909896	9.13559	1.43777
	7954055	APOLD1	NM_001130415	6.70809	7.06914	1.28436	6.76902	1.04314	6.54912	0.895667	6.47102	0.848469	6.85189	1.10481
	8025945	ZNF441	NM_152355	4.27445	4.63529	1.28417	4.54019	1.20225	4.5101	1.17744	4.57547	1.23202	4.44326	1.12413
	8029399	ZNF226	NM_001146220	5.64102	6.0016	1.28395	6.00178	1.2841	5.79514	1.11275	5.71132	1.04994	5.64802	1.00487
	8094165	HSP90AB2P	NR_003132	7.45946	7.81992	1.28384	7.54798	1.06328	7.76145	1.23284	7.62551	1.12198	7.65687	1.14664
	8031827	ZNF587	NM_032828	8.15918	8.51962	1.28381	8.57259	1.33183	8.03243	0.915891	8.4413	1.21598	8.28443	1.09069
	8149534	ASAH1	NM_004315	10.5422	10.9026	1.28378	10.6779	1.09861	10.7981	1.19407	10.4072	0.910635	10.4883	0.963319
	8078818	EXOG	NM_005107	6.59123	6.95155	1.28371	7.12615	1.44886	6.42327	0.890103	6.89059	1.2306	6.98477	1.31361
	8093916	MAN2B2	NM_015274	9.05327	9.41357	1.28369	9.01884	0.976421	9.41609	1.28594	9.22453	1.12604	9.15748	1.07491
	8001211	ITFG1	NM_030790	9.39827	9.75854	1.28366	9.26031	0.908803	9.77526	1.29863	9.10094	0.813757	9.67383	1.21046
	7969177	FAM10A4	NR_002183	9.0371	9.3973	1.28361	9.05733	1.01412	9.08357	1.03274	8.94357	0.937232	9.14176	1.07524
	8145365	DOCK5	NM_024940	10.2022	10.5623	1.28355	10.2978	1.06856	9.94209	0.83505	10.3141	1.08068	9.5347	0.629615
	8167347	SUV39H1	NM_003173	7.94478	8.30483	1.28347	8.05562	1.07985	7.77008	0.885954	7.74207	0.868914	8.62925	1.60711
	7922870	C1orf25	NM_030934	9.23189	9.59192	1.28346	9.43002	1.14721	9.30693	1.05339	8.86354	0.774669	8.92993	0.811149
	7936529	KIAA1598	NM_001127211	10.3229	10.6828	1.28338	10.5487	1.16942	10.3903	1.04786	10.2896	0.977169	10.0746	0.841873
	7943376	KIAA1377	NM_020802	5.86719	6.22707	1.28332	6.08201	1.16057	5.92715	1.04244	5.91478	1.03354	5.68518	0.881474
	7954407	CMAS	NM_018686	8.9879	9.3476	1.28316	8.83695	0.900659	9.37973	1.31206	8.44074	0.684364	9.24683	1.19659
	8099897	UGDH	NM_003359	11.1861	11.5458	1.28315	11.3356	1.10917	10.925	0.834428	11.0586	0.915413	11.169	0.988214
	7933149	RASGEF1A	NM_145313	9.13496	9.49444	1.28296	9.06177	0.950533	9.39621	1.19852	9.15358	1.01299	9.26862	1.09707
	8066117	SAMHD1	NM_015474	8.55463	8.91405	1.28291	9.09342	1.45275	8.86594	1.24083	8.19055	0.776965	8.93871	1.30503
	8177628	CCDC125	NM_176816	9.46206	9.82131	1.28275	9.78113	1.24752	9.72227	1.19765	9.32296	0.908083	9.66188	1.14855
	8108166	TXNDC15	NM_024715	8.55445	8.91368	1.28274	8.66706	1.08118	8.58242	1.01958	8.52123	0.977235	8.75571	1.1497
	8102950	INPP4B	NM_003866	9.06359	9.42267	1.28261	9.78743	1.65157	8.72736	0.792112	10.0107	1.92803	8.82784	0.849242
	8092404	MAP6D1	NM_024871	7.89298	8.25198	1.28254	8.07865	1.13734	8.18104	1.22099	7.8966	1.00251	8.39696	1.41812
	8049542	LRRFIP1	NM_001137550	5.31316	5.67204	1.28243	6.00127	1.61118	5.08362	0.852907	5.4175	1.07501	5.42193	1.07831
	8103789	GPM6A	NM_005277	7.20968	7.56834	1.28223	6.98522	0.855915	7.79793	1.50341	6.59168	0.651573	7.00953	0.870456
	7926506	CACNB2	NM_201596	5.91585	6.27409	1.28186	6.25132	1.26179	6.36204	1.36243	6.4088	1.40731	6.32289	1.32596
	8025500	UBL5	NM_024292	10.4263	10.7845	1.28183	10.4568	1.02137	10.6396	1.15936	10.2797	0.903383	10.6764	1.18926
	8071392	MED15	NM_001003891	10.8227	11.1809	1.28182	10.8031	0.986475	10.9563	1.097	10.9761	1.11221	10.9588	1.09896
	7968516	PDS5B	NM_015032	7.83353	8.19166	1.28176	7.98065	1.10736	7.94899	1.08332	7.74753	0.94213	8.27529	1.35826
	7938012	TRIM6-TRIM34	NM_001003819	5.18237	5.54044	1.28171	5.62353	1.3577	5.58297	1.32006	5.46699	1.21809	5.45623	1.20903
	8016259	LRRC37A2	NM_001006607	8.51209	8.87006	1.28163	8.59928	1.0623	8.71074	1.14762	8.91967	1.32647	8.65586	1.10479
	7966448	TMEM116	NM_138341	8.16394	8.52185	1.28157	8.71267	1.4628	8.0797	0.94328	7.97256	0.875769	7.86812	0.81461
	7950336	C2CD3	NM_015531	9.03777	9.39558	1.28148	9.43313	1.31526	9.13762	1.07166	9.05129	1.00941	9.41855	1.30204
	8056943	KIAA1715	NM_030650	9.71647	10.0742	1.28141	9.89779	1.13393	10.0769	1.28381	9.2674	0.732515	9.83028	1.08208
	7938683	MGC72080	NR_002822	8.68201	9.03961	1.28129	9.2767	1.51014	8.60322	0.94685	8.915	1.17526	8.97666	1.22659
	8131944	NFE2L3	NM_004289	9.69484	10.0523	1.28113	10.0725	1.29921	10.1411	1.36247	9.79183	1.06954	10.1763	1.39621
	8139758	CHCHD2	NM_016139	9.1681	9.5255	1.28112	9.16958	1.00103	9.1838	1.01094	9.30314	1.09813	9.34947	1.13397
	8051372	MEMO1	NM_015955	7.83995	8.1973	1.28106	7.85458	1.01019	8.02441	1.13639	7.76175	0.947235	7.90521	1.04627
	8090098	MYLK	NM_053025	6.28537	6.64227	1.28067	6.45295	1.12317	6.29201	1.00461	6.2822	0.997803	6.56829	1.21665
	8074791	MAPK1	NM_002745	11.9959	12.3526	1.28054	12.1801	1.1362	11.9974	1.00103	11.9331	0.957454	12.0506	1.03865
	7924096	NEK2	NM_002497	9.29848	9.65505	1.28038	9.65157	1.2773	8.98686	0.805736	9.4203	1.0881	9.71833	1.33778
	8015715	BECN1	NM_003766	8.74388	9.10012	1.28009	9.12098	1.29873	9.07279	1.25606	8.94415	1.14892	8.68877	0.962527
	7963670	MAP3K12	NM_006301	7.42043	7.77663	1.28005	7.79139	1.29322	7.93481	1.42838	6.64181	0.582924	8.47058	2.07074
	8079993	CYB561D2	NM_007022	6.84651	7.2026	1.27995	6.78164	0.956028	6.83264	0.990432	6.7496	0.935034	7.47843	1.54962
	7954132	C12orf60	NM_175874	6.55602	6.9121	1.27994	6.33661	0.858911	6.53027	0.98231	5.94612	0.655241	6.38362	0.887359
	8139820	ZNF680	NM_178558	7.20665	7.56271	1.27992	7.91347	1.6322	7.23207	1.01777	7.31818	1.08037	7.66441	1.3734
	8075477	RNF185	NR_024209	3.86229	4.21827	1.27986	4.30281	1.35709	4.05078	1.13957	4.05765	1.14501	4.11691	1.19302
	7899253	ZDHHC18	NM_032283	9.40324	9.75901	1.27967	9.66245	1.19682	9.56041	1.1151	9.57911	1.12965	9.8098	1.32552
	7935180	PDLIM1	NM_020992	10.2708	10.6263	1.27942	10.4592	1.13947	10.0986	0.887488	10.5452	1.20945	9.0828	0.438901
	8046346	HAT1	NM_003642	9.9896	10.345	1.27935	10.228	1.1797	10.1684	1.13194	9.99316	1.00247	10.3755	1.30668
	8175811	FAM58A	NM_152274	7.72064	8.07569	1.27904	7.67896	0.971529	7.85506	1.09765	7.48767	0.850886	8.16715	1.36274
	8133721	HSPB1	NM_001540	12.5119	12.8668	1.27891	12.4994	0.991346	12.9117	1.31926	12.6948	1.13518	13.0805	1.4831
	7975799	FLVCR2	NM_017791	6.75423	7.10902	1.2788	6.61264	0.90652	6.95641	1.15043	7.20957	1.3711	7.15716	1.32219
	7975311	EXD2	NM_018199	9.58268	9.93741	1.27875	10.1348	1.46628	9.77271	1.14079	9.77196	1.1402	9.4685	0.923911
	8059650	SP110	NM_080424	7.01336	7.36792	1.27859	8.54413	2.8894	7.49823	1.39946	7.41879	1.32449	7.37128	1.28158
	8075728	MYH9	NM_002473	11.0562	11.4107	1.27859	11.1449	1.0634	10.9119	0.904796	11.5058	1.36569	10.9834	0.950784
	8075971	ANKRD54	NM_138797	8.17635	8.53082	1.27851	8.21278	1.02557	8.30988	1.09697	8.42102	1.18482	8.23912	1.04447
	7977749	METTL3	NM_019852	8.69289	9.0472	1.27837	8.40349	0.818242	8.88619	1.14338	8.40473	0.818945	9.09304	1.31964
	7952126	RPL23AP64	NR_003040	4.31829	4.67257	1.27835	4.38522	1.04748	4.43903	1.08729	4.26357	0.96278	4.28103	0.974505
	7958989	PLBD2	NM_173542	9.59184	9.94609	1.27832	9.74382	1.1111	9.97816	1.30706	10.0348	1.35942	10.2341	1.56082
	7979260	GMFB	NM_004124	9.3713	9.72554	1.27831	9.55593	1.13653	9.44703	1.0539	8.59657	0.584501	9.21313	0.896163
	8170590	NSDHL	NM_015922	9.48721	9.84142	1.27828	9.48775	1.00038	9.83448	1.27215	9.52242	1.0247	9.65289	1.1217
	7900699	CDC20	NM_001255	11.2144	11.5684	1.27808	11.2404	1.01821	11.2541	1.0279	11.097	0.92187	11.8484	1.5519
	8068671	BACE2	NM_012105	9.32444	9.67835	1.27802	9.65842	1.26049	9.63292	1.2384	9.52455	1.14879	9.61558	1.2236
	8179322	HSPA1A	NM_005345	11.0177	11.3715	1.27796	10.4711	0.684627	11.4114	1.31375	10.8074	0.864366	11.3421	1.25218
	7930921	BAG3	NM_004281	9.5744	9.92804	1.27778	9.75014	1.12954	9.90532	1.25782	9.83096	1.19463	10.0124	1.35471
	8167957	ZC3H12B	NM_001010888	4.94334	5.29688	1.2777	4.7532	0.876522	5.06572	1.08853	5.14729	1.15185	4.44032	0.705629
	8172453	TIMM17B	NM_005834	8.12744	8.48094	1.27765	8.11686	0.992692	7.58908	0.688551	8.45269	1.25288	7.87287	0.838236
	8064581	FASTKD5	NM_021826	8.61831	8.9717	1.27756	8.5532	0.955871	8.63573	1.01214	8.65217	1.02374	8.65297	1.02431
	8144047	PAXIP1	NM_007349	8.86997	9.22309	1.27732	8.99079	1.08736	8.87677	1.00473	9.16697	1.22859	9.15693	1.22007
	7947332	IMMP1L	NM_144981	6.45247	6.80557	1.2773	7.41213	1.94486	6.69818	1.18568	6.75744	1.23539	6.76302	1.24018
	7899407	SMPDL3B	NM_014474	9.21958	9.57268	1.2773	9.46718	1.18723	9.06044	0.895559	10.1612	1.92074	9.04474	0.885868
	8146216	VDAC3	NM_001135694	11.5388	11.8919	1.27728	11.543	1.00288	11.7794	1.18149	11.4122	0.915969	11.8379	1.23041
	7957126	KCNMB4	NM_014505	8.25014	8.60309	1.27718	8.34378	1.06706	8.9776	1.65573	8.3658	1.08348	8.87616	1.5433
	8119858	POLH	NM_006502	9.47289	9.82582	1.27715	9.72714	1.19271	10.1202	1.56629	9.35691	0.922753	10.1677	1.61864
	8173524	CITED1	NM_001144886	7.02741	7.38031	1.27713	7.49873	1.38638	7.07652	1.03462	7.33765	1.23991	7.88014	1.8059
	8112668	GCNT4	NM_016591	4.26803	4.6209	1.2771	4.80535	1.45128	4.35683	1.06349	4.577	1.23883	4.51028	1.18284
	8105741	MAST4	NM_015183	6.01182	6.36463	1.27704	5.94918	0.957506	6.06183	1.03527	6.65287	1.55946	6.23033	1.16353
	7956949	NUP107	NM_020401	8.68154	9.03428	1.27699	9.11704	1.35238	8.66286	0.987137	8.72786	1.03263	9.24206	1.47479
	8130176	ULBP3	NM_024518	9.58573	9.93845	1.27696	9.73996	1.11283	9.66121	1.05371	10.3027	1.64377	10.0664	1.39538
	8056285	IFIH1	NM_022168	6.17209	6.52478	1.27694	6.78362	1.52788	6.60342	1.34848	6.16558	0.995501	6.19108	1.01325
	8089145	ABI3BP	NM_015429	4.93504	5.28773	1.27694	4.9756	1.02851	5.2169	1.21576	4.91715	0.987677	4.97161	1.02567
	7954196	MGST1	NM_145792	10.275	10.6275	1.27676	10.2448	0.979274	10.3738	1.07084	10.19	0.942732	10.1459	0.914361
	7958466	ACACB	NM_001093	6.99507	7.34752	1.27673	6.97189	0.984063	7.05952	1.04569	7.07557	1.05738	7.44764	1.36848
	7947462	ABTB2	NM_145804	7.94534	8.29777	1.2767	7.68938	0.837426	7.59194	0.782736	8.2936	1.27302	7.62343	0.800008
	8076547	TTLL1	NR_027779	8.89354	9.24591	1.27665	9.02665	1.09666	8.8719	0.985112	8.8047	0.940274	8.85672	0.974796
	8057736	TMEM194B	NM_001142645	5.79521	6.1474	1.2765	6.09638	1.23215	5.9607	1.12155	5.48952	0.809055	6.1587	1.28653
	8165995	HCCS	NM_005333	9.30239	9.65423	1.27619	9.43597	1.09701	9.69115	1.30927	9.29779	0.996814	9.58331	1.21496
	8151471	MRPS28	NM_014018	7.48729	7.83884	1.27593	7.59768	1.07952	7.66432	1.13055	7.29726	0.876585	7.72259	1.17715
	7937900	STIM1	NM_003156	8.55407	8.90555	1.27586	8.88361	1.2566	8.73159	1.13094	8.77661	1.16679	8.90326	1.27384
	7918345	PSMA5	NM_002790	8.82705	9.17827	1.27564	8.69828	0.914617	8.95538	1.09303	8.66625	0.894534	8.9812	1.11277
	8135774	PTPRZ1	NM_002851	4.17656	4.52768	1.27555	4.11229	0.956428	4.29756	1.08748	4.31178	1.09826	4.31016	1.09703
	7974851	HIF1A	NM_001530	11.3503	11.7011	1.27525	11.8315	1.39592	11.6324	1.21602	11.1619	0.877594	11.2613	0.940223
	7997839	CDT1	NM_030928	8.36418	8.71456	1.27489	8.16491	0.870987	7.94474	0.747716	8.49458	1.0946	8.67523	1.24061
	8072242	NF2	NM_016418	9.54245	9.89274	1.27482	9.65839	1.08368	9.80023	1.19563	9.6319	1.06396	10.0276	1.39974
	7913727	MYOM3	NM_152372	6.4972	6.84743	1.27476	6.41933	0.947456	6.76836	1.20678	6.22721	0.829323	6.75986	1.19969
	8044035	IL18R1	NM_003855	4.4186	4.76875	1.27469	4.57735	1.11632	4.44806	1.02063	4.95412	1.44946	4.32812	0.939206
	7983616	GALK2	NM_001001556	8.22424	8.57438	1.27468	8.52847	1.23476	8.51884	1.22654	8.12067	0.930728	8.02246	0.869481
	7906930	NUF2	NM_145697	8.25094	8.60104	1.27465	8.34209	1.06522	7.98539	0.831882	7.68959	0.677667	8.83423	1.49826
	8111941	HMGCS1	NM_001098272	8.68643	9.03641	1.27455	8.43858	0.842149	9.14481	1.374	8.16441	0.696398	8.53148	0.898166
	8092707	LEPREL1	NM_018192	5.90029	6.25021	1.27449	6.26583	1.28836	5.88988	0.992807	6.07916	1.13199	5.99498	1.06784
	7908204	HMCN1	NM_031935	4.55325	4.90307	1.27441	4.50758	0.968843	4.73852	1.13703	4.57999	1.01871	4.82942	1.21098
	8048835	MFF	NM_020194	10.6677	11.0175	1.27433	10.8582	1.14116	10.7161	1.03412	10.5893	0.947107	10.8359	1.12362
	8048749	KCNE4	NM_080671	4.50914	4.85862	1.2741	4.8874	1.29977	4.93257	1.34111	4.76819	1.19669	4.71348	1.15216
	8017460	SMARCD2	NM_001098426	9.09751	9.44679	1.27393	8.92715	0.888623	9.35108	1.19215	9.18903	1.06549	9.34749	1.18919
	7951224	MMP20	NM_004771	4.60631	4.95556	1.2739	4.4422	0.892482	4.80752	1.14966	4.72548	1.08611	4.58405	0.98469
	8118310	HSPA1A	NM_005345	11.0428	11.3918	1.2737	10.5061	0.689332	11.4406	1.31754	10.8522	0.876256	11.3744	1.25844
	7987369	ATPBD4	NM_080650	9.27402	9.62289	1.27356	9.85348	1.49429	9.60516	1.25801	9.09634	0.884124	9.46757	1.14357
	8103911	IRF2	NM_002199	9.17041	9.5192	1.27349	9.56195	1.31179	9.62132	1.3669	9.26211	1.06562	9.75829	1.50304
	7932082	CCDC3	NM_031455	8.4062	8.75492	1.27343	8.67178	1.20213	8.39348	0.991227	8.76875	1.2857	8.70469	1.22986
	8138728	HOXA4	NM_002141	5.98459	6.33322	1.27335	6.15553	1.1258	5.86443	0.920089	6.22308	1.17976	5.7591	0.855308
	8138466	MACC1	NM_182762	8.11138	8.45997	1.27332	6.66535	0.367031	8.35487	1.18385	8.14366	1.02263	6.52506	0.333021
	8103188	PET112L	NM_004564	7.65859	8.00718	1.27332	7.71801	1.04205	7.776	1.08478	7.76129	1.07378	7.73517	1.05451
	7900540	RIMKLA	NM_173642	7.78512	8.1336	1.27322	8.14836	1.28632	7.96653	1.134	7.92938	1.10517	8.01625	1.17376
	8174322	MORC4	NM_024657	9.06617	9.41464	1.27321	9.08194	1.01099	8.91288	0.899197	8.87629	0.876677	9.15035	1.06008
	7970455	CRYL1	NM_015974	8.50446	8.85278	1.27308	8.5935	1.06366	8.74334	1.18008	8.47674	0.980972	8.40123	0.930947
	8042259	MDH1	NM_005917	8.9787	9.327	1.27306	8.65224	0.797492	9.27985	1.23213	8.6015	0.769929	9.34347	1.28767
	7939398	RAG1	NM_000448	4.04876	4.39695	1.27297	3.93141	0.921879	4.0311	0.987833	4.08373	1.02454	3.9912	0.960888
	8126658	SLC35B2	NM_178148	9.93475	10.2829	1.2729	9.71682	0.859794	10.1937	1.19663	9.66745	0.830874	10.1864	1.19055
	8075828	RABL4	NM_006860	7.3603	7.70841	1.27288	7.58606	1.16939	7.29643	0.956695	7.29266	0.954196	7.3882	1.01952
	7927710	CDC2	NM_001786	9.01623	9.36428	1.27285	9.07113	1.03879	8.86316	0.899339	8.48518	0.692055	9.46721	1.36697
	8113691	DTWD2	NM_173666	8.14461	8.49209	1.27234	8.40155	1.19494	8.2146	1.04971	8.33039	1.13744	8.16287	1.01274
	8094378	PI4K2B	NM_018323	7.69555	8.04273	1.27207	7.7498	1.03832	7.74951	1.03811	7.1778	0.698465	7.75461	1.04179
	8150698	SNAI2	NM_003068	7.26944	7.61655	1.27201	8.23422	1.95177	7.2485	0.985596	7.40104	1.09551	7.22168	0.96744
	8049246	INPP5D	NM_001017915	7.30477	7.65165	1.27181	7.44117	1.09916	7.608	1.23391	7.09751	0.866185	7.96482	1.58014
	7902965	BTBD8	NM_183242	5.84223	6.18906	1.27177	6.59358	1.68337	5.51995	0.799806	5.86332	1.01473	6.01253	1.1253
	8123494	FAM120B	NM_032448	9.4254	9.77213	1.27167	9.38057	0.969401	9.53203	1.07671	9.44173	1.01138	9.46007	1.02432
	8027040	TMEM59L	NM_012109	8.43725	8.78396	1.27166	9.01597	1.49352	8.89126	1.36984	8.59498	1.11553	9.10597	1.58965
	8131406	RAC1	NM_018890	9.76083	10.1074	1.27153	10.4182	1.57718	9.93492	1.12826	9.89823	1.09993	10.2131	1.36815
	7964347	TMEM194A	NM_001130963	9.26929	9.61581	1.27148	10.1975	1.90293	9.36158	1.06606	9.38629	1.08447	9.882	1.52912
	8172905	HSD17B10	NM_004493	9.4184	9.76491	1.27148	9.9048	1.40094	9.67898	1.19796	9.80038	1.30313	9.57692	1.11614
	8086505	ZDHHC3	NM_016598	9.7922	10.1387	1.27145	9.59715	0.873543	9.86543	1.05207	9.60472	0.878138	9.80504	1.00894
	7917649	TGFBR3	NM_003243	7.41813	7.76441	1.27128	7.40667	0.992086	7.86258	1.36079	7.81782	1.31922	8.53661	2.17118
	7957467	C12orf29	NM_001009894	9.31983	9.66585	1.27105	9.02966	0.817801	9.3011	0.987097	8.84356	0.71883	9.33194	1.00843
	8023261	ACAA2	NM_006111	6.9207	7.26669	1.27102	6.90305	0.987838	7.1807	1.19748	5.98799	0.523874	7.71737	1.73709
	7943282	KDM4D	NM_018039	7.26766	7.61336	1.27077	7.58321	1.24449	7.24245	0.982676	7.05249	0.861445	7.32686	1.04189
	7919780	GOLPH3L	NM_018178	9.9881	10.3335	1.27054	10.1884	1.14892	10.007	1.0132	9.80029	0.877936	9.86524	0.918368
	8077160	ARSA	NM_000487	7.33209	7.67751	1.27051	7.06714	0.832225	7.15797	0.886307	7.14696	0.879565	7.3182	0.990413
	8140144	WBSCR27	NM_152559	8.66681	9.01204	1.27035	8.63381	0.977388	8.55873	0.927822	8.429	0.848031	8.99038	1.25143
	7908779	RNPEP	NM_020216	10.8207	11.1659	1.27034	10.6437	0.884544	10.8299	1.00643	10.7372	0.943798	11.1396	1.24741
	7970439	GJA3	NM_021954	7.6094	7.95452	1.27026	7.64598	1.02568	7.77511	1.12172	7.93634	1.25436	7.5897	0.986441
	7905395	PSMB4	NM_002796	10.4458	10.7909	1.2702	10.2071	0.847482	10.5955	1.10931	10.1883	0.836522	10.9379	1.40649
	8030993	ZNF761	NM_001008401	6.7036	7.04847	1.27003	6.82366	1.08678	6.67428	0.979879	6.71141	1.00542	6.40184	0.811259
	7916403	SSBP3	NM_145716	9.90873	10.2536	1.27	9.52623	0.767108	9.81427	0.936626	9.99385	1.06078	10.0542	1.10606
	8053406	RETSAT	NM_017750	10.2322	10.5768	1.26984	10.4474	1.16085	10.2989	1.04735	10.2618	1.02071	10.2538	1.01507
	7987636	OIP5	NM_007280	7.90807	8.25267	1.2698	8.10499	1.14625	7.63517	0.827655	7.50224	0.754805	8.12331	1.1609
	7915229	HEYL	NM_014571	8.24472	8.58921	1.2697	8.50463	1.19741	8.38252	1.10023	8.30072	1.03958	8.62579	1.3023
	8138789	JAZF1	NM_175061	7.25924	7.60356	1.26955	7.76494	1.41981	7.93732	1.6	7.20618	0.963889	7.78059	1.43529
	7914184	PTAFR	NM_000952	7.22626	7.57042	1.2694	7.05807	0.889956	7.93117	1.63004	6.89156	0.792945	7.50184	1.21048
	8172296	NDUFB11	NR_024234	10.9288	11.2726	1.2691	11.2051	1.21107	11.2968	1.29056	11.0643	1.09849	11.5386	1.52607
	8093462	MAEA	NM_001017405	9.95893	10.3027	1.26909	9.74606	0.862821	10.0962	1.09983	10.0287	1.04958	9.91877	0.972549
	8158009	SLC2A8	NM_014580	8.38555	8.7291	1.26888	8.31856	0.954627	8.34681	0.973501	8.51617	1.09476	8.39372	1.00568
	8074364	DGCR14	NM_022719	6.13426	6.47768	1.26876	6.80896	1.59626	6.57639	1.3586	7.16759	2.04674	6.40235	1.20421
	8136370	AGBL3	NM_178563	4.34441	4.68782	1.26875	4.62754	1.21683	4.4713	1.09194	4.53663	1.14252	4.48078	1.09913
	8028930	RAB4B	NM_016154	8.60298	8.94634	1.26871	9.31173	1.6344	8.85535	1.19117	8.78157	1.13178	9.57357	1.95964
	7934906	ACTA2	NM_001141945	8.22098	8.56433	1.26869	9.03207	1.75453	8.90991	1.61209	8.10915	0.925412	9.09838	1.83705
	7952953	WNK1	NM_018979	10.4596	10.8029	1.26866	10.5481	1.06333	10.1149	0.78751	10.793	1.26001	10.2356	0.856203
	8056022	CCDC148	NM_138803	3.54309	3.88638	1.26865	3.68599	1.10412	3.65424	1.08009	3.49979	0.970436	3.60568	1.04434
	7915882	KIAA0494	NM_014774	10.647	10.9903	1.26865	10.7936	1.10695	10.8815	1.17652	10.661	1.00974	10.8406	1.14361
	8030113	RUVBL2	NM_006666	10.0976	10.4409	1.26861	10.3464	1.18818	10.3533	1.19391	10.4039	1.2365	10.512	1.33269
	8150962	TOX	NM_014729	4.28195	4.625	1.26844	4.53729	1.19362	4.457	1.129	4.50866	1.17016	4.43502	1.11193
	8075365	RNF215	NM_001017981	7.90692	8.2499	1.26838	8.098	1.14162	8.0096	1.07377	7.66655	0.84653	8.10259	1.14526
	7961198	KLRA1	NM_006611	4.57956	4.92243	1.26828	5.05573	1.39105	4.40744	0.887541	4.61731	1.02652	4.6238	1.03115
	8100943	RASSF6	NM_201431	5.32777	5.67054	1.26819	5.02412	0.810202	5.33624	1.00589	5.10899	0.859296	4.90323	0.745077
	7967636	MGC16384	NR_026666	5.51394	5.85664	1.26813	5.72585	1.15823	5.54978	1.02515	5.70956	1.14522	5.95861	1.361
	7928208	SLC29A3	NM_018344	8.46582	8.80852	1.26813	8.64268	1.13042	8.36656	0.933512	8.66377	1.14707	8.77107	1.23563
	8039166	MBOAT7	NM_024298	10.3835	10.7259	1.26793	10.5819	1.14748	10.5625	1.13212	10.5575	1.12822	10.7942	1.32932
	8022711	DSC2	NM_024422	10.397	10.7392	1.26767	9.85813	0.6883	10.6034	1.15378	9.51999	0.544486	9.49502	0.535144
	8085263	TMEM111	NM_018447	7.4446	7.78668	1.26758	7.45351	1.00619	7.52612	1.05813	7.5713	1.0918	7.44302	0.998909
	7995772	MT4	NM_032935	6.10569	6.4477	1.26752	6.39987	1.22619	6.31479	1.15597	6.47381	1.29067	6.35593	1.18941
	7963750	CBX5	NM_012117	11.9018	12.2438	1.26751	12.201	1.23048	11.8414	0.958978	12.1619	1.19755	11.7457	0.897442
	7978542	KIAA1143	NM_020696	9.44542	9.78742	1.26751	9.77655	1.25799	9.61599	1.1255	9.48535	1.02806	9.47388	1.01992
	7915955	SPATA6	NM_019073	7.94434	8.28612	1.26731	8.27912	1.26118	7.97101	1.01866	7.90862	0.975542	7.90107	0.970454
	8111892	OXCT1	NM_000436	8.75391	9.09556	1.2672	8.96525	1.15776	8.843	1.0637	8.89954	1.10621	8.98855	1.17661
	8142079	RINT1	NM_021930	4.94946	5.29098	1.26709	5.15453	1.15274	4.7798	0.889053	5.0968	1.10753	4.79897	0.900947
	8074274	MICAL3	NM_015241	7.87843	8.21984	1.267	7.75579	0.918507	7.828	0.965648	8.02077	1.1037	7.91031	1.02234
	7939102	ELP4	NM_019040	9.49351	9.83489	1.26696	9.2769	0.860586	9.58948	1.06878	8.7348	0.591022	9.55918	1.04657
	8023955	BSG	NM_001728	12.1724	12.5137	1.26693	12.4953	1.25082	12.2718	1.07129	12.538	1.28845	12.557	1.30552
	7906021	MSTO1	NM_018116	8.64804	8.98932	1.26688	8.93345	1.21876	8.55516	0.937653	8.77732	1.09375	8.75108	1.07403
	7940377	TMEM132A	NM_017870	8.53991	8.88119	1.26688	8.53948	0.999699	8.72262	1.13501	8.59001	1.03533	8.73708	1.14644
	7918026	EXTL2	NM_001439	7.32515	7.66636	1.26682	7.37546	1.03548	7.43268	1.07738	6.81778	0.703505	7.40733	1.05861
	8086498	KIAA1143	NM_020696	8.57616	8.91735	1.2668	8.90281	1.2541	8.73593	1.11711	8.60884	1.02291	8.60661	1.02133
	8049847	FARP2	NM_014808	8.24313	8.58431	1.2668	8.26749	1.01703	8.43513	1.14235	8.16368	0.946419	8.48514	1.18264
	8007707	CCDC103	NM_213607	5.8786	6.21961	1.26665	6.04232	1.12017	6.04795	1.12456	5.81967	0.959979	5.96575	1.06227
	7914525	MARCKSL1	NM_023009	11.0686	11.4095	1.26659	11.1169	1.03405	11.2128	1.10509	11.2467	1.13141	11.3095	1.18172
	8008716	MSX2P1	NR_002307	7.00765	7.34857	1.26656	7.16037	1.11166	7.21042	1.15091	7.18408	1.13009	7.05974	1.03677
	7930537	TCF7L2	NM_001146274	11.0585	11.3993	1.26647	10.7622	0.814361	11.3324	1.2091	10.921	0.909121	11.2916	1.17537
	8025382	LASS4	NM_024552	8.23641	8.57706	1.26633	8.04168	0.873738	8.4197	1.13548	8.43313	1.14609	8.57107	1.26108
	8136849	GSTK1	NM_001143679	10.0341	10.3747	1.26625	9.88534	0.902003	10.2056	1.12622	9.87329	0.894498	10.2768	1.18318
	7935730	CWF19L1	NM_018294	8.24727	8.58781	1.26623	8.71619	1.38407	8.37407	1.09187	8.47331	1.16962	8.719	1.38677
	8022972	RPL7A	NM_000972	11.3128	11.6532	1.26607	10.821	0.71114	11.4311	1.08542	10.9168	0.759965	11.3917	1.05616
	7915472	SLC2A1	NM_006516	11.9653	12.3055	1.26596	12.1528	1.13881	12.1152	1.10953	11.8621	0.931004	12.4199	1.37046
	7942957	PRSS23	NM_007173	5.83609	6.17625	1.2659	6.1868	1.27519	5.6135	0.85703	6.10029	1.20097	5.74446	0.938462
	8054872	TFCP2L1	NM_014553	8.47726	8.81727	1.26576	8.37235	0.929865	8.49095	1.00954	8.49959	1.0156	8.33599	0.906717
	8018288	ATP5H	NM_006356	11.3563	11.6963	1.26574	11.5016	1.10597	11.6391	1.21655	11.3784	1.01544	11.6687	1.24174
	8050790	DNAJC27	NM_016544	6.28515	6.6251	1.26571	6.86722	1.497	6.70222	1.33521	6.30277	1.01229	6.46376	1.13179
	8107909	SLC22A4	NM_003059	6.03597	6.37566	1.26549	6.45338	1.33553	6.10221	1.04699	6.35646	1.24876	6.29429	1.19609
	8097801	FAM160A1	NM_001109977	8.46066	8.80025	1.26539	8.79852	1.26388	8.82425	1.28662	8.53152	1.05034	8.69103	1.17314
	8118007	GTF2H4	NM_001517	8.2828	8.62228	1.2653	8.65002	1.28986	8.44732	1.12079	8.51515	1.17474	8.67746	1.31463
	8177885	GTF2H4	NM_001517	8.2828	8.62228	1.2653	8.65002	1.28986	8.44732	1.12079	8.51515	1.17474	8.67746	1.31463
	8179205	GTF2H4	NM_001517	8.2828	8.62228	1.2653	8.65002	1.28986	8.44732	1.12079	8.51515	1.17474	8.67746	1.31463
	8166266	NHS	NM_198270	7.56121	7.90061	1.26523	7.69779	1.0993	7.70668	1.10609	7.53324	0.980801	7.3248	0.848858
	7976200	CALM1	NM_006888	9.30785	9.64719	1.26517	9.30481	0.997894	9.30666	0.999177	9.10588	0.869361	9.58977	1.21581
	7973918	FAM177A1	NM_173607	6.7586	7.09772	1.26498	7.225	1.38166	6.95604	1.14666	6.53567	0.856824	6.8611	1.07363
	8111430	AMACR	NM_014324	7.34893	7.68796	1.26491	7.45453	1.07594	7.52865	1.13267	7.08998	0.835699	7.56418	1.1609
	7977058	EIF5	NM_001969	9.81792	10.1565	1.26451	10.1256	1.23775	10.0125	1.14439	9.48866	0.795942	10.196	1.29963
	8171034	SPRY3	NM_005840	5.45969	5.79816	1.26441	5.68191	1.16653	5.60023	1.10232	5.29319	0.891001	5.57015	1.07957
	8176955	SPRY3	NM_005840	5.45969	5.79816	1.26441	5.68191	1.16653	5.60023	1.10232	5.29319	0.891001	5.57015	1.07957
	8071136	PEX26	NM_001127649	8.73292	9.07135	1.26438	8.71919	0.990532	8.67314	0.959412	8.91732	1.13635	8.46277	0.829233
[truncated: 18,409 more rows]

## Sheet:  high expressed in all mutants 
Probe Set ID	Gene Symbol	mRNA Accession	mRNA Source	Parental HCT116 (average of replicates)	BLM-/- (avg of replicates)	Blm fold increase in blm-/-	MUS81-/-(avg of replicates)	Mus fold increase in mus-/-	PTEN-/-(avg of replicates)	PTEN- fold increase in PTEN-/-	PTTG1-/-(avg of replicates)	PTTG1 fold increase in PTTG-/-	Gene Symbol	mRNA Accession	mRNA Source	mRna - Description
8140668	SEMA3A	NM_006080	RefSeq	8.51449	10.9564	5.43348	11.9215	10.6075	8.9953	1.39552	11.9419	10.7584	SEMA3A	NM_006080	RefSeq	Homo sapiens sema domain, immunoglobulin domain (Ig), short basic domain, secreted, (semaphorin) 3A (SEMA3A), mRNA.
8117594	HIST1H2BM	NM_003521	RefSeq	10.6569	12.5333	3.6716	12.2187	2.95229	10.7912	1.09757	12.7026	4.12889	HIST1H2BM	NM_003521	RefSeq	Homo sapiens histone cluster 1, H2bm (HIST1H2BM), mRNA.
8124524	HIST1H2AK	NM_003510	RefSeq	8.75856	10.5653	3.49841	9.78233	2.03322	8.99319	1.1766	10.5757	3.52387	HIST1H2AK	NM_003510	RefSeq	Homo sapiens histone cluster 1, H2ak (HIST1H2AK), mRNA.
7914127	IFI6	NM_002038	RefSeq	9.04929	10.6059	2.94157	12.5163	11.0583	10.2988	2.3776	10.8472	3.47723	IFI6	NM_002038	RefSeq	Homo sapiens interferon, alpha-inducible protein 6 (IFI6), transcript variant 1, mRNA.
8071861	SUSD2	NM_019601	RefSeq	9.47755	10.6602	2.26993	10.8582	2.6039	8.84747	0.646143	11.0705	3.01667	SUSD2	NM_019601	RefSeq	Homo sapiens sushi domain containing 2 (SUSD2), mRNA.
8060503	SNORD57	NR_002738	RefSeq	10.5708	11.9918	2.67773	11.8659	2.4539	11.6885	2.17004	12.1347	2.95646	SNORD57	NR_002738	RefSeq	Homo sapiens small nucleolar RNA, C/D box 57 (SNORD57), non-coding RNA.
8149927	CLU	NM_001831	RefSeq	9.48831	10.9136	2.68565	10.5443	2.07909	10.5508	2.08852	11.0057	2.86282	CLU	NM_001831	RefSeq	Homo sapiens clusterin (CLU), transcript variant 1, mRNA.
8112020	MOCS2	NM_176806	RefSeq	8.87525	9.8924	2.02392	9.87939	2.00575	9.76094	1.84765	10.2178	2.53605	MOCS2	NM_176806	RefSeq	Homo sapiens molybdenum cofactor synthesis 2 (MOCS2), transcript variant 1, mRNA.
