# Supplementary material for: A negative genetic interaction map in isogenic cancer cell lines reveals cancer cell vulnerabilities
Source: Mol Syst Biol. 2013 Oct 8;9:696. doi: 10.1038/msb.2013.54 (PMC3817404; doi:10.1038/msb.2013.54)
Supplement: Supplementary Table 4 [file msb201354-s5.xlsx]

## Sheet: BLMvalidation
Supplementary Table 4	Gene.ID	human gene	Refseq	Reason for Selection	Rank in primary screen	Expression	Expression fold change	95% Confidence Interval (P<0.05)	80% Confidence Interval (P<0.2)	68% Confidence Interval (P<0.32)
	6129	RPL7	NM_000971	GARP	11	Expressed	0.875543	1	1	1	Ribosome biogenesis & translation
	220001	VWCE	NM_152718	GARP	32	Expression below threshold	#N/A	1	1	1	Cell adhesion and communication
	6829	SUPT5H	NM_003169	GARP	38	Expressed	0.981712	1	1	1	Transcription & Chromatin-related
	83855	KLF16	NM_031918	GARP	72	Expressed	0.914658	1	1	1	Transcription & Chromatin-related
	51079	NDUFA13	NM_015965	GARP	89	Expressed	0.664685	1	1	1	Mitochondrial organization
	2005	ELK4	NM_001973	GARP	123	Expressed	0.922057	1	1	1	Transcription & Chromatin-related
	7415	VCP	NM_007126	Yeast ortholog	139	Expressed	1.15383	1	1	1	Intracellular Protein Traffic
	6387	CXCL12	NM_000609	GARP	180	Expression below threshold	#N/A	1	1	1	Signal transduction
	22858	ICK	NM_014920	GARP	212	Expressed	1.10849	1	1	1	Developmental process
	89870	TRIM15	NM_033229	GARP	279	Expressed	0.757615	1	1	1	Unknown
	388585	HES5	XM_371215	GARP	380	Expressed	0.95934	1	1	1	Transcription & Chromatin-related
	5707	PSMD1	NM_002807	GARP	426	Expressed	1.18183	1	1	1	Cell cycle and Mitosis
	81603	TRIM8	NM_030912	GARP	479	Expressed	0.666469	1	1	1	Protein modification
	84570	COL25A1	NM_032518	GARP	617	Expression below threshold	#N/A	1	1	1	Cell adhesion and communication
	5455	POU3F3	NM_006236	GARP	1	Expressed	0.921447	0	1	1	Transcription & Chromatin-related
	6860	SYT4	NM_020783	GARP	2	Expression below threshold	#N/A	0	1	1	Ion regulation
	23020	SNRNP200	NM_014014	GARP	3	Expressed	0.902979	0	1	1	RNA processing
	10267	RAMP1	NM_005855	GARP	39	Expressed	0.621058	0	1	1	Signal transduction
	6167	RPL37	NM_000997	GARP	40	Expressed	1.39087	0	1	1	Ribosome biogenesis & translation
	58495	OVOL2	NM_021220	GARP	50	Expression below threshold	#N/A	0	1	1	Signal transduction
	6208	RPS14	NM_005617	GARP	51	Expressed	0.795724	0	1	1	Ribosome biogenesis & translation
	9716	AQR	NM_014691	GARP	62	Expressed	1.35662	0	1	1	Ribosome biogenesis & translation
	9045	RPL14	NM_003973	GARP	69	Expressed	1.14864	0	1	1	Ribosome biogenesis & translation
	8725	C19orf2	NM_003796	GARP	116	Expressed	0.807114	0	1	1	Transcription & Chromatin-related
	3630	INS	NM_000207	GARP	161	Expression below threshold	#N/A	0	1	1	Apoptosis
	79913	ACTR5	NM_024855	GARP	167	Expressed	0.936314	0	1	1	Transcription & Chromatin-related
	79587	CARS2	NM_024537	GARP	173	Expressed	1.4212	0	1	1	RNA processing
	148066	ZNRF4	NM_181710	GARP	184	Expression below threshold	#N/A	0	1	1	Ion regulation
	6239	RREB1	NM_002955	GARP	193	Expressed	0.65745	0	1	1	Transcription & Chromatin-related
	6223	RPS19	NM_001022	GARP	219	Expressed	0.949579	0	1	1	Ribosome biogenesis & translation
	6147	RPL23A	NM_000984	GARP	299	Expressed	1.17366	0	1	1	Ribosome biogenesis & translation
	6233	RPS27A	NM_002954	GARP	318	Expressed	0.785528	0	1	1	Ribosome biogenesis & translation
	221	ALDH3B1	NM_000694	GARP	407	Expressed	0.764446	0	1	1	Metabolism
	1052	CEBPD	NM_005195	GARP	411	Expressed	0.668935	0	1	1	Transcription & Chromatin-related
	1460	CSNK2B	NM_001320	GARP	463	Expressed	1.36958	0	1	1	Signal transduction
	8329	HIST1H2AI	NM_003509	Yeast ortholog	698	Expressed	1.33452	0	1	1	Transcription & Chromatin-related
	126961	HIST2H3C	NM_021059	Yeast ortholog	703	Expression below threshold	#N/A	0	1	1	Transcription & Chromatin-related
	5887	RAD23B	NM_002874	GARP	715	Expressed	1.01929	0	1	1	DDR pathways & NA metabolism
	11219	TREX2	NM_080700	GARP	717	Expressed	0.890424	0	1	1	DDR pathways & NA metabolism
	231	AKR1B1	NM_001628	Yeast ortholog	747	Expressed	1.35601	0	1	1	Metabolism
	5888	RAD51	NM_002875	GARP	826	Expressed	1.33278	0	1	1	DDR pathways & NA metabolism
	9643	MORF4L2	NM_012286	SHARP	6401	Expressed	1.1359	0	1	1	DDR pathways & NA metabolism
	331	XIAP	NM_001167	SHARP	14215	Expressed	0.919355	0	1	1	Enzymatic or Catalytic activity
	6141	RPL18	NM_000979	GARP	5	Expressed	1.00605	0	0	1	Ribosome biogenesis & translation
	3119	HLA-DQB1	NM_002123	GARP	20	Expression below threshold	#N/A	0	0	1	Immune System process
	158358	KIAA2026	XM_088551	GARP	22	Expressed	1.06444	0	0	1	Unknown
	245812	CNPY4	NM_152755	GARP	24	Expression below threshold	#N/A	0	0	1	Cell adhesion and communication
	6168	RPL37A	NM_000998	GARP	25	Expressed	1.10779	0	0	1	Ribosome biogenesis & translation
	4583	MUC2	NM_002457	GARP	35	Expression below threshold	#N/A	0	0	1	Cell adhesion and communication
	55761	TTC17	NM_018259	GARP	36	Expressed	1.02616	0	0	1	Enzymatic or Catalytic activity
	27043	PELP1	NM_014389	GARP	44	Expressed	0.941303	0	0	1	Transcription & Chromatin-related
	7477	WNT7B	NM_058238	GARP	48	Expressed	0.817997	0	0	1	Signal transduction
	55454	CSGALNACT2	NM_018590	GARP	53	Expressed	1.05147	0	0	1	Intracellular Protein Traffic
	9329	GTF3C4	NM_012204	GARP	60	Expressed	1.14117	0	0	1	Transcription & Chromatin-related
	5652	PRSS8	NM_002773	GARP	61	Expressed	0.691051	0	0	1	Enzymatic or Catalytic activity
	7701	ZNF142	XM_376172	GARP	76	Expressed	0.929764	0	0	1	Transcription & Chromatin-related
	83733	SLC25A18	NM_031481	GARP	91	Expression below threshold	#N/A	0	0	1	Mitochondrial organization
	1841	DTYMK	NM_012145	Yeast ortholog	92	Expressed	1.24519	0	0	1	Enzymatic or Catalytic activity
	9088	PKMYT1	NM_004203	Yeast ortholog	99	Expressed	1.21668	0	0	1	Cell cycle and Mitosis
	8651	SOCS1	NM_003745	GARP	164	Expressed	1.17702	0	0	1	Signal transduction
	55234	SMU1	NM_018225	GARP	171	Expressed	0.991222	0	0	1	Unknown
	10730	YME1L1	NM_014263	Yeast ortholog	236	Expressed	0.872508	0	0	1	Mitochondrial organization
	4172	MCM3	NM_002388	Yeast ortholog	282	Expressed	1.23009	0	0	1	DDR pathways & NA metabolism
	2647	BLOC1S1	NM_001487	GARP	290	Expressed	1.18969	0	0	1	Transport
	4796	TONSL	NM_013432	GARP	371	Expressed	1.12057	0	0	1	Miscellaneous
	9416	DDX23	NM_004818	GARP	375	Expressed	1.12104	0	0	1	RNA processing
	6431	SFRS6	NM_006275	Yeast ortholog	466	Expressed	1.06215	0	0	1	Ribosome biogenesis & translation
	6595	SMARCA2	NM_003070	GARP	487	Expressed	1.04617	0	0	1	Transcription & Chromatin-related
	4188	MDFI	NM_005586	GARP	509	Expressed	0.799955	0	0	1	Signal transduction
	56953	NT5M	NM_020201	GARP	521	Expressed	0.874467	0	0	1	DDR pathways & NA metabolism
	4117	MAK	NM_005906	GARP	543	Expression below threshold	#N/A	0	0	1	Developmental process
	54821	ERCC6L	XM_372231	GARP	678	Expressed	1.97246	0	0	1	Cell cycle and Mitosis
	6240	RRM1	NM_001033	GARP	1285	Expressed	1.45084	0	0	1	DDR pathways & NA metabolism
	150465	TTL	NM_153712	GARP	1291	Expressed	0.963784	0	0	1	Cytoskeleton
	56154	TEX15	NM_031271	SHARP	15489	Expression below threshold	#N/A	0	0	1	Unknown
	8774	NAPG	NM_003826	GARP	4	Expressed	1.15237	0	0	0	Intracellular Protein Traffic
	5690	PSMB2	NM_002794	GARP	6	Expressed	1.19189	0	0	0	Cell cycle and Mitosis
	22818	COPZ1	NM_016057	GARP	7	Expressed	1.08376	0	0	0	Intracellular Protein Traffic
	4902	NRTN	#N/A	GARP	8	no si	0.911754	0	0	0	Cell adhesion and communication
	6011	GRK1	NM_002929	GARP	9	Expression below threshold	#N/A	0	0	0	Protein modification
	6810	STX4	NM_004604	GARP	10	Expressed	0.758977	0	0	0	Intracellular Protein Traffic
	375260	WASH2P	NM_198943	GARP	12	no si	0.800926	0	0	0	Cytoskeleton
	8666	EIF3G	NM_003755	GARP	13	Expressed	0.655949	0	0	0	Ribosome biogenesis & translation
	10858	CYP46A1	NM_006668	GARP	14	Expressed	1.03438	0	0	0	Metabolism
	7314	UBB	NM_018955	GARP	15	Expressed	0.922413	0	0	0	Protein modification
	4636	MYL5	NM_002477	GARP	16	Expression below threshold	#N/A	0	0	0	Ion regulation
	6878	TAF6	NM_005641	GARP	17	Expressed	1.15379	0	0	0	Transcription & Chromatin-related
	1893	ECM1	NM_004425	GARP	18	Expressed	1.25056	0	0	0	Cell adhesion and communication
	8175	SF3A2	NM_007165	GARP	19	Expressed	1.18278	0	0	0	RNA processing
	11073	TOPBP1	NM_007027	Yeast ortholog	21	Expressed	1.14194	0	0	0	DDR pathways & NA metabolism
	558	AXL	NM_001699	GARP	23	Expressed	0.610103	0	0	0	Signal Transduction
	56521	DNAJC12	NM_021800	GARP	26	Expressed	1.75447	0	0	0	Immune System process
	6143	RPL19	NM_000981	Yeast ortholog	27	Expressed	0.873422	0	0	0	Ribosome biogenesis & translation
	55585	UBE2Q1	NM_017582	GARP	28	Expressed	1.17694	0	0	0	Protein modification
	9409	PEX16	NM_004813	GARP	29	Expressed	1.09877	0	0	0	Intracellular Protein Traffic
	10633	RASL10A	NM_006477	GARP	30	Expressed	1.00267	0	0	0	DDR pathways & NA metabolism
	7291	TWIST1	NM_000474	GARP	31	Expressed	0.673119	0	0	0	Developmental process
	341098	341098	XM_291857	GARP	33	no si	#N/A	0	0	0	Unknown
	51362	CDC40	NM_015891	GARP	34	Expressed	1.03762	0	0	0	RNA processing
	5524	PPP2R4	NM_178001	GARP	37	Expressed	0.833564	0	0	0	Cell cycle and Mitosis
	5984	RFC4	NM_002916	GARP	41	Expressed	0.989986	0	0	0	DDR pathways & NA metabolism
	22938	SNW1	NM_012245	Yeast ortholog	42	Expressed	1.05199	0	0	0	RNA processing
	1316	KLF6	NM_001300	GARP	43	Expressed	0.720242	0	0	0	Transcription & Chromatin-related
	2587	GALR1	NM_001480	GARP	45	Expression below threshold	#N/A	0	0	0	Signal transduction
	391	RHOG	NM_001665	GARP	46	Expressed	1.67148	0	0	0	Signal transduction
	116988	AGAP3	NM_031946	GARP	47	Expressed	0.865282	0	0	0	Signal transduction
	388611	CD164L2	XM_371239	GARP	49	Expressed	1.44945	0	0	0	Cell adhesion and communication
	10055	SAE1	NM_005500	GARP	52	Expressed	0.91926	0	0	0	Protein modification
	10268	RAMP3	NM_005856	GARP	54	Expressed	0.950971	0	0	0	Signal transduction
	8775	NAPA	NM_003827	GARP	55	Expressed	1.13487	0	0	0	Intracellular Protein Traffic
	10713	USP39	NM_006590	GARP	56	Expressed	1.02945	0	0	0	Unknown
	376765	376765	XM_352378	GARP	57	no si	#N/A	0	0	0	Unknown
	5893	RAD52	NM_002879	Yeast ortholog	58	Expressed	0.820316	0	0	0	DDR pathways & NA metabolism
	2962	GTF2F1	NM_002096	GARP	59	Expressed	0.951628	0	0	0	Transcription & Chromatin-related
	57596	BEGAIN	NM_020836	GARP	63	Expression below threshold	#N/A	0	0	0	Intracellular Protein Traffic
	6442	SGCA	NM_000023	GARP	64	Expression below threshold	#N/A	0	0	0	Cytoskeleton
	6726	SRP9	NM_003133	GARP	65	no si	1.30322	0	0	0	Miscellaneous
	55197	RPRD1A	NM_018170	GARP	66	Expressed	0.902413	0	0	0	Unknown
	348	APOE	NM_000041	GARP	67	Expressed	0.852001	0	0	0	Metabolism
	5441	POLR2L	NM_021128	GARP	68	Expressed	1.30033	0	0	0	Transcription & Chromatin-related
	51027	BOLA1	NM_016074	GARP	70	Expressed	0.952688	0	0	0	Miscellaneous
	5464	PPA1	NM_021129	GARP	71	Expressed	1.15673	0	0	0	Enzymatic or Catalytic activity
	3753	KCNE1	NM_000219	GARP	73	Expression below threshold	#N/A	0	0	0	Ion regulation
	8065	CUL5	NM_003478	GARP	74	Expressed	0.842147	0	0	0	Protein modification
	84502	JPH4	NM_032452	GARP	75	Expressed	0.898872	0	0	0	Cell adhesion and communication
	1622	DBI	NM_020548	GARP	77	Expressed	1.76271	0	0	0	Cell adhesion and communication
	4070	TACSTD2	NM_002353	GARP	78	Expressed	1.37715	0	0	0	Signal transduction
	2852	GPER	NM_001505	GARP	79	Expressed	1.07687	0	0	0	Signal transduction
	5861	RAB1A	NM_004161	GARP	80	Expressed	0.952361	0	0	0	Intracellular Protein Traffic
	5094	PCBP2	NM_005016	GARP	81	Expressed	0.886584	0	0	0	RNA processing
	5704	PSMC4	NM_006503	GARP	82	Expressed	1.1956	0	0	0	Cell cycle and Mitosis
	51741	WWOX	NM_016373	GARP	83	Expressed	1.14669	0	0	0	Apoptosis
	6205	RPS11	NM_001015	GARP	84	Expressed	1.01153	0	0	0	Ribosome biogenesis & translation
	4058	LTK	NM_002344	GARP	85	Expression below threshold	#N/A	0	0	0	Signal transduction
	22921	MSRB2	NM_012228	GARP	86	Expressed	1.3547	0	0	0	Protein modification
	2492	FSHR	NM_000145	GARP	87	Expression below threshold	#N/A	0	0	0	Signal transduction
	348654	GEN1	NM_182625	GARP	88	Expressed	1.31548	0	0	0	DDR pathways & NA metabolism
	116085	SLC22A12	NM_144585	GARP	90	Expression below threshold	#N/A	0	0	0	Ion regulation
	387927	387927	XM_370726	GARP	93	no si	#N/A	0	0	0	Unknown
	8459	TPST2	NM_003595	GARP	94	Expressed	1.54989	0	0	0	Intracellular Protein Traffic
	6440	SFTPC	NM_003018	GARP	95	Expression below threshold	#N/A	0	0	0	Cell adhesion and communication
	150291	C22orf27	NM_153044	GARP	96	no si	#N/A	0	0	0	Unknown
	894	CCND2	NM_001759	GARP	97	Expression below threshold	#N/A	0	0	0	Miscellaneous
	9107	MTMR6	NM_004685	GARP	98	Expressed	1.11411	0	0	0	Enzymatic or Catalytic activity
	2815	GP9	NM_000174	GARP	100	Expressed	0.880063	0	0	0	Cell adhesion and communication
	5090	PBX3	NM_006195	GARP	108	Expressed	1.18818	0	0	0	Transcription & Chromatin-related
	54913	RPP25	NM_017793	GARP	112	Expressed	0.948388	0	0	0	RNA processing
	5093	PCBP1	NM_006196	GARP	114	Expressed	1.00676	0	0	0	RNA processing
	8836	GGH	NM_003878	HIGH EXPRESSION	119	Expressed	2.00999	0	0	0	Metabolism
	5411	PNN	NM_002687	GARP	122	Expressed	1.17295	0	0	0	RNA processing
	51495	PTPLAD1	NM_016395	GARP	124	Expressed	1.19823	0	0	0	Signal transduction
	3225	HOXC9	NM_006897	GARP	130	Expressed	1.1245	0	0	0	Transcription & Chromatin-related
	7205	TRIP6	NM_003302	GARP	132	Expressed	0.807399	0	0	0	Cell adhesion and communication
	10395	DLC1	NM_006094	GARP	133	no si	#N/A	0	0	0	Cytoskeleton
	3364	HUS1	NM_004507	GARP	147	Expressed	1.17658	0	0	0	DDR pathways & NA metabolism
	1906	EDN1	NM_001955	GARP	148	Expression below threshold	#N/A	0	0	0	Signal transduction
	1643	DDB2	NM_000107	GARP	151	Expressed	0.912636	0	0	0	DDR pathways & NA metabolism
	55890	GPRC5C	NM_022036	GARP	153	Expressed	0.814917	0	0	0	Mitochondrial organization
	1938	EEF2	NM_001961	GARP	157	Expressed	0.914265	0	0	0	Ribosome biogenesis & translation
	3642	INSM1	NM_002196	GARP	158	Expressed	0.844675	0	0	0	Developmental process
	91039	DPP9	NM_139159	GARP	160	Expressed	0.856239	0	0	0	Miscellaneous
	374291	NDUFS7	NM_024407	Yeast ortholog	163	Expressed	0.863279	0	0	0	Metabolism
	10215	OLIG2	NM_005806	GARP	169	Expression below threshold	#N/A	0	0	0	Developmental process
	23764	MAFF	NM_012323	GARP	170	Expressed	0.905908	0	0	0	Transcription & Chromatin-related
	381	ARF5	NM_001662	GARP	172	Expressed	0.875159	0	0	0	Intracellular Protein Traffic
	6839	SUV39H1	NM_003173	Yeast ortholog	179	Expressed	1.28347	0	0	0	Transcription & Chromatin-related
	285349	ZNF660	NM_173658	Yeast ortholog	182	Expression below threshold	#N/A	0	0	0	Transcription & Chromatin-related
	55311	ZNF444	NM_018337	GARP	185	Expressed	0.856589	0	0	0	Transcription & Chromatin-related
	51066	C3orf32	NM_015931	GARP	186	Expression below threshold	#N/A	0	0	0	Unknown
	6788	STK3	NM_006281	GARP	196	Expressed	0.964355	0	0	0	Signal transduction
	7710	ZNF154	NM_003444	Yeast ortholog	197	Expression below threshold	#N/A	0	0	0	Transcription & Chromatin-related
	23127	GLT25D2	NM_015101	GARP	201	Expression below threshold	#N/A	0	0	0	Intracellular Protein Traffic
	285877	POM121L12	NM_182595	Yeast ortholog	202	Expression below threshold	#N/A	0	0	0	Unknown
	55502	HES6	NM_018645	GARP	205	Expressed	0.901336	0	0	0	Transcription & Chromatin-related
	124602	KIF19	NM_153209	GARP	218	Expression below threshold	#N/A	0	0	0	Cytoskeleton
	4990	SIX6	NM_007374	GARP	221	Expressed	0.927929	0	0	0	Transcription & Chromatin-related
	9700	ESPL1	NM_012291	Yeast ortholog	223	Expressed	1.07164	0	0	0	Cell cycle and Mitosis
	3735	KARS	NM_005548	Yeast ortholog	234	Expressed	1.05303	0	0	0	RNA processing
	10690	FUT9	NM_006581	GARP	245	Expression below threshold	#N/A	0	0	0	Intracellular Protein Traffic
	3855	KRT7	NM_005556	GARP	250	Expressed	0.218401	0	0	0	DDR pathways & NA metabolism
	94233	OPN4	NM_033282	GARP	269	Expression below threshold	#N/A	0	0	0	Signal transduction
	5709	PSMD3	NM_002809	GARP	272	Expressed	1.14422	0	0	0	Cell cycle and Mitosis
	7137	TNNI3	NM_000363	GARP	278	Expressed	0.835892	0	0	0	Cytoskeleton
	58511	DNASE2B	NM_021233	GARP	286	Expression below threshold	#N/A	0	0	0	DDR pathways & NA metabolism
	79894	ZNF672	NM_024836	Yeast ortholog	288	Expressed	1.00571	0	0	0	Transcription & Chromatin-related
	140469	MYO3B	NM_138995	GARP	307	Expression below threshold	#N/A	0	0	0	Cytoskeleton
	4155	MBP	NM_001025098	GARP	308	Expressed	0.700819	0	0	0	Miscellaneous
	3714	JAG2	NM_002226	GARP	309	Expressed	1.0929	0	0	0	Signal transduction
	253714	MMS22L	NM_198468	GARP	311	Expressed	1.14999	0	0	0	DDR pathways & NA metabolism
	64407	RGS18	NM_130782	GARP	327	Expression below threshold	#N/A	0	0	0	Signal transduction
	8337	HIST2H2AA3	NM_003516	Yeast ortholog	328	Expressed	1.38936	0	0	0	Cell cycle and Mitosis
	7491	PLA2G7	#N/A	HIGH EXPRESSION	337	Expressed	2.76907	0	0	0	#N/A
	65243	ZNF643	NM_023070	Yeast ortholog	347	Expression below threshold	#N/A	0	0	0	Transcription & Chromatin-related
	84969	TOX2	NM_032883	GARP	349	Expressed	0.745596	0	0	0	Transcription & Chromatin-related
	151449	GDF7	NM_182828	GARP	361	Expressed	0.807935	0	0	0	Signal transduction
	4851	NOTCH1	NM_017617	GARP	364	Expressed	0.984208	0	0	0	Signal transduction
	27339	PRPF19	NM_014502	GARP	365	Expressed	0.926116	0	0	0	RNA processing
	26959	HBP1	NM_012257	GARP	377	Expressed	0.846859	0	0	0	Transcription & Chromatin-related
	293	SLC25A6	NM_001636	GARP	382	Expressed	1.07486	0	0	0	Transport
	10314	LANCL1	NM_006055	GARP	384	Expressed	1.19643	0	0	0	Unknown
	23762	OSBP2	NM_030758	GARP	389	Expressed	1.29867	0	0	0	Metabolism
	8756	ADAM7	NM_003817	GARP	391	Expression below threshold	#N/A	0	0	0	Enzymatic or Catalytic activity
	27022	FOXD3	NM_012183	GARP	397	Expression below threshold	#N/A	0	0	0	Developmental process
	284827	KRTAP13-4	NM_181600	GARP	402	no si	#N/A	0	0	0	Developmental process
	23466	CBX6	NM_014292	HIGH EXPRESSION	448	Expressed	2.0162	0	0	0	Transcription & Chromatin-related
	9550	ATP6V1G1	NM_004888	Yeast ortholog	450	Expressed	1.01654	0	0	0	Metabolism
	6655	SOS2	NM_006939	GARP	484	Expressed	0.701735	0	0	0	Signal transduction
	55038	CDCA4	NM_145701	Yeast ortholog	495	Expressed	1.20743	0	0	0	Cell cycle and Mitosis
	57018	CCNL1	NM_020307	GARP	531	Expressed	0.840692	0	0	0	DDR pathways & NA metabolism
	23246	BOP1	NM_015201	GARP	546	Expressed	0.98989	0	0	0	RNA processing
	9488	PIGB	NM_004855	GARP	549	Expressed	0.954101	0	0	0	Enzymatic or Catalytic activity
	90199	WFDC8	NM_130896	GARP	567	Expression below threshold	#N/A	0	0	0	Cell adhesion and communication
	29985	SLC39A3	NM_144564	Yeast ortholog	581	Expressed	0.952402	0	0	0	Transport
	55576	STAB2	NM_017564	GARP	590	Expression below threshold	#N/A	0	0	0	Signal transduction
	5932	RBBP8	NM_002894	Yeast ortholog	594	Expressed	0.530376	0	0	0	DDR pathways & NA metabolism
	668	FOXL2	NM_023067	GARP	604	Expression below threshold	#N/A	0	0	0	DDR pathways & NA metabolism
	3104	ZBTB48	NM_005341	GARP	619	Expressed	1.00404	0	0	0	Transcription & Chromatin-related
	114026	ZIM3	NM_052882	Yeast ortholog	628	Expression below threshold	#N/A	0	0	0	Transcription & Chromatin-related
	90353	CTU1	NM_145232	Yeast ortholog	636	Expressed	0.82542	0	0	0	RNA processing
	51270	TFDP3	NM_016521	Yeast ortholog	660	Expression below threshold	#N/A	0	0	0	Transcription & Chromatin-related
	399	RHOH	NM_004310	GARP	684	Expression below threshold	#N/A	0	0	0	Signal transduction
	5579	PRKCB	NM_002738	GARP	716	Expression below threshold	#N/A	0	0	0	Signal transduction
	1642	DDB1	NM_001923	SHARP	2248	Expressed	1.04704	0	0	0	DDR pathways & NA metabolism
	6117	RPA1	NM_002945	SHARP	2987	Expressed	1.07936	0	0	0	DDR pathways & NA metabolism
	64210	MMS19	NM_022362	SHARP	4721	Expressed	1.19232	0	0	0	Transcription & Chromatin-related
	2189	FANCG	NM_004629	SHARP	9321	Expressed	1.13259	0	0	0	DDR pathways & NA metabolism
	7486	WRN	NM_000553	SHARP	10485	Expressed	0.911378	0	0	0	DDR pathways & NA metabolism
	6749	SSRP1	NM_003146	SHARP	13378	Expressed	0.99624	0	0	0	DDR pathways & NA metabolism
	6188	RPS3	NM_001005	SHARP	15044	Expressed	1.05247	0	0	0	Ribosome biogenesis & translation
	6421	SFPQ	NM_005066	SHARP	15222	Expressed	1.17375	0	0	0	RNA processing

## Sheet: MUS81validation
Supplementary Table 4	Gene.ID	human gene	refseq	Reason for Selection	Rank in primary screen	Expression	Expression fold change	95% Confidence Interval (P<0.05)	80% Confidence Interval (P<0.2)	68% Confidence Interval (P<0.32)
	7840	ALMS1	NM_015120	GARP	107	Expressed	1.17942	1	1	1
	7486	WRN	NM_000553	Yeast ortholog	76	Expressed	1.31833	1	1	1
	1387	CREBBP	NM_004380	GARP	680	Expressed	1.21714	1	1	1
	23316	CUX2	XM_027045	GARP	339	Expression below threshold	#N/A	1	1	1
	80003	PCNXL2	NM_014801	GARP	39	Expressed	1.31494	1	1	1
	3009	HIST1H1B	NM_005322	Yeast ortholog	421	Expression below threshold	#N/A	1	1	1
	4188	MDFI	NM_005586	GARP	392	Expressed	0.818079	1	1	1
	6421	SFPQ	NM_005066	SHARP	15449	Expressed	0.837343	1	1	1
	6188	RPS3	NM_001005	SHARP	4665	Expressed	0.887421	1	1	1
	55095	SAMD4B	XM_290820	GARP	32	Expressed	1.0197	0	1	1
	26499	PLEK2	NM_016445	GARP	411	Expressed	0.836809	0	1	1
	9416	DDX23	NM_004818	GARP	82	Expressed	0.9453	0	1	1
	2005	ELK4	NM_001973	GARP	34	Expressed	1.31247	0	1	1
	55755	CDK5RAP2	NM_018249	GARP	270	Expressed	1.11091	0	1	1
	158358	KIAA2026	XM_088551	GARP	28	Expressed	1.07181	0	1	1
	331	XIAP	NM_001167	SHARP	10414	Expressed	1.19016	0	1	1
	51728	POLR3K	NM_016310	GARP	511	Expressed	0.78933	0	1	1
	29083	GTPBP8	NM_138485	GARP	423	Expressed	0.962478	0	1	1
	5981	RFC1	NM_002913	GARP	81	Expressed	1.13986	0	1	1
	7701	ZNF142	XM_376172	GARP	13	Expressed	1.04828	0	1	1
	3418	IDH2	NM_002168	GARP	46	Expressed	0.650612	0	1	1
	245812	CNPY4	NM_152755	GARP	136	Expression below threshold	#N/A	0	1	1
	140467	ZNF358	NM_018083	GARP	427	Expressed	1.28616	0	1	1
	2177	FANCD2	NM_033084	GARP	88	Expressed	1.05005	0	1	1
	56931	DUS3L	NM_020175	GARP	7	Expressed	0.915285	0	1	1
	8805	TRIM24	NM_003852	GARP	38	Expressed	1.06373	0	1	1
	22938	SNW1	NM_012245	GARP	12	Expressed	1.01378	0	1	1
	50945	TBX22	NM_016954	GARP	313	Expression below threshold	#N/A	0	1	1
	673	BRAF	NM_004333	GARP	229	Expressed	1.12092	0	1	1
	7565	ZNF17	NM_006959	GARP	326	Expressed	1.28075	0	1	1
	56154	TEX15	NM_031271	SHARP	6764	Expression below threshold	#N/A	0	1	1
	5579	PRKCB	NM_002738	GARP	93	Expression below threshold	#N/A	0	1	1
	54617	INO80	NM_032196	GARP	336	Expressed	1.21902	0	1	1
	5441	POLR2L	NM_021128	GARP	111	Expressed	0.980616	0	1	1
	140890	SFRS12	NM_139168	GARP	265	Expressed	1.2678	0	1	1
	2647	BLOC1S1	NM_001487	GARP	450	Expressed	0.886161	0	1	1
	84928	TMEM209	NM_032842	GARP	75	Expressed	1.07185	0	1	1
	220001	VWCE	NM_152718	GARP	171	Expressed	1.06236	0	1	1
	7189	TRAF6	NM_004620	GARP	480	Expressed	1.28545	0	1	1
	10574	CCT7	NM_006429	GARP	77	Expressed	0.910345	0	1	1
	65980	BRD9	NM_023924	GARP	54	Expressed	0.981766	0	1	1
	4189	DNAJB9	NM_012328	GARP	72	Expressed	1.67132	0	1	1
	4155	MBP	NM_001025098	GARP	30	Expressed	0.989164	0	1	1
	222255	ATXN7L1	NM_152749	GARP	44	Expressed	0.958307	0	1	1
	6491	STIL	NM_003035	GARP	420	Expressed	1.1543	0	1	1
	51106	TFB1M	NM_016020	GARP	311	Expressed	1.06348	0	1	1
	7415	VCP	NM_007126	SHARP	15247	Expressed	0.87697	0	1	1
	5425	POLD2	NM_006230	SHARP	1709	Expressed	1.0028	0	1	1
	7711	ZNF155	NM_003445	GARP	37	Expression below threshold	#N/A	0	1	1
	4058	LTK	NM_002344	GARP	65	Expressed	0.946662	0	1	1
	9488	PIGB	NM_004855	GARP	3	Expressed	1.16718	0	1	1
	8175	SF3A2	NM_007165	GARP	159	Expressed	0.989681	0	1	1
	6387	CXCL12	NM_000609	GARP	225	Expression below threshold	#N/A	0	1	1
	10267	RAMP1	NM_005855	GARP	637	Expressed	0.622318	0	1	1
	339318	ZNF181	NM_001029997	GARP	274	Expressed	1.24756	0	1	1
	26045	LRRTM2	NM_015564	GARP	24	Expression below threshold	#N/A	0	1	1
	3119	HLA-DQB1	NM_002123	GARP	42	Expression below threshold	#N/A	0	1	1
	23180	RFTN1	NM_015150	GARP	371	Expressed	1.05355	0	1	1
	84838	ZNF496	NM_032752	GARP	482	Expressed	0.987842	0	1	1
	23633	KPNA6	NM_012316	GARP	781	Expressed	0.850722	0	1	1
	8914	TIMELESS	NM_003920	GARP	303	Expressed	0.658073	0	1	1
	8317	CDC7	NM_003503	GARP	173	Expressed	1.29803	0	0	1
	9793	CKAP5	NM_014756	GARP	56	Expressed	1.00333	0	0	1
	391	RHOG	NM_001665	GARP	269	Expressed	1.69074	0	0	1
	57128	LYRM4	NM_020408	GARP	100	Expressed	0.759053	0	0	1
	51639	51639	NM_016047	GARP	6	Expressed	0.782333	0	0	1
	6173	RPL36A	NM_021029	GARP	89	Expressed	1.06455	0	0	1
	51061	TXNDC11	NM_015914	GARP	292	Expressed	0.793394	0	0	1
	9640	ZNF592	NM_014630	GARP	2	Expressed	1.01144	0	0	1
	5423	POLB	NM_002690	GARP	369	Expressed	0.851427	0	0	1
	6942	TCF20	NM_005650	GARP	333	Expressed	0.801773	0	0	1
	10268	RAMP3	NM_005856	GARP	297	Expressed	0.942267	0	0	1
	283111	OR51V1	NM_001004760	GARP	684	Expression below threshold	#N/A	0	0	1
	10036	CHAF1A	NM_005483	GARP	597	Expressed	0.964712	0	0	1
	9970	NR1I3	NM_005122	GARP	293	Expression below threshold	#N/A	0	0	1
	55761	TTC17	NM_018259	GARP	504	Expressed	1.01894	0	0	1
	7718	ZNF165	NM_003447	SHARP	1034	Expressed	0.81008	0	0	1
	7675	ZNF121	NM_001008727	GARP	354	Expressed	1.23367	0	0	1
	8570	KHSRP	NM_003685	GARP	151	Expressed	1.03413	0	0	1
	1410	CRYAB	NM_001885	GARP	741	Expression below threshold	#N/A	0	0	1
	11073	TOPBP1	NM_007027	Yeast ortholog	570	Expressed	1.08282	0	0	1
	7477	WNT7B	NM_058238	GARP	466	Expressed	0.881666	0	0	1
	3753	KCNE1	NM_000219	GARP	27	Expression below threshold	#N/A	0	0	1
	166815	TIGD2	NM_145715	GARP	386	Expressed	1.24229	0	0	1
	1973	EIF4A1	NM_001416	GARP	84	Expressed	0.964839	0	0	1
	253714	C6orf167	NM_198468	GARP	704	Expressed	1.38953	0	0	1
	6860	SYT4	NM_020783	GARP	260	Expression below threshold	#N/A	0	0	1
	85481	PSKH2	NM_033126	GARP	94	Expression below threshold	#N/A	0	0	1
	6839	SUV39H1	NM_003173	GARP	563	Expressed	1.07985	0	0	1
	3209	HOXA13	NM_000522	GARP	51	Expressed	0.951786	0	0	1
	8891	EIF2B3	NM_020365	GARP	61	Expressed	0.697209	0	0	1
	203068	TUBB	NM_178014	GARP	351	Expressed	1.04039	0	0	1
	7398	USP1	NM_003368	GARP	116	Expressed	1.30218	0	0	1
	5893	RAD52	NM_002879	SHARP	4300	Expressed	1.004	0	0	1
	1316	KLF6	NM_001300	GARP	234	Expressed	0.657798	0	0	1
	91452	ACBD5	NM_145698	GARP	64	Expressed	1.05734	0	0	0
	8725	C19orf2	NM_003796	GARP	607	Expressed	0.936934	0	0	0
	124989	C17orf57	NM_152347	GARP	70	Expression below threshold	#N/A	0	0	0
	10690	FUT9	NM_006581	GARP	58	Expression below threshold	#N/A	0	0	0
	90957	DHX57	NM_144995	GARP	63	Expressed	1.23369	0	0	0
	5073	PARN	NM_002582	GARP	47	Expressed	1.02607	0	0	0
	51495	PTPLAD1	NM_016395	GARP	86	Expressed	0.991493	0	0	0
	57018	CCNL1	NM_020307	GARP	240	Expressed	0.932143	0	0	0
	25929	GEMIN5	NM_015465	GARP	9	Expressed	0.657677	0	0	0
	23673	STX12	NM_177424	GARP	381	Expressed	0.983801	0	0	0
	4437	MSH3	NM_002439	GARP	323	Expressed	1.1435	0	0	0
	80325	ABTB1	NM_172027	GARP	57	Expressed	1.02719	0	0	0
	6117	RPA1	NM_002945	SHARP	5098	Expressed	1.04062	0	0	0
	2117	ETV3	NM_005240	GARP	110	Expressed	0.99116	0	0	0
	4515	MTCP1	NM_014221	GARP	25	Expression below threshold	#N/A	0	0	0
	22818	COPZ1	NM_016057	GARP	109	Expressed	1.12213	0	0	0
	862	RUNX1T1	NM_004349	GARP	40	Expression below threshold	#N/A	0	0	0
	8241	RBM10	NM_005676	GARP	445	Expressed	1.04175	0	0	0
	339175	METTL2A	NM_181725	GARP	128	Expressed	1.17752	0	0	0
	84570	COL25A1	NM_032518	GARP	23	Expression below threshold	#N/A	0	0	0
	3643	INSR	NM_000208	GARP	338	Expressed	0.777578	0	0	0
	23352	UBR4	NM_020765	GARP	79	Expressed	0.863028	0	0	0
	79369	B3GNT4	NM_030765	GARP	41	Expressed	1.06123	0	0	0
	2646	GCKR	NM_001486	GARP	227	Expression below threshold	#N/A	0	0	0
	95681	TSGA14	NM_018718	GARP	55	Expressed	0.999878	0	0	0
	3104	ZBTB48	NM_005341	GARP	78	Expressed	1.04487	0	0	0
	3664	IRF6	NM_006147	GARP	301	Expressed	0.7241	0	0	0
	285877	POM121L12	NM_182595	GARP	498	Expression below threshold	#N/A	0	0	0
	2104	ESRRG	NM_206595	GARP	126	Expression below threshold	#N/A	0	0	0
	9669	EIF5B	NM_015904	GARP	85	Expressed	1.08209	0	0	0
	23246	BOP1	NM_015201	Yeast ortholog	487	Expressed	1.05714	0	0	0
	140836	BANF2	NM_178477	GARP	131	Expression below threshold	#N/A	0	0	0
	84527	ZNF559	NM_032497	GARP	439	Expressed	1.12046	0	0	0
	26205	GMEB2	NM_012384	GARP	257	Expressed	0.981649	0	0	0
	162239	ZFP1	NM_153688	GARP	251	Expressed	1.34587	0	0	0
	9815	GIT2	NM_057169	GARP	585	Expressed	1.0295	0	0	0
	399	RHOH	NM_004310	GARP	74	Expression below threshold	#N/A	0	0	0
	51605	TRMT6	NM_015939	GARP	26	Expressed	1.29227	0	0	0
	439996	IFIT1L	NM_001010987	GARP	29	Expression below threshold	#N/A	0	0	0
	10923	SUB1	NM_006713	GARP	216	Expressed	1.08477	0	0	0
	80709	AKNA	NM_030767	GARP	170	Expressed	0.985692	0	0	0
	1388	ATF6B	NM_004381	GARP	113	Expressed	0.875145	0	0	0
	9002	F2RL3	NM_003950	GARP	5	Expressed	0.960077	0	0	0
	7137	TNNI3	NM_000363	GARP	52	Expressed	0.877551	0	0	0
	55234	SMU1	NM_018225	GARP	268	Expressed	1.12676	0	0	0
	4722	NDUFS3	NM_004551	GARP	68	Expressed	1.10153	0	0	0
	5455	POU3F3	NM_006236	GARP	302	Expressed	0.896177	0	0	0
	5530	PPP3CA	NM_000944	GARP	36	Expressed	0.891138	0	0	0
	317649	EIF4E3	NM_173359	GARP	182	Expressed	0.890565	0	0	0
	6431	SFRS6	NM_006275	GARP	215	Expressed	1.07135	0	0	0
	6442	SGCA	NM_000023	GARP	671	Expressed	0.992745	0	0	0
	4601	MXI1	NM_005962	GARP	194	Expressed	1.09893	0	0	0
	3336	HSPE1	NM_002157	GARP	43	Expressed	0.900756	0	0	0
	65983	GRAMD3	NM_023927	GARP	90	Expressed	0.683579	0	0	0
	51065	RPS27L	NM_015920	GARP	486	Expressed	1.14764	0	0	0
	5424	POLD1	NM_002691	SHARP	14567	Expressed	0.730845	0	0	0
	6595	SMARCA2	NM_003070	GARP	312	Expressed	1.17783	0	0	0
	57475	PLEKHH1	NM_020715	GARP	22	Expressed	0.734381	0	0	0
	147741	ZNF560	NM_152476	GARP	264	Expression below threshold	#N/A	0	0	0
	4174	MCM5	NM_006739	GARP	510	Expressed	0.808435	0	0	0
	79587	CARS2	NM_024537	GARP	53	Expressed	1.17499	0	0	0
	11026	LILRA3	NM_006865	GARP	687	Expression below threshold	#N/A	0	0	0
	6829	SUPT5H	NM_003169	GARP	708	Expressed	1.06713	0	0	0
	1938	EEF2	NM_001961	GARP	69	Expressed	0.792883	0	0	0
	7692	ZNF133	NM_003434	GARP	98	Expressed	1.07184	0	0	0
	5383	PMS2L5	NM_174930	GARP	205	Expressed	1.31741	0	0	0
	4784	NFIX	NM_002501	GARP	401	Expressed	1.29496	0	0	0
	57599	WDR48	NM_020839	GARP	1	Expressed	0.94868	0	0	0
	668	FOXL2	NM_023067	GARP	279	Expression below threshold	#N/A	0	0	0
	51062	ATL1	NM_015915	GARP	15	Expressed	0.970133	0	0	0
	1642	DDB1	NM_001923	GARP	19	Expressed	0.831279	0	0	0
	146542	ZNF688	NM_145271	GARP	287	Expressed	0.977035	0	0	0
	2151	F2RL2	NM_004101	GARP	80	Expression below threshold	#N/A	0	0	0
	10730	YME1L1	NM_014263	GARP	8	Expressed	1.04407	0	0	0
	9329	GTF3C4	NM_012204	GARP	430	Expressed	0.881447	0	0	0
	10314	LANCL1	NM_006055	GARP	92	Expressed	0.955386	0	0	0
	148170	CDC42EP5	NM_145057	GARP	628	Expressed	0.951083	0	0	0
	5036	PA2G4	NM_006191	GARP	130	Expressed	1.05801	0	0	0
	27316	RBMX	NM_002139	GARP	20	Expressed	0.995325	0	0	0
	9700	ESPL1	NM_012291	GARP	137	Expressed	0.905696	0	0	0
	1282	COL4A1	NM_001845	GARP	17	Expression below threshold	#N/A	0	0	0
	55313	CPPED1	NM_018340	GARP	4	Expressed	1.23578	0	0	0
	124602	KIF19	NM_153209	GARP	350	Expressed	1.05832	0	0	0
	6655	SOS2	NM_006939	GARP	341	Expressed	1.12356	0	0	0
	143689	PIWIL4	NM_152431	GARP	188	Expression below threshold	#N/A	0	0	0
	2070	EYA4	NM_004100	GARP	531	Expression below threshold	#N/A	0	0	0
	64210	MMS19	NM_022362	SHARP	8416	Expressed	0.988163	0	0	0
	8666	EIF3G	NM_003755	GARP	118	Expressed	0.91594	0	0	0
	80020	FOXRED2	NM_024955	GARP	18	Expressed	1.34477	0	0	0
	84446	BRSK1	NM_032430	GARP	235	Expressed	0.880828	0	0	0
	2719	GPC3	NM_004484	HIGH EXPRESSION	359	Expressed	2.13915	0	0	0
	84969	TOX2	NM_032883	GARP	395	Expressed	1.29106	0	0	0
	55224	ETNK2	NM_018208	GARP	48	Expressed	1.14894	0	0	0
	6688	SPI1	NM_003120	GARP	426	Expressed	0.918269	0	0	0
	2587	GALR1	NM_001480	GARP	31	Expression below threshold	#N/A	0	0	0
	5440	POLR2K	NM_005034	SHARP	14701	Expressed	1.15546	0	0	0
	5348	FXYD1	NM_005031	GARP	66	Expressed	0.991311	0	0	0
	151449	GDF7	NM_182828	GARP	243	Expressed	0.823863	0	0	0
	9451	EIF2AK3	NM_004836	GARP	62	Expressed	1.2583	0	0	0
	7291	TWIST1	NM_000474	GARP	535	Expressed	1.19753	0	0	0
	10935	PRDX3	NM_006793	Yeast ortholog	702	Expressed	1.14106	0	0	0
	6810	STX4	NM_004604	GARP	178	Expressed	1.05017	0	0	0
	4882	NPR2	NM_003995	GARP	347	Expressed	0.975459	0	0	0
	56897	WRNIP1	NM_020135	SHARP	5360	Expressed	0.988124	0	0	0
	4913	NTHL1	NM_002528	SHARP	3455	Expressed	0.947053	0	0	0
	64407	RGS18	NM_130782	GARP	16	Expression below threshold	#N/A	0	0	0
	6760	SS18	NM_005637	GARP	337	Expressed	0.997215	0	0	0
	3364	HUS1	NM_004507	GARP	256	Expressed	1.29111	0	0	0
	51027	BOLA1	NM_016074	GARP	83	Expressed	0.989321	0	0	0
	6205	RPS11	NM_001015	GARP	449	Expressed	0.927163	0	0	0
	3786	KCNQ3	NM_004519	GARP	99	Expression below threshold	#N/A	0	0	0
	11163	NUDT4	NM_019094	GARP	127	Expression below threshold	#N/A	0	0	0
	6663	SOX10	NM_006941	GARP	221	Expressed	0.917906	0	0	0
	11198	SUPT16H	NM_007192	GARP	458	Expressed	1.15178	0	0	0
	89870	TRIM15	NM_033229	GARP	604	Expressed	0.643022	0	0	0
	56938	ARNTL2	NM_020183	GARP	375	Expressed	1.20764	0	0	0
	9785	DHX38	NM_014003	GARP	10	Expressed	0.654558	0	0	0
	1616	DAXX	NM_001350	GARP	35	Expressed	1.13035	0	0	0
	4869	NPM1	NM_002520	GARP	138	Expression below threshold	#N/A	0	0	0
	468	ATF4	NM_001675	GARP	465	Expressed	0.696329	0	0	0
	57209	ZNF248	NM_021045	GARP	59	Expressed	1.20856	0	0	0
	894	CCND2	NM_001759	GARP	33	Expression below threshold	#N/A	0	0	0
	9519	TBPL1	NM_004865	GARP	167	Expressed	1.43017	0	0	0
	80067	DCAF17	NM_025000	GARP	185	Expressed	1.155	0	0	0
	58511	DNASE2B	NM_021233	GARP	60	Expression below threshold	#N/A	0	0	0
	51066	C3orf32	NM_015931	GARP	96	Expression below threshold	#N/A	0	0	0
	7205	TRIP6	NM_003302	GARP	573	Expressed	0.974253	0	0	0
	27022	FOXD3	NM_012183	GARP	335	Expressed	1.1634	0	0	0
	5510	PPP1R7	NM_002712	GARP	316	Expressed	1.03609	0	0	0
	10430	TMEM147	NM_006326	GARP	73	Expressed	0.967806	0	0	0
	217	ALDH2	NM_000690	GARP	95	Expressed	0.863273	0	0	0
	4084	MXD1	NM_002357	GARP	21	Expressed	0.971086	0	0	0
	66005	CHID1	NM_023947	GARP	91	Expressed	1.26901	0	0	0
	148979	GLIS1	NM_147193	GARP	210	Expressed	0.912569	0	0	0
	27434	POLM	NM_013284	GARP	418	Expressed	0.833422	0	0	0
	1054	CEBPG	NM_001806	GARP	299	Expressed	1.09953	0	0	0
	5111	PCNA	NM_002592	Yeast ortholog	11	Expressed	0.515157	0	0	0
	5792	PTPRF	NM_002840	GARP	87	Expressed	0.84593	0	0	0
	55279	ZNF654	NM_018293	GARP	507	Expressed	1.0007	0	0	0
	5704	PSMC4	NM_006503	GARP	271	Expressed	1.27848	0	0	0
	388611	CD164L2	XM_371239	GARP	735	Expressed	0.591638	0	0	0
	120863	DEPDC4	NM_152317	HIGH EXPRESSION	377	Expressed	2.0496	0	0	0
	55750	AGK	NM_018238	GARP	284	Expressed	0.94139	0	0	0
	30833	NT5C	NM_014595	GARP	473	Expressed	0.848938	0	0	0
	79831	JMJD5	NM_024773	GARP	45	Expressed	1.05413	0	0	0
	1073	CFL2	NM_021914	GARP	97	Expressed	1.3251	0	0	0
	1643	DDB2	NM_000107	GARP	474	Expressed	0.977161	0	0	0
	2067	ERCC1	NM_001983	SHARP	3224	Expressed	0.808484	0	0	0
	9898	UBAP2L	NM_014847	GARP	349	Expressed	1.08301	0	0	0
	25820	ARIH1	NM_005744	GARP	67	Expressed	1.1048	0	0	0
	8329	HIST1H2AI	NM_003509	GARP	393	Expressed	1.00756	0	0	0
	546	ATRX	NM_000489	GARP	658	Expressed	1.00286	0	0	0
	348840	348840	NM_182631	GARP	14	no si	#N/A	0	0	0
	391013	PLA2G2C	XM_372769	GARP	49	no si	1.17258	0	0	0
	388132	RPL17P5	NM_001007539	GARP	71	no si	#N/A	0	0	0
	375260	WASH2P	NM_198943	GARP	237	no si	0.79086	0	0	0
	388165	UBE2Q2P1	NM_207382	GARP	283	no si	#N/A	0	0	0
	81488	GRINL1A	NM_015532	GARP	348	no si	#N/A	0	0	0
	6726	SRP9	NM_003133	GARP	534	no si	1.20921	0	0	0
	402679	402679	XM_380022	GARP	655	no si	#N/A	0	0	0
	4902	NRTN	#N/A	GARP	694	no si	0.8445	0	0	0

## Sheet: PTENvalidation
Supplementary Table 4	Gene.ID	human gene	Refseq	Reason for Selection	Rank in primary screen	Expression	Expression fold change	95% Confidence Interval (P<0.05)	80% Confidence Interval (P<0.2)	68% Confidence Interval (P<0.32)
	9770	RASSF2	NM_014737	HIGH EXPRESSION	103	Expressed	1.98224	1	1	1
	197342	EME2	XM_496110	GARP	68	Expressed	0.950387	1	1	1
	9897	KIAA0196	NM_014846	GARP	91	Expressed	0.941387	1	1	1
	4117	MAK	NM_005906	Yeast ortholog	62	Expression below threshold	#N/A	1	1	1
	55502	HES6	NM_018645	GARP	221	Expressed	0.93021	1	1	1
	6839	SUV39H1	NM_003173	GARP	200	Expressed	0.885954	1	1	1
	2852	GPER	NM_001505	GARP	211	Expressed	1.05716	1	1	1
	4987	OPRL1	NM_000913	GARP	27	Expressed	1.0585	1	1	1
	23556	PIGN	NM_012327	GARP	765	Expressed	0.903118	1	1	1
	7321	UBE2D1	NM_003338	GARP	552	Expressed	0.977937	1	1	1
	5090	PBX3	NM_006195	GARP	84	Expressed	0.960598	1	1	1
	206358	SLC36A1	NM_078483	GARP	12	Expressed	1.24858	1	1	1
	2646	GCKR	NM_001486	GARP	45	Expression below threshold	#N/A	1	1	1
	6011	GRK1	NM_002929	GARP	723	Expression below threshold	#N/A	1	1	1
	63897	HEATR6	NM_022070	GARP	40	Expressed	0.889884	1	1	1
	1727	CYB5R3	NM_007326	GARP	37	Expressed	1.18881	1	1	1
	51061	TXNDC11	NM_015914	GARP	15	Expressed	1.02716	1	1	1
	64135	IFIH1	NM_022168	GARP	184	Expressed	1.34848	1	1	1
	26233	FBXL6	NM_012162	GARP	59	Expressed	1.00909	1	1	1
	4851	NOTCH1	NM_017617	GARP	115	Expressed	1.09054	1	1	1
	51066	C3orf32	NM_015931	GARP	147	Expression below threshold	#N/A	1	1	1
	148170	CDC42EP5	NM_145057	GARP	20	Expressed	0.981246	1	1	1
	338596	ST8SIA6	XM_291725	GARP	39	Expressed	0.882114	1	1	1
	7056	THBD	NM_000361	GARP	30	Expressed	1.05673	0	1	1
	10730	YME1L1	NM_014263	GARP	224	Expressed	0.964083	0	1	1
	51412	ACTL6B	NM_016188	GARP	16	Expression below threshold	#N/A	0	1	1
	293	SLC25A6	NM_001636	Yeast ortholog	31	Expressed	0.823517	0	1	1
	7565	ZNF17	NM_006959	GARP	279	Expression below threshold	#N/A	0	1	1
	388585	HES5	XM_371215	GARP	23	Expressed	1.03697	0	1	1
	4084	MXD1	NM_002357	GARP	598	Expressed	0.754616	0	1	1
	5690	PSMB2	NM_002794	GARP	385	Expressed	1.12699	0	1	1
	2026	ENO2	NM_001975	HIGH EXPRESSION	246	Expressed	2.45593	0	1	1
	340980	OR52B6	NM_001005162	GARP	248	Expression below threshold	#N/A	0	1	1
	23762	OSBP2	NM_030758	GARP	14	Expressed	1.0923	0	1	1
	79587	CARS2	NM_024537	GARP	269	Expressed	1.1916	0	1	1
	8651	SOCS1	NM_003745	GARP	74	Expressed	1.19629	0	1	1
	81603	TRIM8	NM_030912	GARP	88	Expressed	1.01356	0	1	1
	2647	BLOC1S1	NM_001487	GARP	76	Expressed	1.11632	0	1	1
	862	RUNX1T1	NM_004349	GARP	623	Expression below threshold	#N/A	0	1	1
	23180	RFTN1	NM_015150	GARP	95	Expressed	0.846161	0	1	1
	2769	GNA15	NM_002068	GARP	220	Expression below threshold	#N/A	0	1	1
	9898	UBAP2L	NM_014847	GARP	53	Expressed	1.09765	0	1	1
	8805	TRIM24	NM_003852	GARP	743	Expressed	0.990782	0	1	1
	58495	OVOL2	NM_021220	GARP	586	Expression below threshold	#N/A	0	1	1
	8613	PPAP2B	NM_003713	GARP	747	Expressed	1.35372	0	1	1
	64427	TTC31	NM_022492	GARP	146	Expressed	0.850843	0	1	1
	3993	LLGL2	NM_004524	Yeast ortholog	32	Expressed	0.8574	0	1	1
	84264	HAGHL	NM_032304	GARP	73	Expressed	1.0012	0	1	1
	9088	PKMYT1	NM_004203	GARP	535	Expressed	0.804758	0	1	1
	629	CFB	NM_001710	HIGH EXPRESSION	299	Expressed	2.17889	0	1	1
	27434	POLM	NM_013284	GARP	326	Expressed	0.871488	0	1	1
	7846	TUBA1A	NM_006009	Yeast ortholog	66	Expressed	1.47787	0	1	1
	57678	GPAM	NM_020918	GARP	44	Expressed	0.983177	0	0	1
	221	ALDH3B1	NM_000694	GARP	85	Expressed	0.988048	0	0	1
	10633	RASL10A	NM_006477	GARP	1	Expression below threshold	#N/A	0	0	1
	84502	JPH4	NM_032452	GARP	734	Expressed	0.972397	0	0	1
	5348	FXYD1	NM_005031	GARP	235	Expressed	1.16457	0	0	1
	55313	CPPED1	NM_018340	GARP	22	Expressed	1.35023	0	0	1
	140469	MYO3B	NM_138995	GARP	446	Expression below threshold	#N/A	0	0	1
	381	ARF5	NM_001662	GARP	77	Expressed	1.15233	0	0	1
	4058	LTK	NM_002344	GARP	55	Expressed	1.09542	0	0	1
	5455	POU3F3	NM_006236	GARP	692	Expressed	1.01614	0	0	1
	51027	BOLA1	NM_016074	GARP	69	Expressed	0.944806	0	0	1
	4608	MYBPH	NM_004997	GARP	36	Expressed	1.02297	0	0	1
	158358	KIAA2026	XM_088551	GARP	34	Expressed	1.06426	0	0	1
	55320	C14orf106	NM_018353	GARP	614	Expressed	0.75053	0	0	1
	1052	CEBPD	NM_005195	GARP	26	Expressed	0.837575	0	0	1
	1282	COL4A1	NM_001845	GARP	83	Expression below threshold	#N/A	0	0	0
	80824	DUSP16	NM_030640	GARP	93	Expressed	0.972356	0	0	0
	1054	CEBPG	NM_001806	GARP	175	Expressed	0.634881	0	0	0
	29083	GTPBP8	NM_138485	GARP	9	Expressed	0.99889	0	0	0
	26716	OR2H1	NM_030883	GARP	559	Expression below threshold	#N/A	0	0	0
	30833	NT5C	NM_014595	GARP	99	Expressed	0.81963	0	0	0
	148979	GLIS1	NM_147193	GARP	645	Expressed	0.99295	0	0	0
	30848	CTAG2	NM_020994	GARP	61	Expressed	0.954884	0	0	0
	54913	RPP25	NM_017793	GARP	56	Expressed	0.874291	0	0	0
	6391	SDHC	NM_003001	GARP	92	Expressed	1.12356	0	0	0
	55197	RPRD1A	NM_018170	Yeast ortholog	158	Expressed	0.988238	0	0	0
	9868	TOMM70A	NM_014820	GARP	8	Expressed	1.0002	0	0	0
	8241	RBM10	NM_005676	GARP	7	Expressed	0.903972	0	0	0
	9107	MTMR6	NM_004685	GARP	298	Expressed	0.848966	0	0	0
	6663	SOX10	NM_006941	GARP	589	Expressed	1.02196	0	0	0
	3225	HOXC9	NM_006897	GARP	67	Expressed	0.923315	0	0	0
	1616	DAXX	NM_001350	GARP	489	Expressed	1.17533	0	0	0
	124602	KIF19	NM_153209	GARP	4	Expressed	1.1449	0	0	0
	84969	TOX2	NM_032883	GARP	51	Expressed	0.879493	0	0	0
	6117	RPA1	NM_002945	GARP	566	Expressed	1.13046	0	0	0
	26959	HBP1	NM_012257	GARP	695	Expressed	0.942693	0	0	0
	1191	CLU	NM_203339	HIGH EXPRESSION	531	Expressed	2.08852	0	0	0
	29799	YPEL1	NM_013313	GARP	100	Expression below threshold	#N/A	0	0	0
	203102	ADAM32	NM_145004	GARP	75	Expressed	1.11144	0	0	0
	55234	SMU1	NM_018225	GARP	33	Expressed	1.09641	0	0	0
	6205	RPS11	NM_001015	GARP	186	Expressed	0.971415	0	0	0
	160622	GRASP	NM_181711	GARP	48	Expression below threshold	#N/A	0	0	0
	3090	HIC1	NM_006497	GARP	97	Expressed	1.02672	0	0	0
	23316	CUX2	XM_027045	GARP	687	Expression below threshold	#N/A	0	0	0
	3641	INSL4	NM_002195	GARP	52	Expression below threshold	#N/A	0	0	0
	10665	C6orf10	NM_006781	GARP	86	Expression below threshold	#N/A	0	0	0
	8341	HIST1H2BN	NM_003520	GARP	50	Expressed	0.974096	0	0	0
	10858	CYP46A1	NM_006668	GARP	303	Expressed	0.997527	0	0	0
	51728	POLR3K	NM_016310	GARP	744	Expressed	0.948339	0	0	0
	140467	ZNF358	NM_018083	GARP	19	Expressed	0.957488	0	0	0
	26036	ZNF451	NM_015555	GARP	29	Expressed	1.05521	0	0	0
	80709	AKNA	NM_030767	GARP	753	Expressed	0.654979	0	0	0
	2815	GP9	NM_000174	GARP	71	Expressed	0.972998	0	0	0
	7477	WNT7B	NM_058238	GARP	6	Expressed	0.970616	0	0	0
	9329	GTF3C4	NM_012204	GARP	596	Expressed	1.08545	0	0	0
	23673	STX12	NM_177424	GARP	63	Expressed	1.25836	0	0	0
	56897	WRNIP1	NM_020135	GARP	379	Expressed	0.99104	0	0	0
	18	ABAT	NM_000663	GARP	11	Expressed	1.12224	0	0	0
	8369	HIST1H4G	NM_003547	GARP	54	Expression below threshold	#N/A	0	0	0
	83855	KLF16	NM_031918	GARP	42	Expressed	0.921694	0	0	0
	5036	PA2G4	NM_006191	GARP	87	Expressed	1.06449	0	0	0
	23246	BOP1	NM_015201	GARP	117	Expressed	0.925179	0	0	0
	1973	EIF4A1	NM_001416	GARP	731	Expressed	0.984266	0	0	0
	23020	SNRNP200	NM_014014	GARP	119	Expressed	1.00836	0	0	0
	3978	LIG1	NM_000234	GARP	82	Expressed	1.00246	0	0	0
	22818	COPZ1	NM_016057	GARP	3	Expressed	1.01344	0	0	0
	412	STS	NM_000351	GARP	17	Expression below threshold	#N/A	0	0	0
	55890	GPRC5C	NM_022036	GARP	543	Expressed	0.824509	0	0	0
	5097	PCDH1	NM_002587	GARP	94	Expressed	0.790179	0	0	0
	5073	PARN	NM_002582	GARP	193	Expressed	0.890258	0	0	0
	57596	BEGAIN	NM_020836	GARP	366	Expressed	1.01213	0	0	0
	6788	STK3	NM_006281	GARP	105	Expressed	0.942892	0	0	0
	5510	PPP1R7	NM_002712	GARP	80	Expressed	1.07942	0	0	0
	5021	OXTR	NM_000916	GARP	168	Expression below threshold	#N/A	0	0	0
	27239	GPR162	NM_019858	GARP	696	Expressed	1.23855	0	0	0
	6440	SFTPC	NM_003018	GARP	499	Expression below threshold	#N/A	0	0	0
	7164	TPD52L1	NM_003287	GARP	49	Expressed	0.956626	0	0	0
	3753	KCNE1	NM_000219	GARP	47	Expression below threshold	#N/A	0	0	0
	5692	PSMB4	NM_002796	GARP	58	Expressed	1.10931	0	0	0
	8175	SF3A2	NM_007165	GARP	28	Expressed	1.00482	0	0	0
	285877	POM121L12	NM_182595	Yeast ortholog	25	Expression below threshold	#N/A	0	0	0
	79369	B3GNT4	NM_030765	GARP	551	Expressed	1.29886	0	0	0
	2962	GTF2F1	NM_002096	GARP	296	Expressed	0.990834	0	0	0
	7205	TRIP6	NM_003302	GARP	5	Expressed	0.9301	0	0	0
	7189	TRAF6	NM_004620	GARP	241	Expressed	1.08173	0	0	0
	6491	STIL	NM_003035	GARP	108	Expressed	0.733372	0	0	0
	388	RHOB	NM_004040	GARP	57	Expressed	0.902646	0	0	0
	4636	MYL5	NM_002477	GARP	60	Expression below threshold	#N/A	0	0	0
	90199	WFDC8	NM_130896	GARP	41	Expression below threshold	#N/A	0	0	0
	56913	C1GALT1	NM_020156	GARP	2	Expressed	1.05239	0	0	0
	4070	TACSTD2	NM_002353	GARP	101	Expressed	0.347835	0	0	0
	399	RHOH	NM_004310	GARP	38	Expression below threshold	#N/A	0	0	0
	3667	IRS1	NM_005544	GARP	10	Expressed	0.936039	0	0	0
	51079	NDUFA13	NM_015965	GARP	675	Expressed	0.901672	0	0	0
	63895	FAM38B	NM_022068	GARP	13	Expression below threshold	#N/A	0	0	0
	7291	TWIST1	NM_000474	GARP	72	Expressed	0.82154	0	0	0
	25929	GEMIN5	NM_015465	GARP	402	Expressed	1.12963	0	0	0
	148066	ZNRF4	NM_181710	GARP	78	Expression below threshold	#N/A	0	0	0
	6168	RPL37A	NM_000998	Yeast ortholog	732	Expressed	1.00751	0	0	0
	6431	SFRS6	NM_006275	GARP	35	Expressed	0.846754	0	0	0
	221336	BEND6	NM_152731	GARP	24	Expressed	1.377	0	0	0
	391	RHOG	NM_001665	GARP	65	Expressed	1.35981	0	0	0
	148932	MOBKL2C	NM_145279	GARP	90	Expressed	1.15207	0	0	0
	6442	SGCA	NM_000023	GARP	21	Expression below threshold	#N/A	0	0	0
	9409	PEX16	NM_004813	GARP	70	Expressed	1.11287	0	0	0
	29985	SLC39A3	NM_144564	GARP	191	Expressed	0.986919	0	0	0
	151449	GDF7	NM_182828	GARP	98	Expressed	0.936172	0	0	0
	894	CCND2	NM_001759	GARP	79	Expression below threshold	#N/A	0	0	0
	51605	TRMT6	NM_015939	GARP	468	Expressed	1.08261	0	0	0
	5441	POLR2L	NM_021128	GARP	18	Expressed	1.16284	0	0	0
	3166	HMX1	NM_018942	GARP	96	Expressed	1.03912	0	0	0
	51490	C9orf114	NM_016390	GARP	46	Expressed	0.902776	0	0	0
	348	APOE	NM_000041	GARP	242	Expressed	0.953525	0	0	0
	55576	STAB2	NM_017564	GARP	81	Expression below threshold	#N/A	0	0	0
	81893	SLC7A5P1	#N/A	GARP	43	no si	#N/A	0	0	0
	4902	NRTN	#N/A	GARP	64	no si	0.970659	0	0	0
	145760	145760	XM_085225	GARP	89	no si	#N/A	0	0	0
	4108	MAGEA9	NM_005365	Yeast ortholog	148	Expression below threshold	#N/A	0	0	0
	348738	C2orf48	NM_182626	Yeast ortholog	182	Expression below threshold	#N/A	0	0	0
	29098	RANGRF	NM_014185	Yeast ortholog	240	Expression below threshold	#N/A	0	0	0
	4692	NDN	NM_002487	Yeast ortholog	324	Expression below threshold	#N/A	0	0	0
	8353	HIST1H3E	NM_003532	Yeast ortholog	427	Expression below threshold	#N/A	0	0	0
	339263	C17orf51	XM_378661	Yeast ortholog	457	no si	#N/A	0	0	0
	4111	MAGEA12	NM_005367	Yeast ortholog	477	Expression below threshold	#N/A	0	0	0
	90353	CTU1	NM_145232	Yeast ortholog	116	Expressed	0.939528	0	0	0
	5529	PPP2R5E	NM_006246	Yeast ortholog	143	Expressed	0.974897	0	0	0
	7625	ZNF74	NM_003426	Yeast ortholog	169	Expressed	0.87088	0	0	0
	317772	HIST2H2AB	NM_175065	Yeast ortholog	177	Expressed	0.692051	0	0	0
	8351	HIST1H3D	NM_003530	Yeast ortholog	190	Expressed	0.697452	0	0	0
	6522	SLC4A2	NM_003040	Yeast ortholog	208	Expressed	0.844145	0	0	0
	51333	ZNF771	NM_016643	Yeast ortholog	226	Expressed	0.80856	0	0	0
	29984	RHOD	NM_014578	GARP	229	Expressed	1.06216	0	0	0
	374291	NDUFS7	NM_024407	Yeast ortholog	274	Expressed	1	0	0	0
	57693	ZNF317	NM_020933	Yeast ortholog	276	Expressed	1.00099	0	0	0
	10094	ARPC3	NM_005719	Yeast ortholog	312	Expressed	1.08998	0	0	0
	2352	FOLR3	NM_000804	Yeast ortholog	710	Expression below threshold	#N/A	0	0	0
	284827	KRTAP13-4	NM_181600	Yeast ortholog	721	no si	1.05033	0	0	0
	5829	PXN	NM_002859	Yeast ortholog	370	Expressed	0.890657	0	0	0
	55695	NSUN5	NM_148956	Yeast ortholog	433	Expressed	0.971321	0	0	0
	7942	TFEB	NM_007162	Yeast ortholog	453	Expressed	1.15452	0	0	0
	348840	348840	NM_182631	GARP	735	no si	#N/A	0	0	0
	5868	RAB5A	NM_004162	Yeast ortholog	484	Expressed	1.08555	0	0	0
	85291	KRTAP4-2	NM_033062	Yeast ortholog	490	Expressed	0.979236	0	0	0
	340385	ZNF517	XM_291261	Yeast ortholog	575	Expressed	1.01699	0	0	0
	10847	SRCAP	NM_006662	Yeast ortholog	635	Expressed	0.956943	0	0	0
	6649	SOD3	NM_003102	GARP	749	no si	1.04774	0	0	0
	9498	SLC4A8	NM_004858	Yeast ortholog	750	Expression below threshold	#N/A	0	0	0
	386685	KRTAP10-12	NM_198699	Yeast ortholog	663	Expressed	1.1789	0	0	0
	51024	FIS1	NM_016068	Yeast ortholog	748	Expressed	0.875822	0	0	0
	29920	PYCR2	NM_013328	GARP	7593	Expressed	0.803539	0	0	0

## Sheet: PTTG1validation
Supplementary Table 4	Gene.ID	human gene	Reason for selection	SEC rank in primary screen	Expression	Expression fold change	95% Confidence Interval (P<0.05)	80% Confidence Interval (P<0.2)	68% Confidence Interval (P<0.32)
	64793	CCDC21	GARP	14	Expressed	1.19123	1	1	1
	51747	LUC7L3	GARP	15	Expressed	1.02182	1	1	1
	1387	CREBBP	Yeast ortholog	25	Expressed	0.948293	1	1	1
	55664	CDC37L1	GARP	92	Expressed	0.703733	1	1	1
	7430	EZR	GARP	220	Expressed	0.712003	1	1	1
	80003	PCNXL2	GARP	241	Expressed	0.931327	1	1	1
	5579	PRKCB	GARP	306	Expression below threshold	#N/A	1	1	1
	81696	OR5V1	GARP	453	Expression below threshold	#N/A	1	1	1
	56953	NT5M	GARP	627	Expressed	0.894525	1	1	1
	147741	ZNF560	GARP	633	Expression below threshold	#N/A	1	1	1
	23633	KPNA6	GARP	943	Expressed	0.787881	1	1	1
	4926	NUMA1	SHARP	1176	Expressed	0.983083	1	1	1
	331	XIAP	SHARP	5156	Expressed	0.603881	1	1	1
	7701	ZNF142	GARP	32	Expressed	1.03929	0	1	1
	89870	TRIM15	GARP	75	Expressed	0.639095	0	1	1
	51728	POLR3K	GARP	93	Expressed	0.992009	0	1	1
	567	B2M	GARP	94	Expressed	1.25849	0	1	1
	5348	FXYD1	GARP	99	Expressed	1.08679	0	1	1
	2151	F2RL2	GARP	106	Expression below threshold	#N/A	0	1	1
	50831	TAS2R3	GARP	126	Expression below threshold	#N/A	0	1	1
	140467	ZNF358	GARP	127	Expressed	1.30451	0	1	1
	9464	HAND2	GARP	161	Expression below threshold	#N/A	0	1	1
	1460	CSNK2B	GARP	179	Expressed	1.50879	0	1	1
	4325	MMP16	GARP	188	Expression below threshold	#N/A	0	1	1
	56938	ARNTL2	GARP	190	Expressed	0.856655	0	1	1
	80067	DCAF17	GARP	198	Expressed	0.823873	0	1	1
	1719	DHFR	HIGH EXPRESSION	249	Expressed	2.38417	0	1	1
	3104	ZBTB48	GARP	254	Expressed	1.04333	0	1	1
	27434	POLM	GARP	256	Expressed	0.882023	0	1	1
	84634	KISS1R	GARP	278	Expressed	0.948891	0	1	1
	55755	CDK5RAP2	GARP	315	Expressed	1.12786	0	1	1
	2852	GPER	GARP	358	Expressed	1.1904	0	1	1
	26692	OR2W1	GARP	582	Expression below threshold	#N/A	0	1	1
	206358	SLC36A1	GARP	682	Expressed	1.50939	0	1	1
	344387	CDKL4	GARP	749	Expression below threshold	#N/A	0	1	1
	836	CASP3	SHARP	776	Expressed	1.15019	0	1	1
	7486	WRN	SHARP	8835	Expressed	0.769639	0	1	1
	5684	PSMA3	SHARP	14372	Expressed	0.940794	0	1	1
	79647	AKIRIN1	GARP	38	Expressed	1.14364	0	0	1
	79932	KIAA0319L	GARP	57	Expressed	1.08193	0	0	1
	52	ACP1	GARP	59	Expressed	0.777279	0	0	1
	9238	TBRG4	GARP	88	Expressed	0.948777	0	0	1
	8774	NAPG	GARP	168	Expressed	1.25514	0	0	1
	246175	CNOT6L	GARP	225	Expressed	0.849659	0	0	1
	53637	S1PR5	GARP	230	Expressed	1.05838	0	0	1
	1410	CRYAB	GARP	251	Expression below threshold	#N/A	0	0	1
	8725	C19orf2	GARP	265	Expressed	0.733612	0	0	1
	5429	POLH	GARP	618	Expressed	1.61864	0	0	1
	5520	PPP2R2A	GARP	822	Expressed	0.955432	0	0	1
	140469	MYO3B	SHARP	2233	Expression below threshold	#N/A	0	0	1
	55803	ADAP2	SHARP	2912	Expressed	1.04867	0	0	1
	64427	TTC31	GARP	1	Expressed	1.04452	0	0	0
	9700	ESPL1	Yeast ortholog	2	Expressed	1.36403	0	0	0
	256435	ST6GALNAC3	GARP	3	Expressed	1.25652	0	0	0
	9107	MTMR6	Yeast ortholog	4	Expressed	0.94234	0	0	0
	341350	OVCH1	GARP	5	Expression below threshold	#N/A	0	0	0
	140890	SFRS12	GARP	6	Expressed	0.943033	0	0	0
	7189	TRAF6	GARP	7	Expressed	0.937171	0	0	0
	348840		GARP	8	no si	#N/A	0	0	0
	219527	LRRC55	GARP	9	Expressed	1.02963	0	0	0
	7355	SLC35A2	GARP	10	Expressed	0.825749	0	0	0
	7205	TRIP6	GARP	11	Expressed	0.847062	0	0	0
	8756	ADAM7	GARP	12	Expression below threshold	#N/A	0	0	0
	170482	CLEC4C	GARP	13	Expression below threshold	#N/A	0	0	0
	53916	RAB4B	GARP	16	Expressed	1.95964	0	0	0
	136541		GARP	17	Expression below threshold	#N/A	0	0	0
	23556	PIGN	GARP	18	Expressed	0.976061	0	0	0
	132160	PPM1M	GARP	19	Expressed	0.815822	0	0	0
	118425		GARP	20	no si	#N/A	0	0	0
	89231	DPY19L1P1	GARP	21	no si	#N/A	0	0	0
	57475	PLEKHH1	GARP	22	Expressed	0.762121	0	0	0
	221079	ARL5B	GARP	23	Expressed	1.00468	0	0	0
	130120	REG3G	GARP	24	Expression below threshold	#N/A	0	0	0
	5090	PBX3	Yeast ortholog	26	Expressed	0.999836	0	0	0
	10036	CHAF1A	GARP	27	Expressed	1.31456	0	0	0
	9951	HS3ST4	GARP	28	Expressed	0.980073	0	0	0
	57088	PLSCR4	GARP	29	Expressed	1.08368	0	0	0
	388165	UBE2Q2P1	GARP	30	no si	#N/A	0	0	0
	64135	IFIH1	GARP	31	Expressed	1.01325	0	0	0
	399694	SHC4	GARP	33	Expression below threshold	#N/A	0	0	0
	1906	EDN1	GARP	34	Expression below threshold	#N/A	0	0	0
	3596	IL13	GARP	35	Expression below threshold	#N/A	0	0	0
	27239	GPR162	GARP	36	Expressed	1.6687	0	0	0
	55161	TMEM33	GARP	37	Expressed	0.837531	0	0	0
	51281	ANKMY1	GARP	39	Expressed	0.972932	0	0	0
	9350	CER1	GARP	40	Expression below threshold	#N/A	0	0	0
	79913	ACTR5	GARP	41	Expressed	1.07475	0	0	0
	283111	OR51V1	GARP	42	Expression below threshold	#N/A	0	0	0
	2011	MARK2	GARP	43	Expressed	1.18257	0	0	0
	126364	LRRC25	GARP	44	Expressed	1.04979	0	0	0
	3630	INS	GARP	45	Expression below threshold	#N/A	0	0	0
	6942	TCF20	GARP	46	Expressed	0.886584	0	0	0
	6788	STK3	GARP	47	Expressed	0.97529	0	0	0
	9898	UBAP2L	GARP	48	Expressed	1.17121	0	0	0
	8445	DYRK2	GARP	49	Expressed	0.902806	0	0	0
	381	ARF5	GARP	50	Expressed	1.25773	0	0	0
	56103	PCDHGB2	GARP	51	Expression below threshold	#N/A	0	0	0
	9768	KIAA0101	GARP	52	Expressed	1.9279	0	0	0
	134637	ADAT2	GARP	53	Expressed	0.626898	0	0	0
	2155	F7	GARP	54	Expressed	0.91041	0	0	0
	6387	CXCL12	GARP	55	Expression below threshold	#N/A	0	0	0
	7036	TFR2	GARP	56	Expressed	0.818562	0	0	0
	26716	OR2H1	GARP	58	Expression below threshold	#N/A	0	0	0
	7314	UBB	GARP	60	Expressed	0.967323	0	0	0
	57172	CAMK1G	Yeast ortholog	61	Expression below threshold	#N/A	0	0	0
	26133	TRPC4AP	GARP	62	Expressed	1.06717	0	0	0
	245812	CNPY4	GARP	63	Expression below threshold	#N/A	0	0	0
	10690	FUT9	GARP	64	Expression below threshold	#N/A	0	0	0
	5021	OXTR	GARP	65	Expressed	1.19398	0	0	0
	25998	IBTK	GARP	66	Expressed	0.640362	0	0	0
	2029	ENSA	GARP	67	Expressed	0.962854	0	0	0
	11026	LILRA3	GARP	68	Expression below threshold	#N/A	0	0	0
	25782	RAB3GAP2	GARP	69	Expressed	0.844257	0	0	0
	339761	CYP27C1	GARP	70	Expression below threshold	#N/A	0	0	0
	402679		GARP	71	no si	#N/A	0	0	0
	63924	CIDEC	GARP	72	Expression below threshold	#N/A	0	0	0
	387927		GARP	73	no si	#N/A	0	0	0
	8288	EPX	GARP	74	Expression below threshold	#N/A	0	0	0
	138428	PTRH1	GARP	76	Expressed	1.0895	0	0	0
	54873	PALMD	GARP	77	Expression below threshold	#N/A	0	0	0
	375260	WASH2P	GARP	78	no si	#N/A	0	0	0
	9815	GIT2	GARP	79	Expressed	1.00132	0	0	0
	3142	HLX	GARP	80	Expressed	1.04929	0	0	0
	11163	NUDT4	GARP	81	Expression below threshold	#N/A	0	0	0
	26499	PLEK2	GARP	82	Expressed	0.812193	0	0	0
	340348	TSPAN33	GARP	83	Expressed	1.15587	0	0	0
	55585	UBE2Q1	GARP	84	Expressed	1.2176	0	0	0
	6491	STIL	GARP	85	Expressed	1.42619	0	0	0
	10849	CD3EAP	GARP	86	Expressed	1.10143	0	0	0
	2729	GCLC	GARP	87	Expressed	0.676492	0	0	0
	4515	MTCP1	GARP	89	Expressed	1.25877	0	0	0
	79877	DCAKD	GARP	90	Expressed	1.06049	0	0	0
	51495	PTPLAD1	GARP	91	Expressed	1.35476	0	0	0
	79856	SNX22	GARP	95	Expressed	0.983412	0	0	0
	4135	MAP6	GARP	96	Expression below threshold	#N/A	0	0	0
	9293	GPR52	GARP	97	Expressed	1.27276	0	0	0
	339175	METTL2A	GARP	98	Expressed	1.06156	0	0	0
	22858	ICK	GARP	100	Expressed	1.11418	0	0	0
	55240	STEAP3	GARP	101	Expressed	0.881935	0	0	0
	9937	DCLRE1A	GARP	105	Expressed	0.843799	0	0	0
	1060	CENPC1	GARP	107	Expressed	1.16	0	0	0
	1316	KLF6	GARP	112	Expressed	0.639125	0	0	0
	558	AXL	GARP	113	Expressed	0.973518	0	0	0
	1017	CDK2	Yeast ortholog	122	Expressed	1.37658	0	0	0
	1642	DDB1	GARP	132	Expressed	1.03651	0	0	0
	83733	SLC25A18	GARP	136	Expression below threshold	#N/A	0	0	0
	220001	VWCE	GARP	138	Expressed	0.983685	0	0	0
	6810	STX4	GARP	139	Expressed	0.748133	0	0	0
	84570	COL25A1	GARP	151	Expression below threshold	#N/A	0	0	0
	4994	OR3A1	GARP	155	Expression below threshold	#N/A	0	0	0
	55750	AGK	GARP	157	Expressed	1.06871	0	0	0
	8493	PPM1D	GARP	163	Expressed	1.20905	0	0	0
	22938	SNW1	GARP	171	Expressed	0.898504	0	0	0
	144124	OR10A5	GARP	172	Expression below threshold	#N/A	0	0	0
	6760	SS18	GARP	173	Expressed	0.918829	0	0	0
	132660	LIN54	GARP	175	Expressed	0.9751	0	0	0
	124989	C17orf57	GARP	176	Expression below threshold	#N/A	0	0	0
	6431	SFRS6	GARP	177	Expressed	0.941557	0	0	0
	1282	COL4A1	GARP	199	Expression below threshold	#N/A	0	0	0
	91039	DPP9	GARP	206	Expressed	0.864838	0	0	0
	92597	MOBKL1A	GARP	214	Expressed	0.85535	0	0	0
	55081	IFT57	GARP	216	Expressed	1.00588	0	0	0
	1054	CEBPG	GARP	226	Expressed	0.558516	0	0	0
	5105	PCK1	GARP	231	Expression below threshold	#N/A	0	0	0
	340980	OR52B6	GARP	240	Expression below threshold	#N/A	0	0	0
	9656	MDC1	GARP	247	Expressed	0.926226	0	0	0
	4882	NPR2	GARP	253	Expressed	0.840043	0	0	0
	23433	RHOQ	Yeast ortholog	268	Expressed	0.820751	0	0	0
	8805	TRIM24	GARP	272	Expressed	1.15761	0	0	0
	143689	PIWIL4	GARP	276	Expression below threshold	#N/A	0	0	0
	23352	UBR4	GARP	277	Expressed	0.836238	0	0	0
	4058	LTK	GARP	281	Expressed	0.940707	0	0	0
	4783	NFIL3	Yeast ortholog	283	Expressed	0.503047	0	0	0
	259249	MRGPRX1	GARP	284	Expression below threshold	#N/A	0	0	0
	129446	XIRP2	GARP	287	Expression below threshold	#N/A	0	0	0
	151449	GDF7	GARP	291	Expressed	0.806715	0	0	0
	3209	HOXA13	GARP	292	Expressed	0.911884	0	0	0
	6240	RRM1	GARP	299	Expressed	1.5719	0	0	0
	18	ABAT	GARP	300	Expressed	1.18412	0	0	0
	4991	OR1D2	GARP	308	Expression below threshold	#N/A	0	0	0
	7716	VEZF1	Yeast ortholog	309	Expressed	0.985828	0	0	0
	80709	AKNA	GARP	318	Expressed	0.637824	0	0	0
	7874	USP7	SHARP	320	Expressed	0.83136	0	0	0
	2492	FSHR	GARP	321	Expression below threshold	#N/A	0	0	0
	10393	ANAPC10	Yeast ortholog	323	Expressed	0.896675	0	0	0
	155	ADRB3	GARP	324	Expression below threshold	#N/A	0	0	0
	5073	PARN	GARP	331	Expressed	0.89581	0	0	0
	7840	ALMS1	GARP	342	Expressed	1.11777	0	0	0
	310	ANXA7	Yeast ortholog	343	Expressed	0.960866	0	0	0
	2778	GNAS	GARP	346	Expressed	1.03219	0	0	0
	158358	KIAA2026	GARP	347	Expressed	1.05435	0	0	0
	51061	TXNDC11	GARP	349	Expressed	0.886669	0	0	0
	345	APOC3	GARP	354	Expressed	0.9793	0	0	0
	26190	FBXW2	GARP	356	Expressed	1.0094	0	0	0
	3225	HOXC9	GARP	357	Expressed	1.18911	0	0	0
	26993	AKAP8L	GARP	359	Expressed	0.727657	0	0	0
	23180	RFTN1	GARP	369	Expressed	0.972878	0	0	0
	390436	OR4K17	GARP	370	Expression below threshold	#N/A	0	0	0
	3119	HLA-DQB1	GARP	378	Expression below threshold	#N/A	0	0	0
	4636	MYL5	GARP	379	Expressed	0.818057	0	0	0
	4802	NFYC	GARP	381	Expressed	1.27056	0	0	0
	2294	FOXF1	GARP	393	Expressed	1.0568	0	0	0
	10734	STAG3	GARP	397	Expression below threshold	#N/A	0	0	0
	84969	TOX2	GARP	400	Expressed	1.02146	0	0	0
	7718	ZNF165	GARP	403	Expressed	0.65525	0	0	0
	3558	IL2	GARP	413	Expression below threshold	#N/A	0	0	0
	79682	MLF1IP	GARP	423	Expressed	1.19259	0	0	0
	4160	MC4R	GARP	426	Expression below threshold	#N/A	0	0	0
	6663	SOX10	GARP	428	Expressed	0.851925	0	0	0
	222545	GPRC6A	GARP	432	Expression below threshold	#N/A	0	0	0
	4436	MSH2	GARP	439	Expressed	1.46245	0	0	0
	1445	CSK	Yeast ortholog	443	Expressed	1.10864	0	0	0
	11219	TREX2	GARP	446	Expressed	0.843093	0	0	0
	84928	TMEM209	GARP	454	Expressed	0.96841	0	0	0
	5552	SRGN	Yeast ortholog	459	Expression below threshold	#N/A	0	0	0
	9833	MELK	GARP	460	Expressed	1.17403	0	0	0
	56521	DNAJC12	GARP	463	Expressed	1.12533	0	0	0
	7056	THBD	GARP	465	Expressed	1.0437	0	0	0
	80020	FOXRED2	GARP	475	Expressed	1.50404	0	0	0
	22818	COPZ1	GARP	476	Expressed	0.921276	0	0	0
	55615	PRR5	GARP	477	Expressed	0.9681	0	0	0
	9329	GTF3C4	GARP	485	Expressed	1.07007	0	0	0
	57007	CXCR7	GARP	505	Expression below threshold	#N/A	0	0	0
	203068	TUBB	GARP	515	Expressed	1.33365	0	0	0
	8786	RGS11	GARP	527	Expression below threshold	#N/A	0	0	0
	124602	KIF19	GARP	538	Expressed	0.951525	0	0	0
	3839	KPNA3	Yeast ortholog	554	Expressed	1.11558	0	0	0
	10381	TUBB3	HIGH EXPRESSION	568	Expressed	2.19814	0	0	0
	8383	OR1A1	GARP	570	Expression below threshold	#N/A	0	0	0
	51412	ACTL6B	GARP	572	Expression below threshold	#N/A	0	0	0
	2769	GNA15	GARP	578	Expression below threshold	#N/A	0	0	0
	2925	GRPR	GARP	587	Expression below threshold	#N/A	0	0	0
	79369	B3GNT4	GARP	596	Expressed	1.06792	0	0	0
	5050	PAFAH1B3	HIGH EXPRESSION	599	Expressed	2.56918	0	0	0
	1604	CD55	Yeast ortholog	605	Expressed	0.878455	0	0	0
	59350	RXFP1	GARP	621	Expression below threshold	#N/A	0	0	0
	6790	AURKA	GARP	629	Expressed	1.29722	0	0	0
	6442	SGCA	GARP	636	Expressed	1.00401	0	0	0
	5036	PA2G4	GARP	678	Expressed	1.11435	0	0	0
	283310	C12orf64	Yeast ortholog	687	Expression below threshold	#N/A	0	0	0
	11013	TMSNB	HIGH EXPRESSION	693	Expressed	2.36621	0	0	0
	55294	FBXW7	Yeast ortholog	702	Expressed	0.840472	0	0	0
	490	ATP2B1	Yeast ortholog	705	Expressed	0.73285	0	0	0
	5045	FURIN	GARP	719	Expressed	1.06895	0	0	0
	10395	DLC1	GARP	765	no si	#N/A	0	0	0
	284827	KRTAP13-4	GARP	770	no si	#N/A	0	0	0
	293	SLC25A6	GARP	783	Expressed	0.919483	0	0	0
	2072	ERCC4	GARP	798	Expressed	0.85951	0	0	0
	26959	HBP1	SHARP	1449	Expressed	0.834785	0	0	0
	29882	ANAPC2	SHARP	1565	Expressed	1.10597	0	0	0
	1452	CSNK1A1	SHARP	1595	Expressed	0.771833	0	0	0
	23645	PPP1R15A	SHARP	1963	Expressed	0.568158	0	0	0
	79654	HECTD3	SHARP	2080	Expressed	1.04643	0	0	0
	790	CAD	SHARP	3524	Expressed	1.12955	0	0	0
	9859	CEP170	SHARP	3995	Expressed	1.16689	0	0	0
	701	BUB1B	SHARP	5213	Expressed	1.68909	0	0	0
	5690	PSMB2	SHARP	5267	Expressed	1.20859	0	0	0
	11034	DSTN	SHARP	5961	Expressed	0.959726	0	0	0
	8613	PPAP2B	SHARP	8220	Expressed	1.47312	0	0	0
	6233	RPS27A	SHARP	10405	Expressed	0.757564	0	0	0
	4171	MCM2	SHARP	10788	Expressed	1.3477	0	0	0
	10592	SMC2	SHARP	11013	Expressed	1.37046	0	0	0
	1434	CSE1L	SHARP	11144	Expressed	1.14602	0	0	0
	3070	HELLS	SHARP	12601	Expressed	1.37683	0	0	0
	5683	PSMA2	SHARP	12624	Expressed	1.2253	0	0	0
	1639	DCTN1	SHARP	13162	Expressed	1.111	0	0	0
	5709	PSMD3	SHARP	14212	Expressed	1.20032	0	0	0
	8697	CDC23	SHARP	15071	Expressed	1.07425	0	0	0
	6188	RPS3	SHARP	15191	Expressed	0.982752	0	0	0
	5691	PSMB3	SHARP	15508	Expressed	1.43739	0	0	0
	9212	AURKB	HIGH EXPRESSION	15510	Expressed	1.68104	0	0	0
	7415	VCP	SHARP	15652	Expressed	1.1836	0	0	0
	5707	PSMD1	SHARP	15679	Expressed	1.21999	0	0	0
	5701	PSMC2	SHARP	15706	Expressed	1.18536	0	0	0

## Sheet: KRASvalidation
Supplementary Table 4	Gene.ID	human gene	Refseq	Reason for Selection	Rank in primary screen	Expression	Expression fold change	95% Confidence Interval (P<0.05)	80% Confidence Interval (P<0.2)	68% Confidence Interval (P<0.32)
	4928	NUP98	NM_005387	GARP	34	Expressed	0.991792	1	1	1
	202374	STK32A	NM_145001	HIGH EXPRESSION	342	Expressed	2.65667	1	1	1
	8228	PNPLA4	NM_004650	GARP	42	Expressed	1.04077	1	1	1
	6093	ROCK1	NM_005406	GARP	19	Expression below threshold	0.977796	1	1	1
	196383	RILPL2	NM_145058	GARP	85	Expressed	1.20613	1	1	1
	6421	SFPQ	NM_005066	GARP	649	Expressed	0.858075	1	1	1
	93233	CCDC114	NM_144577	GARP	61	Expressed	0.999838	1	1	1
	1690	COCH	NM_004086	GARP	43	Expressed	0.981435	1	1	1
	79840	NHEJ1	NM_024782	GARP	25	Expressed	1.20471	1	1	1
	4829	NMBR	NM_002511	GARP	68	Expression below threshold	1.06709	1	1	1
	255631	COL24A1	NM_152890	GARP	47	Expression below threshold	0.996813	1	1	1
	10082	GPC6	NM_005708	GARP	78	Expression below threshold	0.935585	1	1	1
	65094	JMJD4	NM_023007	GARP	70	Expressed	0.985588	1	1	1
	6872	TAF1	NM_004606	GARP	66	Expressed	1.08576	1	1	1
	10765	KDM5B	NM_006618	GARP	90	Expressed	1.0028	1	1	1
	9129	PRPF3	NM_004698	GARP	83	Expressed	1.28811	1	1	1
	6840	SVIL	NM_003174	GARP	22	Expressed	1.10574	1	1	1
	139081	MAGEC3	NM_138702	GARP	11	Expression below threshold	0.971849	1	1	1
	80201	HKDC1	NM_025130	HIGH EXPRESSION	290	Expressed	4.34482	1	1	1
	4841	NONO	NM_007363	GARP	31	Expressed	1.01948	1	1	1
	55904	MLL5	NM_018682	GARP	21	Expressed	1.16299	1	1	1
	6223	RPS19	NM_001022	GARP	38	Expressed	0.93516	1	1	1
	9308	CD83	NM_004233	GARP	3	Expressed	1.11873	1	1	1
	92595	ZNF764	NM_033410	GARP	48	Expressed	1.02923	1	1	1
	115795	C3orf24	NM_173472	GARP	8	Expression below threshold	1.01992	1	1	1
	202559	KHDRBS2	NM_152688	GARP	10	Expression below threshold	0.957545	1	1	1
	144577	C12orf66	NM_152440	GARP	74	Expressed	0.680765	1	1	1
	23315	SLC9A8	NM_015266	GARP	80	Expressed	1.19267	1	1	1
	6638	SNRPN	NM_003097	GARP	9	Expression below threshold	1.06319	1	1	1
	11138	TBC1D8	NM_007063	GARP	55	Expressed	0.68984	1	1	1
	9984	THOC1	NM_005131	GARP	67	Expressed	0.887578	1	1	1
	51136	RNFT1	NM_016125	GARP	45	Expressed	1.19584	1	1	1
	89782	LMLN	NM_033029	GARP	69	Expressed	1.14728	0	1	1
	116255	MOGAT1	NM_058165	GARP	5	Expression below threshold	0.918616	0	1	1
	26121	PRPF31	NM_015629	GARP	32	Expressed	1.15063	0	1	1
	29035	C16orf72	NM_014117	GARP	62	Expressed	0.850486	0	1	1
	102	ADAM10	NM_001110	GARP	51	Expressed	1.02477	0	1	1
	9258	MFHAS1	NM_004225	GARP	95	Expressed	1.27727	0	1	1
	6142	RPL18A	NM_000980	GARP	2	Expressed	0.929257	0	1	1
	8775	NAPA	NM_003827	GARP	18	Expressed	1.1889	0	1	1
	4664	NAB1	NM_005966	GARP	77	Expressed	0.810012	0	1	1
	10393	ANAPC10	NM_014885	GARP	698	Expressed	0.811047	0	1	1
	4048	LTA4H	NM_000895	GARP	6	Expressed	0.703026	0	1	1
	56154	TEX15	NM_031271	GARP	101	Expression below threshold	1.05359	0	1	1
	10286	BCAS2	NM_005872	GARP	39	Expressed	0.987365	0	1	1
	6636	SNRPF	NM_003095	GARP	64	Expressed	0.855407	0	1	1
	5604	MAP2K1	NM_002755	GARP	63	Expressed	1.05078	0	1	1
	4543	MTNR1A	NM_005958	GARP	44	Expressed	1.14097	0	1	1
	55622	TTC27	NM_017735	GARP	93	Expressed	0.870107	0	1	1
	2944	GSTM1	NM_000561	GARP	60	Expression below threshold	0.930656	0	1	1
	55799	CACNA2D3	NM_018398	GARP	98	Expression below threshold	1.18504	0	1	1
	9077	DIRAS3	NM_004675	GARP	65	Expressed	1.04907	0	1	1
	6633	SNRPD2	NM_004597	GARP	23	Expressed	0.819477	0	1	1
	55916	NXT2	NM_018698	GARP	86	Expressed	1.04658	0	1	1
	57703	CWC22	NM_020943	GARP	96	Expressed	0.960054	0	1	1
	4171	MCM2	NM_004526	GARP	13	Expressed	1.06284	0	0	1
	55854	ZC3H15	NM_018471	Yeast ortholog	119	Expressed	0.997307	0	0	1
	7695	ZNF136	NM_003437	Yeast ortholog	533	Expressed	1.15449	0	0	1
	84251	SGIP1	NM_032291	GARP	20	Expression below threshold	1.1465	0	0	1
	81930	KIF18A	NM_031217	Yeast ortholog	122	Expressed	0.828758	0	0	1
	253639	ZNF620	NM_175888	Yeast ortholog	598	Expressed	1.25135	0	0	1
	23127	GLT25D2	NM_015101	GARP	94	Expression below threshold	1.157	0	0	1
	10482	NXF1	NM_006362	Yeast ortholog	134	Expressed	1.21222	0	0	1
	51142	CHCHD2	NM_016139	Yeast ortholog	603	Expressed	1.09813	0	0	1
	79680	C22orf29	NM_024627	GARP	59	Expression below threshold	#N/A	0	0	1
	9831	ZNF623	NM_014789	Yeast ortholog	138	Expressed	1.09512	0	0	1
	5932	RBBP8	NM_002894	GARP	641	Expressed	1.01088	0	0	1
	6188	RPS3	NM_001005	GARP	35	Expressed	0.978219	0	0	1
	55769	ZNF83	NM_018300	Yeast ortholog	286	Expressed	1.02215	0	0	1
	7753	ZNF202	NM_003455	Yeast ortholog	656	Expressed	1.1835	0	0	1
	26152	ZNF337	NM_015655	Yeast ortholog	480	Expressed	1.11954	0	0	1
	7678	ZNF124	NM_003431	Yeast ortholog	756	Expressed	1.05526	0	0	1
	5347	PLK1	NM_005030	Yeast ortholog	760	Expressed	1.02236	0	0	1
	7203	CCT3	NM_005998	GARP	24	Expressed	0.861955	0	0	1
	3309	HSPA5	NM_005347	Yeast ortholog	491	Expressed	1.16106	0	0	1
	6147	RPL23A	NM_000984	GARP	26	Expressed	0.958058	0	0	0
	9656	MDC1	XM_376479	GARP	91	Expressed	1.01643	0	0	0
	1841	DTYMK	NM_012145	GARP	388	Expressed	0.97408	0	0	0
	122945	C14orf148	NM_138791	GARP	27	Expression below threshold	0.756679	0	0	0
	3397	ID1	NM_002165	GARP	72	Expressed	0.763429	0	0	0
	5030	P2RY4	NM_002565	GARP	84	Expression below threshold	0.975104	0	0	0
	5693	PSMB5	NM_002797	GARP	100	Expressed	0.853229	0	0	0
	6210	RPS15A	NM_001019	GARP	58	Expressed	0.702717	0	0	0
	83851	SYT16	NM_031914	GARP	99	Expression below threshold	0.962359	0	0	0
	27098	CLUL1	NM_199167	GARP	82	Expression below threshold	1.05698	0	0	0
	10923	SUB1	NM_006713	GARP	129	Expressed	0.962855	0	0	0
	6619	SNAPC3	NM_003084	GARP	81	Expressed	0.811557	0	0	0
	9488	PIGB	NM_004855	GARP	758	Expressed	0.722872	0	0	0
	9603	NFE2L3	NM_004289	GARP	56	Expressed	1.06954	0	0	0
	4013	VWA5A	NM_014622	GARP	79	Expressed	0.954788	0	0	0
	11224	RPL35	NM_007209	GARP	29	Expressed	0.938706	0	0	0
	56159	TEX11	NM_031276	GARP	14	Expression below threshold	1.13102	0	0	0
	63910	SLC17A9	NM_022082	GARP	92	Expressed	0.99938	0	0	0
	5701	PSMC2	NM_002803	GARP	57	Expressed	1.13654	0	0	0
	684	BST2	NM_004335	GARP	15	Expression below threshold	1.144	0	0	0
	759	CA1	NM_001738	GARP	76	Expression below threshold	1.10572	0	0	0
	135656	DPCR1	NM_080870	GARP	30	Expression below threshold	0.85379	0	0	0
	5440	POLR2K	NM_005034	GARP	28	Expressed	0.875728	0	0	0
	7004	TEAD4	NM_003213	GARP	52	Expressed	1.0173	0	0	0
	4287	ATXN3	NM_004993	GARP	274	Expressed	1.07969	0	0	0
	3692	EIF6	NM_002212	GARP	12	Expressed	1.21813	0	0	0
	115123	MARCH3	NM_178450	GARP	54	Expressed	0.851741	0	0	0
	431705	ASTL	NM_001002036	GARP	75	Expressed	0.911115	0	0	0
	1990	CELA1	NM_001971	GARP	37	Expression below threshold	0.934602	0	0	0
	3714	JAG2	NM_002226	GARP	41	Expressed	1.06323	0	0	0
	8510	MMP23B	NM_006983	GARP	7	Expressed	1.10614	0	0	0
	84332	DYDC2	NM_032372	GARP	87	Expression below threshold	1.06192	0	0	0
	6167	RPL37	NM_000997	GARP	118	Expressed	0.977083	0	0	0
	83856	FSD1L	NM_031919	GARP	36	Expression below threshold	0.994467	0	0	0
	2252	FGF7	NM_002009	GARP	1	Expression below threshold	1.12981	0	0	0
	134359	C5orf37	NM_152408	GARP	89	Expressed	1.01586	0	0	0
	10127	ZNF263	NM_005741	GARP	53	Expressed	1.30462	0	0	0
	4008	LMO7	NM_005358	GARP	73	Expressed	0.990802	0	0	0
	7528	YY1	NM_003403	GARP	40	Expressed	0.921183	0	0	0
	23399	DULLARD	NM_015343	GARP	88	Expressed	1.01392	0	0	0
	6124	RPL4	NM_000968	GARP	49	Expression below threshold	#N/A	0	0	0
	7539	ZFP37	NM_003408	GARP	33	Expression below threshold	1.12615	0	0	0
	283208	P4HA3	NM_182904	GARP	50	Expression below threshold	1.04081	0	0	0
	148046	C19orf23	NM_152480	GARP	4	Expression below threshold	0.784409	0	0	0
	6136	RPL12	NM_000976	GARP	16	no si	0.92311	0	0	0
	402337	402337	XM_378031	GARP	17	no si	#N/A	0	0	0
	400301	400301	XM_375150	GARP	46	no si	#N/A	0	0	0
	26381	Esrrg	NM_011935	GARP	71	no si	0.965936	0	0	0
	402677	402677	XM_380021	GARP	97	no si	#N/A	0	0	0
	6139	RPL17	NM_000985	Yeast ortholog	139	Expressed	0.86495	0	0	0
	7596	ZNF45	NM_003425	Yeast ortholog	163	Expression below threshold	1.0316	0	0	0
	80095	ZNF606	NM_025027	Yeast ortholog	190	Expression below threshold	1.24244	0	0	0
	7643	ZNF90	XM_371150	Yeast ortholog	213	no si	0.791423	0	0	0
	6231	RPS26	NM_001029	Yeast ortholog	265	no si	0.963151	0	0	0
	79973	ZNF442	NM_030824	Yeast ortholog	271	Expression below threshold	1.05098	0	0	0
	57826	RAP2C	NM_021183	Yeast ortholog	382	Expressed	0.916503	0	0	0
	7634	ZNF80	NM_007136	Yeast ortholog	407	Expression below threshold	1.04481	0	0	0
	388132	RPL17P5	NM_001007539	GARP	514	no si	#N/A	0	0	0
	5516	PPP2CB	NM_004156	GARP	522	Expressed	0.950016	0	0	0
	81571	C9orf45	NM_030814	Yeast ortholog	566	no si	0.880642	0	0	0
	7710	ZNF154	NM_003444	Yeast ortholog	644	Expression below threshold	1.02318	0	0	0
	10638	SPHAR	NM_006542	Yeast ortholog	661	Expression below threshold	#N/A	0	0	0
	284406	ZFP82	NM_133466	Yeast ortholog	694	Expression below threshold	0.956923	0	0	0
	3021	H3F3B	NM_005324	Yeast ortholog	705	Expressed	0.884688	0	0	0
	83897	KRTAP3-2	NM_031959	Yeast ortholog	723	Expression below threshold	1.02913	0	0	0
	27230	SERP1	NM_014445	Yeast ortholog	754	Expressed	0.941798	0	0	0
	9142	CXorf1	NM_004709	Yeast ortholog	764	Expression below threshold	1.04537	0	0	0
	353132	LCE1B	NM_178349	Yeast ortholog	788	Expression below threshold	1.03027	0	0	0
