# Supplementary material for: A negative genetic interaction map in isogenic cancer cell lines reveals cancer cell vulnerabilities
Source: Mol Syst Biol. 2013 Oct 8;9:696. doi: 10.1038/msb.2013.54 (PMC3817404; doi:10.1038/msb.2013.54)
Supplement: Supplementary Table 5 [file msb201354-s6.xlsx]

## Sheet: Summary
Supplementary Table 5	PTTG1	KRAS	MUS81	BLM	PTEN	Total confirmed
Selected for validation	274	143	256	230	202
No siRNA available or not expressed	73	50	51	57	48
Selected hits expressed and tested	201	93	205	173	154
Validated with 95% confidence	10 (4.9%)	24 (25.8%)	7 (3.4%)	11 (6.4%)	19 (12.3%)	71 (8.2%)
Validated with 80% confidence	29 (14.4%)	43 (46.2%)	51 (24.9%)	35 (20.2%)	42 (27.2%)	200 (24.2%)
Validated with 68% confidence	40 (19.9%)	60 (64.5%)	78 (38.0%)	58 (33.5%)	54 (35.1%)	290 (35.1%)

## Sheet: RAW data
KRAS data																				PTEN data																				BLM data
Gene.ID	human gene	Green/Red Ratio Day1	Green/Red Ratio Day2	Green/Red Ratio Day3	Green/Red Ratio Day4	Green/Red Ratio Day5	Green/Red Ratio Day6	Green/Red Ratio Day7	Minimum	Green/Red Ratio Day1	Green/Red Ratio Day2	Green/Red Ratio Day3	Green/Red Ratio Day4	Green/Red Ratio Day5	Green/Red Ratio Day6	Green/Red Ratio Day7	Minimum	Average		Gene.ID	human gene	Green/Red Ratio Day1	Green/Red Ratio Day2	Green/Red Ratio Day3	Green/Red Ratio Day4	Green/Red Ratio Day5	Green/Red Ratio Day6	Green/Red Ratio Day7	Minimum	Green/Red Ratio Day1	Green/Red Ratio Day2	Green/Red Ratio Day3	Green/Red Ratio Day4	Green/Red Ratio Day5	Green/Red Ratio Day6	Green/Red Ratio Day7	Minimum	Average		Gene.ID	human gene	Green/Red Ratio Day1	Green/Red Ratio Day2	Green/Red Ratio Day3	Green/Red Ratio Day4	Green/Red Ratio Day5	Green/Red Ratio Day6	Green/Red Ratio Day7	Minimum
202374	STK32A	0.486318	1.05902	0.896727	0.472738	0.492207	0.36672	0.282799	0.282799	2.16071	1.07154	0.563382	0.461844	0.313582	0.218011	0.269052	0.218011	0.250405		9770	RASSF2	1.12553	0.851024	0.579147	0.187627	0.280088	0.309519	0.481095	0.187627	0.933987	0.727144	0.503061	0.377884	0.383025	0.392794	0.299304	0.299304	0.243466		7415	VCP	0.94261	1.38513	1.47163	1.23715	1.11747	1.15976	1.11932	0.94261
4928	NUP98	0	0	0.209389	0.284989	0.078574	0.167855	0.0553471	0.0553471	0.869678	0.715706	0.6094	0.86484	0.991617	0.913752	1.02117	0.6094	0.332374		2852	GPER	1.2082	1.48778	1.1268	0.758116	0.589805	0.51297	0.625121	0.51297	0.858672	1.34654	1.34263	1.04094	0.700253	0.585134	0.577291	0.577291	0.545131		5707	PSMD1	0.968442	0.928588	1.21648	1.07404	0.71688	0.839636	0.613107	0.613107
92595	ZNF764	0.705686	0.818542	0.71122	0.645059	0.820939	0.855281	0.849565	0.645059	0	0.65194	0.597333	1.20871	1.07198	0.405309	0.379627	0.379627	0.512343		197342	EME2	0.926687	1.60544	1.44766	1.37114	1.13801	0.886793	0.830783	0.830783	0.975425	1.04566	1.12615	0.922987	0.575296	0.36993	0.414595	0.36993	0.600356		388585	HES5	0.890651	1.0575	1.10556	0.861469	0.708351	0.682399	0.773201	0.682399
6421	SFPQ	1.00643	0.803245	0.506283	0.549162	0.828319	0.851925	0.987355	0.506283	0.816748	0.700077	0.545498	0.639398	0.899461	1.1194	1.17137	0.545498	0.525891		4987	OPRL1	0.910883	1.35153	1.22888	0.984874	0.910265	0.789407	0.633624	0.633624	0.978261	1.416	1.42594	0.943982	0.713326	0.578161	0.586878	0.578161	0.605892		84570	COL25A1	0.991234	0.945934	1.12041	1.07373	0.924186	0.720122	0.528772	0.528772
6093	ROCK1	0.646591	0.867356	1.13681	1.0249	1.00996	1.19756	1.54616	0.646591	0	2.11457	0.631415	1.07921	0.44895	0.841796	0.588422	0.44895	0.54777		338596	ST8SIA6	0.712553	0.938167	0.74038	0.430282	0.337734	0.308326	0.31239	0.308326	0.926171	1.513	1.70386	1.6132	1.52667	1.24706	1.09859	0.926171	0.617249		220001	VWCE	1.05352	1.11092	1.03395	0.916324	0.848491	0.876413	0.74454	0.74454
6840	SVIL	0.937713	0.800146	0.547212	0.657666	0.834425	0.827025	0.926378	0.547212	0.700815	0.872502	0.784645	0.570197	0.643557	0.790419	0.972453	0.570197	0.558704		2646	GCKR	1.40138	1.17413	0.41978	0.494494	0.446567	0.392032	0.638198	0.392032	0.936025	1.40111	1.65813	1.55636	1.46738	1.37789	1.52368	0.936025	0.664028		6829	SUPT5H	0.855332	0.947912	0.949775	0.904813	0.782829	0.699409	0.658696	0.658696
80201	HKDC1	1.70511	0.736428	1.13776	1.07093	1.09686	0.791234	0.572559	0.572559	0.561687	1.49415	1.7335	1.6508	1.19296	0.872523	0.615036	0.561687	0.567123		6839	SUV39H1	1.16457	1.58995	1.16305	0.745325	0.687551	0.516014	0.567508	0.516014	0.819516	0.970337	1.34743	1.42665	1.54026	1.28513	1.317	0.819516	0.667765		81603	TRIM8	0.916801	0.846541	1.04777	1.11144	0.930551	0.912174	0.865971	0.846541
255631	COL24A1	0.885891	0.780091	0.609021	0.690596	0.991774	0.980784	0.99791	0.609021	0.799138	0.678751	0.537737	0.714759	0.836604	0.847852	0.894749	0.537737	0.573379		9897	KIAA0196	1.27434	1.85426	1.38422	0.990799	0.99672	1.00201	1.13462	0.990799	0.889582	1.11366	1.02409	0.687688	0.472943	0.385267	0.372461	0.372461	0.68163		6387	CXCL12	1.00269	1.19477	1.12843	1.10887	1.00909	1.15444	0.958041	0.958041
10082	GPC6	0.779582	1.03636	0.862826	0.816531	1.21668	1.43567	1.58189	0.779582	0.872754	1.01582	0.671276	0.771988	0.481018	0.40298	0.403312	0.40298	0.591281		51066	C3orf32	0.834962	1.61268	1.34396	0.920379	0.824262	0.671182	0.750385	0.671182	1.02357	1.38594	1.5852	1.25348	0.976314	0.753891	0.735416	0.735416	0.703299		22858	ICK	1.01778	1.04455	1.03618	0.855704	0.986937	0.981241	1.22138	0.855704
93233	CCDC114	0.572061	0.560475	0.506616	0.64014	1.0787	1.06812	1.08018	0.506616	0.794508	0.734021	0.678554	1.04474	1.33655	1.33843	1.52041	0.678554	0.592585		55502	HES6	1.18532	1.80352	1.85702	1.53193	1.51697	1.1214	1.02903	1.02903	0.835673	1.14692	1.03997	0.82092	0.546344	0.419231	0.417153	0.417153	0.723094		83855	KLF16	0.883491	1.05431	1.38984	1.51088	1.29196	1.27738	1.32293	0.883491
202559	KHDRBS2	0.854369	0.777692	0.592487	0.73471	0.964427	0.995573	1.11848	0.592487	0.772699	0.713291	0.598421	0.691856	0.935522	1.09269	1.13853	0.598421	0.595454		206358	SLC36A1	0.881505	1.2797	1.14082	0.97008	0.829519	1.02888	1.10439	0.829519	1.00119	1.18784	1.15278	0.88791	0.701108	0.617461	0.70963	0.617461	0.72349		6129	RPL7	0.865189	1.11052	1.62847	1.92893	1.87238	1.91345	2.04625	0.865189
8228	PNPLA4	0.863791	1.01486	0.956552	0.819672	1.01328	1.09147	1.28338	0.819672	1.32576	0	0.689514	0.731076	0.521102	0.374132	0.608712	0.374132	0.596902		148170	CDC42EP5	0.981699	1.49674	1.16616	1.09175	0.886229	0.700981	0.512275	0.512275	0.961496	1.41676	1.71248	1.49466	1.28541	1.06993	0.99076	0.961496	0.736885		2005	ELK4	1.27679	1.59713	1.63109	1.22828	0.827241	0.710999	0.717047	0.710999
9129	PRPF3	1.05329	0.804995	0.65868	0.778709	1.23439	1.17751	1.15802	0.65868	0.748916	0.674005	0.546796	0.691108	0.926144	1.01952	1.05181	0.546796	0.602738		1727	CYB5R3	1.21027	1.59801	1.44323	1.12152	0.89172	0.714987	0.770409	0.714987	0.809754	1.17814	1.44662	1.28716	1.19823	1.06688	1.13177	0.809754	0.76237		51079	NDUFA13	0.97835	0.954485	1.05878	1.12066	0.943466	0.783258	0.834881	0.783258
6872	TAF1	0.984353	0.635354	0.546516	0.737975	0.940835	0.925722	1.05276	0.546516	0.807298	0.86131	0.659111	1.03874	1.21111	1.31995	1.44618	0.659111	0.602813		23556	PIGN	1.08332	1.56619	1.28998	0.866341	0.682306	0.504366	0.473506	0.473506	1.06126	1.59402	1.81398	1.60584	1.46466	1.24707	1.12893	1.06126	0.767382		89870	TRIM15	1.25225	1.30741	1.46661	1.19562	0.920082	0.857638	0.752913	0.752913
4829	NMBR	0.711345	0.608822	0.53145	0.587887	0.868595	0.985806	0.924815	0.53145	0.962923	0.871871	0.799826	0.682101	0.994579	1.31371	1.76699	0.682101	0.606776		4117	MAK	1.00245	1.35464	0.989506	0.885073	0.707848	0.539547	0.559691	0.539547	0.99844	1.50747	1.649	1.57618	1.57248	1.58294	1.71183	0.99844	0.768993		3630	INS	0.940438	1.06408	1.43204	1.32719	1.19014	1.06176	1.11703	0.940438
144577	C12orf66	0.809028	0.786946	0.594157	0.706039	0.950326	0.925765	1.05481	0.594157	0.855426	0.715072	0.62663	0.884009	0.954704	1.07975	1.10044	0.62663	0.610394		7321	UBE2D1	1.02196	1.51863	1.32293	0.996275	0.701404	0.667738	0.925503	0.667738	0.935073	0.87688	1.25822	1.47702	1.8255	1.66577	1.55719	0.87688	0.772309		6147	RPL23A	1.12671	1.36357	1.56398	1.34956	0.858915	0.793571	0.924322	0.793571
9308	CD83	0.684434	0.717637	0.581123	0.621129	0.887092	0.970065	0.934127	0.581123	0.937965	0.777479	0.663502	0.687956	0.978484	1.01301	0.915573	0.663502	0.622312		64135	IFIH1	1.28922	1.68283	1.32956	1.06022	0.987629	0.92777	1.11711	0.92777	1.004	1.52839	1.44892	0.989452	0.734505	0.671012	0.619821	0.619821	0.773796		221	ALDH3B1	0.81137	0.889193	1.18034	1.31222	1.17502	1.22988	1.47458	0.81137
139081	MAGEC3	0.767757	0.752647	0.555721	0.639317	0.95725	0.988291	1.03202	0.555721	1.04007	0.880437	0.730074	0.689598	0.77472	0.868855	0.890981	0.689598	0.62266		63897	HEATR6	1.12509	1.50221	1.62207	1.3674	1.37881	1.35636	1.47035	1.12509	0.912891	1.25395	1.34345	0.99307	0.614056	0.55061	0.430331	0.430331	0.77771		231	AKR1B1	1.0322	1.21782	1.71621	1.56662	1.2639	1.16303	0.979527	0.979527
65094	JMJD4	0.906072	0.913459	0.821324	0.713637	0.827574	0.802816	0.978684	0.713637	1.09374	1.14524	1.08987	0.992982	0.742991	0.541332	0.632589	0.541332	0.627485		51061	TXNDC11	1.11565	1.51967	1.05655	0.652741	0.556704	0.513034	0.700085	0.513034	1.05248	1.34777	1.58135	1.47965	1.42695	1.48352	1.27306	1.05248	0.782756		5887	RAD23B	0.979929	1.35643	1.74331	1.40698	0.824394	0.818413	0.875028	0.818413
9984	THOC1	0.77074	0.633318	0.610388	0.68364	0.88368	0.9847	0.98564	0.610388	0.713165	0.7377	0.653832	0.726786	0.97735	1.01358	1.04311	0.653832	0.63211		4851	NOTCH1	0.984265	0.791213	0.819689	0.780658	0.815341	0.840255	0.834788	0.780658	1.06639	0.896239	0.910424	0.870649	0.816894	0.802771	0.800915	0.800915	0.790786		6233	RPS27A	0.948873	1.00571	1.18715	0.830097	0.831806	0.984326	0.929199	0.830097
4841	NONO	0.643286	0.697374	0.572775	0.617878	0.756609	0.758241	0.861352	0.572775	0.714036	0.760982	0.706667	0.802022	0.937108	1.10439	1.11586	0.706667	0.639721		6011	GRK1	0.960157	1.52093	1.11093	0.866538	0.81186	0.608662	0.691522	0.608662	0.975487	1.22688	1.26231	1.1737	1.17818	1.36021	1.49537	0.975487	0.792075		8725	C19orf2	1.13999	1.46665	1.5518	1.22511	0.790133	0.621943	0.677092	0.621943
23315	SLC9A8	1.0325	0.81973	0.634963	0.73074	0.993992	0.890976	1.0404	0.634963	0.855426	0.749468	0.651925	0.764196	0.920347	0.907235	1.10479	0.651925	0.643444		26233	FBXL6	0.914671	1.52366	1.59276	1.46864	1.71364	1.64995	1.91982	0.914671	0.987455	1.43355	1.43715	1.026	0.789018	0.696261	0.77993	0.696261	0.805466		9045	RPL14	1.10333	1.32738	1.40305	1.12486	0.815269	0.918231	0.805883	0.805883
1690	COCH	0.734157	0.690992	0.524981	0.613571	0.969764	0.989143	1.05141	0.524981	0.924624	0.792945	0.771177	0.828948	0.924602	1.06585	1.09105	0.771177	0.648079		5090	PBX3	1.02785	1.42636	1.06279	0.738453	0.720563	0.785393	0.907021	0.720563	0.913041	1.44823	1.64073	1.53028	1.42405	1.22362	1.31045	0.913041	0.816802		1460	CSNK2B	0.865534	1.03588	1.22718	1.17346	0.94866	0.951454	1.1927	0.865534
6638	SNRPN	1.03985	0.857173	0.606888	0.725572	0.936321	0.926326	1.09441	0.606888	0.694288	0.690023	0.777103	0.828907	1.03692	1.10324	1.20807	0.690023	0.648456		8805	TRIM24	0.925562	1.32091	1.14019	0.926921	0.812931	0.831264	1.1016	0.812931	1.06843	1.43115	1.36239	1.07137	0.934639	0.837327	0.954762	0.837327	0.825129		79913	ACTR5	0.856429	1.04982	1.38902	1.38162	1.10331	1.1182	1.00719	0.856429
51136	RNFT1	0.616493	0.815053	0.632232	0.70274	0.86249	0.993606	1.19083	0.616493	0.68333	0.940265	0.900424	0.945003	0.866301	1.06296	1.20318	0.68333	0.649911		51412	ACTL6B	1.25301	1.50966	1.30984	0.81495	0.55153	0.55311	0.609847	0.55153	1.94126	2.10567	1.87576	1.74609	1.3239	1.20954	1.11057	1.11057	0.831051		8329	HIST1H2AI	0.866412	1.34236	1.69075	1.53566	1.46623	1.428	1.44574	0.866412
11138	TBC1D8	1.01338	1.04761	0.692189	0.896222	1.16179	1.22859	1.27067	0.692189	0.867682	0.683443	0.609255	0.761521	0.961022	1.00947	1.1593	0.609255	0.650722		7056	THBD	1.01729	1.70444	1.49833	1.1025	0.868286	0.720691	0.822515	0.720691	0.944278	1.33189	1.84166	1.86518	1.6593	1.438	1.56998	0.944278	0.832485		253714	MMS22L	0.92087	1.28854	1.98873	1.80175	1.58851	1.50052	1.42147	0.92087
196383	RILPL2	0.704987	0.690231	0.48448	0.608413	0.951457	0.996575	1.06448	0.48448	0.817564	0.922138	1.197	1.25197	1.5199	1.68156	1.75318	0.817564	0.651022		58495	OVOL2	0.950886	1.36692	1.35628	1.12463	0.905376	0.766035	0.933658	0.766035	0.981471	1.18619	1.25496	1.00279	0.992222	0.939439	0.904404	0.904404	0.83522		9643	MORF4L2	1.14198	1.36717	1.53661	1.2061	0.836303	0.824733	0.751785	0.751785
79840	NHEJ1	0.831565	0.718812	0.647797	0.73441	0.981205	1.06194	1.17069	0.647797	0.75098	0.736152	0.661934	0.783599	0.941557	1.01227	1.02604	0.661934	0.654865		23762	OSBP2	0.89252	1.54206	1.47432	1.28922	1.02031	0.995479	0.999407	0.89252	1.00408	1.3393	1.41328	1.23198	1.02834	0.788986	0.813239	0.788986	0.840753		11219	TREX2	0.851711	1.10327	1.44257	1.52234	1.37367	1.40074	1.12613	0.851711
6223	RPS19	0.853491	0.741783	0.580676	0.698028	1.00549	0.926924	1.06114	0.580676	0.729521	0.9069	1.0614	1.15785	1.59241	1.70754	1.72028	0.729521	0.655099		629	CFB	0.959051	0.90395	0.851581	0.854449	0.830244	0.908938	0.882351	0.830244	0.977795	0.852921	0.899501	0.918216	0.936941	0.922768	0.924277	0.852921	0.841582		79587	CARS2	1.00629	1.12426	1.24695	1.10765	0.810729	0.790866	0.893539	0.790866
115795	C3orf24	0.874208	0.660251	0.591889	0.61536	0.839182	0.921852	1.04132	0.591889	0.72374	0.943452	1.20126	1.32203	1.04845	1.22944	1.44795	0.72374	0.657815		293	SLC25A6	0.812203	1.38316	1.38591	1.14371	1.02469	1.01132	1.1048	0.812203	0.876421	1.10524	1.54254	1.58628	1.63265	1.82238	1.87879	0.876421	0.844312		10267	RAMP1	0.862571	1.01659	1.40844	1.72004	1.50489	1.47595	1.59521	0.862571
55904	MLL5	0.905554	0.855831	0.691366	0.879615	1.27116	1.07245	1.15837	0.691366	0.792231	0.796228	0.765979	0.648878	0.903656	1.08894	1.1536	0.648878	0.670122		3993	LLGL2	1.12895	1.51447	1.3083	1.02696	1.10468	0.827798	1.09426	0.827798	0.869573	1.15929	1.4297	1.46119	1.31411	1.0952	1.13448	0.869573	0.848685		126961	HIST2H3C	1.10134	1.38829	1.42823	0.940307	0.805535	0.852764	0.914699	0.805535
10765	KDM5B	0.738341	0.832131	0.663845	0.902806	1.23926	1.25891	1.45272	0.663845	0.924624	0.835751	0.69061	0.81991	1.0521	1.31878	1.3653	0.69061	0.677228		84264	HAGHL	1.28894	1.67097	1.2518	1.00226	0.789918	0.83727	0.968484	0.789918	0.911392	1.44129	1.61538	1.42843	1.20218	1.02612	0.98819	0.911392	0.850655		5888	RAD51	0.90745	1.167	1.31417	1.42874	1.26308	1.25827	1.29639	0.90745
26121	PRPF31	0.982134	0.867957	0.707306	0.635199	0.787324	1.02166	1.46886	0.635199	0.727602	0.962815	1.20444	1.19114	0.972191	1.15753	1.54545	0.727602	0.6814		2769	GNA15	1.04392	1.48595	1.39246	1.20514	1.30363	1.20896	1.10292	1.04392	1.00898	1.31402	1.52612	1.13731	0.862025	0.661171	0.660344	0.660344	0.852133		9716	AQR	0.765152	1.26075	2.18776	1.86902	1.68218	1.72775	1.67267	0.765152
116255	MOGAT1	0.82921	0.951144	0.919135	0.791753	0.770192	0.769782	1.01404	0.769782	0.737331	0.850634	1.02128	0.693232	0.747067	0.600009	0.810623	0.600009	0.684896		7846	TUBA1A	0.935298	1.48702	1.27317	0.953023	0.821806	0.859203	1.15334	0.821806	1.0954	1.68033	1.8991	1.53278	1.16599	0.9106	0.884957	0.884957	0.853381		331	XIAP	1.03198	1.34783	1.54199	1.27742	0.8027	0.8006	0.85753	0.8006
4543	MTNR1A	1.02525	0.868828	0.701108	0.662581	0.96615	1.10424	1.08749	0.662581	0.903764	0.758463	0.776346	0.713084	0.752651	0.779636	0.818788	0.713084	0.687833		2026	ENO2	1.08586	1.53789	1.27375	1.139	1.1637	1.01119	1.04853	1.01119	1.05238	1.21578	1.16123	0.953129	0.695732	0.737174	0.845458	0.695732	0.853462		6208	RPS14	1.18319	1.32633	1.59304	1.57827	1.46512	1.45098	1.51957	1.18319
89782	LMLN	0.955612	0.754104	0.633677	0.673794	0.938032	0.902259	0.975485	0.633677	0.930641	0.93629	0.77441	0.755445	0.869093	0.983597	1.12802	0.755445	0.694561		340980	OR52B6	0.95933	1.56699	1.39994	1.05597	0.92652	0.837536	0.928961	0.837536	0.989699	1.27279	1.18412	0.96959	0.870772	0.902354	1.02762	0.870772	0.854154		148066	ZNRF4	0.854599	1.11107	1.23186	1.19822	0.921113	1.06996	1.22293	0.854599
57703	CWC22	0.700937	0.784836	0.595438	0.560127	0.675377	0.794518	0.879426	0.560127	1.30754	0.911402	0.83028	0.912335	0.979421	1.04069	1.04594	0.83028	0.695203		4084	MXD1	1.24236	1.71237	1.50299	0.866505	0.76203	0.652277	0.751068	0.652277	1.05655	1.50548	1.7402	1.54638	1.41453	1.43728	1.26539	1.05655	0.854414		5455	POU3F3	0.844187	0.845022	0.868308	0.95233	0.831994	0.823937	0.716083	0.716083
56154	TEX15	0.66825	0.885716	0.889764	0.67296	0.773145	0.90693	1.26203	0.66825	0.835165	1.06826	0.982913	0.799548	0.734566	1.0534	1.2681	0.734566	0.701408		9088	PKMYT1	1.07577	1.55594	1.51063	1.41951	1.5825	1.53874	1.58005	1.07577	0.905975	1.26606	1.12663	0.901812	0.779951	0.693323	0.639617	0.639617	0.857693		6860	SYT4	0.781851	1.1539	1.59734	1.74713	1.6906	1.77403	1.65796	0.781851
6633	SNRPD2	0.927411	0.85509	0.712252	0.831578	1.10914	1.03948	1.05596	0.712252	0.696665	0.692367	0.706377	0.815115	0.838848	0.951656	1.02362	0.692367	0.702309		79587	CARS2	1.23563	1.7954	1.78281	1.4476	1.22939	1.1184	1.13057	1.1184	1.01633	1.45872	1.40778	1.03068	0.828033	0.605082	0.646976	0.605082	0.861741		6167	RPL37	0.878882	1.02839	1.28936	1.66663	1.52584	1.43079	1.40365	0.878882
55799	CACNA2D3	0.811834	0.740282	0.688037	0.811027	1.22686	1.18331	1.15321	0.688037	0.769823	0.718171	0.721542	0.775606	0.866675	1.08524	1.2855	0.718171	0.703104		27434	POLM	0.777443	1.55904	1.28449	1.17519	1.27279	1.27508	1.48643	0.777443	0.952501	1.17304	1.60791	1.90653	2.11268	2.08803	2.31918	0.952501	0.864972		6223	RPS19	0.854524	1.05602	1.35391	1.62009	1.23794	1.14678	1.2464	0.854524
9077	DIRAS3	0.690063	0.694247	0.538933	0.66089	0.888639	0.766527	0.851889	0.538933	1.00677	0.883784	0.872432	0.879759	1.09171	1.3582	1.37955	0.872432	0.705682		9898	UBAP2L	0.787786	1.21528	1.33041	1.62281	2.29039	2.17697	2.37007	0.787786	0.947469	1.28867	1.41673	1.06396	0.967602	1.1263	1.06914	0.947469	0.867628		58495	OVOL2	0.895051	1.00983	1.14572	1.16354	1.08617	1.11658	0.983314	0.895051
55622	TTC27	0.745981	0.808943	0.800635	1.1744	1.61489	1.41359	1.49096	0.745981	0.685736	0.945112	0.976034	1.19169	1.20505	1.23822	1.55588	0.685736	0.715859		10730	YME1L1	1.06271	1.44331	1.37733	1.09061	1.05679	1.00962	1.07731	1.00962	1.0283	1.49008	1.7758	1.53519	1.2877	0.867441	0.730346	0.730346	0.869985		23020	SNRNP200	0.91926	1.19742	1.13891	1.12644	0.93439	0.837244	0.741608	0.741608
4664	NAB1	0.703845	0.692059	0.653044	0.733345	1.04371	1.02825	1.17338	0.653044	0.860531	0.813954	0.780841	1.02525	1.2413	1.2612	1.41763	0.780841	0.716942		8613	PPAP2B	0.924683	1.53356	1.6139	1.54957	1.65972	1.55159	1.6151	0.924683	1.02655	1.40667	1.74687	1.47559	1.26806	0.990163	0.823039	0.823039	0.873861		1052	CEBPD	0.8932	1.23788	1.79724	1.61852	1.53583	1.71412	1.7305	0.8932
2944	GSTM1	0.951292	0.881243	0.65793	0.706786	0.604452	0.647569	0.730183	0.604452	0.835288	1.09952	1.1457	1.20403	1.23709	1.2958	1.25976	0.835288	0.71987		64427	TTC31	0.925441	1.42002	1.45162	1.34313	1.25248	1.28084	1.25357	0.925441	1.02405	1.46588	1.42241	1.17628	1.04754	0.873073	0.824084	0.824084	0.874762		6239	RREB1	0.894322	1.15137	1.42931	1.63162	1.42832	1.43095	1.2874	0.894322
102	ADAM10	0.989642	0.738932	0.641799	0.796865	1.07715	0.901521	0.874599	0.641799	0.897334	0.799305	0.983231	1.05704	1.00682	1.12562	1.39483	0.799305	0.720552		7565	ZNF17	1.19299	1.6701	1.79573	1.53147	1.37171	1.05892	1.07426	1.05892	0.996403	1.44432	1.66409	1.42247	0.969738	0.812639	0.694689	0.694689	0.876807		55761	TTC17	1.05881	1.34683	1.5669	1.21083	0.984834	0.94073	0.928063	0.928063
9258	MFHAS1	0.928946	0.735809	0.643897	0.723728	1.09273	1.0834	1.47462	0.643897	0.800197	0.955591	1.12843	1.14278	1.12647	1.44395	1.64075	0.800197	0.722047		5690	PSMB2	1.08414	1.93419	1.74886	1.80267	2.0072	2.04551	2.42396	1.08414	0.860489	1.30342	1.2917	1.06173	0.930406	0.701989	0.669514	0.669514	0.876827		1841	DTYMK	0.787389	0.983692	0.993788	0.974003	1.0206	1.13501	1.20358	0.787389
4048	LTA4H	0.856945	1.39318	1.00759	1.02273	0.888298	0.771945	0.744742	0.744742	1.05049	0.701528	0.71385	0.750724	0.810077	0.78265	0.804563	0.701528	0.723135		8651	SOCS1	0.953568	1.52572	1.3263	1.13527	1.07005	0.92704	0.866436	0.866436	0.88796	1.20058	1.7199	1.46878	1.22053	0.96022	1.10118	0.88796	0.877198		9329	GTF3C4	1.16763	1.31077	1.5161	1.12923	0.738941	0.676161	0.747507	0.676161
29035	C16orf72	0.986757	0.800807	0.687057	0.707405	0.864496	0.898076	0.901516	0.687057	0.987126	0.76703	0.828732	0.841652	0.833764	1.0342	1.04737	0.76703	0.727044		862	RUNX1T1	1.23045	1.36157	1.34275	1.13891	1.30345	1.21684	1.35023	1.13891	1.16806	1.51709	1.37399	1.06643	0.834001	0.623396	0.615828	0.615828	0.877369		6141	RPL18	0.919552	1.31635	1.7265	1.74368	1.40473	1.32277	1.335	0.919552
8775	NAPA	1.14983	0.980025	0.673563	0.753885	0.748187	0.817122	0.800606	0.673563	1.13146	1.01872	0.851356	0.837815	0.78078	0.938098	0.934087	0.78078	0.727172		81603	TRIM8	1.18616	1.57989	1.49037	1.36072	1.13301	0.904635	1.00072	0.904635	0.916824	1.55038	1.44789	1.30016	1.17556	0.892667	0.854491	0.854491	0.879563		6431	SFRS6	1.01781	1.30745	1.70336	1.47595	1.10334	1.0742	1.11172	1.01781
10393	ANAPC10	1.18755	0.948785	0.798439	0.75941	0.886925	0.925962	0.972463	0.75941	0.903374	0.817819	0.708229	0.765548	0.774538	0.80681	0.899071	0.708229	0.73382		388585	HES5	1.24033	1.71728	1.3	1.00875	0.805861	0.813193	0.863052	0.805861	0.966852	1.11077	1.20427	0.978189	0.954559	0.999582	1.08314	0.954559	0.88021		83733	SLC25A18	1.01419	1.24964	1.51081	1.27982	1.19929	1.26039	1.38799	1.01419
10286	BCAS2	0.852063	0.736953	0.583651	0.805789	1.29635	1.26335	1.31603	0.583651	0.88997	1.15512	1.66137	1.5686	1.08752	1.2804	2.0219	0.88997	0.73681		2647	BLOC1S1	1.2331	1.78984	1.28092	0.934473	0.857688	0.700513	0.711544	0.700513	1.06039	1.59307	2.23807	2.05996	1.93304	1.62301	1.67087	1.06039	0.880453		4172	MCM3	1.04024	1.20582	1.45478	1.16979	0.830729	0.758947	0.745622	0.745622
5604	MAP2K1	0.931333	0.950135	0.804494	0.925863	1.27675	1.19696	1.33518	0.804494	0.83882	0.84323	0.672579	0.690497	0.918584	0.94269	0.937393	0.672579	0.738537		23180	RFTN1	1.13693	1.78081	1.64282	1.47743	1.49076	1.40403	1.63756	1.13693	1.13126	1.6515	1.49093	1.11632	0.888594	0.628943	0.802026	0.628943	0.882938		7701	ZNF142	1.20109	1.49757	1.97269	1.73966	1.60053	1.71659	1.57039	1.20109
6636	SNRPF	0.760222	0.872955	0.877107	0.95264	1.35939	1.27996	1.22863	0.760222	0.963875	0.853341	0.721304	0.929779	1.07332	1.26133	1.44571	0.721304	0.740763		4608	MYBPH	0.795904	1.32418	1.20924	1.11143	0.950956	0.800866	0.796035	0.795904	0.971609	1.09595	1.38571	1.43694	1.6325	1.85509	2.06869	0.971609	0.883757		2647	BLOC1S1	0.979176	1.20434	1.66372	1.54708	1.25959	1.36517	1.21068	0.979176
55916	NXT2	0.701153	1.01696	1.19021	1.28553	1.24098	1.41951	1.53264	0.701153	0.783698	1.30287	1.80597	1.70111	1.18001	1.06926	1.16533	0.783698	0.742426		140469	MYO3B	0.96364	1.63049	1.61554	1.44617	1.67042	1.50331	1.59958	0.96364	0.986263	1.34888	1.37316	1.17464	0.964782	0.804013	0.828813	0.804013	0.883826		6240	RRM1	0.928709	1.07184	1.31304	1.45908	1.24463	1.18282	1.11066	0.928709
6142	RPL18A	0.785318	0.97767	1.09363	1.45656	1.85342	1.68134	1.83777	0.785318	0.70208	0.789349	0.799559	1.05481	1.20868	1.35832	1.3877	0.70208	0.743699		84502	JPH4	1.06644	1.77745	1.6894	1.32157	1.14897	0.943908	0.904918	0.904918	0.863298	1.05523	1.29597	1.17991	1.2651	1.24992	1.48328	0.863298	0.884108		55234	SMU1	0.918954	1.23433	1.92515	1.89221	1.57635	1.60072	1.52374	0.918954
81930	KIF18A	0.933024	1.00688	0.759034	0.751955	0.779323	0.873543	0.945599	0.751955	0.952709	0.816088	0.853446	0.745343	0.820499	0.86373	0.84118	0.745343	0.748649		55320	C14orf106	1.02456	1.82548	1.80254	1.72042	2.00369	1.79564	1.94561	1.02456	1.36695	1.56285	1.56467	1.27835	0.851401	0.80299	0.746409	0.746409	0.885485		8651	SOCS1	0.912746	1.24144	1.87113	1.6494	1.32601	1.36196	1.44119	0.912746
23127	GLT25D2	0.858072	0.820729	0.712644	0.793564	0.923556	1.288	1.43036	0.712644	0.788767	1.03076	1.88765	2.30534	1.92276	1.74881	1.77032	0.788767	0.750705		51027	BOLA1	0.986921	1.39729	1.29743	1.04345	0.947901	0.910638	0.828732	0.828732	0.952556	1.5926	1.98967	1.91899	1.85635	1.79613	1.89604	0.952556	0.890644		4583	MUC2	0.796387	0.983985	1.21923	1.1541	1.07438	1.14151	1.30025	0.796387
55769	ZNF83	0.975326	0.760684	0.641799	0.739998	0.928822	0.990759	0.966937	0.641799	1.108	0.91878	0.869364	0.957469	0.926065	1.03991	0.984655	0.869364	0.755582		5455	POU3F3	0.985316	1.55433	1.28026	0.960127	1.0725	0.957356	1.04147	0.957356	0.997128	1.14516	1.32698	0.983398	0.824916	0.901947	1.04963	0.824916	0.891136		4117	MAK	0.958363	1.3374	1.97472	1.97843	1.60791	1.56489	1.37961	0.958363
3309	HSPA5	1.0453	0.914275	0.751821	0.772426	0.854982	0.902463	0.853302	0.751821	0.899615	0.782816	0.77689	0.772852	0.929461	0.91858	0.943042	0.772852	0.762337		1052	CEBPD	0.970686	1.59856	1.65211	1.40911	1.21648	0.991433	1.05632	0.970686	1.22417	1.58987	1.47047	1.26994	0.941092	0.816944	0.812606	0.812606	0.891646		150465	TTL	0.97075	1.30186	1.61713	1.34317	0.909011	0.833376	0.757326	0.757326
5932	RBBP8	0.781352	0.98607	0.747214	0.861432	1.17691	1.28987	1.41426	0.747214	0.820653	0.905002	0.840304	0.778961	0.907141	1.24799	1.40835	0.778961	0.763088		4058	LTK	0.926927	1.64588	1.54263	1.58369	1.40837	1.30686	1.29623	0.926927	0.860364	1.32595	1.84655	1.70226	1.84556	1.5714	1.71132	0.860364	0.893646		6595	SMARCA2	0.935872	0.991877	1.15502	1.13641	1.03728	0.946393	0.940495	0.935872
7678	ZNF124	0.776532	0.735628	0.798854	0.962915	1.30825	1.37605	1.60742	0.735628	0.83474	0.791603	0.997616	0.99384	1.08989	1.51715	1.91547	0.791603	0.763616		158358	KIAA2026	1.13907	1.63734	1.77659	1.50123	1.68118	1.7011	1.6861	1.13907	1.1069	1.32263	1.27827	1.16992	0.893327	0.68578	0.660659	0.660659	0.899865		55454	CSGALNACT2	0.939685	1.28017	1.53847	1.27093	1.16497	1.19916	1.2813	0.939685
5347	PLK1	1.0675	0.971153	0.707934	0.672231	1.30849	1.4175	1.56547	0.672231	0.855862	1.15483	1.46015	1.36623	1.3505	1.36395	1.58468	0.855862	0.764047		55313	CPPED1	0.898978	1.57096	1.65259	1.577	1.99289	1.85262	1.90101	0.898978	0.901264	1.08594	1.52232	1.76313	1.62071	1.48928	1.45607	0.901264	0.900121		7477	WNT7B	0.937205	1.17361	1.56225	1.39314	1.39897	1.58664	1.97178	0.937205
7695	ZNF136	0.965406	0.765297	0.695815	0.771337	1.01346	0.9847	1.14829	0.695815	1.07232	0.935633	0.83437	1.10125	1.39427	1.5275	1.68599	0.83437	0.765093		381	ARF5	1.11911	1.72259	1.49859	1.15864	1.02433	0.996138	1.13181	0.996138	0.807567	1.14545	1.37996	1.1793	1.2009	1.16832	1.01241	0.807567	0.901853		9088	PKMYT1	0.883491	0.929707	1.05257	0.949468	0.885338	0.894949	0.770222	0.770222
4171	MCM2	1.00249	1.10382	1.34118	1.53291	1.57557	1.39532	1.50147	1.00249	0.724137	1.18301	0.600628	0.584616	0.591869	0.529368	0.780344	0.529368	0.765927		221	ALDH3B1	0.974694	1.50974	1.15988	1.44684	1.88987	1.86211	1.89429	0.974694	1.0491	1.50079	1.44456	1.18971	0.889905	0.944275	0.833834	0.833834	0.904264		5652	PRSS8	1.05207	1.46895	2.03208	1.91352	1.71437	1.72092	1.65184	1.05207
7753	ZNF202	0.791099	1.02953	0.8985	1.08678	1.18095	1.31448	1.59062	0.791099	0.741336	1.11291	1.46817	1.38182	0.952478	0.761868	0.835011	0.741336	0.766217		10633	RASL10A	0.876323	1.38651	1.38024	1.02837	1.04229	0.954835	0.938292	0.876323	0.933518	1.39357	1.54373	1.5428	1.40791	1.30158	1.37723	0.933518	0.90492		56154	TEX15	0.916581	1.04436	1.29229	1.58783	1.36467	1.20383	1.1928	0.916581
84251	SGIP1	0.99083	0.970111	0.78391	0.757181	1.05045	1.02159	1.12193	0.757181	0.806573	0.779175	0.887052	0.9204	1.13797	1.6101	2.01745	0.779175	0.768178		5348	FXYD1	0.787288	1.17025	1.00919	1.09837	0.843981	0.721951	0.82813	0.721951	1.09045	1.65203	2.0317	1.63917	1.33133	1.14757	1.33729	1.09045	0.906203		4188	MDFI	0.860566	1.06491	1.18753	1.15886	0.950707	0.961618	0.975852	0.860566
26152	ZNF337	1.15418	1.11284	0.926957	0.838029	0.937165	1.02321	0.966826	0.838029	0.907898	0.814991	0.700202	0.717734	0.770398	0.768783	0.81975	0.700202	0.769115		57678	GPAM	1.36853	1.93879	1.4621	1.2518	1.04796	0.867153	0.815383	0.815383	0.998839	1.30197	1.64036	1.41715	1.33301	1.20209	1.25457	0.998839	0.907111		158358	KIAA2026	0.966044	1.39671	1.86198	1.74559	1.63672	1.69344	1.57387	0.966044
9831	ZNF623	0.786513	0.670174	0.763529	0.909965	1.05886	0.968049	1.19957	0.670174	0.869951	0.875144	0.952507	1.34911	1.15461	1.24711	1.16649	0.869951	0.770062		30833	NT5C	1.36824	1.51059	1.3604	1.1422	1.02913	0.933766	0.932741	0.932741	0.888677	1.46629	1.47172	1.34002	1.20615	1.32304	1.51079	0.888677	0.910709		6168	RPL37A	1.09839	1.41247	1.89575	1.72721	1.26358	1.25401	1.09535	1.09535
253639	ZNF620	0.843546	0.998126	1.29039	1.44534	1.36652	1.24118	1.50086	0.843546	0.702087	0.847039	0.88732	0.964977	1.18421	1.26507	1.41432	0.702087	0.772816		55695	NSUN5	0.922512	1.11664	2.03426	2.06517	1.25496	1.47487	1.62169	0.922512	0.902373	1.10257	0.928985	0.980083	1.13584	1.04517	0.983507	0.902373	0.912442		10730	YME1L1	0.90504	1.41405	2.06224	2.04104	1.97069	2.0182	1.99365	0.90504
10482	NXF1	0.578687	0.901757	0.744788	0.715198	0.892941	0.881547	1.07484	0.578687	0.977919	1.04044	1.00508	1.00924	1.1411	1.35406	1.53779	0.977919	0.778303		26716	OR2H1	0.85981	1.30155	1.08696	0.995188	0.942863	0.831002	0.867625	0.831002	1.00037	1.35944	1.33415	1.26593	1.01933	1.23567	1.35665	1.00037	0.915686		56953	NT5M	1.09868	1.44238	1.87494	1.84327	1.52225	1.73102	1.79275	1.09868
55854	ZC3H15	0.89995	1.08109	1.16795	1.26425	1.51316	1.46001	1.95201	0.89995	0.666455	1.06654	1.54673	1.51438	1.23303	1.18666	1.38111	0.666455	0.783202		23316	CUX2	0.891004	1.61586	1.33199	1.37633	1.63517	1.42857	1.31031	0.891004	0.943521	1.06657	1.49963	1.57233	1.69281	1.74282	1.98274	0.943521	0.917262		9416	DDX23	1.14534	1.26596	1.45611	1.16886	0.869102	0.907458	0.849411	0.849411
51142	CHCHD2	0.899479	0.947385	0.699573	0.690262	0.900645	0.998351	1.07814	0.690262	0.942447	1.05684	1.12774	1.11252	0.877264	0.900333	1.19927	0.877264	0.783763		84969	TOX2	0.969797	1.44684	1.21059	0.920023	1.0491	1.0806	1.17475	0.920023	0.915715	1.39155	1.44481	1.19143	1.16238	1.09705	1.15766	0.915715	0.917869		54821	ERCC6L	1.01373	1.09199	1.36433	1.48387	1.5676	1.49593	1.42528	1.01373
6188	RPS3	0.865761	0.867303	0.912366	0.720793	0.900482	1.22595	1.74584	0.720793	0.855472	1.30372	1.6394	1.36765	1.16064	1.11313	1.38232	0.855472	0.788132		148066	ZNRF4	1.03199	1.55079	1.38737	1.32134	1.47581	1.63705	1.95742	1.03199	1.01971	1.37043	1.35693	0.902568	0.804995	0.821252	0.924993	0.804995	0.918494		27043	PELP1	1.01966	1.58199	1.81903	1.75536	1.70265	1.47304	1.33094	1.01966
7203	CCT3	0.9145	0.67344	0.546737	0.687814	0.946935	1.00697	1.03592	0.546737	1.03036	1.22258	1.5199	1.35724	1.20608	1.46001	1.55318	1.03036	0.78855		285877	POM121L12	1.45124	2.14215	1.897	1.59617	1.59526	1.5313	1.6744	1.45124	0.921595	1.09229	1.23826	0.764221	0.493965	0.387862	0.445638	0.387862	0.919553		245812	CNPY4	0.878882	1.24958	1.96054	2.0519	1.63415	1.64215	1.45491	0.878882
79680	C22orf29	0.862406	1.05265	0.959583	0.849805	1.02184	1.0008	1.01933	0.849805	1.09346	0.851607	0.753032	0.732413	0.815027	1.01785	1.03423	0.732413	0.791109		6391	SDHC	0.938812	1.34499	1.30727	1.29698	1.31743	1.30382	1.2796	0.938812	1.04421	1.56106	1.98305	1.57685	1.19395	0.987029	0.902147	0.902147	0.920479		3119	HLA-DQB1	0.95522	1.31472	1.69497	1.62031	1.57991	1.60561	1.65924	0.95522
5693	PSMB5	0.893287	0.872997	0.759146	0.971364	1.49117	1.59322	1.78753	0.759146	0.829101	0.999536	1.05417	1.10302	0.984483	0.957423	1.54866	0.829101	0.794123		22818	COPZ1	0.896434	1.25813	1.07983	0.768851	0.660194	0.582819	0.541719	0.541719	1.30491	1.54663	2.08035	1.81353	1.85535	1.71631	1.88849	1.30491	0.923316		4796	TONSL	1.01266	1.51419	1.95921	1.58633	1.21737	1.33324	1.4577	1.01266
27230	SERP1	2.32313	4.3049	0.762774	1.09611	0.894661	1.03675	0.636617	0.636617	0.954881	1.39108	1.22785	1.21698	1.50979	1.13171	1.07262	0.954881	0.795749		51079	NDUFA13	0.762649	1.40696	1.4688	1.20544	1.02577	0.787831	0.772122	0.762649	1.28421	1.86309	2.20253	1.82811	1.48766	1.14914	1.08417	1.08417	0.923408		6117	RPA1	0.918041	1.42624	1.97238	1.90233	1.35195	1.30513	1.21583	0.918041
6139	RPL17	1.09346	1.10104	1.53922	1.58377	1.35786	1.18664	1.41122	1.09346	0.897139	1.41561	1.76456	1.79346	1.03548	0.799344	0.512003	0.512003	0.802732		3753	KCNE1	1.35628	1.7845	1.58373	1.15514	1.07939	0.980384	0.835957	0.835957	1.01319	1.51278	1.6244	1.63884	1.66136	1.63699	1.60275	1.01319	0.924571		116085	SLC22A12	1.05301	1.59793	1.81287	1.61056	1.36684	1.45282	1.30878	1.05301
11224	RPL35	0.980127	0.840584	0.796828	0.871906	1.23246	1.26417	1.38473	0.796828	0.831545	0.933712	1.07862	1.10582	1.1851	1.4807	2.02763	0.831545	0.814187		23246	BOP1	1.26496	1.63638	1.49358	1.39824	1.54138	1.38038	1.44118	1.26496	0.838253	0.952796	0.847899	0.714266	0.591802	0.641324	0.642846	0.591802	0.928379		5893	RAD52	0.867251	1.17925	1.72731	1.6458	1.58217	1.68166	1.83746	0.867251
57826	RAP2C	0.686503	0.848589	0.774155	0.773978	0.797736	0.72245	0.748313	0.686503	1.03983	1.27329	1.96244	1.85248	1.10264	0.950304	1.00956	0.950304	0.818404		3978	LIG1	0.892195	1.40768	1.35033	1.30358	1.39284	1.49216	1.43425	0.892195	0.965132	1.38172	1.69018	1.5845	1.47937	1.27754	1.05411	0.965132	0.928664		27339	PRPF19	0.964494	1.29155	1.95355	1.70678	1.59453	1.55805	1.65606	0.964494
63910	SLC17A9	0.993415	0.802702	0.811507	0.870579	1.01179	1.08897	1.26927	0.802702	1.10459	0.837238	0.953901	1.06004	1.11168	1.22538	1.5614	0.837238	0.81997		2815	GP9	1.43736	1.702	1.42251	1.20668	1.19375	1.09728	1.09467	1.09467	1.0138	1.33594	1.54784	1.20857	0.896183	0.769265	0.817854	0.769265	0.93197		10314	LANCL1	0.956249	1.16912	1.44003	1.42491	1.13877	1.3515	1.34867	0.956249
3021	H3F3B	0.936058	0.936702	0.994505	1.46979	1.3138	1.07953	1.2138	0.936058	1.06904	0.818646	0.733578	1.02358	1.12524	1.17755	1.249	0.733578	0.834818		5073	PARN	0.77464	1.3259	1.18116	1.46214	1.44374	1.40889	1.24857	0.77464	1.3196	1.51171	1.61795	1.3867	1.22425	1.09042	1.20309	1.09042	0.932528		668	FOXL2	1.14193	1.17137	1.43358	1.17094	1.04802	1.10468	1.02513	1.02513
5516	PPP2CB	0.720522	1.02385	1.03146	0.938867	1.09235	1.20874	1.29239	0.720522	0.966264	1.38012	1.87258	1.76869	1.16759	1.14063	1.24793	0.966264	0.843393		29083	GTPBP8	1.01143	1.65138	1.65091	1.45348	1.35173	1.23684	1.21453	1.01143	0.902139	1.31347	1.37036	1.16	0.977626	0.867614	0.964487	0.867614	0.939523		3714	JAG2	0.937511	0.937405	1.33135	1.20517	1.01665	1.14918	0.936631	0.936631
5030	P2RY4	0.91103	0.840694	0.758998	1.04286	1.40999	1.38134	1.41075	0.758998	0.927961	1.181	1.8512	1.95302	1.55409	1.60419	1.3713	0.927961	0.84348		124602	KIF19	1.09732	1.6608	1.43201	1.30587	1.43851	1.47678	1.83989	1.09732	1.02415	1.52306	1.66095	1.3763	1.109	0.940828	0.805755	0.805755	0.951539		9550	ATP6V1G1	1.13651	1.41149	1.79794	1.67665	1.23143	1.26233	1.30997	1.13651
27098	CLUL1	0.936791	1.02915	0.908948	1.10965	1.19334	1.31471	1.52705	0.908948	0.876317	0.780327	0.802765	0.81732	0.915002	0.989586	1.26315	0.780327	0.844637		9329	GTF3C4	0.828623	1.29348	1.1966	1.2959	1.76275	1.69639	1.73689	0.828623	1.07919	1.3937	1.39366	1.33779	1.27319	1.32655	1.35536	1.07919	0.953908		8836	GGH	0.873862	0.996713	1.00578	1.02858	1.09759	1.1442	1.0783	0.873862
7710	ZNF154	0.874626	0.996137	1.14036	1.4548	1.65668	1.70347	1.37927	0.874626	0.81973	1.07333	1.72058	2.0008	1.78456	1.87491	1.98874	0.81973	0.847178		148979	GLIS1	1.02058	1.73524	1.6253	1.45413	1.79516	1.58446	1.73565	1.02058	0.889016	1.17011	1.49497	1.63248	1.5721	1.52698	1.79935	0.889016	0.954798		51741	WWOX	0.881742	1.22394	1.52158	1.43467	1.19993	1.31795	1.42409	0.881742
684	BST2	0.9975	0.986138	0.874462	0.940441	1.17888	1.25912	1.43962	0.874462	0.827209	1.34883	1.73451	1.37495	1.10266	1.38086	1.52811	0.827209	0.850836		6440	SFTPC	0.669711	1.39239	1.21089	0.893629	1.12821	1.27968	1.26382	0.669711	1.24061	1.68711	1.66028	1.6371	1.55393	1.54482	1.70369	1.24061	0.95516		1938	EEF2	0.842028	0.898879	1.00418	1.16047	1.468	1.42247	1.48021	0.842028
6210	RPS15A	0.981059	0.928913	0.771606	0.924753	1.14724	1.11533	1.13571	0.771606	0.930215	0.979914	0.992405	0.934644	1.12173	1.25895	1.31263	0.930215	0.850911		3641	INSL4	1.19229	1.44895	1.47036	1.27405	1.37558	1.17759	1.13621	1.13621	0.872766	1.23541	1.33853	1.03927	0.961	0.831987	0.777611	0.777611	0.956909		64407	RGS18	0.871004	1.13168	1.76944	1.8762	1.88374	2.00481	1.84076	0.871004
9603	NFE2L3	0.787832	1.10918	1.62943	1.83405	1.98533	1.82136	2.05265	0.787832	0.922754	1.11758	1.88274	2.52134	2.4959	2.41107	2.62857	0.922754	0.855293		23020	SNRNP200	1.22937	1.68415	1.27087	1.02734	1.12804	0.949432	1.10687	0.949432	0.96502	1.69224	1.87243	1.515	1.49672	1.2769	1.26691	0.96502	0.957226		57596	BEGAIN	1.05809	1.23792	2.06066	2.1426	1.51834	1.48507	1.35597	1.05809
3692	EIF6	0.979248	0.950513	0.908459	0.876888	1.14263	1.07634	1.22627	0.876888	0.916949	0.856597	1.01234	1.0272	1.17235	1.36669	1.52232	0.856597	0.866743		160622	GRASP	0.956252	1.77067	1.43446	1.13639	1.01449	0.860543	0.783237	0.783237	1.13791	1.43354	1.71765	1.72051	1.62774	1.37021	1.39478	1.13791	0.960572		8459	TPST2	0.831197	0.949159	1.26168	1.27918	1.07523	1.10461	1.20996	0.831197
7596	ZNF45	1.07883	1.03183	1.41118	1.37735	1.62371	1.70893	1.95376	1.03183	0.701972	1.03332	1.32039	1.36513	1.39099	1.84933	2.12802	0.701972	0.866902		8175	SF3A2	1.08853	1.64764	1.42934	1.28581	1.18267	1.11206	1.14109	1.08853	1.28024	1.78488	1.82258	1.54004	1.17838	0.921759	0.833015	0.833015	0.960774		23762	OSBP2	1.10634	1.39989	1.60111	1.37014	1.13211	1.00208	1.24459	1.00208
56159	TEX11	0.935587	1.06933	1.48096	1.70073	1.82143	1.79286	2.08608	0.935587	0.799288	1.10927	1.87262	2.09869	1.53686	1.51793	1.57068	0.799288	0.867437		6431	SFRS6	1.20592	1.66961	1.43063	1.0274	1.07617	0.873085	1.33076	0.873085	1.05475	1.48816	1.66163	1.43041	1.25718	1.08512	1.0618	1.05475	0.963916		151449	GDF7	1.11599	1.22827	1.30549	1.20682	0.969593	1.05562	1.05783	0.969593
10638	SPHAR	0.681398	0.719302	0.696714	0.758173	0.849812	0.929839	1.02861	0.681398	1.05406	1.17379	1.57288	1.3977	1.2249	1.14898	1.54346	1.05406	0.867727		55890	GPRC5C	0.937997	1.55078	1.65971	1.53344	1.55615	1.44896	1.59077	0.937997	0.992149	1.35529	1.63171	1.26897	1.24041	1.18816	1.34522	0.992149	0.965073		2815	GP9	1.21911	1.31125	1.4957	1.22841	0.949682	1.06745	1.15431	0.949682
3397	ID1	0.737004	0.704144	0.742274	0.817385	0.812857	0.936418	0.817263	0.704144	1.05827	1.03284	1.33745	1.36671	1.03305	1.3852	1.69204	1.03284	0.868491		140467	ZNF358	0.986028	1.91622	1.68557	1.28954	1.38032	1.25039	1.34233	0.986028	0.951845	1.12357	1.34236	1.44991	1.58115	1.66615	1.61156	0.951845	0.968937		56521	DNAJC12	0.955208	1.39808	1.76444	1.7885	1.66438	1.69646	1.59516	0.955208
1841	DTYMK	0.743666	1.05588	1.56521	1.74153	1.60973	1.50657	1.50506	0.743666	1.0073	1.44674	2.10261	2.1411	1.70061	1.44547	1.6024	1.0073	0.875481		5036	PA2G4	0.973969	1.66399	1.58344	1.68281	2.11486	2.12154	2.11618	0.973969	0.964229	1.51177	1.88955	1.68189	1.40495	1.1019	1.07943	0.964229	0.969099		22818	COPZ1	0.954171	1.22048	1.73671	1.57797	1.37127	1.45394	1.4374	0.954171
9656	MDC1	1.27449	1.25911	0.804569	0.737383	0.829769	0.937558	1.01406	0.737383	1.05849	1.24551	1.49371	1.39844	1.01615	1.03206	1.55511	1.01615	0.876766		1191	CLU	1.05524	1.11084	1.05466	1.02052	1.04374	1.17662	1.26578	1.02052	0.953996	1.21092	1.18096	0.920767	0.931143	0.946402	1.10315	0.920767	0.970643		8337	HIST2H2AA3	1.06796	1.34072	1.70164	1.5699	1.27006	1.33704	1.55508	1.06796
5440	POLR2K	0.848249	0.938564	0.908013	0.873984	1.47907	1.53055	1.59283	0.848249	0.913737	1.23007	1.65292	1.99015	1.59739	1.74382	1.96321	0.913737	0.880993		4111	MAGEA12	0	0	2.78666	1.36652	0	1.07586	0.904175	0.904175	1.06521	1.47231	1.5553	1.25889	1.06088	1.04548	1.17749	1.04548	0.974825		23466	CBX6	1.21119	0.898044	0.934841	0.970147	1.0251	1.12479	1.11024	0.898044
7004	TEAD4	0.980222	0.850441	0.986341	1.10367	1.0805	1.18091	1.36451	0.850441	0.915904	1.03043	1.16863	1.22392	1.22928	1.18223	1.38385	0.915904	0.883173		6442	SGCA	0.872379	1.67028	1.6315	1.37659	1.74875	1.71596	1.86633	0.872379	1.07869	1.43206	1.75627	1.6715	1.51261	1.40553	1.49286	1.07869	0.975535		4851	NOTCH1	1.03184	1.19612	1.65426	1.63097	1.59048	1.61851	1.57878	1.03184
6619	SNAPC3	0.981036	0.783423	0.935993	1.32788	1.38034	1.37308	1.50271	0.783423	1.07049	0.9868	1.21628	1.56528	1.46399	1.23944	1.71135	0.9868	0.885111		5868	RAB5A	1.02926	1.45657	1.23455	1.41965	1.2047	1.12137	1.24159	1.02926	1.26129	1.25803	1.10998	0.925259	1.16413	1.17249	1.19258	0.925259	0.977258		5932	RBBP8	1.04004	1.32931	1.63522	1.42254	1.25548	1.21691	1.43667	1.04004
5701	PSMC2	0.98204	1.02337	1.06121	1.27644	1.3405	1.72369	1.9066	0.98204	0.803488	1.11025	1.37055	1.63554	1.61059	2.11978	2.27841	0.803488	0.892764		9409	PEX16	1.08902	1.37331	1.322	1.15849	1.25638	1.20733	1.08821	1.08821	0.886087	1.25918	1.49132	1.45911	1.14026	0.875183	0.918339	0.875183	0.981694		8065	CUL5	1.09185	1.39187	1.86722	1.83587	1.76821	1.80237	1.55436	1.09185
83851	SYT16	0.849757	0.846789	0.77909	0.940391	1.30103	1.31262	1.2778	0.77909	1.0069	1.09917	1.31232	1.29746	1.1351	1.47621	1.89008	1.0069	0.892996		8241	RBM10	1.13525	1.53559	1.27686	1.05787	1.20265	1.21467	1.28876	1.05787	0.906678	1.20184	1.12539	1.07317	0.978714	0.97801	1.07907	0.906678	0.982276		7314	UBB	1.00339	1.36728	1.7015	1.65482	1.34561	1.49771	1.58968	1.00339
353132	LCE1B	1.0245	1.00015	0.933202	0.835734	1.02838	1.08843	1.03821	0.835734	1.21473	1.00761	0.958683	1.03195	1.10755	1.26231	1.26726	0.958683	0.897209		5692	PSMB4	1.08889	1.62552	1.50226	1.29058	1.1821	0.976267	1.0296	0.976267	0.990332	1.10211	1.2838	1.07369	1.0482	1.22566	1.12003	0.990332	0.983299		348654	GEN1	0.874639	1.12694	1.4327	1.27842	1.11818	1.08695	1.28092	0.874639
79973	ZNF442	1.58242	1.35635	0.919107	0.888449	0.924868	0.888204	0.893796	0.888204	0.912803	1.007	0.977091	0.98705	1.05469	1.05321	1.10285	0.912803	0.900504		8369	HIST1H4G	1.28648	1.77487	1.67923	1.4962	1.42695	1.25866	1.26816	1.25866	1.11307	1.50787	1.50893	1.13858	1.0111	0.797101	0.715983	0.715983	0.98732		9107	MTMR6	0.906829	1.19925	1.25382	1.25719	1.17347	1.08522	0.972183	0.906829
3714	JAG2	1.20972	1.16225	1.05996	0.935627	1.21516	1.2299	1.25075	0.935627	0.873197	1.1759	1.16148	1.04743	1.12457	1.32282	1.58828	0.873197	0.904412		1054	CEBPG	1.11744	1.67088	1.50821	1.1899	1.21712	1.12007	1.08977	1.08977	1.01719	1.36178	1.33905	1.10675	0.885834	0.887883	0.99532	0.885834	0.9878		51270	TFDP3	1.18688	1.40365	1.85786	1.92635	1.55094	1.67076	1.49776	1.18688
6147	RPL23A	1.02886	1.02655	1.43332	1.56196	1.20584	1.13416	1.40874	1.02655	0.816876	0.964465	1.54875	1.31165	1.15006	0.785205	0.826294	0.785205	0.905879		388	RHOB	0.958881	1.3707	1.10984	0.998868	1.19458	1.10045	1.03903	0.958881	1.01969	1.53112	1.67589	1.201	1.21447	1.19887	1.13759	1.01969	0.989285		4636	MYL5	1.02159	1.35485	1.87014	1.88848	1.76945	1.8736	1.93137	1.02159
115123	41336	0.86091	1.26486	1.73769	1.74059	1.61377	1.38086	1.53313	0.86091	0.96095	1.13083	1.48194	1.48183	1.11699	0.965781	0.954708	0.954708	0.907809		6205	RPS11	1.14318	1.52461	1.49732	1.2766	1.40323	1.20044	1.16693	1.14318	0.842297	1.27515	1.51302	1.2948	1.19747	0.962162	0.960527	0.842297	0.992741		4058	LTK	0.982908	1.12384	1.46166	1.67252	1.35573	1.29888	1.09831	0.982908
84332	DYDC2	0.958499	0.956417	1.09703	1.14561	1.20623	1.39117	1.59381	0.956417	0.876995	1.02661	1.00156	1.09158	1.22007	1.54226	1.79142	0.876995	0.916706		51024	FIS1	1.20686	1.01496	1.18786	2.46036	1.8332	1.56459	1.64752	1.01496	1.06192	1.60628	1.73385	1.56133	1.21401	0.983075	0.973134	0.973134	0.994048		55890	GPRC5C	0.974347	1.05485	1.48275	1.33295	1.37043	1.25079	1.2509	0.974347
134359	C5orf37	0.923096	1.12122	0.941507	1.07325	1.13984	1.09245	1.24022	0.923096	0.929086	1.31269	1.56339	1.4926	0.965457	1.01439	1.19115	0.929086	0.926091		4108	MAGEA9	1.06551	1.43937	1.40955	1.14842	1.39461	1.40848	1.48361	1.06551	0.923967	1.50785	2.19042	1.98086	1.94736	1.55504	1.42234	0.923967	0.994741		8775	NAPA	0.850251	1.25904	1.92162	1.7885	1.75212	1.85221	1.99199	0.850251
10127	ZNF263	0.924878	1.0051	1.3353	1.41344	1.26726	1.11408	1.36363	0.924878	0.928713	1.09644	1.74437	1.8057	1.36717	1.19091	1.15493	0.928713	0.926795		51490	C9orf114	1.09684	1.53029	1.17991	1.12596	0.910896	0.725383	0.751216	0.725383	1.26508	1.8615	2.00035	1.86836	1.73486	1.50538	1.52079	1.26508	0.995233		23246	BOP1	0.950906	1.20359	1.96627	1.93626	1.52959	1.46673	1.29246	0.950906
83856	FSD1L	0.913366	0.966505	1.21911	1.26756	1.28789	1.3073	1.57028	0.913366	0.941346	1.18861	1.96961	2.11423	1.64858	1.54708	1.66062	0.941346	0.927356		6788	STK3	1.01732	1.76609	1.82417	1.37774	1.47238	1.2757	1.42584	1.01732	0.980471	1.327	1.67765	1.68745	1.62258	1.84194	1.76632	0.980471	0.998896		22938	SNW1	1.07322	1.22339	1.51234	1.36342	1.17285	1.12921	1.19983	1.07322
431705	ASTL	1.00772	1.19697	1.6327	1.79993	1.98863	2.04481	1.77859	1.00772	0.870065	1.0126	1.38546	1.70362	1.76699	1.81292	1.66969	0.870065	0.938892		2352	FOLR3	1.1946	1.32593	1.76246	1.1168	1.1583	1.1705	1.02694	1.02694	1.02692	0.973567	1.07327	1.01931	1.04251	1.09127	1.0767	0.973567	1.00026		5094	PCBP2	1.12414	1.55383	2.0391	1.93177	1.68983	1.80108	1.64835	1.12414
4008	LMO7	0.928936	1.10167	1.39677	1.48386	1.38795	1.3936	1.8847	0.928936	0.954301	1.25925	1.86207	1.68697	1.39748	1.14701	1.15022	0.954301	0.941619		6117	RPA1	1.14231	1.65426	1.73782	1.44562	1.41392	1.19366	1.34122	1.14231	1.00331	1.35991	1.4407	1.204	1.08873	0.859867	0.868739	0.859867	1.00109		114026	ZIM3	1.16336	1.54304	1.79432	1.69112	1.48068	1.61917	1.70527	1.16336
6167	RPL37	0.930475	0.904815	0.88952	1.01476	1.36482	1.46153	1.65629	0.88952	0.997826	1.4573	2.46158	2.41366	1.85001	1.58456	1.74693	0.997826	0.943673		29098	RANGRF	1.12622	1.70768	1.38468	1.05308	1.17452	1.26791	1.52742	1.05308	1.14101	1.16302	1.15511	0.9527	1.06764	1.30608	1.50123	0.9527	1.00289		8774	NAPG	0.901323	1.30542	1.69459	1.72726	1.4993	1.6112	1.54172	0.901323
4013	VWA5A	0.796006	1.18252	1.79653	1.76304	1.78688	1.71114	2.22348	0.796006	1.09425	1.4044	2.24942	2.47759	2.14396	2.06099	2.25166	1.09425	0.945129		23673	STX12	1.08279	1.54803	1.55918	1.22717	1.24943	1.20286	1.34066	1.08279	0.925032	1.30809	1.25886	1.2803	1.20896	1.17527	1.29151	0.925032	1.00391		6440	SFTPC	0.97184	1.30964	1.83635	1.53884	1.32831	1.31297	1.44909	0.97184
7528	YY1	1.08882	0.949253	1.07102	1.57967	1.60926	1.20865	1.51485	0.949253	1.02739	1.0591	1.91174	1.91785	1.31378	0.947446	1.03867	0.947446	0.94835		340385	ZNF517	1.00259	1.10385	1.40897	1.58159	1.12603	1.07425	1.02097	1.00259	1.01146	1.67223	1.5954	1.25702	1.44852	1.41539	1.36271	1.01146	1.00702		4070	TACSTD2	1.06938	1.45963	1.72815	1.58318	1.36484	1.28547	1.25237	1.06938
4287	ATXN3	1.06735	1.1982	1.40611	1.60668	1.31624	1.42869	1.47594	1.06735	0.855253	1.31648	2.07495	1.94771	1.72824	1.68678	1.78434	0.855253	0.961303		7942	TFEB	1.02252	1.07318	1.4052	1.73992	1.23546	1.07157	1.08026	1.02252	1.29837	1.5319	1.73323	1.33662	0.995869	1.1699	1.03972	0.995869	1.00919		4155	MBP	0.99775	1.38529	1.8479	1.89762	1.64638	1.64558	1.53628	0.99775
135656	DPCR1	0.967744	0.937399	0.842806	0.839998	0.958619	0.925374	1.00612	0.839998	1.08438	1.43195	2.02454	2.06404	1.65085	1.41388	1.73566	1.08438	0.96219		79369	B3GNT4	1.02073	1.54652	1.40885	1.24454	1.19073	1.25584	1.26418	1.02073	1.00365	1.629	1.81074	1.60115	1.29395	1.19966	1.19288	1.00365	1.01219		90353	CTU1	1.13249	1.40413	1.38335	1.12435	0.88537	0.82994	0.856707	0.82994
10923	SUB1	1.34091	1.44556	1.18623	1.15598	1.58404	1.49712	1.70139	1.15598	1.00197	1.0427	1.17302	0.951861	0.782478	0.933773	1.37753	0.782478	0.969229		27239	GPR162	1.03962	1.58477	1.50064	1.33829	1.21266	1.15473	1.23933	1.03962	1.03725	1.2284	1.4643	1.09921	0.991197	0.985382	1.06171	0.985382	1.0125		29985	SLC39A3	1.05772	1.35635	1.62304	1.66521	1.6919	1.49553	1.63957	1.05772
83897	KRTAP3-2	0.998758	1.07389	0.943462	1.00938	1.38341	1.42908	1.46646	0.943462	1.02444	1.21556	1.31506	1.27731	1.44519	1.51819	1.66375	1.02444	0.983949		8353	HIST1H3E	0.805986	1.34521	1.3752	1.10217	1.14476	1.22745	1.54156	0.805986	1.22687	1.77382	1.99142	1.87104	2.00072	1.87798	2.19429	1.22687	1.01643		7137	TNNI3	1.02905	1.2074	1.39931	1.45624	1.4795	1.53983	1.33059	1.02905
759	CA1	0.844773	0.836953	0.874662	1.01131	1.2108	1.05031	1.15698	0.836953	1.14925	1.21351	1.56937	1.71406	1.63677	1.65543	1.75718	1.14925	0.9931		10847	SRCAP	0.998001	1.12134	1.31663	1.17673	1.18737	1.37339	1.11324	0.998001	1.03509	1.43275	1.41297	1.21405	1.20995	1.29391	1.18736	1.03509	1.01654		10055	SAE1	0.859952	0.929219	1.06335	1.00472	0.802998	0.915922	0.901217	0.802998
122945	C14orf148	0.988779	1.21208	1.82625	2.18934	1.60626	1.46794	1.30162	0.988779	1.00246	1.30087	2.30937	2.73172	2.30541	1.98371	2.04975	1.00246	0.995618		54913	RPP25	1.18174	1.58541	1.41754	1.2586	1.45959	1.40173	1.5513	1.18174	1.1636	1.51435	1.69427	1.30569	1.01087	0.852362	0.877947	0.852362	1.01705		55197	RPRD1A	1.00032	1.10955	1.56728	1.62428	1.26539	1.24778	1.31664	1.00032
2252	FGF7	1.08684	1.10753	1.23762	1.1496	1.32932	1.44042	1.66804	1.08684	0.92031	1.17681	1.60444	1.39845	1.08909	1.31616	1.43697	0.92031	1.00358		1616	DAXX	1.07316	1.45409	1.31239	1.28401	1.42747	1.34204	1.43684	1.07316	0.967048	1.30373	1.48436	1.32088	1.34588	1.39605	1.49802	0.967048	1.0201		116988	AGAP3	1.201	1.58136	2.16362	2.04086	1.58512	1.64471	1.57216	1.201
23399	DULLARD	0.950656	1.10281	1.01429	1.02361	1.08305	1.13505	1.3684	0.950656	1.06543	1.06437	1.40594	1.17618	1.06179	1.06828	1.4382	1.06179	1.00622		85291	KRTAP4-2	1.21107	1.72181	1.27889	2.03328	0.998631	1.6152	1.58331	0.998631	1.04198	1.39866	1.91218	1.46578	1.4342	1.22775	1.21987	1.04198	1.02031		27022	FOXD3	0.951185	1.3615	1.44892	1.32353	1.18094	1.20434	1.20804	0.951185
9142	CXorf1	0.989151	0.981306	1.03623	0.915206	1.09273	1.16876	1.49358	0.915206	1.11231	1.44371	2.14287	1.83149	1.47586	1.69986	1.99845	1.11231	1.01376		1282	COL4A1	1.16172	1.76849	1.67739	1.58403	1.62528	1.44962	1.37782	1.16172	1.10036	1.64453	1.59156	1.40242	1.08277	0.882153	0.892172	0.882153	1.02193		64210	MMS19	0.89306	1.19016	1.52276	1.34074	1.48801	1.47408	1.74996	0.89306
8510	MMP23B	0.876061	0.886329	1.36727	1.81444	1.98168	1.87142	2.1224	0.876061	1.16294	1.39061	2.87712	2.90815	2.47691	2.1226	2.30189	1.16294	1.0195		4070	TACSTD2	1.22216	1.60608	1.48011	1.23025	1.08749	1.04877	1.00395	1.00395	1.04066	1.5279	1.57724	1.36852	1.20818	1.09039	1.20097	1.04066	1.02231		58511	DNASE2B	0.969101	1.43755	1.9846	1.88714	1.73158	1.75109	1.80352	0.969101
80095	ZNF606	1.19431	1.39794	1.85511	1.88968	1.539	1.53338	1.81879	1.19431	0.849609	1.23115	1.50557	1.4601	1.24554	1.52588	1.57855	0.849609	1.02196		8341	HIST1H2BN	1.26781	1.85201	1.82292	1.52863	1.48868	1.23448	1.25958	1.23448	0.814176	1.34583	2.11374	1.80654	1.76344	1.64688	1.63276	0.814176	1.02433		65243	ZNF643	0.827887	1.06516	1.32189	1.46132	1.49552	1.30632	1.19076	0.827887
9488	PIGB	0.844393	0.906176	0.786649	0.962912	0.849539	0.808565	1.04034	0.786649	1.50785	1.25872	2.03948	1.81737	1.53254	1.60613	1.77092	1.25872	1.02268		57596	BEGAIN	1.22439	1.50817	1.26275	1.04495	1.17025	1.0257	1.13303	1.0257	1.03355	1.41833	1.67443	1.44397	1.4118	1.25284	1.16817	1.03355	1.02962		1893	ECM1	0.863032	1.19898	1.51043	1.91878	1.92255	1.91295	1.94643	0.863032
283208	P4HA3	1.08858	1.04111	1.34754	1.6252	1.67591	1.42668	1.57971	1.04111	1.03488	1.2555	2.01955	2.38331	1.87956	1.78985	1.82957	1.03488	1.038		25929	GEMIN5	1.1878	1.85526	1.69015	1.53214	1.50368	1.53803	1.51289	1.1878	0.872746	1.23366	1.51735	1.3687	1.39551	1.4635	1.59667	0.872746	1.03027		5441	POLR2L	1.06742	1.34534	1.52016	1.56161	1.61186	1.60238	1.72484	1.06742
6124	RPL4	0.979003	1.0911	1.42857	1.71347	1.94077	1.52583	1.58128	0.979003	1.10737	1.56949	2.95285	3.6132	2.81743	2.37099	3.06862	1.10737	1.04319		57693	ZNF317	1.06577	1.11881	1.24192	1.16157	1.12529	1.17719	1.02302	1.02302	1.53861	1.6806	1.43513	1.20119	1.03809	1.3559	1.2214	1.03809	1.03056		140469	MYO3B	1.15695	1.37427	1.63389	1.31666	0.957403	1.03778	1.28119	0.957403
1990	CELA1	1.2191	1.53603	2.06976	2.08906	1.76635	1.85237	1.89176	1.2191	0.957853	1.3058	2.06283	1.49357	0.938814	0.889793	0.872409	0.872409	1.04575		26036	ZNF451	1.23492	1.81378	1.61987	1.46872	1.39994	1.31373	1.34069	1.23492	1.01098	1.61595	1.8305	1.48367	1.2727	0.932227	0.830551	0.830551	1.03273		2492	FSHR	1.03464	1.29674	1.55941	1.87857	1.81596	1.72889	1.66885	1.03464
148046	C19orf23	1.04959	1.08724	1.16417	1.46334	1.41357	1.29988	1.40455	1.04959	1.08758	1.19272	1.96909	2.24355	1.78868	1.68599	1.84307	1.08758	1.06859		221336	BEND6	1.01763	1.76092	1.63148	1.37286	1.33436	1.25354	1.45718	1.01763	1.05622	1.52807	2.03179	1.81552	1.77477	2.20638	2.28184	1.05622	1.03692		5690	PSMB2	0.943389	0.974315	1.3006	1.34349	1.3576	1.46718	1.54383	0.943389
284406	ZFP82	1.06422	1.32203	1.80147	2.00655	1.64898	1.38524	1.29407	1.06422	1.14673	1.31149	1.93572	1.86112	1.42304	1.10677	1.17461	1.10677	1.08549		30848	CTAG2	0.967819	1.33138	1.14801	1.05026	1.06413	1.09887	1.22058	0.967819	1.10673	1.24675	1.5059	1.7861	1.86681	1.66583	1.63336	1.10673	1.03728		6788	STK3	1.05689	1.23634	1.66555	1.47498	1.43326	1.59187	1.59097	1.05689
7539	ZFP37	1.00459	1.52751	2.01607	1.82552	1.77776	1.88863	2.16729	1.00459	1.41375	1.50058	1.88478	2.03915	1.44986	1.22161	1.79067	1.22161	1.1131		5510	PPP1R7	1.22896	1.95761	1.74638	1.48659	1.37235	1.24447	1.09287	1.09287	0.981986	1.50291	1.7977	1.88559	1.73672	1.4913	1.57561	0.981986	1.03743		3855	KRT7	1.05503	1.32643	1.79605	1.70446	1.36198	1.32417	1.34733	1.05503
7634	ZNF80	1.14138	1.18209	1.20421	1.2472	1.27804	1.276	1.37038	1.14138	1.26367	1.28044	1.792	1.45423	1.22605	1.19481	1.65484	1.19481	1.16809		2962	GTF2F1	0.995582	1.53889	1.55895	1.27935	1.24539	1.05424	1.02159	0.995582	1.07984	1.51333	1.62351	1.58255	1.32286	1.33297	1.56024	1.07984	1.03771		6839	SUV39H1	1.1516	1.55267	1.97563	1.71107	1.64063	1.60044	1.67147	1.1516
26381	Esrrg	#N/A	#N/A	#N/A	#N/A	#N/A	#N/A	#N/A	#N/A	#N/A	#N/A	#N/A	#N/A	#N/A	#N/A	#N/A	#N/A	#N/A		3090	HIC1	1.10797	1.39415	1.19701	1.23596	1.28149	1.55244	1.65454	1.10797	0.969191	1.30036	1.34527	1.21826	1.2052	1.32443	1.42754	0.969191	1.03858		374291	NDUFS7	37.5484	8.08257	16.9747	2.73879	1.41532	1.24174	1.31593	1.24174
6136	RPL12	#N/A	#N/A	#N/A	#N/A	#N/A	#N/A	#N/A	#N/A	#N/A	#N/A	#N/A	#N/A	#N/A	#N/A	#N/A	#N/A	#N/A		374291	NDUFS7	1.25741	1.84501	1.56383	1.30705	1.16474	1.03239	1.42831	1.03239	1.04631	1.31953	1.47649	1.39347	1.50917	1.28138	1.24907	1.04631	1.03935		3753	KCNE1	0.988259	1.01134	1.16795	1.20775	1.21728	1.27978	1.49391	0.988259
402337	402337	#N/A	#N/A	#N/A	#N/A	#N/A	#N/A	#N/A	#N/A	#N/A	#N/A	#N/A	#N/A	#N/A	#N/A	#N/A	#N/A	#N/A		10858	CYP46A1	1.13096	1.65728	1.6513	1.61849	1.83483	1.68165	1.76832	1.13096	0.950848	1.36844	1.65572	1.46858	1.43285	1.25789	1.36214	0.950848	1.0409		11073	TOPBP1	1.21299	1.48503	1.79994	1.58699	1.07258	0.964725	0.986891	0.964725
400301	400301	#N/A	#N/A	#N/A	#N/A	#N/A	#N/A	#N/A	#N/A	#N/A	#N/A	#N/A	#N/A	#N/A	#N/A	#N/A	#N/A	#N/A		51728	POLR3K	0.995033	1.28449	1.17175	1.19284	1.34502	1.51142	1.55596	0.995033	1.26326	1.82627	1.90317	1.45411	1.09034	1.12207	1.29225	1.09034	1.04269		9409	PEX16	1.09385	1.28586	1.62876	1.52469	1.16302	1.18343	1.18457	1.09385
402677	402677	#N/A	#N/A	#N/A	#N/A	#N/A	#N/A	#N/A	#N/A	#N/A	#N/A	#N/A	#N/A	#N/A	#N/A	#N/A	#N/A	#N/A		10665	C6orf10	1.14921	1.80679	1.76409	1.69067	1.79639	1.88194	2.22355	1.14921	0.946202	1.24254	1.48271	1.40801	1.24163	1.16076	1.17165	0.946202	1.04771		55311	ZNF444	1.07349	1.24743	1.52917	1.50574	1.26881	1.20547	1.05946	1.05946
7643	ZNF90	#N/A	#N/A	#N/A	#N/A	#N/A	#N/A	#N/A	#N/A	#N/A	#N/A	#N/A	#N/A	#N/A	#N/A	#N/A	#N/A	#N/A		203102	ADAM32	1.06945	1.47099	1.15631	1.22718	1.49528	1.70219	1.65621	1.06945	1.03094	1.57727	1.75978	1.58555	1.60699	1.51109	1.60916	1.03094	1.05019		399	RHOH	0.956469	1.26728	1.61736	1.67069	1.68354	1.79055	1.82212	0.956469
6231	RPS26	#N/A	#N/A	#N/A	#N/A	#N/A	#N/A	#N/A	#N/A	#N/A	#N/A	#N/A	#N/A	#N/A	#N/A	#N/A	#N/A	#N/A		29799	YPEL1	1.42451	1.83393	1.9108	1.62679	1.62999	1.46694	1.38189	1.38189	1.15121	1.72625	1.73889	1.34575	1.09298	0.821027	0.722139	0.722139	1.05201		57018	CCNL1	1.02409	1.44786	1.70839	1.40739	1.16321	1.32549	1.37414	1.02409
388132	RPL17P5	#N/A	#N/A	#N/A	#N/A	#N/A	#N/A	#N/A	#N/A	#N/A	#N/A	#N/A	#N/A	#N/A	#N/A	#N/A	#N/A	#N/A		26959	HBP1	1.18685	1.85854	1.84405	1.52572	1.53404	1.47254	1.61697	1.18685	0.920002	1.6536	2.0111	1.74524	1.61184	1.26545	1.24973	0.920002	1.05343		51362	CDC40	1.0228	1.25372	1.90841	1.91015	1.67597	1.78383	1.81889	1.0228
81571	C9orf45	#N/A	#N/A	#N/A	#N/A	#N/A	#N/A	#N/A	#N/A	#N/A	#N/A	#N/A	#N/A	#N/A	#N/A	#N/A	#N/A	#N/A		5529	PPP2R5E	1.02823	1.46629	1.34339	1.09234	1.15792	1.04971	0.948642	0.948642	1.16076	1.4434	1.72078	1.55917	1.56121	1.39851	1.49155	1.16076	1.0547		7486	WRN	1.13838	1.4193	1.59523	1.2314	0.936148	0.934703	0.804001	0.804001
																				3667	IRS1	1.06714	1.63119	1.52509	1.32188	1.36458	1.26663	1.31031	1.06714	1.04659	1.31251	1.63091	1.53791	1.528	1.41107	1.38183	1.04659	1.05686		2962	GTF2F1	0.990477	1.18107	1.59816	1.73463	1.345	1.14901	1.14934	0.990477
																				63895	FAM38B	1.08414	1.57224	1.43737	1.37362	1.39448	1.10457	1.06316	1.06316	1.05125	1.41664	1.52313	1.32201	1.45886	1.44729	1.64489	1.05125	1.05721		3735	KARS	1.24619	1.58823	2.02487	1.80427	1.66516	1.57545	1.58856	1.24619
																				5829	PXN	0.995694	0.954877	1.04392	1.03961	1.02297	1.15498	1.20042	0.954877	1.16138	1.37887	1.35953	1.36956	1.23695	1.16961	1.25925	1.16138	1.05813		5579	PRKCB	1.00048	1.09058	1.32665	1.22093	1.15202	1.17113	1.14996	1.00048
																				4692	NDN	1.23515	1.84073	1.56924	1.20549	1.27947	1.04869	1.04551	1.04551	1.07217	1.41615	1.65812	1.60197	1.70498	1.63258	1.5503	1.07217	1.05884		5093	PCBP1	1.07014	1.50155	2.02458	2.07246	1.97431	1.93393	1.80451	1.07014
																				55197	RPRD1A	1.12558	1.73219	1.65619	1.36287	1.46847	1.46419	1.66797	1.12558	1.17527	1.71809	1.89244	1.63685	1.30366	1.08375	0.995251	0.995251	1.06042		6421	SFPQ	1.12988	1.51598	1.8689	1.63796	1.51045	1.48306	1.57318	1.12988
																				6168	RPL37A	1.01338	1.43737	1.58897	1.49373	1.75965	1.33029	1.63233	1.01338	1.11274	1.49491	1.69068	1.47511	1.32202	1.25974	1.32241	1.11274	1.06306		5524	PPP2R4	1.04037	1.59382	1.90154	1.96493	1.6317	1.58988	1.85348	1.04037
																				90199	WFDC8	1.23949	1.67916	1.38793	1.11676	1.09591	1.26877	1.48529	1.09591	1.03597	1.57039	1.90726	1.6149	1.50473	1.37201	1.52029	1.03597	1.06594		1622	DBI	1.21922	1.53004	1.76279	1.55349	1.09539	1.00712	1.02822	1.00712
																				9498	SLC4A8	0.974943	1.34049	1.21746	1.5261	1.18684	1.17179	1.04283	0.974943	1.16337	1.80859	1.26006	1.4484	1.48712	1.33387	1.22633	1.16337	1.06915		23764	MAFF	0.97727	1.18151	1.54023	1.61957	1.51077	1.5916	1.61792	0.97727
																				1973	EIF4A1	1.1076	1.70777	1.80075	1.63074	1.42539	1.10717	1.22047	1.10717	1.03968	1.56602	1.9075	1.45538	1.24206	1.3961	1.18744	1.03968	1.07342		1906	EDN1	1.13848	1.41019	1.99189	1.70832	1.44152	1.26293	1.05678	1.05678
																				6663	SOX10	1.24981	1.79089	1.83023	1.8295	1.55694	1.34982	1.42783	1.24981	0.908565	1.56611	1.84952	1.57265	1.49674	1.17506	1.22817	0.908565	1.07919		23127	GLT25D2	1.13692	1.18695	1.5544	1.44674	1.31949	1.32952	1.5527	1.13692
																				6491	STIL	1.07193	1.56605	1.28413	1.2583	1.56851	1.48844	1.70698	1.07193	1.09257	1.75486	1.93496	1.63206	1.34986	1.19675	1.35381	1.09257	1.08225		54913	RPP25	1.00926	1.33567	1.92959	1.95526	1.72631	2.0372	1.95425	1.00926
																				9868	TOMM70A	1.25931	1.78954	1.6936	1.43084	1.6265	1.46471	1.35375	1.25931	1.06039	0.905637	1.67362	1.84347	1.61545	1.62715	1.46919	0.905637	1.08247		6810	STX4	1.09894	1.39594	1.90569	1.76775	1.4663	1.48435	1.58454	1.09894
																				8351	HIST1H3D	1.15409	1.83418	1.82201	1.64694	1.86084	1.72347	1.99928	1.15409	1.11216	1.32604	1.13421	1.01994	1.12298	1.40965	1.54043	1.01994	1.08702		348	APOE	1.11987	1.32042	1.50547	1.5249	1.4766	1.49813	1.40772	1.11987
																				90353	CTU1	1.12252	1.59856	1.49304	1.39636	1.26149	1.12544	1.19808	1.12252	1.05408	1.11422	1.2013	1.24411	1.43947	1.35508	1.18023	1.05408	1.0883		10215	OLIG2	0.948739	0.961906	1.18936	1.3375	1.30196	1.19257	1.08289	0.948739
																				56913	C1GALT1	1.25466	1.50989	1.33724	1.17243	1.11946	1.10221	1.21112	1.10221	1.07512	1.58238	2.07999	1.66606	1.44427	1.11468	1.11813	1.07512	1.08867		6188	RPS3	1.12385	1.40814	2.07693	2.06218	1.97749	2.12765	2.00689	1.12385
																				51333	ZNF771	1.18799	1.62636	1.59191	1.39653	1.49724	1.53305	2.00364	1.18799	1.00724	0.99019	1.27845	1.18067	1.32337	1.13508	1.44741	0.99019	1.08909		388611	CD164L2	1.04324	1.25858	1.84019	1.62099	1.23552	1.1553	1.06108	1.04324
																				7189	TRAF6	1.1117	1.65981	1.46466	1.42695	1.59693	1.43408	1.37707	1.1117	1.08291	1.36826	1.3166	1.40954	1.46534	1.32571	1.25031	1.08291	1.09731		7205	TRIP6	1.1457	1.29383	1.62154	1.75319	1.66683	1.62482	1.67917	1.1457
																				7477	WNT7B	1.61486	1.89882	1.76689	1.47285	1.43544	1.24877	1.29307	1.24877	0.956085	1.4267	1.88173	1.67733	1.70382	1.46599	1.40661	0.956085	1.10243		9700	ESPL1	1.03261	1.22897	1.56772	1.40052	1.08785	1.12635	1.23459	1.03261
																				80824	DUSP16	1.38779	1.90696	1.60502	1.5595	1.78419	1.84516	1.85853	1.38779	0.832027	1.11554	1.4564	1.36383	1.26063	1.03516	0.996557	0.832027	1.10991		55038	CDCA4	1.22613	1.38459	1.42224	1.39331	1.43563	1.61252	1.63907	1.22613
																				7291	TWIST1	1.16871	1.75053	1.86858	1.58582	1.54421	1.55103	1.49007	1.16871	1.05172	1.53362	1.80382	1.64414	1.5059	1.29226	1.29511	1.05172	1.11021		10690	FUT9	1.05308	1.27545	1.32814	1.19542	0.974152	1.22406	1.12187	0.974152
																				3166	HMX1	1.19107	1.50149	1.26076	1.06704	1.25676	1.05288	1.26377	1.05288	1.17009	1.54034	1.6879	1.33015	1.42972	1.23706	1.26482	1.17009	1.11148		6655	SOS2	1.16584	1.37114	1.84142	1.60138	1.4388	1.48288	1.52536	1.16584
																				894	CCND2	1.13341	1.65424	1.40651	1.40321	1.48336	1.48339	1.60446	1.13341	1.102	1.4558	1.58426	1.30463	1.57439	1.62306	1.40988	1.102	1.11771		2189	FANCG	0.987141	1.33128	1.70073	1.86088	1.96609	1.8662	1.83769	0.987141
																				386685	KRTAP10-12	0.972053	1.38697	1.48115	1.6361	1.23076	1.41812	1.12149	0.972053	1.50059	1.80305	1.26474	1.51538	1.55752	1.61492	1.38609	1.26474	1.1184		51066	C3orf32	1.10631	1.5624	2.12755	1.80813	1.59057	1.52752	1.63531	1.10631
																				5021	OXTR	1.2689	1.632	1.71286	1.46443	1.27758	1.22742	1.30234	1.22742	1.01321	1.40724	1.68166	1.65764	1.5837	1.67376	1.61518	1.01321	1.12031		1316	KLF6	1.00638	1.46814	1.84523	1.55227	1.13367	1.17975	1.15442	1.00638
																				5097	PCDH1	0.961663	1.54359	1.70978	1.46976	1.84016	1.78714	2.31067	0.961663	1.29678	1.85534	2.06027	1.67016	1.68951	1.53531	1.59537	1.29678	1.12922		55502	HES6	0.888216	1.16722	1.80643	1.94394	1.42398	1.17398	1.02733	0.888216
																				4636	MYL5	1.07091	1.5852	1.23869	0.97305	0.953369	1.33919	1.40266	0.953369	1.3152	1.52346	1.49898	1.60911	1.48061	1.55731	1.47574	1.3152	1.13428		8666	EIF3G	0.948222	1.28181	1.5491	1.60581	1.3841	1.24965	1.29128	0.948222
																				348738	C2orf48	1.24688	1.67225	1.57976	1.43719	1.44762	1.29845	1.32734	1.24688	1.3379	1.73877	1.63873	1.29331	1.13855	1.02307	1.05358	1.02307	1.13497		6205	RPS11	1.16135	1.33849	1.77538	1.75897	1.73097	1.61562	1.40691	1.16135
																				148932	MOBKL2C	1.20353	1.58948	1.69801	1.44629	1.52109	1.3707	1.48583	1.20353	1.27753	1.85781	1.78067	1.50565	1.36582	1.08583	1.07634	1.07634	1.13994		391	RHOG	0.97649	1.19109	1.49143	1.6707	1.55949	1.55254	1.38007	0.97649
																				7625	ZNF74	1.36195	1.77533	1.52254	1.30503	1.44522	1.25894	1.34234	1.25894	1.02931	1.10764	1.25373	1.39754	1.34539	1.63123	2.01158	1.02931	1.14413		558	AXL	1.021	1.13175	1.32448	1.32218	1.30751	1.09397	1.12681	1.021
																				7164	TPD52L1	1.30604	1.87807	1.66486	1.43067	1.59154	0	1.3945	1.30604	0.986789	1.42852	1.56899	1.30373	1.2679	1.12006	1.11198	0.986789	1.14641		4990	SIX6	0.981276	1.4079	2.01265	1.6564	1.41345	1.39154	1.26125	0.981276
																				29985	SLC39A3	1.20075	1.50643	1.35685	1.25269	1.41078	1.52199	1.74589	1.20075	1.09302	1.54625	1.59573	1.48769	1.81316	1.45649	2.0071	1.09302	1.14689		1642	DDB1	1.16666	1.21592	1.54406	1.56555	1.18836	1.24014	1.29362	1.16666
																				83855	KLF16	0.899747	1.2654	1.15269	1.22101	1.26636	1.33314	1.33147	0.899747	0	1.51168	1.59798	1.44366	1.42991	1.3946	1.43553	1.3946	1.14717		2852	GPER	1.13619	1.31419	1.59408	1.85381	1.85914	1.9543	2.06081	1.13619
																				80709	AKNA	1.45549	1.70112	1.64931	1.87775	1.63378	2.04228	2.63712	1.45549	0.999625	1.13753	1.26615	0.959664	0.868219	0.898357	0.975864	0.868219	1.16186		26959	HBP1	1.19435	1.71308	1.9086	1.73126	1.44744	1.39993	1.62381	1.19435
																				391	RHOG	1.0864	1.25264	1.22301	1.1394	1.34866	1.37168	1.32016	1.0864	1.24741	1.64088	1.76603	1.47895	1.84251	2.14538	1.90037	1.24741	1.1669		10268	RAMP3	1.08331	1.38497	1.71681	1.53063	1.44033	1.37492	1.30749	1.08331
																				9107	MTMR6	1.38632	1.76023	1.63102	1.41429	1.57859	1.40295	1.47319	1.38632	1.0393	1.5436	1.5477	1.29179	1.08093	0.948465	1.07335	0.948465	1.16739		10713	USP39	1.10605	1.46224	1.96437	1.89396	1.68758	1.65752	1.49037	1.10605
																				18	ABAT	1.22001	1.30879	1.29672	1.24499	1.46288	1.61674	1.63249	1.22001	1.15222	1.52991	1.70474	1.60394	1.36241	1.36909	1.34982	1.15222	1.18612		285877	POM121L12	1.2233	1.24183	1.37985	1.2024	1.12879	1.13093	1.23436	1.12879
																				412	STS	1.17085	1.86892	1.72368	1.64703	1.47658	1.71936	1.52518	1.17085	1.37771	1.27718	1.22613	1.20997	1.53935	1.35959	1.49411	1.20997	1.19041		10858	CYP46A1	1.21326	1.56956	2.00751	1.88404	1.62711	1.61538	1.73491	1.21326
																				151449	GDF7	1.02983	1.25584	1.2605	1.0599	1.05742	0.990829	0.968156	0.968156	1.41386	1.83113	1.6941	1.63822	1.62909	1.70776	1.4854	1.41386	1.19101		5984	RFC4	1.09439	1.39825	1.84725	1.79316	1.58817	1.56334	1.41292	1.09439
																				55234	SMU1	1.02516	1.81205	1.6486	1.28756	1.12189	1.06486	1.01841	1.01841	1.36944	1.80133	1.94497	1.60004	1.52921	1.64405	1.93144	1.36944	1.19392		5411	PNN	1.42828	1.55215	1.89478	1.529	1.18111	1.16917	1.141	1.141
																				29984	RHOD	1.45388	1.83156	1.81462	1.56617	1.66771	1.59689	1.56124	1.45388	0.934778	1.40146	1.79668	1.76653	1.7188	1.71319	1.66787	0.934778	1.19433		9488	PIGB	1.16943	1.16048	1.26633	1.62366	1.47511	1.35356	1.28728	1.16048
																				10094	ARPC3	1.00695	1.09051	1.43984	1.8667	1.59457	1.57024	1.39857	1.00695	1.38892	1.88434	1.8873	1.81742	1.7871	1.68977	1.5842	1.38892	1.19793		6749	SSRP1	1.21655	1.65742	2.29056	2.16193	2.01298	2.19413	2.23294	1.21655
																				51605	TRMT6	1.42555	1.86087	1.90705	1.58941	1.76176	1.45627	1.30417	1.30417	1.1559	1.60699	1.86925	1.57004	1.41421	1.3972	1.59903	1.1559	1.23003		22921	MSRB2	1.03192	1.39142	1.60763	1.3636	1.11852	1.247	1.46635	1.03192
																				7205	TRIP6	1.45905	1.55569	1.67536	1.55307	1.85489	1.89384	2.09175	1.45905	1.01032	1.22281	1.13204	1.11089	1.0997	1.165	1.42112	1.01032	1.23468		5704	PSMC4	1.16688	1.39485	1.63081	1.63609	1.50926	1.40293	1.48555	1.16688
																				3225	HOXC9	0.956691	1.7448	1.79383	1.44961	1.54847	1.40015	1.38604	0.956691	2.11269	0	1.85303	1.54761	255.942	1.6248	1.71304	1.54761	1.25215		51027	BOLA1	1.04189	1.27058	1.50789	1.64601	1.57703	1.42106	1.31995	1.04189
																				317772	HIST2H2AB	0.990054	1.62287	1.43396	1.1581	1.11256	1.08939	1.13303	0.990054	1.53004	1.53751	1.80976	1.77599	1.70824	1.71936	1.70907	1.53004	1.26005		8175	SF3A2	0.980775	1.21646	1.78784	1.39638	1.24108	1.19138	1.09489	0.980775
																				348	APOE	1.20446	1.53923	1.28719	1.37517	1.62771	1.65356	1.62227	1.20446	1.32789	1.55293	1.54455	1.35585	1.67421	1.57708	1.61635	1.32789	1.26618		1643	DDB2	1.06243	1.3553	1.69537	1.81701	1.67545	1.70281	1.74992	1.06243
																				6522	SLC4A2	1.08704	1.7477	1.72578	1.40175	1.43451	1.51763	1.68354	1.08704	1.49364	1.61942	1.94934	1.76252	1.67088	1.58563	1.72392	1.49364	1.29034		84969	TOX2	1.15806	1.55776	1.79551	1.66761	1.49591	1.35677	1.42404	1.15806
																				55576	STAB2	1.35154	1.75919	1.99201	1.87513	1.94997	1.74883	1.66743	1.35154	1.28853	1.77654	2.19474	1.81601	1.68978	1.5648	1.69972	1.28853	1.32003		8756	ADAM7	0.953515	1.34108	1.88464	1.88498	1.61505	1.60195	1.62813	0.953515
																				399	RHOH	1.12685	1.58858	1.46608	1.29718	1.54381	1.55206	1.64629	1.12685	1.55775	2.04098	2.24059	1.84418	1.59101	1.62711	1.81591	1.55775	1.3423		124602	KIF19	0.986437	1.39937	1.75647	1.69593	1.52326	1.53804	1.50776	0.986437
																				29920	PYCR2	1.10812	1.38992	1.31104	1.26278	1.23727	1.17719	1.10751	1.10751	1.63348	2.36513	3.16216	3.66879	3.43837	2.06973	2.32352	1.63348	1.3705		55576	STAB2	1.32617	1.4716	1.91835	1.78164	1.53915	1.48909	1.30852	1.30852
																				56897	WRNIP1	1.07611	1.84412	1.69038	2.2961	2.69072	2.89915	2.73906	1.07611	1.75195	2.45858	2.09068	1.80304	1.77045	1.98732	1.91328	1.75195	1.41403		6143	RPL19	1.18192	1.33884	1.96858	1.95832	1.70346	1.6994	1.68883	1.18192
																				5441	POLR2L	1.10092	1.89034	1.57365	1.52876	1.86297	2.04798	2.10113	1.10092	2.34827	2.79544	3.02575	2.66039	2.62949	2.34577	2.35215	2.34577	1.72334		894	CCND2	1.24217	1.12342	1.16967	1.42906	1.07401	1.10434	1.21605	1.07401
																				81893	SLC7A5P1	#N/A	#N/A	#N/A	#N/A	#N/A	#N/A	#N/A	#N/A	#N/A	#N/A	#N/A	#N/A	#N/A	#N/A	#N/A	#N/A	#N/A		5861	RAB1A	1.15024	1.36065	1.78485	1.72862	1.56996	1.5076	1.34607	1.15024
																				4902	NRTN	#N/A	#N/A	#N/A	#N/A	#N/A	#N/A	#N/A	#N/A	#N/A	#N/A	#N/A	#N/A	#N/A	#N/A	#N/A	#N/A	#N/A		5464	PPA1	1.14248	1.55945	2.06707	2.05409	1.69977	2.02493	2.04486	1.14248
																				145760	145760	#N/A	#N/A	#N/A	#N/A	#N/A	#N/A	#N/A	#N/A	#N/A	#N/A	#N/A	#N/A	#N/A	#N/A	#N/A	#N/A	#N/A		94233	OPN4	1.04074	1.29838	1.68883	1.68407	1.31176	1.29777	1.26421	1.04074
																				339263	C17orf51	#N/A	#N/A	#N/A	#N/A	#N/A	#N/A	#N/A	#N/A	#N/A	#N/A	#N/A	#N/A	#N/A	#N/A	#N/A	#N/A	#N/A		6878	TAF6	1.15836	1.47515	1.82273	1.82375	1.5641	1.60803	1.52365	1.15836
																				284827	KRTAP13-4	#N/A	#N/A	#N/A	#N/A	#N/A	#N/A	#N/A	#N/A	#N/A	#N/A	#N/A	#N/A	#N/A	#N/A	#N/A	#N/A	#N/A		10633	RASL10A	1.28059	1.7733	2.06026	1.77478	1.56326	1.38851	1.34477	1.28059
																				348840	348840	#N/A	#N/A	#N/A	#N/A	#N/A	#N/A	#N/A	#N/A	#N/A	#N/A	#N/A	#N/A	#N/A	#N/A	#N/A	#N/A	#N/A		7291	TWIST1	1.10855	1.24447	1.30904	1.10194	1.14319	1.24521	1.09869	1.09869
																				6649	SOD3	#N/A	#N/A	#N/A	#N/A	#N/A	#N/A	#N/A	#N/A	#N/A	#N/A	#N/A	#N/A	#N/A	#N/A	#N/A	#N/A	#N/A		5709	PSMD3	1.02966	1.37961	1.65907	1.51894	1.30098	1.41889	1.18824	1.02966
																																								5090	PBX3	1.33555	1.42324	1.81367	2.01928	1.53701	1.79183	1.45449	1.33555
																																								84502	JPH4	1.14406	1.52189	1.99385	1.9899	1.76276	1.86058	1.90471	1.14406
																																								6011	GRK1	1.10436	1.41981	2.086	2.06386	1.77458	1.68941	1.76924	1.10436
																																								6442	SGCA	1.33306	1.39726	1.88144	2.01297	1.84971	2.06472	1.85164	1.33306
																																								3364	HUS1	1.05305	1.26908	1.54554	1.35308	1.33798	1.27646	1.35344	1.05305
																																								381	ARF5	1.12801	1.37275	1.55398	1.47687	1.47874	1.61487	1.44505	1.12801
																																								7710	ZNF154	1.33936	1.60098	1.87435	1.93326	1.65091	1.9073	1.73892	1.33936
																																								90199	WFDC8	1.05743	1.31158	1.68087	1.44761	1.40762	1.36877	1.50609	1.05743
																																								2587	GALR1	1.30779	1.49209	1.8742	1.65613	1.20077	1.27007	1.35724	1.20077
																																								3642	INSM1	1.28048	1.8395	2.1867	1.88098	1.48143	1.44306	1.35474	1.28048
																																								7491	PLA2G7	1.40737	1.53802	1.63131	1.45267	1.43604	1.5226	1.6583	1.40737
																																								293	SLC25A6	1.46382	1.70639	2.01619	1.77607	1.68569	1.90401	1.54762	1.46382
																																								51495	PTPLAD1	1.34207	1.80851	2.34255	2.21426	1.61682	1.53768	1.65382	1.34207
																																								285349	ZNF660	1.39619	1.73661	2.24668	2.2954	2.02045	1.89855	1.63701	1.39619
																																								3225	HOXC9	1.40712	1.76835	1.72114	1.66016	1.57238	1.39808	1.50203	1.39808
																																								79894	ZNF672	0.9121	0.912469	0.982916	1.03186	0.946877	0.845931	0.799022	0.799022
																																								3104	ZBTB48	1.32798	1.62707	2.11383	1.82304	1.29429	1.36041	1.22219	1.22219
																																								91039	DPP9	1.00435	1.24237	1.4448	1.22206	1.01673	1.02317	1.044	1.00435
																																								55585	UBE2Q1	1.32524	1.89906	2.0414	1.98583	1.73422	1.75202	1.68478	1.32524
																																								4902	NRTN	#N/A	#N/A	#N/A	#N/A	#N/A	#N/A	#N/A	#N/A
																																								375260	WASH2P	#N/A	#N/A	#N/A	#N/A	#N/A	#N/A	#N/A	#N/A
																																								341098	341098	#N/A	#N/A	#N/A	#N/A	#N/A	#N/A	#N/A	#N/A
																																								376765	376765	#N/A	#N/A	#N/A	#N/A	#N/A	#N/A	#N/A	#N/A
																																								6726	SRP9	#N/A	#N/A	#N/A	#N/A	#N/A	#N/A	#N/A	#N/A
																																								387927	387927	#N/A	#N/A	#N/A	#N/A	#N/A	#N/A	#N/A	#N/A
																																								150291	C22orf27	#N/A	#N/A	#N/A	#N/A	#N/A	#N/A	#N/A	#N/A
																																								10395	DLC1	#N/A	#N/A	#N/A	#N/A	#N/A	#N/A	#N/A	#N/A
																																								284827	KRTAP13-4	#N/A	#N/A	#N/A	#N/A	#N/A	#N/A	#N/A	#N/A
[truncated: 45 more columns]
