# Supplementary material for: A negative genetic interaction map in isogenic cancer cell lines reveals cancer cell vulnerabilities
Source: Mol Syst Biol. 2013 Oct 8;9:696. doi: 10.1038/msb.2013.54 (PMC3817404; doi:10.1038/msb.2013.54)
Supplement: Supplementary Table 6 [file msb201354-s7.xlsx]

## Sheet: Ortholog mapping
Supplementary Table 6	Human gene (Uniprot)	Human gene name(s)	Yeast gene (Uniprot)	Yeast gene name	Fly gene (Uniprot)	Fly gene name	Worm gene (Uniprot)	Worm gene name	Mouse gene (Uniprot)	Mouse gene name
	Q8N1B3_HUMAN	n/a	SSN8_YEAST	SSN8	-'	n/a	O17869_CAEEL	n/a	FA58A_MOUSE	FAM58A
	Q29642_HUMAN	n/a	-'	n/a	-'	n/a	-'	n/a	Q7JJ15_MOUSE	n/a
	CST9M_HUMAN	CST9L2	-'	n/a	-'	n/a	-'	n/a	-'	n/a
	Q32Q58_HUMAN	n/a	-'	n/a	Q9VYE9_DROME	n/a	-'	n/a	PR38B_MOUSE	PRPF38B
	Q6LCT9_HUMAN	n/a	-'	n/a	Q9VP78_DROME	n/a	RIC19_CAEEL	RIC-19	ICA69_MOUSE	ICA1
	Q6PCD4_HUMAN	n/a	-'	n/a	Q9V477_DROME	n/a	Q18902_CAEEL	n/a	Q3TM31_MOUSE	n/a
	RIN1_HUMAN	RIN1	-'	n/a	-'	n/a	D7SGK0_CAEEL	n/a	RIN1_MOUSE	RIN1
	Q13940_HUMAN	n/a	-'	n/a	-'	n/a	-'	n/a	Q921U7_MOUSE	n/a
	P39060-2	n/a	-'	n/a	-'	n/a	O17866_CAEEL	n/a	E9QPX1_MOUSE	n/a
	NLGNX_HUMAN	NLGN4X	-'	n/a	Q6NR70_DROME	n/a	NLGN1_CAEEL	NLG-1	NLGN1_MOUSE	NLGN1
	P39060-1	n/a	-'	n/a	-'	n/a	O17866_CAEEL	n/a	E9QPX1_MOUSE	n/a
	Q5TBH8_HUMAN	n/a	-'	n/a	Q9VBQ6_DROME	n/a	Q9U2E8_CAEEL	n/a	Q545P6_MOUSE	n/a
	A2BE05_HUMAN	n/a	-'	n/a	-'	n/a	O01771_CAEEL	n/a	O70350_MOUSE	n/a
	ENK11_HUMAN	n/a	-'	n/a	-'	n/a	-'	n/a	-'	n/a
	Q9D3B5	n/a	-'	n/a	Q9V3L0_DROME	n/a	Q9GUM4_CAEEL	n/a	A2AFZ4_MOUSE	n/a
	Q7Z6B0-3	n/a	-'	n/a	FAU_DROME	FAU	-'	n/a	Q0P6I6_MOUSE	n/a
	Q7Z6B0-2	n/a	-'	n/a	FAU_DROME	FAU	-'	n/a	Q0P6I6_MOUSE	n/a
	RASF5_HUMAN	RASSF5	-'	n/a	-'	n/a	Q22744_CAEEL	n/a	RASF5_MOUSE	RASSF5
	Q13618-3	n/a	CUL3_YEAST	CUL3	Q9V475_DROME	n/a	CUL3_CAEEL	CUL-3	Q6ZQ84_MOUSE	n/a
	Q13618-2	n/a	CUL3_YEAST	CUL3	Q9V475_DROME	n/a	CUL3_CAEEL	CUL-3	Q6ZQ84_MOUSE	n/a
	MGA_HUMAN	MGAM	-'	n/a	-'	n/a	-'	n/a	-'	n/a
	A1L4G0_HUMAN	n/a	DCE_YEAST	GAD1	DCHS_DROME	HDC	Q95ZS2_CAEEL	n/a	DCHS_MOUSE	HDC
	A2RUN3_HUMAN	n/a	VPS13_YEAST	VPS13	Q9VAD3_DROME	n/a	Q8T3D2_CAEEL	n/a	Q9D714_MOUSE	n/a
	CS050_HUMAN	C19ORF50	-'	n/a	Q9VTY4_DROME	n/a	-'	n/a	Q80XH1_MOUSE	n/a
	Q6PKB4_HUMAN	n/a	-'	n/a	-'	n/a	-'	n/a	RSMB_MOUSE	SNRPB
	Q9BZ31_HUMAN	n/a	-'	n/a	-'	n/a	-'	n/a	Q3U0X6_MOUSE	n/a
	Q86VS2_HUMAN	n/a	-'	n/a	Q8MLJ1_DROME	n/a	Q95YA2_CAEEL	n/a	-'	n/a
	RBM39_HUMAN	DKFZP781C0423,RNPC2,RBM39,DKFZP686A11192	-'	n/a	Q9VM49_DROME	n/a	Q9N367_CAEEL	n/a	Q3UZ51_MOUSE	n/a
	Q14457	n/a	VPS30_YEAST	VPS30	BCN1_DROME	n/a	Q22592_CAEEL	n/a	BECN1_MOUSE	BECN1
	Q9NRU0_HUMAN	n/a	-'	n/a	Q29QI1_DROME	n/a	Q5F4W0_CAEEL	n/a	-'	n/a
	Q6GZ78_HUMAN	n/a	-'	n/a	-'	n/a	Q86PK9_CAEEL	n/a	Q3UEP1_MOUSE	n/a
	Q53HV1_HUMAN	n/a	RS4_YEAST	RPS4A	RS4_DROME	RPS4	RS4_CAEEL	RPS-4	Q3UXQ6_MOUSE	n/a
	TREM1_HUMAN	TREM1	-'	n/a	-'	n/a	-'	n/a	TREM1_MOUSE	TREM1
	LCLT1_HUMAN	LCLAT1	YD18_YEAST	n/a	Q9VV49_DROME	n/a	Q20800_CAEEL	n/a	LYCAT_MOUSE	n/a
	Q7Z599_HUMAN	n/a	-'	n/a	-'	n/a	-'	n/a	AICDA_MOUSE	AICDA
	Q7Z4X9_HUMAN	n/a	-'	n/a	-'	n/a	-'	n/a	Q4FJV3_MOUSE	n/a
	AR2BP_HUMAN	ARL2BP	-'	n/a	-'	n/a	-'	n/a	AR2BP_MOUSE	ARL2BP
	A4FU85_HUMAN	n/a	ZAP1_YEAST	ZAP1	-'	n/a	-'	n/a	Q8CE00_MOUSE	n/a
	VISL1_HUMAN	VSNL1	NCS1_YEAST	FRQ1	NCAH_DROME	NCA	NCS1_CAEEL	NCS-1	VISL1_MOUSE	VSNL1
	Q0GM62_HUMAN	n/a	-'	n/a	-'	n/a	HM10_CAEEL	CEH-10	VSX1_MOUSE	VSX1
	Q2YDX6_HUMAN	n/a	-'	n/a	Q9VSR1_DROME	n/a	Q8IG16_CAEEL	n/a	A2AC52_MOUSE	n/a
	TFPI2_HUMAN	TFPI2	-'	n/a	-'	n/a	-'	n/a	TFPI2_MOUSE	TFPI2
	ZNF26_HUMAN	ZNF26,DKFZP666M039	-'	n/a	-'	n/a	-'	n/a	A2AE18_MOUSE	n/a
	CV016_HUMAN	n/a	YMO2_YEAST	n/a	Q9VX77_DROME	n/a	YQ5B_CAEEL	n/a	Q2V056_MOUSE	n/a
	Q9H330-4	n/a	-'	n/a	Q95RE1_DROME	n/a	Q5CZ47_CAEEL	n/a	-'	n/a
	Q9H330-3	n/a	-'	n/a	Q95RE1_DROME	n/a	Q5CZ47_CAEEL	n/a	-'	n/a
	Q9H330-2	n/a	-'	n/a	Q95RE1_DROME	n/a	Q5CZ47_CAEEL	n/a	-'	n/a
	MALD2_HUMAN	MARVELD2	-'	n/a	-'	n/a	Q9N554_CAEEL	n/a	MALD2_MOUSE	MARVELD2
	Q9H7M0_HUMAN	n/a	-'	n/a	-'	n/a	-'	n/a	-'	n/a
	Q96PW8_HUMAN	n/a	-'	n/a	-'	n/a	-'	n/a	-'	n/a
	Q9BV64_HUMAN	n/a	-'	n/a	Q95TW4_DROME	n/a	Q9NLD1_CAEEL	n/a	Q3UKV5_MOUSE	n/a
	Q7Z3F0_HUMAN	n/a	-'	n/a	ATLAS_DROME	ATL	Q688Z6_CAEEL	n/a	Q6KAN1_MOUSE	n/a
	Q14444	n/a	-'	n/a	CAPR1_DROME	CG18811	-'	n/a	CAPR1_MOUSE	CAPRIN1
	TXD11_HUMAN	TXNDC11	-'	n/a	-'	n/a	Q9XWE1_CAEEL	n/a	Q3U194_MOUSE	n/a
	Q68DP5_HUMAN	n/a	-'	n/a	-'	n/a	-'	n/a	-'	n/a
	Q5VX68_HUMAN	n/a	CDC24_YEAST	CDC24	Q8MSB6_DROME	n/a	-'	n/a	SPT13_MOUSE	SPATA13
	Q6UWV0_HUMAN	n/a	-'	n/a	-'	n/a	O45879_CAEEL	n/a	Q8QZW3_MOUSE	n/a
	Q5VWU8_HUMAN	n/a	-'	n/a	Q86NX9_DROME	n/a	PARD3_CAEEL	n/a	Q8CB21_MOUSE	n/a
	Q6PKD7_HUMAN	n/a	-'	n/a	-'	n/a	-'	n/a	Q6LD21_MOUSE	n/a
	Q9BYT4_HUMAN	n/a	-'	n/a	-'	n/a	Q18475_CAEEL	n/a	Q059X1_MOUSE	n/a
	CTR2_HUMAN	SLC7A2	-'	n/a	Q9VVM0_DROME	n/a	O44798_CAEEL	n/a	E9Q6C4_MOUSE	n/a
	Q4G0U5_HUMAN	n/a	-'	n/a	-'	n/a	-'	n/a	-'	n/a
	Q53TS1_HUMAN	n/a	-'	n/a	Q494J4_DROME	n/a	-'	n/a	Q5STS6_MOUSE	n/a
	Q495B4_HUMAN	n/a	DPP1_YEAST	DPP1	-'	n/a	Q8IA51_CAEEL	n/a	PPC1B_MOUSE	PPAPDC1B
	CACO2_HUMAN	CALCOCO2	-'	n/a	-'	n/a	-'	n/a	TAXB1_MOUSE	TAX1BP1
	Q29688_HUMAN	n/a	-'	n/a	-'	n/a	-'	n/a	HB2J_MOUSE	n/a
	Q6RR49_HUMAN	n/a	CYB_YEAST	COB	-'	n/a	-'	n/a	Q7JCZ3_MOUSE	n/a
	Q6IBJ0_HUMAN	n/a	ORC3_YEAST	ORC3	Q7KR61_DROME	n/a	-'	n/a	Q3ULT0_MOUSE	n/a
	PAG16_HUMAN	PLA2G16	-'	n/a	-'	n/a	-'	n/a	PAG16_MOUSE	PLA2G16
	Q5TE72_HUMAN	n/a	-'	n/a	Q9VXY9_DROME	n/a	Q21336_CAEEL	n/a	Q3U9T7_MOUSE	n/a
	CCS_HUMAN	CCS	-'	n/a	Q9BLY4_DROME	n/a	-'	n/a	Q543K2_MOUSE	n/a
	CD4_HUMAN	CD4	-'	n/a	-'	n/a	-'	n/a	P70443_MOUSE	n/a
	FA44B_HUMAN	n/a	-'	n/a	-'	n/a	-'	n/a	BOD1_MOUSE	BOD1
	S46A3_HUMAN	SLC46A3	YJQ3_YEAST	n/a	Q9VY22_DROME	n/a	Q9UAZ6_CAEEL	n/a	Q9DC26_MOUSE	n/a
	Q3SXQ9_HUMAN	n/a	-'	n/a	-'	n/a	-'	n/a	-'	n/a
	Q6IFI0_HUMAN	n/a	-'	n/a	-'	n/a	-'	n/a	Q8VGZ2_MOUSE	n/a
	AP3S2_HUMAN	AP3S2	AP3S_YEAST	APS3	Q9W1E8_DROME	n/a	Q8T874_CAEEL	n/a	AP3S2_MOUSE	AP3S2
	Q15047-2	n/a	-'	n/a	Q960X1_DROME	n/a	YNCA_CAEEL	n/a	SETB1_MOUSE	n/a
	Q5TI62_HUMAN	n/a	-'	n/a	Q9VR61_DROME	n/a	KS6A1_CAEEL	RSKN-1	Q8CHM5_MOUSE	n/a
	Q5THU2_HUMAN	n/a	YHU0_YEAST	n/a	Q9VPN1_DROME	n/a	Q93354_CAEEL	n/a	AIG1_MOUSE	AIG1
	Q9UFH7_HUMAN	n/a	SYV_YEAST	VAS1	Q0E993_DROME	n/a	SYV_CAEEL	VARS-2	Q3U2A8_MOUSE	n/a
	Q9H803_HUMAN	n/a	-'	n/a	-'	n/a	-'	n/a	Q3TM46_MOUSE	n/a
	FA83B_HUMAN	FAM83B	-'	n/a	-'	n/a	-'	n/a	-'	n/a
	Q7Z3H3_HUMAN	n/a	ATG5_YEAST	ATG5	ATG5_DROME	ATG5	Q3V5I7_CAEEL	n/a	ATG5_MOUSE	ATG5
	Q5EBL8-2	n/a	-'	n/a	-'	n/a	-'	n/a	PDZ11_MOUSE	PDZD11
	ANDR_HUMAN	NR3C4,AR	-'	n/a	-'	n/a	Q9GUC1_CAEEL	n/a	ANDR_MOUSE	AR
	A1L4K6_HUMAN	n/a	-'	n/a	-'	n/a	O44447_CAEEL	n/a	PADI1_MOUSE	PADI1
	A0PJG2_HUMAN	n/a	-'	n/a	Q9V4V8_DROME	n/a	Q6W3C7_CAEEL	n/a	LPHN1_MOUSE	LPHN1
	CBPD_HUMAN	CPD	-'	n/a	Q6AWJ5_DROME	n/a	-'	n/a	Q5SVH8_MOUSE	n/a
	Q4G0W8_HUMAN	n/a	-'	n/a	-'	n/a	-'	n/a	Q8BXN2_MOUSE	n/a
	Q4G188_HUMAN	n/a	-'	n/a	-'	n/a	-'	n/a	CS066_MOUSE	A230050P20RIK
	A2AB91_HUMAN	n/a	-'	n/a	-'	n/a	-'	n/a	Q5XW48_MOUSE	n/a
	F123B_HUMAN	FAM123B	-'	n/a	-'	n/a	-'	n/a	-'	n/a
	CL026_HUMAN	C12ORF26	-'	n/a	-'	n/a	Q93574_CAEEL	n/a	CL026_MOUSE	n/a
	RETNB_HUMAN	RETNLB	-'	n/a	-'	n/a	-'	n/a	RSNB_MOUSE	n/a
	Q9UNF7_HUMAN	n/a	-'	n/a	-'	n/a	-'	n/a	Q3UW98_MOUSE	n/a
	P32970	n/a	-'	n/a	-'	n/a	-'	n/a	TNFL7_MOUSE	n/a
	P06733-2	n/a	ENO1_YEAST	ENO1	ENO_DROME	ENO	ENO_CAEEL	ENOL-1	ENOA_MOUSE	ENO1
	Q6PIS1_HUMAN	n/a	-'	n/a	Q9VH02_DROME	n/a	Q18771_CAEEL	n/a	Q149H3_MOUSE	n/a
	F162B_HUMAN	FAM162B	-'	n/a	-'	n/a	-'	n/a	F162B_MOUSE	FAM162B
	BPIL2_HUMAN	BPIL2	-'	n/a	-'	n/a	O17768_CAEEL	n/a	Q3V1D7_MOUSE	n/a
	GAK8_HUMAN	n/a	-'	n/a	-'	n/a	-'	n/a	-'	n/a
	C9JJ88_HUMAN	n/a	-'	n/a	Q8IQV6_DROME	n/a	Q93378_CAEEL	n/a	-'	n/a
	Q14416	n/a	-'	n/a	MGR_DROME	n/a	MGR1_CAEEL	n/a	Q6PAT5_MOUSE	n/a
	Q96KW2	n/a	-'	n/a	-'	n/a	-'	n/a	P12L2_MOUSE	POM121L2
	Q9H7Q6_HUMAN	n/a	-'	n/a	-'	n/a	-'	n/a	D3Z2W3_MOUSE	n/a
	Q8WYU4_HUMAN	n/a	-'	n/a	-'	n/a	-'	n/a	A2A8K0_MOUSE	n/a
	Q5PXD5_HUMAN	n/a	RAD50_YEAST	RAD50	-'	n/a	-'	n/a	-'	n/a
	Q05DI6_HUMAN	n/a	-'	n/a	-'	n/a	-'	n/a	Q80VY6_MOUSE	n/a
	A0PJI5_HUMAN	n/a	RPB1_YEAST	RPO21,RPB1	-'	n/a	-'	n/a	Z518A_MOUSE	ZNF518A
	HERC6_HUMAN	HERC6	-'	n/a	Q8MQN4_DROME	n/a	Q9BL11_CAEEL	n/a	Q9CRZ4_MOUSE	n/a
	Q9GZP6_HUMAN	n/a	-'	n/a	-'	n/a	-'	n/a	CA063_MOUSE	D4WSU53E
	CSK21_HUMAN	CSNK2A1	CSK21_YEAST	CKA1	CSK2A_DROME	CKIIALPHA	CSK2A_CAEEL	KIN-3	CSK21_MOUSE	CSNK2A1
	A2AAZ4_HUMAN	n/a	PSH1_YEAST	PSH1	-'	n/a	O44850_CAEEL	n/a	Q570Z1_MOUSE	n/a
	IMPA1_HUMAN	IMPA1	INM2_YEAST	INM2	Q7KTW5_DROME	n/a	-'	n/a	Q80ZJ2_MOUSE	n/a
	Q49AA7_HUMAN	n/a	-'	n/a	-'	n/a	-'	n/a	Q9D4R2_MOUSE	n/a
	ARF6_HUMAN	ARF6	ARF2_YEAST	ARF2	ARF3_DROME	ARF51F	Q9U2S4_CAEEL	n/a	Q3U0D7_MOUSE	n/a
	RLA1_HUMAN	RPLP1	RLA1_YEAST	RPP1A	RLA1_DROME	RPLP1	RLA1_CAEEL	RLA-1	Q58E35_MOUSE	n/a
	CL049_HUMAN	C12ORF49	-'	n/a	Q9VXT6_DROME	n/a	-'	n/a	CL049_MOUSE	n/a
	Q9P031_HUMAN	n/a	-'	n/a	-'	n/a	-'	n/a	Q8R2N0_MOUSE	n/a
	Q6IBN6_HUMAN	n/a	-'	n/a	HP1_DROME	SU(VAR)205	-'	n/a	CBX1_MOUSE	CBX1
	B5ME96_HUMAN	n/a	-'	n/a	-'	n/a	-'	n/a	-'	n/a
	C11B1_HUMAN	CYP11B1	-'	n/a	C12C1_DROME	CYP12C1	CC44_CAEEL	CYP-44A1	C11B2_MOUSE	CYP11B2
	TTC33_HUMAN	TTC33	SGT2_YEAST	SGT2	Q9VJD4_DROME	n/a	-'	n/a	TTC33_MOUSE	TTC33
	Q8N7S3_HUMAN	n/a	-'	n/a	-'	n/a	-'	n/a	-'	n/a
	SFR16_HUMAN	n/a	-'	n/a	Q7KS14_DROME	n/a	Q19854_CAEEL	n/a	Q3KQM8_MOUSE	n/a
	Q9H459_HUMAN	n/a	PSH1_YEAST	PSH1	-'	n/a	-'	n/a	Q811T8_MOUSE	n/a
	CT011_HUMAN	C20ORF11	-'	n/a	Q9VWS1_DROME	n/a	-'	n/a	CT011_MOUSE	2310003C23RIK
	Q71UP1_HUMAN	n/a	COX6_YEAST	COX6	Q53XG7_DROME	n/a	COX5A_CAEEL	CCO-2	Q9D2W1_MOUSE	n/a
	Q6PJ64_HUMAN	n/a	-'	n/a	TRX_DROME	TRX	O46025_CAEEL	n/a	NSD1_MOUSE	n/a
	MCM8_HUMAN	MCM8	MCM6_YEAST	MCM6	MCMR_DROME	REC	Q9XXI9_CAEEL	n/a	A2AVM9_MOUSE	n/a
	Q6IFM6_HUMAN	n/a	RAV2_YEAST	RAV2	-'	n/a	-'	n/a	Q8VFX9_MOUSE	n/a
	Q6ZU65_HUMAN	n/a	-'	n/a	YEMA_DROME	YEMALPHA	Q9NEX0_CAEEL	n/a	UBN2_MOUSE	UBN2
	O60733-4	n/a	GDE1_YEAST	GDE1	Q9VT60_DROME	n/a	Q8I0Q6_CAEEL	n/a	-'	n/a
	O60733-3	n/a	GDE1_YEAST	GDE1	Q9VT60_DROME	n/a	Q8I0Q6_CAEEL	n/a	-'	n/a
	O60733-2	n/a	GDE1_YEAST	GDE1	Q9VT60_DROME	n/a	Q8I0Q6_CAEEL	n/a	-'	n/a
	Q6H9J8_HUMAN	n/a	VPS70_YEAST	VPS70	-'	n/a	GCP2_CAEEL	R57.1	-'	n/a
	Q53GJ1_HUMAN	n/a	Q6TQT5_YEAST	n/a	Q8MRB7_DROME	n/a	YN21_CAEEL	n/a	DDX47_MOUSE	DDX47
	GIOT1_HUMAN	n/a	ZAP1_YEAST	ZAP1	-'	n/a	Q9BL20_CAEEL	n/a	-'	n/a
	Q9H849_HUMAN	n/a	-'	n/a	Q4V562_DROME	n/a	Q8I7G4_CAEEL	n/a	Q3UI02_MOUSE	n/a
	Q6RPE6_HUMAN	n/a	COX3_YEAST	COX3	-'	n/a	-'	n/a	COX3_MOUSE	n/a
	Q7Z3L9_HUMAN	n/a	-'	n/a	-'	n/a	-'	n/a	Q69Z33_MOUSE	n/a
	Q3KNS7_HUMAN	n/a	-'	n/a	O96395_DROME	n/a	-'	n/a	Q69ZU5_MOUSE	n/a
	Q8WZ87_HUMAN	n/a	-'	n/a	-'	n/a	-'	n/a	OR26_MOUSE	n/a
	Q6P9G0_HUMAN	n/a	-'	n/a	Q8MZ93_DROME	n/a	-'	n/a	D3YYP3_MOUSE	n/a
	Q9ULU1_HUMAN	n/a	-'	n/a	-'	n/a	-'	n/a	-'	n/a
	Q96L64	n/a	-'	n/a	Q9V6X2_DROME	n/a	-'	n/a	-'	n/a
	Q5T7M2_HUMAN	n/a	-'	n/a	-'	n/a	-'	n/a	TNR18_MOUSE	TNFRSF18
	A0PJK8_HUMAN	n/a	-'	n/a	Q1WWG0_DROME	n/a	-'	n/a	LAP4_MOUSE	n/a
	Q05DK9_HUMAN	n/a	-'	n/a	Q9VIV2_DROME	n/a	Q10954_CAEEL	n/a	E9QM05_MOUSE	n/a
	A4D0R2_HUMAN	n/a	-'	n/a	-'	n/a	-'	n/a	Q3TVX7_MOUSE	n/a
	Q8TAQ0_HUMAN	n/a	HSP73_YEAST	SSA3	Q5BI85_DROME	n/a	Q9XTL8_CAEEL	n/a	HSP7E_MOUSE	HSPA14
	Q8N3V6_HUMAN	n/a	-'	n/a	-'	n/a	Q95XI7_CAEEL	n/a	XPO4_MOUSE	XPO4
	Q6FG43_HUMAN	n/a	-'	n/a	FLOT2_DROME	FLO-2	-'	n/a	FLOT2_MOUSE	FLOT2
	Q5JQ52_HUMAN	n/a	OMS1_YEAST	OMS1	-'	n/a	Q9U3P9_CAEEL	n/a	D3YU52_MOUSE	n/a
	Q7Z7K9_HUMAN	n/a	-'	n/a	Q9V383_DROME	n/a	LRP_CAEEL	LRP-1	Q3U5J2_MOUSE	n/a
	SYF2_HUMAN	SYF2	SYF2_YEAST	SYF2	SYF2_DROME	CG12343	SYF2_CAEEL	K04G7.11	SYF2_MOUSE	SYF2
	P04921-2	n/a	-'	n/a	-'	n/a	-'	n/a	-'	n/a
	DDX42_HUMAN	DDX42	-'	n/a	Q9VTC1_DROME	n/a	Q93382_CAEEL	n/a	DDX42_MOUSE	DDX42
	Q6PEX7_HUMAN	n/a	-'	n/a	-'	n/a	-'	n/a	CA223_MOUSE	n/a
	Q9UQ51_HUMAN	n/a	-'	n/a	Q95SF4_DROME	n/a	Q8IA84_CAEEL	n/a	Q8K2L6_MOUSE	n/a
	Q6P1K3_HUMAN	n/a	-'	n/a	A1ZAX8_DROME	n/a	-'	n/a	HPS4_MOUSE	HPS4
	Q70E16_HUMAN	n/a	-'	n/a	Q9V3T3_DROME	n/a	Q9N2M4_CAEEL	n/a	O88297_MOUSE	n/a
	Q5CAQ7_HUMAN	n/a	HSP82_YEAST	HSP82	HSP83_DROME	HSP83	HSP90_CAEEL	DAF-21	Q8C2A9_MOUSE	n/a
	Q30118_HUMAN	n/a	-'	n/a	-'	n/a	-'	n/a	HA22_MOUSE	n/a
	Q5SZL2_HUMAN	n/a	-'	n/a	-'	n/a	-'	n/a	-'	n/a
	DBLOH_HUMAN	DIABLO	-'	n/a	-'	n/a	-'	n/a	DBLOH_MOUSE	n/a
	Q9P054_HUMAN	n/a	MAK5_YEAST	MAK5	Q6NQY9_DROME	n/a	Q86NC8_CAEEL	n/a	Q3U7R4_MOUSE	n/a
	COG2_HUMAN	COG2	-'	n/a	COG2_DROME	LDLCP	COG2_CAEEL	COGC-2	Q8C205_MOUSE	n/a
	Q6IBP9_HUMAN	n/a	-'	n/a	-'	n/a	-'	n/a	Q3TM29_MOUSE	n/a
	Q8TEP0_HUMAN	n/a	-'	n/a	Q9GR11_DROME	n/a	Q19852_CAEEL	n/a	Q8BKD3_MOUSE	n/a
	Q861B4_HUMAN	n/a	-'	n/a	-'	n/a	-'	n/a	Q7JJ15_MOUSE	n/a
	Q7L5D6-2	n/a	YO164_YEAST	n/a	Q9VN19_DROME	n/a	Q19824_CAEEL	n/a	CG020_MOUSE	n/a
	Q05C90_HUMAN	n/a	-'	n/a	Q8T3K8_DROME	n/a	Q9TXV4_CAEEL	n/a	Q6NZJ7_MOUSE	n/a
	Q71V34_HUMAN	n/a	-'	n/a	-'	n/a	-'	n/a	Q8C3F4_MOUSE	n/a
	Q6PIW7_HUMAN	n/a	-'	n/a	-'	n/a	-'	n/a	Q8K084_MOUSE	n/a
	RPB4_HUMAN	POLR2D	RPB4_YEAST	RPB4	-'	n/a	-'	n/a	RPB4_MOUSE	POLR2D
	Q96JW1_HUMAN	n/a	-'	n/a	Q9V544_DROME	n/a	Q18942_CAEEL	n/a	PR38A_MOUSE	PRPF38A
	Q96K81_HUMAN	n/a	Q45U32_YEAST	n/a	Q9VNX8_DROME	n/a	Q19052_CAEEL	n/a	EIF2A_MOUSE	EIF2A
	Q6NSB2_HUMAN	n/a	FET3_YEAST	FET3	Q8SYT6_DROME	n/a	-'	n/a	Q8BU82_MOUSE	n/a
	CSF2_HUMAN	CSF2	-'	n/a	-'	n/a	-'	n/a	Q5SX78_MOUSE	n/a
	Q53SG1_HUMAN	n/a	-'	n/a	-'	n/a	-'	n/a	LTB1L_MOUSE	n/a
	Q53GL4_HUMAN	n/a	PABP_YEAST	PAB1	PABP_DROME	PABP	Q19581_CAEEL	n/a	Q6PHQ9_MOUSE	n/a
	Q9MY69_HUMAN	n/a	-'	n/a	-'	n/a	-'	n/a	Q792Z7_MOUSE	n/a
	CN145_HUMAN	n/a	-'	n/a	-'	n/a	-'	n/a	Q8BI30_MOUSE	n/a
	Q9NR46-2	n/a	-'	n/a	Q8T389_DROME	n/a	Q8WT52_CAEEL	n/a	Q3U824_MOUSE	n/a
	A0MNP5_HUMAN	n/a	YD156_YEAST	n/a	-'	n/a	-'	n/a	A2ASQ8_MOUSE	n/a
	A0A5E5_HUMAN	n/a	-'	n/a	-'	n/a	-'	n/a	Q65ZC0_MOUSE	n/a
	O19763_HUMAN	n/a	-'	n/a	-'	n/a	-'	n/a	Q5XQH5_MOUSE	n/a
	C9J908_HUMAN	n/a	-'	n/a	-'	n/a	-'	n/a	-'	n/a
	Q75MF2_HUMAN	n/a	-'	n/a	Q6SBE7_DROME	n/a	LET23_CAEEL	LET-23	Q8VHI0_MOUSE	n/a
	Q2T9F4_HUMAN	n/a	-'	n/a	-'	n/a	-'	n/a	-'	n/a
	Q5TCJ2_HUMAN	n/a	-'	n/a	LAM0_DROME	LAM	LMN1_CAEEL	LMN-1	Q8BNX5_MOUSE	n/a
	F90A7_HUMAN	n/a	-'	n/a	-'	n/a	-'	n/a	Q9D4F3_MOUSE	n/a
	Q5NV89_HUMAN	n/a	-'	n/a	-'	n/a	-'	n/a	-'	n/a
	OR5C1_HUMAN	OR5C1	-'	n/a	-'	n/a	-'	n/a	Q3MI20_MOUSE	n/a
	A4D155_HUMAN	n/a	-'	n/a	-'	n/a	-'	n/a	Q3TWC7_MOUSE	n/a
	Q8TAS3_HUMAN	n/a	-'	n/a	-'	n/a	-'	n/a	Q4KL73_MOUSE	n/a
	Q54A98_HUMAN	n/a	-'	n/a	-'	n/a	-'	n/a	-'	n/a
	Q8N3X9_HUMAN	n/a	-'	n/a	Q7KTE8_DROME	n/a	O01661_CAEEL	n/a	Q6DD95_MOUSE	n/a
	Q8N499_HUMAN	n/a	-'	n/a	-'	n/a	Q17385_CAEEL	n/a	A2AS11_MOUSE	n/a
	Q9Y607_HUMAN	n/a	-'	n/a	-'	n/a	-'	n/a	Q8BLV4_MOUSE	n/a
	Q5JPV5_HUMAN	n/a	-'	n/a	Q24279_DROME	n/a	Q86NJ4_CAEEL	n/a	-'	n/a
	O60613-2	n/a	-'	n/a	Q9VVJ7_DROME	n/a	Q9N4C6_CAEEL	n/a	Q3TXW1_MOUSE	n/a
	Q9BZJ4-2	n/a	YG5F_YEAST	n/a	Q9VWG0_DROME	n/a	YQ51_CAEEL	C16C10.1	CG69_MOUSE	n/a
	Q562Z6_HUMAN	n/a	Q7Z9V1_YEAST	n/a	ACT1_DROME	ACT5C	Q95ZL1_CAEEL	n/a	Q9QZ83_MOUSE	n/a
	Q8TF33_HUMAN	n/a	-'	n/a	-'	n/a	-'	n/a	AKNA_MOUSE	AKNA
	Q8TER3_HUMAN	n/a	-'	n/a	-'	n/a	-'	n/a	CCD57_MOUSE	CCDC57
	Q861D7_HUMAN	n/a	-'	n/a	-'	n/a	-'	n/a	HA1K_MOUSE	n/a
	Q8N7W9_HUMAN	n/a	SGF73_YEAST	SGF73	-'	n/a	-'	n/a	Q3U1F1_MOUSE	n/a
	ALX3_HUMAN	ALX3	YHP1_YEAST	YHP1	-'	n/a	Q21836_CAEEL	n/a	Q3UQX2_MOUSE	n/a
	E9PBB7_HUMAN	n/a	PEP12_YEAST	PEP12	Q9VP33_DROME	n/a	-'	n/a	Q3TIL5_MOUSE	n/a
	Q7Z6E9-4	n/a	-'	n/a	Q9XZ21_DROME	n/a	O62235_CAEEL	n/a	-'	n/a
	Q05BZ3_HUMAN	n/a	-'	n/a	-'	n/a	Q9TZ64_CAEEL	n/a	KLF8_MOUSE	KLF8
	Q7Z6E9-2	n/a	-'	n/a	Q9XZ21_DROME	n/a	O62235_CAEEL	n/a	-'	n/a
	Q71UT7_HUMAN	n/a	-'	n/a	Q9VWR3_DROME	n/a	-'	n/a	Q3UK34_MOUSE	n/a
	Q5T3R8_HUMAN	n/a	NOG1_YEAST	NOG1	NOG1_DROME	CG8801	NOG1_CAEEL	T07A9.9	NOG1_MOUSE	GTPBP4
	Q5SRR8_HUMAN	n/a	-'	n/a	Q9VYF0_DROME	n/a	-'	n/a	O08972_MOUSE	n/a
	PAX8_HUMAN	PAX8	-'	n/a	Q59DN8_DROME	n/a	-'	n/a	Q6GU20_MOUSE	n/a
	M10L1_HUMAN	MOV10L1	-'	n/a	ARMI_DROME	ARMI	YQ12_CAEEL	C05C10.2	M10L1_MOUSE	n/a
	Q53GN7_HUMAN	n/a	-'	n/a	Q9VXP3_DROME	n/a	O61818_CAEEL	n/a	RT30_MOUSE	MRPS30
	Q96KR5	n/a	-'	n/a	Q9VH19_DROME	n/a	O62446_CAEEL	n/a	LMLN_MOUSE	LMLN
	O19786_HUMAN	n/a	-'	n/a	-'	n/a	-'	n/a	HB2J_MOUSE	n/a
	Q96KR4	n/a	-'	n/a	Q9VH19_DROME	n/a	O62446_CAEEL	n/a	LMLN_MOUSE	LMLN
	STX11_HUMAN	STX11	SSO1_YEAST	SSO1	STX1A_DROME	SYX1A	Q9TZZ0_CAEEL	n/a	STX11_MOUSE	n/a
	MT4_HUMAN	MT4	-'	n/a	-'	n/a	-'	n/a	Q3V2E2_MOUSE	n/a
	Q8N6E0_HUMAN	n/a	RIC1_YEAST	RIC1	RIC1_DROME	CG9063	YRM8_CAEEL	n/a	Q3U0Q6_MOUSE	n/a
	PEPP1_HUMAN	n/a	-'	n/a	-'	n/a	-'	n/a	-'	n/a
	Q96KR0	n/a	-'	n/a	-'	n/a	-'	n/a	Q5CZX0_MOUSE	n/a
	HPLN1_HUMAN	HAPLN1	-'	n/a	-'	n/a	-'	n/a	HPLN1_MOUSE	HAPLN1
	DDB2_HUMAN	DDB2	-'	n/a	-'	n/a	-'	n/a	A2AGR6_MOUSE	n/a
	A4D0V8_HUMAN	n/a	-'	n/a	Q8IQK8_DROME	n/a	Q5WRN1_CAEEL	n/a	TSN12_MOUSE	TSPAN12
	A2ADK1_HUMAN	n/a	-'	n/a	Q9VS82_DROME	n/a	YO25_CAEEL	ZK688.5	BAT3_MOUSE	n/a
	A4D178_HUMAN	n/a	-'	n/a	Q1WWD8_DROME	n/a	SKN1_CAEEL	SKN-1	Q3UUW2_MOUSE	n/a
	CBY1_HUMAN	CBY1	-'	n/a	Q4V6B6_DROME	n/a	-'	n/a	CBY1_MOUSE	CBY1
	IKBA_HUMAN	NFKBIA,IKBA	-'	n/a	CACT_DROME	CACT	-'	n/a	Q3U9W9_MOUSE	n/a
	K0494_HUMAN	KIAA0494	-'	n/a	-'	n/a	-'	n/a	A2A8U1_MOUSE	n/a
	LM1P_HUMAN	n/a	-'	n/a	LM1P_DROME	n/a	LM1P_CAEEL	n/a	MAPIP_MOUSE	n/a
	CX7B2_HUMAN	COX7B2	-'	n/a	-'	n/a	-'	n/a	COX7B_MOUSE	COX7B
	Q3B837_HUMAN	n/a	-'	n/a	ABL_DROME	ABL	Q9TYI5_CAEEL	n/a	Q3SYK5_MOUSE	n/a
	Q70Q09_HUMAN	n/a	-'	n/a	-'	n/a	-'	n/a	HA1K_MOUSE	n/a
	Q5TGK5_HUMAN	n/a	-'	n/a	Q86P43_DROME	n/a	ARCH_CAEEL	C43H8.1	B2KGA7_MOUSE	n/a
	DPRX_HUMAN	DPRX	-'	n/a	-'	n/a	-'	n/a	-'	n/a
	DX39A_HUMAN	DDX39A,DDX39	SUB2_YEAST	SUB2	UAP56_DROME	HEL25E	UAP56_CAEEL	HEL-1	Q3TIE4_MOUSE	n/a
	LPP1_HUMAN	PPAP2A	DPP1_YEAST	DPP1	WUN_DROME	WUN	Q8IA51_CAEEL	n/a	Q6GT30_MOUSE	n/a
	A1L3A9_HUMAN	n/a	GYP2_YEAST	MDR1	Q9VP46_DROME	n/a	Q95NR8_CAEEL	n/a	-'	n/a
	Q50KS4_HUMAN	n/a	-'	n/a	-'	n/a	-'	n/a	TR107_MOUSE	TAS2R107
	Q96L22	n/a	-'	n/a	-'	n/a	-'	n/a	AFAF_MOUSE	AFAF
	Q96L20	n/a	RPA49_YEAST	RPA49	-'	n/a	-'	n/a	RPA49_MOUSE	POLR1E
	Q96FI4-2	n/a	-'	n/a	-'	n/a	-'	n/a	NEIL1_MOUSE	NEIL1
	Q8NBB0_HUMAN	n/a	VPS5_YEAST	VPS5	Q9NCC3_DROME	n/a	Q8I4E2_CAEEL	n/a	Q4VAA7_MOUSE	n/a
	GA45A_HUMAN	GADD45A	-'	n/a	-'	n/a	-'	n/a	Q3UMH6_MOUSE	n/a
	P37287-2	n/a	GPI3_YEAST	SPT14	Q9V874_DROME	n/a	Q18993_CAEEL	n/a	PIGA_MOUSE	PIGA
	Q9H2H9_HUMAN	n/a	AVT2_YEAST	AVT2	Q8MRD1_DROME	n/a	Q8WTK1_CAEEL	n/a	Q8BHI3_MOUSE	n/a
	HXA4_HUMAN	HOXA4	-'	n/a	DFD_DROME	DFD	LIN39_CAEEL	LIN-39	HXA4_MOUSE	HOXA4
	Q1RMF9_HUMAN	n/a	-'	n/a	Q9VZG4_DROME	n/a	DAZ1_CAEEL	DAZ-1	-'	n/a
	Q8TB89_HUMAN	n/a	-'	n/a	-'	n/a	-'	n/a	EH1L1_MOUSE	n/a
	CSMD1_HUMAN	CSMD1	-'	n/a	-'	n/a	-'	n/a	CSMD1_MOUSE	CSMD1
	Q6QIQ5_HUMAN	n/a	-'	n/a	PTP69_DROME	PTP69D	-'	n/a	Q5XFY7_MOUSE	n/a
	Q4UJ74_HUMAN	n/a	-'	n/a	Q8IQH0_DROME	n/a	Q19617_CAEEL	n/a	-'	n/a
	O14770-5	n/a	-'	n/a	Q7KQ21_DROME	n/a	Q8WRQ6_CAEEL	n/a	MEIS2_MOUSE	MEIS2
	O14770-4	n/a	-'	n/a	Q7KQ21_DROME	n/a	Q8WRQ6_CAEEL	n/a	MEIS2_MOUSE	MEIS2
	O14770-3	n/a	-'	n/a	Q7KQ21_DROME	n/a	Q8WRQ6_CAEEL	n/a	MEIS2_MOUSE	MEIS2
	O14770-2	n/a	-'	n/a	Q7KQ21_DROME	n/a	Q8WRQ6_CAEEL	n/a	MEIS2_MOUSE	MEIS2
	CJ067_HUMAN	C10ORF67,RP11-792P23.2	-'	n/a	-'	n/a	-'	n/a	-'	n/a
	Q5TGM8_HUMAN	n/a	-'	n/a	Q8MUB4_DROME	n/a	TUB1_CAEEL	TUB-1	Q8K0Y6_MOUSE	n/a
	Q9TP39_HUMAN	n/a	-'	n/a	-'	n/a	-'	n/a	Q7JJ15_MOUSE	n/a
	Q9H6G9_HUMAN	n/a	-'	n/a	-'	n/a	Q22691_CAEEL	n/a	-'	n/a
	O14504_HUMAN	n/a	-'	n/a	-'	n/a	-'	n/a	P97327_MOUSE	n/a
	Q8WXK7_HUMAN	n/a	-'	n/a	-'	n/a	Q20406_CAEEL	n/a	Q7TPQ8_MOUSE	n/a
	A0S8J7_HUMAN	n/a	-'	n/a	-'	n/a	-'	n/a	Q3TNL9_MOUSE	n/a
	Q569H0_HUMAN	n/a	OSH2_YEAST	OSH2	Q9VUX6_DROME	n/a	Q17718_CAEEL	n/a	MYPT1_MOUSE	PPP1R12A
	Q86WY2_HUMAN	n/a	ATX2_YEAST	ATX2	Q9V4C6_DROME	n/a	Q9XVJ5_CAEEL	n/a	Q8BFU1_MOUSE	n/a
	Q6UW19_HUMAN	n/a	-'	n/a	Q8IRH8_DROME	n/a	Q21146_CAEEL	n/a	Q8CF98_MOUSE	n/a
	GLRB_HUMAN	GLRB	-'	n/a	GLUCL_DROME	GLUCLALPHA	-'	n/a	GLRB_MOUSE	GLRB
	BNIP3_HUMAN	BNIP3	-'	n/a	Q8IPU8_DROME	n/a	-'	n/a	BNIP3_MOUSE	BNIP3
	Q9Y4A4_HUMAN	n/a	-'	n/a	-'	n/a	-'	n/a	CADM4_MOUSE	CADM4
	KV501_HUMAN	n/a	-'	n/a	-'	n/a	-'	n/a	-'	n/a
	Q96L09	n/a	-'	n/a	-'	n/a	-'	n/a	F92A1_MOUSE	FAM92A1,FAM92A
	Q3MNE0_HUMAN	n/a	-'	n/a	-'	n/a	-'	n/a	-'	n/a
	Q8TDD0_HUMAN	n/a	-'	n/a	C12C1_DROME	CYP12C1	CC44_CAEEL	CYP-44A1	C11B2_MOUSE	CYP11B2
	Q6IAD9_HUMAN	n/a	-'	n/a	-'	n/a	-'	n/a	Q4FK24_MOUSE	n/a
	PHF2_HUMAN	PHF2	-'	n/a	JHD1_DROME	CG11033	JHD1_CAEEL	T26A5.5	PHF2_MOUSE	PHF2
	Q86XK2-5	n/a	-'	n/a	-'	n/a	Q94251_CAEEL	n/a	A1A595_MOUSE	n/a
	Q86XK2-4	n/a	-'	n/a	-'	n/a	Q94251_CAEEL	n/a	A1A595_MOUSE	n/a
	Q86XK2-3	n/a	-'	n/a	-'	n/a	Q94251_CAEEL	n/a	A1A595_MOUSE	n/a
	Q52M40_HUMAN	n/a	-'	n/a	-'	n/a	Q5R3Y2_CAEEL	n/a	CKLF4_MOUSE	CMTM4
	ANXA7_HUMAN	ANXA7	-'	n/a	ANX11_DROME	ANXB11	Q27512_CAEEL	n/a	E9Q2S5_MOUSE	n/a
	Q8N6I6_HUMAN	n/a	-'	n/a	-'	n/a	-'	n/a	-'	n/a
	Q86XK2-2	n/a	-'	n/a	-'	n/a	Q94251_CAEEL	n/a	A1A595_MOUSE	n/a
	O98219_HUMAN	n/a	-'	n/a	-'	n/a	-'	n/a	O19470_MOUSE	n/a
	SUGP2_HUMAN	SUGP2	-'	n/a	Q8T3H9_DROME	n/a	-'	n/a	SUGP2_MOUSE	SUGP2
	USH2A_HUMAN	USH2A	-'	n/a	-'	n/a	Q9UB28_CAEEL	n/a	-'	n/a
	SO1C1_HUMAN	SLCO1C1,DKFZP761B191	-'	n/a	-'	n/a	Q20702_CAEEL	n/a	Q66L38_MOUSE	n/a
	SNPC1_HUMAN	SNAPC1	-'	n/a	Q9VF25_DROME	n/a	Q17694_CAEEL	n/a	SNPC1_MOUSE	SNAPC1
	SEM4D_HUMAN	SEMA4D	-'	n/a	SEM1A_DROME	SEMA-1A	SEM1A_CAEEL	SMP-1	Q6GTM9_MOUSE	n/a
	TR13C_HUMAN	TNFRSF13C	-'	n/a	-'	n/a	-'	n/a	Q8R4W8_MOUSE	n/a
	GPR32_HUMAN	GPR32	-'	n/a	-'	n/a	P90745_CAEEL	n/a	-'	n/a
	Q95HC0_HUMAN	n/a	-'	n/a	-'	n/a	-'	n/a	-'	n/a
	Q9ULQ0-2	n/a	FAR11_YEAST	FAR11	Q8IRD5_DROME	n/a	Q19300_CAEEL	n/a	FA40B_MOUSE	FAM40B
	Q53QZ1_HUMAN	n/a	-'	n/a	-'	n/a	-'	n/a	-'	n/a
	Q2WGM4_HUMAN	n/a	PDI_YEAST	PDI1	Q53YH5_DROME	n/a	PDI2_CAEEL	PDI-2	Q14AV9_MOUSE	n/a
	RWDD4_HUMAN	RWDD4	GIR2_YEAST	GIR2	Q9VJ60_DROME	n/a	O18131_CAEEL	n/a	RWDD4_MOUSE	RWDD4
	MA1A1_HUMAN	MAN1A1	YL057_YEAST	n/a	MA122_DROME	ALPHA-MAN-I	P90787_CAEEL	n/a	Q544T7_MOUSE	n/a
	O95276_HUMAN	n/a	RPB1_YEAST	RPO21,RPB1	-'	n/a	LIN13_CAEEL	LIN-13	Q8BWJ0_MOUSE	n/a
	Q9UKK4_HUMAN	n/a	Q2VQG5_YEAST	n/a	KPYK_DROME	PYK	O17836_CAEEL	n/a	KPYM_MOUSE	PKM2
	LEP_HUMAN	LEP	-'	n/a	-'	n/a	Q22204_CAEEL	n/a	Q544U0_MOUSE	n/a
	A4F1X7_HUMAN	n/a	-'	n/a	-'	n/a	-'	n/a	Q6A0C8_MOUSE	n/a
	Q6NUT2_HUMAN	n/a	-'	n/a	Q9VWR8_DROME	n/a	DPY19_CAEEL	DPY-19	-'	n/a
	Q6ZWJ8_HUMAN	n/a	-'	n/a	-'	n/a	Q8MM07_CAEEL	n/a	-'	n/a
	O78144_HUMAN	n/a	-'	n/a	-'	n/a	-'	n/a	Q792Z7_MOUSE	n/a
	CAPON_HUMAN	NOS1AP	-'	n/a	-'	n/a	-'	n/a	E9Q7B9_MOUSE	n/a
	Q08AH6_HUMAN	n/a	-'	n/a	Q9V4C4_DROME	n/a	Q95QH7_CAEEL	n/a	Q0D2K7_MOUSE	n/a
	Q6ICP0_HUMAN	n/a	-'	n/a	Q9VID3_DROME	n/a	Q9XUK2_CAEEL	n/a	ATF4_MOUSE	ATF4
	FIBP_HUMAN	FIBP	-'	n/a	Q9VW45_DROME	n/a	-'	n/a	Q9D8E9_MOUSE	n/a
	Q5HY50_HUMAN	n/a	RL10_YEAST	RPL10	RL10_DROME	QM	RL10_CAEEL	RPL-10	O89059_MOUSE	n/a
	Q1H8Y5_HUMAN	n/a	-'	n/a	CP18A_DROME	CYP18A1	Q8WRT7_CAEEL	n/a	Q62239_MOUSE	n/a
	Q9H573_HUMAN	n/a	-'	n/a	Q8MTX9_DROME	n/a	YXX5_CAEEL	n/a	Q71UR0_MOUSE	n/a
	PTC2_HUMAN	PTCH2	-'	n/a	PTC_DROME	PTC	PTC1_CAEEL	PTC-1	PTC2_MOUSE	PTCH2
	A2NUT2_HUMAN	n/a	-'	n/a	-'	n/a	-'	n/a	-'	n/a
	Q7YP03_HUMAN	n/a	-'	n/a	-'	n/a	-'	n/a	Q5XQH5_MOUSE	n/a
	Q8TDF3_HUMAN	n/a	-'	n/a	-'	n/a	-'	n/a	RAPSN_MOUSE	RAPSN
	A2VCM9_HUMAN	n/a	ECM38_YEAST	ECM38	Q9VWT3_DROME	n/a	Q9N5V4_CAEEL	n/a	GGT1_MOUSE	GGT1
	ZBED3_HUMAN	ZBED3	-'	n/a	-'	n/a	-'	n/a	Q3UTC5_MOUSE	n/a
	Q9B2V6_HUMAN	n/a	Q36738_YEAST	n/a	-'	n/a	-'	n/a	Q5BP84_MOUSE	n/a
	Q5KU26_HUMAN	n/a	-'	n/a	-'	n/a	-'	n/a	Q3TYT8_MOUSE	n/a
	A3EZ82_HUMAN	n/a	-'	n/a	-'	n/a	-'	n/a	-'	n/a
	DBF4B_HUMAN	DBF4B	DBF4_YEAST	DBF4	-'	n/a	-'	n/a	DBF4A_MOUSE	DBF4
	Q96KM6	n/a	-'	n/a	-'	n/a	-'	n/a	Q3TY00_MOUSE	n/a
	MEPCE_HUMAN	BCDIN3,MEPCE	-'	n/a	BN3D1_DROME	BIN3	Q9XXH6_CAEEL	n/a	MEPCE_MOUSE	MEPCE
	FUT8_HUMAN	FUT8	-'	n/a	FUT8_DROME	FUCT6	O16882_CAEEL	n/a	Q3UYN7_MOUSE	n/a
	KRT81_HUMAN	KRT81,KRTHB6,KRTHB1	-'	n/a	-'	n/a	-'	n/a	Q9ERE2_MOUSE	n/a
	Q6NR85_HUMAN	n/a	SODC_YEAST	SOD1	SODC_DROME	SOD	SODC_CAEEL	SOD-1	-'	n/a
	GPR55_HUMAN	GPR55	-'	n/a	CAPAR_DROME	CAPAR	O17239_CAEEL	n/a	E9QQ79_MOUSE	n/a
	Q7Z4N3_HUMAN	n/a	-'	n/a	-'	n/a	Q8IG04_CAEEL	n/a	Q3UFW1_MOUSE	n/a
	Q9NPA6_HUMAN	n/a	-'	n/a	-'	n/a	-'	n/a	Q8BZQ6_MOUSE	n/a
	Q53FB7_HUMAN	n/a	TYSY_YEAST	CDC21	Q541C9_DROME	n/a	Q9N588_CAEEL	n/a	Q544L2_MOUSE	n/a
	P53990-3	n/a	YN05_YEAST	n/a	Q9VRY6_DROME	n/a	Q21414_CAEEL	n/a	IST1_MOUSE	IST1,2400003C14RIK
	O75591_HUMAN	n/a	-'	n/a	RY44_DROME	RYA-R44F	Q94279_CAEEL	n/a	Q99JF9_MOUSE	n/a
	P53990-2	n/a	YN05_YEAST	n/a	Q9VRY6_DROME	n/a	Q21414_CAEEL	n/a	IST1_MOUSE	IST1,2400003C14RIK
	Q5JWH5_HUMAN	n/a	-'	n/a	Q8SWX0_DROME	n/a	A3QMD6_CAEEL	n/a	F112A_MOUSE	n/a
	Q8N4X0_HUMAN	n/a	-'	n/a	-'	n/a	-'	n/a	Q9JJG3_MOUSE	n/a
	P2RX4_HUMAN	P2RX4,P2X4	-'	n/a	Q9VD14_DROME	n/a	-'	n/a	Q3UCX4_MOUSE	n/a
	O78167_HUMAN	n/a	-'	n/a	-'	n/a	-'	n/a	Q31104_MOUSE	n/a
	TM155_HUMAN	TMEM155	-'	n/a	-'	n/a	-'	n/a	-'	n/a
	CAPR2_HUMAN	RNG140,CAPRIN2,KIAA1873	-'	n/a	-'	n/a	-'	n/a	Q0P6A6_MOUSE	n/a
	Q08AJ9_HUMAN	n/a	H2A2_YEAST	HTA2	-'	n/a	Q27485_CAEEL	n/a	A3KPD0_MOUSE	n/a
	Q9Y692-2	n/a	-'	n/a	Q86LC7_DROME	n/a	Q18171_CAEEL	n/a	GMEB1_MOUSE	GMEB1
	MTCPA_HUMAN	n/a	-'	n/a	-'	n/a	-'	n/a	MTCP1_MOUSE	MTCP1
	Q7YP26_HUMAN	n/a	-'	n/a	-'	n/a	-'	n/a	Q792Z7_MOUSE	n/a
	Q8TDH6_HUMAN	n/a	-'	n/a	-'	n/a	-'	n/a	-'	n/a
	Q6PJY1_HUMAN	n/a	-'	n/a	Q960R6_DROME	n/a	Q17936_CAEEL	n/a	Q0P6B2_MOUSE	n/a
	Q5JSK8_HUMAN	n/a	-'	n/a	-'	n/a	-'	n/a	NSBP1_MOUSE	n/a
	ABEC1_HUMAN	APOBEC1	-'	n/a	-'	n/a	-'	n/a	Q3TLN2_MOUSE	n/a
	HPGDS_HUMAN	HPGDS,PGDS	-'	n/a	GST1_DROME	GSTS1	Q21945_CAEEL	n/a	HPGDS_MOUSE	HPGDS
	Q9H986_HUMAN	n/a	-'	n/a	-'	n/a	-'	n/a	GON4L_MOUSE	GON4L
	Q9H8W6_HUMAN	n/a	-'	n/a	-'	n/a	P91855_CAEEL	n/a	PHAR4_MOUSE	PHACTR4
	GPR78_HUMAN	GPR78	-'	n/a	-'	n/a	Q86ME3_CAEEL	n/a	GPR26_MOUSE	GPR26
	SRP72_HUMAN	SRP72	-'	n/a	-'	n/a	-'	n/a	A0PJ97_MOUSE	n/a
	Q7Z516_HUMAN	n/a	-'	n/a	Q9VYK0_DROME	n/a	GEI8_CAEEL	n/a	NCOR1_MOUSE	n/a
	Q5FC07_HUMAN	n/a	-'	n/a	-'	n/a	-'	n/a	Q3UKU5_MOUSE	n/a
	ZSWM5_HUMAN	ZSWIM5	-'	n/a	-'	n/a	Q21875_CAEEL	n/a	A2ADX1_MOUSE	n/a
	Q76MF9_HUMAN	n/a	-'	n/a	Q9VHA5_DROME	n/a	YVRI_CAEEL	F37H8.5	Q3U0F9_MOUSE	n/a
	Q8N4Z3_HUMAN	n/a	-'	n/a	DRI_DROME	RETN	CFI1_CAEEL	CFI-1	ARI3A_MOUSE	ARID3A
	Q6FGW0_HUMAN	n/a	-'	n/a	Q7JZK1_DROME	n/a	O18236_CAEEL	n/a	NDUA6_MOUSE	NDUFA6
	Q5TBB8_HUMAN	n/a	-'	n/a	-'	n/a	-'	n/a	Q6A0D3_MOUSE	n/a
	Q3LID8_HUMAN	n/a	-'	n/a	-'	n/a	-'	n/a	Q3TQN5_MOUSE	n/a
	TM178_HUMAN	TMEM178	-'	n/a	-'	n/a	-'	n/a	TM178_MOUSE	n/a
	U183_HUMAN	n/a	-'	n/a	U183_DROME	CG7083	U183_CAEEL	T01G9.2	Q6PER2_MOUSE	n/a
	Q9Y6P5-3	n/a	-'	n/a	SEST_DROME	n/a	SEST_CAEEL	n/a	Q497S6_MOUSE	n/a
	Q5Q2N8_HUMAN	n/a	Q36738_YEAST	n/a	-'	n/a	-'	n/a	Q5BP84_MOUSE	n/a
	O43918-3	n/a	-'	n/a	-'	n/a	-'	n/a	Q3ZB65_MOUSE	n/a
	Q9Y6P5-2	n/a	-'	n/a	SEST_DROME	n/a	SEST_CAEEL	n/a	Q497S6_MOUSE	n/a
	O43918-2	n/a	-'	n/a	-'	n/a	-'	n/a	Q3ZB65_MOUSE	n/a
	Q9BUM1_HUMAN	n/a	-'	n/a	-'	n/a	-'	n/a	Q3TND0_MOUSE	n/a
	Q6ICT6_HUMAN	n/a	TOD6_YEAST	TOD6	-'	n/a	-'	n/a	Q6GT31_MOUSE	n/a
	Q6GV28_HUMAN	n/a	-'	n/a	-'	n/a	-'	n/a	Q9D9S2_MOUSE	n/a
	Q9HA66_HUMAN	n/a	LST8_YEAST	LST8	LST8_DROME	CG3004	P91040_CAEEL	n/a	LST8_MOUSE	MLST8
	Q16627-2	n/a	-'	n/a	-'	n/a	-'	n/a	CCL6_MOUSE	CCL6
	Q68DH2_HUMAN	n/a	-'	n/a	-'	n/a	-'	n/a	Q8C7G9_MOUSE	n/a
	A3KGN1_HUMAN	n/a	MSH5_YEAST	MSH5	-'	n/a	-'	n/a	MSH5_MOUSE	MSH5
	Q86VM2_HUMAN	n/a	-'	n/a	DA_DROME	DA	Q17588_CAEEL	n/a	Q3UZA4_MOUSE	n/a
	Q4G0M2_HUMAN	n/a	-'	n/a	Q9VMR4_DROME	n/a	Q9GRV5_CAEEL	n/a	-'	n/a
	Q9NS00_HUMAN	n/a	-'	n/a	C1GLT_DROME	C1GALTA	Q18515_CAEEL	n/a	C1GLT_MOUSE	C1GALT1
	TF2B_HUMAN	GTF2B	Q6B148_YEAST	n/a	TF2B_DROME	TFIIB	TF2B_CAEEL	TTB-1	Q3UZJ3_MOUSE	n/a
	Q53HP1_HUMAN	n/a	-'	n/a	-'	n/a	-'	n/a	FOLR2_MOUSE	FOLR2
	Q13513_HUMAN	n/a	-'	n/a	-'	n/a	-'	n/a	P3H3_MOUSE	LEPREL2
	Q9Y354_HUMAN	n/a	-'	n/a	Q5BIL2_DROME	n/a	O16901_CAEEL	n/a	Q3UQ52_MOUSE	n/a
	Q7Z4R9_HUMAN	n/a	-'	n/a	-'	n/a	-'	n/a	Q8BMQ9_MOUSE	n/a
	Q7Z539_HUMAN	n/a	-'	n/a	-'	n/a	-'	n/a	Q99K60_MOUSE	n/a
	Q7LDY5_HUMAN	n/a	-'	n/a	Q9XZ04_DROME	n/a	YNC2_CAEEL	R05D3.2	LMBR1_MOUSE	LMBR1
	NUPL2_HUMAN	NUPL2	-'	n/a	-'	n/a	-'	n/a	E9QL43_MOUSE	n/a
	LARP6_HUMAN	LARP6	-'	n/a	A1Z9R1_DROME	n/a	-'	n/a	Q8C8C8_MOUSE	n/a
	SAPL1_HUMAN	PSAPL1	-'	n/a	-'	n/a	-'	n/a	-'	n/a
	Q4GU53_HUMAN	n/a	CYB_YEAST	COB	-'	n/a	-'	n/a	Q7JCZ3_MOUSE	n/a
	Q9BR14_HUMAN	n/a	PTE1_YEAST	TES1	-'	n/a	Q19781_CAEEL	n/a	ACOT8_MOUSE	ACOT8
	Q1AHP8_HUMAN	n/a	-'	n/a	AN32A_DROME	MAPMODULIN	AN321_CAEEL	F33H2.3	AN32A_MOUSE	ANP32A
	SRB4D_HUMAN	SRCRB4D	-'	n/a	-'	n/a	-'	n/a	-'	n/a
	A4D1X2_HUMAN	n/a	-'	n/a	-'	n/a	-'	n/a	-'	n/a
	Q8NCW6-2	n/a	-'	n/a	GLT35_DROME	PGANT35A	GALT5_CAEEL	GLY-5	GLT11_MOUSE	GALNT11
	Q6Y8J3_HUMAN	n/a	-'	n/a	Q9V3T3_DROME	n/a	Q9N2M4_CAEEL	n/a	O88297_MOUSE	n/a
	Q6FGY3_HUMAN	n/a	-'	n/a	-'	n/a	-'	n/a	IL18_MOUSE	IL18
	DTBP1_HUMAN	DTNBP1	-'	n/a	-'	n/a	-'	n/a	DTBP1_MOUSE	DTNBP1
	Q9NYL2-3	n/a	-'	n/a	-'	n/a	Q8T7Z0_CAEEL	n/a	A2ASW6_MOUSE	n/a
	Q9NYL2-2	n/a	-'	n/a	-'	n/a	Q8T7Z0_CAEEL	n/a	A2ASW6_MOUSE	n/a
	IFNA6_HUMAN	IFNA6	-'	n/a	-'	n/a	-'	n/a	-'	n/a
	Q9TQ30_HUMAN	n/a	-'	n/a	-'	n/a	-'	n/a	Q7JJ15_MOUSE	n/a
	Q9TPR0_HUMAN	n/a	-'	n/a	-'	n/a	-'	n/a	Q792Z7_MOUSE	n/a
	Q2YHQ6_HUMAN	n/a	-'	n/a	-'	n/a	-'	n/a	Q7JJ15_MOUSE	n/a
	A3RJX2_HUMAN	n/a	YCFI_YEAST	YCF1	Q9I7N0_DROME	n/a	Q9N2N3_CAEEL	n/a	Q8BRD0_MOUSE	n/a
	Q68DJ5_HUMAN	n/a	YHP1_YEAST	YHP1	-'	n/a	Q21836_CAEEL	n/a	ISX_MOUSE	ISX
	O15527-8	n/a	OGG1_YEAST	OGG1	OGG1_DROME	OGG1	-'	n/a	OGG1_MOUSE	OGG1
	CT194_HUMAN	C20ORF194	-'	n/a	-'	n/a	-'	n/a	A2AKU1_MOUSE	n/a
	P42356-2	n/a	STT4_YEAST	STT4	Q9W4X4_DROME	n/a	Q9XW63_CAEEL	n/a	Q7TNG2_MOUSE	n/a
	O15527-7	n/a	OGG1_YEAST	OGG1	OGG1_DROME	OGG1	-'	n/a	OGG1_MOUSE	OGG1
	O15527-6	n/a	OGG1_YEAST	OGG1	OGG1_DROME	OGG1	-'	n/a	OGG1_MOUSE	OGG1
	O15527-5	n/a	OGG1_YEAST	OGG1	OGG1_DROME	OGG1	-'	n/a	OGG1_MOUSE	OGG1
	O15527-4	n/a	OGG1_YEAST	OGG1	OGG1_DROME	OGG1	-'	n/a	OGG1_MOUSE	OGG1
	O15527-3	n/a	OGG1_YEAST	OGG1	OGG1_DROME	OGG1	-'	n/a	OGG1_MOUSE	OGG1
	O15527-2	n/a	OGG1_YEAST	OGG1	OGG1_DROME	OGG1	-'	n/a	OGG1_MOUSE	OGG1
	Q6NTH2_HUMAN	n/a	-'	n/a	Q95SW6_DROME	n/a	-'	n/a	Q921E6_MOUSE	n/a
	Q86W05_HUMAN	n/a	-'	n/a	Q8MPN8_DROME	n/a	Q6QUQ5_CAEEL	n/a	Q9Z2G2_MOUSE	n/a
	Q6ZMK1_HUMAN	n/a	-'	n/a	-'	n/a	-'	n/a	-'	n/a
	CTL2_HUMAN	SLC44A2	PNS1_YEAST	PNS1	CTLH2_DROME	CG11880	CTL1L_CAEEL	CHTL-1	CTL2_MOUSE	SLC44A2
	Q53TM1_HUMAN	n/a	IST3_YEAST	IST3	PM14_DROME	CG13298	PM14_CAEEL	C50D2.5	PM14_MOUSE	SF3B14
	Q0EFB3_HUMAN	n/a	-'	n/a	-'	n/a	-'	n/a	-'	n/a
	Q49A71_HUMAN	n/a	CAT5_YEAST	CAT5	Q9W3W4_DROME	n/a	COQ7_CAEEL	CLK-1	COQ7_MOUSE	COQ7
	Q53HR4_HUMAN	n/a	ERP2_YEAST	ERP2	Q9VYT6_DROME	n/a	O44738_CAEEL	n/a	TMED3_MOUSE	TMED3
	Q5JYX2_HUMAN	n/a	-'	n/a	WNTG_DROME	WG	WNT1_CAEEL	CWN-1	Q3ZB23_MOUSE	n/a
	CC85C_HUMAN	CCDC85C	-'	n/a	-'	n/a	O16370_CAEEL	n/a	-'	n/a
	Q8NE09-2	n/a	-'	n/a	-'	n/a	-'	n/a	-'	n/a
	Q5T8U5_HUMAN	n/a	ERV29_YEAST	ERV29	SURF4_DROME	SURF4	SURF4_CAEEL	SFT-4	Q545Q2_MOUSE	n/a
	Q658U5_HUMAN	n/a	RCA1_YEAST	n/a	Q8IQQ9_DROME	n/a	Q9N3T5_CAEEL	n/a	Q3THK2_MOUSE	n/a
	Q02161-3	n/a	-'	n/a	Q9V3T3_DROME	n/a	Q9N2M4_CAEEL	n/a	O88297_MOUSE	n/a
	A4D1Z5_HUMAN	n/a	-'	n/a	Q9VLK6_DROME	n/a	-'	n/a	RADIL_MOUSE	RADIL
	Q53XL1_HUMAN	n/a	-'	n/a	-'	n/a	-'	n/a	Q9QWR7_MOUSE	n/a
	Q02161-2	n/a	-'	n/a	Q9V3T3_DROME	n/a	Q9N2M4_CAEEL	n/a	O88297_MOUSE	n/a
	S23IP_HUMAN	SEC23IP	-'	n/a	-'	n/a	Q21478_CAEEL	n/a	A0AUN0_MOUSE	n/a
	NDK3_HUMAN	C371H6.2,NME3	NDK_YEAST	YNK1	A8E6J4_DROME	n/a	Q93576_CAEEL	n/a	NDK3_MOUSE	NME3
	Q9UN79-2	n/a	-'	n/a	-'	n/a	-'	n/a	SOX13_MOUSE	SOX13
	Q9Y6U7_HUMAN	n/a	-'	n/a	-'	n/a	Q9U2B7_CAEEL	n/a	RN215_MOUSE	RNF215
	GABT_HUMAN	ABAT	GATA_YEAST	UGA1	Q9VW68_DROME	n/a	GABT_CAEEL	GTA-1	GABT_MOUSE	ABAT
	AP3M2_HUMAN	AP3M2	AP3M_YEAST	APM3	O76928_DROME	n/a	Q20736_CAEEL	n/a	Q3TRH5_MOUSE	n/a
	RW1_HUMAN	n/a	-'	n/a	RW1_DROME	n/a	Q18264_CAEEL	n/a	A4VCH7_MOUSE	n/a
	Q6P2S6_HUMAN	n/a	CCH1_YEAST	CCH1	Q9VY40_DROME	n/a	Q06AY4_CAEEL	n/a	Q8BXR5_MOUSE	n/a
	Q9TPT3_HUMAN	n/a	-'	n/a	-'	n/a	-'	n/a	HA1K_MOUSE	n/a
	BHE40_HUMAN	BHLHE40,BHLHB2	-'	n/a	Q9U450_DROME	n/a	-'	n/a	Q52L58_MOUSE	n/a
	NDUA1_HUMAN	NDUFA1,ZNF183	-'	n/a	-'	n/a	-'	n/a	NIMM_MOUSE	n/a
	Q8SNC9_HUMAN	n/a	-'	n/a	-'	n/a	-'	n/a	Q792Z7_MOUSE	n/a
	Q13169_HUMAN	n/a	-'	n/a	-'	n/a	-'	n/a	Q791T3_MOUSE	n/a
	DOC2B_HUMAN	DOC2B	-'	n/a	-'	n/a	-'	n/a	-'	n/a
	A2RUL9_HUMAN	n/a	TOK1_YEAST	TOK1	-'	n/a	O62350_CAEEL	n/a	Q3TY49_MOUSE	n/a
	Q68DL8_HUMAN	n/a	YFI6_YEAST	n/a	-'	n/a	-'	n/a	-'	n/a
	A0PJA2_HUMAN	n/a	VID30_YEAST	VID30	Q8MKX9_DROME	n/a	Q9XWK4_CAEEL	n/a	P84500_MOUSE	n/a
	A0AVT1-4	n/a	UBA1_YEAST	UBA1	Q8T0L3_DROME	n/a	Q27481_CAEEL	n/a	UBA6_MOUSE	UBA6
	UBE1L_HUMAN	n/a	UBA1_YEAST	UBA1	Q8T0L3_DROME	n/a	Q27481_CAEEL	n/a	Q504P1_MOUSE	n/a
	A0AVT1-3	n/a	UBA1_YEAST	UBA1	Q8T0L3_DROME	n/a	Q27481_CAEEL	n/a	UBA6_MOUSE	UBA6
	Q2TBJ4_HUMAN	n/a	-'	n/a	-'	n/a	IFC2_CAEEL	IFC-2	Q3UPZ4_MOUSE	n/a
	A0AVT1-2	n/a	UBA1_YEAST	UBA1	Q8T0L3_DROME	n/a	Q27481_CAEEL	n/a	UBA6_MOUSE	UBA6
	PIPNA_HUMAN	PITPNA	-'	n/a	Q9VDY8_DROME	n/a	Q965T2_CAEEL	n/a	PIPNA_MOUSE	PITPNA
	JAD1C_HUMAN	n/a	ECM5_YEAST	ECM5	KDM5_DROME	LID	Q23541_CAEEL	n/a	JAD1C_MOUSE	n/a
	Q5T598_HUMAN	n/a	-'	n/a	-'	n/a	-'	n/a	-'	n/a
	Q4G128_HUMAN	n/a	-'	n/a	-'	n/a	-'	n/a	-'	n/a
	Q9Y6F8-2	n/a	SET3_YEAST	SET3	-'	n/a	-'	n/a	A6H600_MOUSE	n/a
	Q4EZD4_HUMAN	n/a	Q7Y7E8_YEAST	n/a	-'	n/a	-'	n/a	COX2_MOUSE	MT-CO2,MTCO2
	Q53I57_HUMAN	n/a	-'	n/a	-'	n/a	-'	n/a	Q8BZQ6_MOUSE	n/a
	P4R3B_HUMAN	SMEK2	YNU1_YEAST	n/a	Q8MSW1_DROME	n/a	Q5NKY6_CAEEL	n/a	Q3V166_MOUSE	n/a
	A0N0X8_HUMAN	n/a	-'	n/a	CP18A_DROME	CYP18A1	Q965T7_CAEEL	n/a	CP1A1_MOUSE	CYP1A1
	O75167-2	n/a	-'	n/a	-'	n/a	P91855_CAEEL	n/a	A3KGD2_MOUSE	n/a
	LIX1_HUMAN	LIX1	-'	n/a	Q9VKY1_DROME	n/a	-'	n/a	LIX1_MOUSE	LIX1
	Q6VHL0_HUMAN	n/a	Q96101_YEAST	n/a	-'	n/a	-'	n/a	ATP6_MOUSE	MT-ATP6,MTATP6
	Q5TDR5_HUMAN	n/a	-'	n/a	-'	n/a	-'	n/a	Q6NST6_MOUSE	n/a
	Q5SX88_HUMAN	n/a	GDI1_YEAST	GDI1	Q24349_DROME	n/a	Q21449_CAEEL	n/a	Q9CZ18_MOUSE	n/a
	Q9H3L6_HUMAN	n/a	HMT1_YEAST	HMT1	Q8INE8_DROME	n/a	Q9U2X0_CAEEL	n/a	Q3UKX1_MOUSE	n/a
	Q5SWW8_HUMAN	n/a	-'	n/a	-'	n/a	-'	n/a	UROK_MOUSE	PLAU
	Q6PIM1_HUMAN	n/a	BPH1_YEAST	BPH1	-'	n/a	Q21547_CAEEL	n/a	-'	n/a
	Q50HZ4_HUMAN	n/a	-'	n/a	-'	n/a	-'	n/a	HA1K_MOUSE	n/a
	5NTC_HUMAN	NT5C2	-'	n/a	Q9VWV2_DROME	n/a	Q9TZC8_CAEEL	n/a	5NTC_MOUSE	NT5C2
	CI023_HUMAN	C9ORF23	-'	n/a	Q9V9B6_DROME	n/a	-'	n/a	CI023_MOUSE	2810432D09RIK
	Q9TQ76_HUMAN	n/a	-'	n/a	-'	n/a	-'	n/a	O19470_MOUSE	n/a
	Q9TPV6_HUMAN	n/a	-'	n/a	-'	n/a	-'	n/a	Q7JJ15_MOUSE	n/a
	O95476	n/a	-'	n/a	CNEP1_DROME	n/a	CNEP1_CAEEL	n/a	CNEP1_MOUSE	CTDNEP1
	Q6QNT2_HUMAN	n/a	HEM1_YEAST	HEM1	O18680_DROME	n/a	-'	n/a	A2AFM0_MOUSE	n/a
	Q4F7G7_HUMAN	n/a	-'	n/a	-'	n/a	-'	n/a	Q7JJ15_MOUSE	n/a
	Q2PEG0_HUMAN	n/a	TBA1_YEAST	TUB1	TBA1_DROME	ALPHATUB84B	TBA3_CAEEL	n/a	TBA8_MOUSE	TUBA8
	A1L4G9_HUMAN	n/a	-'	n/a	-'	n/a	-'	n/a	MYPC2_MOUSE	MYBPC2
	O43351_HUMAN	n/a	-'	n/a	Q9V412_DROME	n/a	Q95Q06_CAEEL	n/a	E9Q0G3_MOUSE	n/a
	Q8IZT6-2	n/a	-'	n/a	-'	n/a	-'	n/a	A2A704_MOUSE	n/a
	Q85KZ1_HUMAN	n/a	COX3_YEAST	COX3	-'	n/a	-'	n/a	COX3_MOUSE	n/a
	Q76M96-3	n/a	-'	n/a	-'	n/a	-'	n/a	CCD80_MOUSE	CCDC80
	Q8N3N3_HUMAN	n/a	PMS1_YEAST	PMS1	A1ZA03_DROME	n/a	-'	n/a	Q3V1X3_MOUSE	n/a
	Q76M96-2	n/a	-'	n/a	-'	n/a	-'	n/a	CCD80_MOUSE	CCDC80
	Q5TA68_HUMAN	n/a	NU133_YEAST	NUP133	Q9VCW3_DROME	n/a	NU133_CAEEL	NPP-15	E9QLJ8_MOUSE	n/a
	Q7Z7C6_HUMAN	n/a	-'	n/a	Q9VQK4_DROME	n/a	-'	n/a	Q3UF00_MOUSE	n/a
	A2AAT4_HUMAN	n/a	-'	n/a	-'	n/a	O16206_CAEEL	n/a	2DMA_MOUSE	n/a
	Q5EP53_HUMAN	n/a	-'	n/a	-'	n/a	-'	n/a	O19470_MOUSE	n/a
	A2AB54_HUMAN	n/a	-'	n/a	Q9VS82_DROME	n/a	YO25_CAEEL	ZK688.5	BAT3_MOUSE	n/a
	SMC2_HUMAN	SMC2	SMC2_YEAST	SMC2	Q4QQB8_DROME	n/a	MIX1_CAEEL	MIX-1	SMC2_MOUSE	SMC2
	JUNB_HUMAN	JUNB	GCN4_YEAST	GCN4	AP1_DROME	n/a	Q5FC74_CAEEL	n/a	JUNB_MOUSE	JUNB
	Q562P0_HUMAN	n/a	Q7Z9V1_YEAST	n/a	ACT1_DROME	ACT5C	Q95ZL1_CAEEL	n/a	Q9QZ83_MOUSE	n/a
	Q9BTA1_HUMAN	n/a	FAT1_YEAST	FAT1	Q9VKU1_DROME	n/a	Q18916_CAEEL	n/a	S27A4_MOUSE	SLC27A4
	C1QD2_HUMAN	n/a	-'	n/a	-'	n/a	-'	n/a	Q9CTI3_MOUSE	n/a
	Q9Y2R2-2	n/a	PTP3_YEAST	PTP3	-'	n/a	O44875_CAEEL	n/a	Q3TEL9_MOUSE	n/a
	Q6IBH6_HUMAN	n/a	RL26B_YEAST	RPL26B	Q9VVU2_DROME	n/a	RL26_CAEEL	RPL-26	RL26_MOUSE	RPL26
	FOXA2_HUMAN	FOXA2	-'	n/a	Q32KE3_DROME	n/a	PHA4_CAEEL	PHA-4	Q9QXP9_MOUSE	n/a
	Q6GTE8_HUMAN	n/a	-'	n/a	-'	n/a	-'	n/a	FOLR2_MOUSE	FOLR2
	Q5TE58_HUMAN	n/a	-'	n/a	Q9VRJ3_DROME	n/a	-'	n/a	A2A5I0_MOUSE	n/a
	KI3L1_HUMAN	KIR3DL1	-'	n/a	-'	n/a	-'	n/a	Q673W3_MOUSE	n/a
	Q08ER8	n/a	ZAP1_YEAST	ZAP1	-'	n/a	Q9N360_CAEEL	n/a	Q7TSH9_MOUSE	n/a
	Q67AS1_HUMAN	n/a	-'	n/a	-'	n/a	-'	n/a	O19470_MOUSE	n/a
	Q0IJ54_HUMAN	n/a	-'	n/a	METL_DROME	METL	Q2MDF2_CAEEL	n/a	Q3U5T7_MOUSE	n/a
	Q8IXZ3-2	n/a	-'	n/a	-'	n/a	Q9TZ64_CAEEL	n/a	Q5QR90_MOUSE	n/a
	Q5CZ68_HUMAN	n/a	-'	n/a	Q8MQJ4_DROME	n/a	-'	n/a	SCUB3_MOUSE	SCUBE3
	Q8IXZ3-1	n/a	-'	n/a	-'	n/a	Q9TZ64_CAEEL	n/a	Q5QR90_MOUSE	n/a
	Q6IFG6_HUMAN	n/a	-'	n/a	-'	n/a	-'	n/a	Q496U7_MOUSE	n/a
	Q9NQC0_HUMAN	n/a	RGT2_YEAST	RGT2	ORCT_DROME	ORCT	OCT1_CAEEL	OCT-1	Q547K2_MOUSE	n/a
	Q2M273_HUMAN	n/a	-'	n/a	-'	n/a	-'	n/a	Q91XZ0_MOUSE	n/a
	Q53GD1_HUMAN	n/a	-'	n/a	-'	n/a	GBG_CAEEL	GPC-1	GBG12_MOUSE	GNG12
	CI046_HUMAN	C9ORF46	-'	n/a	-'	n/a	Q9U3J2_CAEEL	n/a	CI046_MOUSE	5033414D02RIK
	Q5TI48_HUMAN	n/a	-'	n/a	-'	n/a	-'	n/a	Q32MF1_MOUSE	n/a
	RXFP2_HUMAN	RXFP2	SOG2_YEAST	SOG2	Q9VBP0_DROME	n/a	Q18902_CAEEL	n/a	Q8BM77_MOUSE	n/a
	Q9TQ99_HUMAN	n/a	-'	n/a	-'	n/a	-'	n/a	-'	n/a
	Q7Z3F9_HUMAN	n/a	-'	n/a	Q9W0E1_DROME	n/a	Q18780_CAEEL	n/a	DEN5A_MOUSE	DENND5A
	Q12860-3	n/a	-'	n/a	CONT_DROME	CONT	Q8WR45_CAEEL	n/a	Q6R5G9_MOUSE	n/a
	Q58F29_HUMAN	n/a	SMC4_YEAST	SMC4	Q961A5_DROME	n/a	SMC4_CAEEL	SMC-4	Q3U763_MOUSE	n/a
	Q12860-2	n/a	-'	n/a	CONT_DROME	CONT	Q8WR45_CAEEL	n/a	Q6R5G9_MOUSE	n/a
	Q8WYQ7_HUMAN	n/a	-'	n/a	-'	n/a	-'	n/a	LEG9_MOUSE	LGALS9
	Q8WZ27_HUMAN	n/a	-'	n/a	-'	n/a	-'	n/a	-'	n/a
	Q96KD1	n/a	-'	n/a	-'	n/a	-'	n/a	-'	n/a
	Q96BS1_HUMAN	n/a	-'	n/a	Q8SWY9_DROME	n/a	Q22354_CAEEL	n/a	PKHG5_MOUSE	PLEKHG5
	Q8HHH1_HUMAN	n/a	-'	n/a	-'	n/a	-'	n/a	Q3TNL9_MOUSE	n/a
	Q05DE9_HUMAN	n/a	-'	n/a	-'	n/a	-'	n/a	FYB_MOUSE	FYB
	Q9NYY8-2	n/a	-'	n/a	-'	n/a	-'	n/a	FAKD2_MOUSE	FASTKD2
	Q8TAK0_HUMAN	n/a	-'	n/a	-'	n/a	-'	n/a	Q91YQ4_MOUSE	n/a
	ST4S6_HUMAN	n/a	-'	n/a	-'	n/a	-'	n/a	-'	n/a
	Q9GZL9_HUMAN	n/a	-'	n/a	Q9VF15_DROME	n/a	Q20623_CAEEL	n/a	Q54AH9_MOUSE	n/a
	P40424-2	n/a	-'	n/a	EXD_DROME	EXD	HM20_CAEEL	CEH-20	Q99LS8_MOUSE	n/a
	Q5JPN2_HUMAN	n/a	PMG1_YEAST	GPM1	Q9GU73_DROME	n/a	-'	n/a	PGAM1_MOUSE	PGAM1
	Q7Z7E9_HUMAN	n/a	-'	n/a	-'	n/a	-'	n/a	K0907_MOUSE	KIAA0907
	Q4W5C5_HUMAN	n/a	-'	n/a	-'	n/a	-'	n/a	AFAM_MOUSE	AFM
	P19235-3	n/a	-'	n/a	-'	n/a	-'	n/a	EPOR_MOUSE	EPOR
	Q9UPN1_HUMAN	n/a	PP12_YEAST	GLC7	PP11_DROME	PP1ALPHA-96A	GLC7B_CAEEL	GSP-2	-'	n/a
	Q5SZF2_HUMAN	n/a	PPX1_YEAST	PPX1	O18399_DROME	n/a	-'	n/a	Q80VU0_MOUSE	n/a
	ZCH11_HUMAN	n/a	-'	n/a	Q8MR77_DROME	n/a	Q09409_CAEEL	n/a	Q5DU43_MOUSE	n/a
	Q15288_HUMAN	n/a	-'	n/a	-'	n/a	-'	n/a	-'	n/a
	Q7YQ40_HUMAN	n/a	-'	n/a	-'	n/a	-'	n/a	Q7JJ15_MOUSE	n/a
	Q6IBJ9_HUMAN	n/a	-'	n/a	Q8T089_DROME	n/a	Q9XX98_CAEEL	n/a	Q3UTG4_MOUSE	n/a
	Q9H832-2	n/a	-'	n/a	-'	n/a	-'	n/a	-'	n/a
	Q8TEJ0_HUMAN	n/a	FAT1_YEAST	FAT1	Q8SXR7_DROME	n/a	Q18916_CAEEL	n/a	S27A3_MOUSE	n/a
	Q9NYA0_HUMAN	n/a	-'	n/a	Q9W293_DROME	n/a	-'	n/a	PKHM1_MOUSE	PLEKHM1
	ACAD8_HUMAN	ACAD8	-'	n/a	Q9VDT1_DROME	n/a	Q95YB2_CAEEL	n/a	ACAD8_MOUSE	ACAD8
	GSDMD_HUMAN	GSDMD,GSDMDC1	-'	n/a	-'	n/a	-'	n/a	GSDC1_MOUSE	n/a
	Q52MY0_HUMAN	n/a	-'	n/a	-'	n/a	Q8IG08_CAEEL	n/a	-'	n/a
	Q5JTM2_HUMAN	n/a	RFX1_YEAST	RFX1	Q9VGZ6_DROME	n/a	DAF19_CAEEL	DAF-19	RFX3_MOUSE	RFX3
	Q92670_HUMAN	n/a	-'	n/a	-'	n/a	-'	n/a	-'	n/a
	Q96P26-4	n/a	-'	n/a	-'	n/a	-'	n/a	E9QNH2_MOUSE	n/a
	Q96P26-3	n/a	-'	n/a	-'	n/a	-'	n/a	E9QNH2_MOUSE	n/a
	Q96KC3	n/a	-'	n/a	Q9VVW6_DROME	n/a	-'	n/a	Q76M97_MOUSE	n/a
	Q4VXB5_HUMAN	n/a	-'	n/a	Q9VUR7_DROME	n/a	Q9U1X7_CAEEL	n/a	Q923E8_MOUSE	n/a
	Q96P26-2	n/a	-'	n/a	-'	n/a	-'	n/a	E9QNH2_MOUSE	n/a
	Q67AU4_HUMAN	n/a	-'	n/a	-'	n/a	-'	n/a	Q7YQ03_MOUSE	n/a
	Q6PIQ7_HUMAN	n/a	-'	n/a	-'	n/a	-'	n/a	-'	n/a
	Q86UC5_HUMAN	n/a	-'	n/a	-'	n/a	NHR35_CAEEL	NHR-35	RARB_MOUSE	RARB
	Q9BCT0_HUMAN	n/a	-'	n/a	-'	n/a	-'	n/a	O19470_MOUSE	n/a
	Q7Z630_HUMAN	n/a	-'	n/a	ATLAS_DROME	ATL	Q688Z6_CAEEL	n/a	Q8BYP9_MOUSE	n/a
	Q6ZTQ8_HUMAN	n/a	-'	n/a	-'	n/a	-'	n/a	Q6P5D8_MOUSE	n/a
	Q6ZU28_HUMAN	n/a	-'	n/a	-'	n/a	P91129_CAEEL	n/a	Q9D3R2_MOUSE	n/a
	Q2M296_HUMAN	n/a	-'	n/a	Q8IGE9_DROME	n/a	-'	n/a	Q8BUM0_MOUSE	n/a
	Q53SA1_HUMAN	n/a	-'	n/a	Q95UP7_DROME	n/a	IRK1_CAEEL	IRK-1	IRK13_MOUSE	KCNJ13
	A0T1J2_HUMAN	n/a	-'	n/a	Q4QPY8_DROME	n/a	O44731_CAEEL	n/a	Q3UPR2_MOUSE	n/a
	Q53GF4_HUMAN	n/a	SEC1_YEAST	SEC1	ROP_DROME	ROP	UNC18_CAEEL	UNC-18	Q548T0_MOUSE	n/a
	LIMD1_HUMAN	LIMD1	-'	n/a	Q9N675_DROME	n/a	Q9U3F4_CAEEL	n/a	LIMD1_MOUSE	LIMD1
	Q9HCJ9_HUMAN	n/a	-'	n/a	Q9V917_DROME	n/a	UNC36_CAEEL	UNC-36	A2A8W3_MOUSE	n/a
	O95443	n/a	-'	n/a	DRI_DROME	RETN	CFI1_CAEEL	CFI-1	ARI3B_MOUSE	ARID3B
	Q5VZB8_HUMAN	n/a	CCH1_YEAST	CCH1	Q59E51_DROME	n/a	Q86G45_CAEEL	n/a	CAC1E_MOUSE	n/a
	O19703_HUMAN	n/a	-'	n/a	-'	n/a	-'	n/a	Q860C1_MOUSE	n/a
	SH2B1_HUMAN	SH2B1	-'	n/a	-'	n/a	-'	n/a	Q69ZM3_MOUSE	n/a
	Q8IUM2_HUMAN	n/a	UBP5_YEAST	UBP5	-'	n/a	Q9GRV2_CAEEL	n/a	-'	n/a
	IPKG_HUMAN	PKIG	-'	n/a	-'	n/a	-'	n/a	Q3TP50_MOUSE	n/a
	Q6NVZ2_HUMAN	n/a	-'	n/a	-'	n/a	-'	n/a	-'	n/a
	Q5TCD2_HUMAN	n/a	SYIC_YEAST	ILS1	Q8MSW0_DROME	n/a	SYI_CAEEL	n/a	Q99LT1_MOUSE	n/a
	Q96BU4_HUMAN	n/a	KAR3_YEAST	KAR3	NCD_DROME	NCD	KLP3_CAEEL	KLP-3	KIFC2_MOUSE	n/a
	Q14DH4_HUMAN	n/a	-'	n/a	-'	n/a	-'	n/a	CB011_MOUSE	n/a
	CBPM_HUMAN	CPM	ECM14_YEAST	ECM14	Q8MRP2_DROME	n/a	-'	n/a	-'	n/a
	Q4W5E8_HUMAN	n/a	-'	n/a	FTF1B_DROME	HR39	Q9GUC1_CAEEL	n/a	MCR_MOUSE	NR3C2
	SMG8_HUMAN	SMG8,C17ORF71	-'	n/a	Q9VKQ6_DROME	n/a	O62301_CAEEL	n/a	Q8BS62_MOUSE	n/a
	Q5HYZ0_HUMAN	n/a	UTP7_YEAST	UTP7	Q9W3K3_DROME	n/a	Q19873_CAEEL	n/a	WDR46_MOUSE	WDR46
	MMP21_HUMAN	MMP21	-'	n/a	B5X0I8_DROME	n/a	O16901_CAEEL	n/a	Q3KP73_MOUSE	n/a
	AP2A2_HUMAN	DKFZP564D1864,AP2A2	COPB_YEAST	SEC26	Q24253_DROME	n/a	Q7YZG9_CAEEL	n/a	Q3U7X9_MOUSE	n/a
	Q3B7J4_HUMAN	n/a	-'	n/a	-'	n/a	-'	n/a	E9QL43_MOUSE	n/a
	Q9HAW0_HUMAN	n/a	TF3B_YEAST	BRF1	-'	n/a	-'	n/a	Q9CZF0_MOUSE	n/a
	Q5TGC2_HUMAN	n/a	-'	n/a	-'	n/a	-'	n/a	-'	n/a
	Q562T6_HUMAN	n/a	-'	n/a	-'	n/a	-'	n/a	-'	n/a
	Q96FT4_HUMAN	n/a	-'	n/a	Q9W0B6_DROME	n/a	Q18535_CAEEL	n/a	Q9EQC8_MOUSE	n/a
	O43272-5	n/a	PUT1_YEAST	PUT1	PROD_DROME	SLGA	PROD_CAEEL	B0513.5	A0JLW6_MOUSE	n/a
	PIMT_HUMAN	PCMT1	-'	n/a	PIMT_DROME	PCMT	PIMT_CAEEL	PCM-1	PIMT_MOUSE	PCMT1
	Q8TEL3_HUMAN	n/a	-'	n/a	TONSL_DROME	n/a	-'	n/a	Q8BJF4_MOUSE	n/a
	O43272-4	n/a	PUT1_YEAST	PUT1	PROD_DROME	SLGA	PROD_CAEEL	B0513.5	A0JLW6_MOUSE	n/a
	NDST1_HUMAN	NDST1	-'	n/a	NDST_DROME	SFL	NDST_CAEEL	HST-1	NDST1_MOUSE	NDST1
	Q4F694_HUMAN	n/a	-'	n/a	-'	n/a	-'	n/a	Q7JCY4_MOUSE	n/a
	O43272-3	n/a	PUT1_YEAST	PUT1	PROD_DROME	SLGA	PROD_CAEEL	B0513.5	A0JLW6_MOUSE	n/a
	TTC19_HUMAN	TTC19	-'	n/a	Q9W3Y7_DROME	n/a	Q7K742_CAEEL	n/a	-'	n/a
	O43272-2	n/a	PUT1_YEAST	PUT1	PROD_DROME	SLGA	PROD_CAEEL	B0513.5	A0JLW6_MOUSE	n/a
	ZN435_HUMAN	n/a	-'	n/a	-'	n/a	-'	n/a	Q7TNK4_MOUSE	n/a
	Q05BT3_HUMAN	n/a	BMS1_YEAST	BMS1	Q9VVC9_DROME	n/a	Q9N306_CAEEL	n/a	Q3UYW7_MOUSE	n/a
	A3KFF7_HUMAN	n/a	-'	n/a	Q9VU19_DROME	n/a	Q18075_CAEEL	n/a	WBP2L_MOUSE	WBP2NL
	INS_HUMAN	INS	-'	n/a	-'	n/a	-'	n/a	INS2_MOUSE	INS2
	Q9UHT7_HUMAN	n/a	-'	n/a	LVA_DROME	LVA	Q1NZ30_CAEEL	n/a	Q8CGE5_MOUSE	n/a
	Q7Z5T3_HUMAN	n/a	-'	n/a	Q9VW49_DROME	n/a	-'	n/a	Q6PD17_MOUSE	n/a
	Q9NQG6_HUMAN	n/a	-'	n/a	-'	n/a	-'	n/a	Q8C4Y9_MOUSE	n/a
	Q4EXW4_HUMAN	n/a	-'	n/a	-'	n/a	-'	n/a	Q8C1H6_MOUSE	n/a
	Q6LDR6_HUMAN	n/a	-'	n/a	Q7JV69_DROME	n/a	O17365_CAEEL	n/a	PAI2_MOUSE	SERPINB2
	CN108_HUMAN	n/a	APM2_YEAST	APM2	O62531_DROME	n/a	AP1M_CAEEL	UNC-101	CN108_MOUSE	n/a
	IGLL1_HUMAN	IGLL1	-'	n/a	-'	n/a	-'	n/a	LV2B_MOUSE	n/a
	A0A5A8_HUMAN	n/a	-'	n/a	-'	n/a	-'	n/a	-'	n/a
	GGT5_HUMAN	GGTLA1,GGT5	ECM38_YEAST	ECM38	Q9VWT3_DROME	n/a	Q9N5V4_CAEEL	n/a	Q80WV0_MOUSE	n/a
	O19726_HUMAN	n/a	-'	n/a	-'	n/a	-'	n/a	O78196_MOUSE	n/a
	LRC10_HUMAN	LRRC10	-'	n/a	-'	n/a	-'	n/a	Q3UQT4_MOUSE	n/a
	Q8IV05_HUMAN	n/a	SGF73_YEAST	SGF73	-'	n/a	-'	n/a	Q8C8K6_MOUSE	n/a
	Q5U0A2_HUMAN	n/a	PP11_YEAST	SIT4	Q5BIJ4_DROME	n/a	PPH6_CAEEL	PPH-6	A2ASL7_MOUSE	n/a
	Q5SVK8_HUMAN	n/a	-'	n/a	SIF2_DROME	SIF	Q09EE4_CAEEL	n/a	DNMBP_MOUSE	n/a
	Q5T7K8_HUMAN	n/a	-'	n/a	Q8T0R1_DROME	n/a	Q9XZQ2_CAEEL	n/a	Q6NXL5_MOUSE	n/a
	A4D118_HUMAN	n/a	-'	n/a	Q9VC38_DROME	n/a	Q22355_CAEEL	n/a	Q8CCR6_MOUSE	n/a
	A4D0P8_HUMAN	n/a	ORC5_YEAST	ORC5	ORC5_DROME	ORC5	Q23249_CAEEL	n/a	ORC5_MOUSE	ORC5
	DDX28_HUMAN	DDX28	PRP28_YEAST	PRP28	Q9VPT3_DROME	n/a	Q9N5K1_CAEEL	n/a	DDX28_MOUSE	DDX28
	Q5H9T2_HUMAN	n/a	-'	n/a	-'	n/a	-'	n/a	Q8C9L5_MOUSE	n/a
	Q9UPR7_HUMAN	n/a	-'	n/a	Q8WRQ7_DROME	n/a	Q9TW88_CAEEL	n/a	Q8C5C5_MOUSE	n/a
	Q5TGE5_HUMAN	n/a	-'	n/a	-'	n/a	-'	n/a	Q6P288_MOUSE	n/a
	KR193_HUMAN	KRTAP19-3	-'	n/a	-'	n/a	-'	n/a	Q925H7_MOUSE	n/a
	Q5SZJ8_HUMAN	n/a	-'	n/a	-'	n/a	-'	n/a	Q8BXN2_MOUSE	n/a
	Q96G77_HUMAN	n/a	-'	n/a	Q8WRQ7_DROME	n/a	Q9TW88_CAEEL	n/a	Q8C5C5_MOUSE	n/a
	Q4G7C8_HUMAN	n/a	COX3_YEAST	COX3	-'	n/a	-'	n/a	COX3_MOUSE	n/a
	Q5NTA3_HUMAN	n/a	-'	n/a	-'	n/a	-'	n/a	Q7JJ15_MOUSE	n/a
	Q1ZYL5_HUMAN	n/a	Q45TY1_YEAST	n/a	-'	n/a	TPM1_CAEEL	LEV-11	Q564G1_MOUSE	n/a
	Q05BV6_HUMAN	n/a	-'	n/a	-'	n/a	-'	n/a	Q5U3K7_MOUSE	n/a
	PRS41_HUMAN	n/a	-'	n/a	-'	n/a	Q23528_CAEEL	n/a	Q920S2_MOUSE	n/a
	Q8N2B3_HUMAN	n/a	-'	n/a	Q7YTZ3_DROME	n/a	-'	n/a	Q8BHU7_MOUSE	n/a
	Q7Z676_HUMAN	n/a	-'	n/a	-'	n/a	-'	n/a	Q9DB97_MOUSE	n/a
	Q5ENH3_HUMAN	n/a	-'	n/a	-'	n/a	-'	n/a	Q7JJ15_MOUSE	n/a
	CG041_HUMAN	C7ORF41	-'	n/a	-'	n/a	-'	n/a	-'	n/a
	Q53SE7_HUMAN	n/a	-'	n/a	GCL_DROME	GCL	Q9U1W5_CAEEL	n/a	Q3U2J9_MOUSE	n/a
	CRSPL_HUMAN	R3HDML	-'	n/a	-'	n/a	Q95QF6_CAEEL	n/a	CRSPL_MOUSE	R3HDML
	AL1A1_HUMAN	ALDH1A1	ALDH5_YEAST	ALD5	Q4QPQ0_DROME	n/a	Q8IG19_CAEEL	n/a	AL1A1_MOUSE	ALDH1A1
	Q4GV90_HUMAN	n/a	Q36738_YEAST	n/a	-'	n/a	-'	n/a	Q5BP84_MOUSE	n/a
	Q9BRT1_HUMAN	n/a	-'	n/a	-'	n/a	-'	n/a	RSCA1_MOUSE	RSC1A1
	O19749_HUMAN	n/a	-'	n/a	-'	n/a	-'	n/a	O19470_MOUSE	n/a
	LRC33_HUMAN	LRRC33	SOG2_YEAST	SOG2	-'	n/a	Q18902_CAEEL	n/a	LRC33_MOUSE	LRRC33
	Q32MA1_HUMAN	n/a	-'	n/a	Q9VNZ8_DROME	n/a	-'	n/a	Q8C0K7_MOUSE	n/a
	Q8TAQ9_HUMAN	n/a	-'	n/a	-'	n/a	-'	n/a	-'	n/a
	NTHL1_HUMAN	NTHL1	NTG1_YEAST	NTG1	Q9VIH0_DROME	n/a	-'	n/a	E9QMW1_MOUSE	n/a
	Q53EW1_HUMAN	n/a	-'	n/a	-'	n/a	Q9GTD9_CAEEL	n/a	A0N0D0_MOUSE	n/a
	Q762C8_HUMAN	n/a	GLU2A_YEAST	ROT2	Q7KMM4_DROME	n/a	O17352_CAEEL	n/a	Q762C5_MOUSE	n/a
	Q53F81_HUMAN	n/a	-'	n/a	-'	n/a	-'	n/a	Q3TDV8_MOUSE	n/a
	Q5TGG8_HUMAN	n/a	-'	n/a	Q7JXU4_DROME	n/a	Q9XXN4_CAEEL	n/a	Q3V3N5_MOUSE	n/a
	Q9H6A9_HUMAN	n/a	-'	n/a	-'	n/a	-'	n/a	-'	n/a
	O95403	n/a	-'	n/a	Q9W1X7_DROME	n/a	SUR2_CAEEL	n/a	Q9CXY8_MOUSE	n/a
	O95402	n/a	-'	n/a	-'	n/a	-'	n/a	Q9CS67_MOUSE	n/a
	FHL17_HUMAN	FTHL17	-'	n/a	Q9VYH1_DROME	n/a	Q9TYS3_CAEEL	n/a	Q14BZ8_MOUSE	n/a
	Q68EN2_HUMAN	n/a	-'	n/a	Q9VA59_DROME	n/a	Q8I7M7_CAEEL	n/a	-'	n/a
	O95401	n/a	-'	n/a	Q9VNG0_DROME	n/a	-'	n/a	CRSP8_MOUSE	n/a
	RDH14_HUMAN	RDH14	-'	n/a	-'	n/a	-'	n/a	E9QNH2_MOUSE	n/a
	Q8WCW3_HUMAN	n/a	Q7Y7E8_YEAST	n/a	-'	n/a	-'	n/a	COX2_MOUSE	MT-CO2,MTCO2
	Q86X42_HUMAN	n/a	-'	n/a	Q9VSY5_DROME	n/a	-'	n/a	ATAT_MOUSE	ATAT1
	Q96AG1_HUMAN	n/a	ZAP1_YEAST	ZAP1	Q7JMZ4_DROME	n/a	SPR4_CAEEL	SPR-4	Q80W53_MOUSE	n/a
	Q50L07_HUMAN	n/a	-'	n/a	-'	n/a	-'	n/a	A2VCK4_MOUSE	n/a
	Q05C99_HUMAN	n/a	MTU1_YEAST	SLM3	Q9U1L1_DROME	n/a	MTU1_CAEEL	B0035.16	TRMU_MOUSE	n/a
	Q9C084_HUMAN	n/a	PFD5_YEAST	GIM5	PFD5_DROME	CG7048	PFD5_CAEEL	PFD-5	PFD5_MOUSE	PFDN5
	Q9NSU0_HUMAN	n/a	INO1_YEAST	INO1	INO1_DROME	INOS	Q18664_CAEEL	n/a	Q9JHU9_MOUSE	n/a
	Q8N2D6_HUMAN	n/a	-'	n/a	LAMC1_DROME	LANB2	LAML1_CAEEL	n/a	LAMC3_MOUSE	LAMC3
	A0ZT99_HUMAN	n/a	-'	n/a	-'	n/a	-'	n/a	Q6P8M9_MOUSE	n/a
	Q29765_HUMAN	n/a	-'	n/a	-'	n/a	-'	n/a	HA1K_MOUSE	n/a
	Q3LRH8_HUMAN	n/a	-'	n/a	-'	n/a	-'	n/a	A2A4Q4_MOUSE	n/a
	LCMT1_HUMAN	LCMT1	LCMT1_YEAST	PPM1	Q9V3K7_DROME	n/a	YKG4_CAEEL	n/a	-'	n/a
	Q8N137-5	n/a	-'	n/a	-'	n/a	-'	n/a	CNTRB_MOUSE	CNTROB
	CG064_HUMAN	C7ORF64	-'	n/a	-'	n/a	-'	n/a	Q8C9L5_MOUSE	n/a
	Q8N137-4	n/a	-'	n/a	-'	n/a	-'	n/a	CNTRB_MOUSE	CNTROB
	Q8N137-3	n/a	-'	n/a	-'	n/a	-'	n/a	CNTRB_MOUSE	CNTROB
	Q8N137-2	n/a	-'	n/a	-'	n/a	-'	n/a	CNTRB_MOUSE	CNTROB
	APTX_HUMAN	APTX	-'	n/a	Q9VHS0_DROME	n/a	YZR5_CAEEL	F21D5.5	A2AP65_MOUSE	n/a
	Q6PDF7_HUMAN	n/a	MLP1_YEAST	MLP1	-'	n/a	-'	n/a	KTN1_MOUSE	n/a
	Q6P093_HUMAN	n/a	SAY1_YEAST	SAY1	-'	n/a	Q9XWL5_CAEEL	n/a	-'	n/a
	Q6UWM5-2	n/a	-'	n/a	-'	n/a	Q95QF6_CAEEL	n/a	Q9DAG6_MOUSE	n/a
	Q9BRV4_HUMAN	n/a	SNC2_YEAST	SNC2	-'	n/a	SYB1_CAEEL	SNB-1	A2A895_MOUSE	n/a
	LRC56_HUMAN	LRRC56	-'	n/a	-'	n/a	-'	n/a	Q8BMW2_MOUSE	n/a
	Q0PWM2_HUMAN	n/a	-'	n/a	TY3H_DROME	PLE	PH4H_CAEEL	PAH-1	TY3H_MOUSE	TH
	H2A1B_HUMAN	HIST1H2AB	H2A2_YEAST	HTA2	-'	n/a	Q27485_CAEEL	n/a	A3KPD0_MOUSE	n/a
	A2BF28_HUMAN	n/a	-'	n/a	-'	n/a	-'	n/a	Q7JJ15_MOUSE	n/a
	MBNL3_HUMAN	MBNL3	-'	n/a	MBL_DROME	MBL	MBL_CAEEL	MBL-1	Q8BYC7_MOUSE	n/a
	A2RRQ6_HUMAN	n/a	-'	n/a	Q9VP05_DROME	n/a	-'	n/a	A2A526_MOUSE	n/a
	GBG2_HUMAN	GNG2	-'	n/a	-'	n/a	GBG_CAEEL	GPC-1	GBG2_MOUSE	GNG2
	A3KQ31_HUMAN	n/a	-'	n/a	Q9VS82_DROME	n/a	YO25_CAEEL	ZK688.5	BAT3_MOUSE	n/a
	Q96IE1_HUMAN	n/a	DPOE_YEAST	POL2	Q9VCN1_DROME	n/a	O62218_CAEEL	n/a	Q3TMK8_MOUSE	n/a
	Q86SV5_HUMAN	n/a	-'	n/a	-'	n/a	O01771_CAEEL	n/a	O70350_MOUSE	n/a
	Q9NP93_HUMAN	n/a	-'	n/a	Q9VRG4_DROME	n/a	Q1RS86_CAEEL	n/a	ABCA1_MOUSE	ABCA1
	Q53EY4_HUMAN	n/a	YPT52_YEAST	YPT52	Q9V3I2_DROME	n/a	P91857_CAEEL	n/a	RAB31_MOUSE	RAB31
	Q5XG96_HUMAN	n/a	PMS1_YEAST	PMS1	A1ZA03_DROME	n/a	Q9TVL8_CAEEL	n/a	Q3US89_MOUSE	n/a
	Q8WCY6_HUMAN	n/a	-'	n/a	-'	n/a	-'	n/a	A3R414_MOUSE	n/a
	Q96NE9-3	n/a	-'	n/a	-'	n/a	-'	n/a	FRMD6_MOUSE	FRMD6
	Q96NE9-2	n/a	-'	n/a	-'	n/a	-'	n/a	FRMD6_MOUSE	FRMD6
	Q6NUN2_HUMAN	n/a	-'	n/a	-'	n/a	-'	n/a	A2A3V7_MOUSE	n/a
	Q96AI4_HUMAN	n/a	-'	n/a	Q8MRV6_DROME	n/a	P91821_CAEEL	n/a	Q3UBQ2_MOUSE	n/a
	Q6ZNQ1_HUMAN	n/a	-'	n/a	Q9VKJ9_DROME	n/a	Q9U2M8_CAEEL	n/a	A2A8R6_MOUSE	n/a
	Q9NSW3_HUMAN	n/a	-'	n/a	RENT1_DROME	UPF1	-'	n/a	-'	n/a
	Q546S1_HUMAN	n/a	-'	n/a	-'	n/a	Q18250_CAEEL	n/a	Q6LDK7_MOUSE	n/a
	B4E3I1_HUMAN	n/a	-'	n/a	Q961H6_DROME	n/a	Q9XTT3_CAEEL	n/a	SCRB1_MOUSE	SCARB1
	P79550_HUMAN	n/a	-'	n/a	-'	n/a	-'	n/a	Q5XQH5_MOUSE	n/a
	Q13696_HUMAN	n/a	-'	n/a	O96936_DROME	n/a	ANC1_CAEEL	ANC-1	Q8C221_MOUSE	n/a
	RHD_HUMAN	RHCE,RHC,RHD	-'	n/a	Q9V3T3_DROME	n/a	Q9N2M4_CAEEL	n/a	O88297_MOUSE	n/a
	RPP21_HUMAN	RPP21	RPR2_YEAST	RPR2	Q86B65_DROME	n/a	-'	n/a	RPP21_MOUSE	RPP21
	Q29788_HUMAN	n/a	-'	n/a	-'	n/a	-'	n/a	Q31104_MOUSE	n/a
	Q6ICJ0_HUMAN	n/a	-'	n/a	-'	n/a	-'	n/a	-'	n/a
	Q6UXE8-2	n/a	-'	n/a	-'	n/a	-'	n/a	Q811T7_MOUSE	n/a
	Q4V317_HUMAN	n/a	-'	n/a	-'	n/a	-'	n/a	CSF2R_MOUSE	CSF2RA
	Q5TEV2_HUMAN	n/a	-'	n/a	-'	n/a	Q965J0_CAEEL	n/a	ARHGJ_MOUSE	ARHGEF19
	BICC1_HUMAN	BICC1	SC160_YEAST	SCP160	BICC_DROME	BICC	Q21593_CAEEL	n/a	BICC1_MOUSE	BICC1
	Q96EH4_HUMAN	n/a	-'	n/a	-'	n/a	-'	n/a	BATF2_MOUSE	BATF2
	FA54B_HUMAN	FAM54B	-'	n/a	-'	n/a	-'	n/a	Q9CWE0_MOUSE	n/a
	Q9BRX7_HUMAN	n/a	-'	n/a	Q86NK9_DROME	n/a	HDA6_CAEEL	HDAC-6	A2AD51_MOUSE	n/a
	LRC6X_HUMAN	C22ORF36	-'	n/a	-'	n/a	-'	n/a	-'	n/a
	Q8N6E9_HUMAN	n/a	-'	n/a	-'	n/a	-'	n/a	-'	n/a
	IBRD2_HUMAN	n/a	-'	n/a	-'	n/a	-'	n/a	R144B_MOUSE	RNF144B
	Q6FIB6_HUMAN	n/a	-'	n/a	Q8SXK7_DROME	n/a	Q9BMT9_CAEEL	n/a	CN100_MOUSE	n/a
	Q8IVL6-2	n/a	-'	n/a	-'	n/a	-'	n/a	P3H3_MOUSE	LEPREL2
	Q5JSC5_HUMAN	n/a	-'	n/a	SMSR1_DROME	SMSR	SMSR1_CAEEL	F53B1.2	SAMD8_MOUSE	SAMD8
	MO4L2_HUMAN	MORF4L2	EAF3_YEAST	EAF3	EAF3_DROME	MRG15	Q9XWW2_CAEEL	n/a	MO4L2_MOUSE	MORF4L2
	Q9UHL9-2	n/a	-'	n/a	-'	n/a	-'	n/a	Q6PD35_MOUSE	n/a
	E7EP41_HUMAN	n/a	-'	n/a	-'	n/a	-'	n/a	-'	n/a
	Q8HCA7_HUMAN	n/a	-'	n/a	-'	n/a	-'	n/a	NU4M_MOUSE	MT-ND4,MTND4
	Q5XRU6_HUMAN	n/a	CYB_YEAST	COB	-'	n/a	-'	n/a	Q7JCZ3_MOUSE	n/a
	Q5JWB5_HUMAN	n/a	-'	n/a	Q27279_DROME	n/a	-'	n/a	Q3U0Z8_MOUSE	n/a
	CD1D_HUMAN	CD1D	-'	n/a	-'	n/a	-'	n/a	CD1D1_MOUSE	CD1D1
	SSX8_HUMAN	n/a	-'	n/a	-'	n/a	-'	n/a	-'	n/a
	Q0ZFF5_HUMAN	n/a	COX3_YEAST	COX3	-'	n/a	-'	n/a	COX3_MOUSE	n/a
	RS17_HUMAN	RPS17L,RPS17	RS17B_YEAST	RPS17B	RS17_DROME	RPS17	RS17_CAEEL	RPS-17	Q3TK12_MOUSE	n/a
	Q9UBT0_HUMAN	n/a	F26_YEAST	FBP26	-'	n/a	Q9N590_CAEEL	n/a	Q9ESY2_MOUSE	n/a
	Q6NUP5_HUMAN	n/a	-'	n/a	Q4ABJ7_DROME	n/a	Q23497_CAEEL	n/a	Q5SVY5_MOUSE	n/a
	Q569F6_HUMAN	n/a	-'	n/a	Q9VLD9_DROME	n/a	-'	n/a	Q3UQL7_MOUSE	n/a
	O78107_HUMAN	n/a	-'	n/a	-'	n/a	-'	n/a	HA1K_MOUSE	n/a
	A4GYN0_HUMAN	n/a	Q96101_YEAST	n/a	-'	n/a	-'	n/a	ATP6_MOUSE	MT-ATP6,MTATP6
	Q496D7_HUMAN	n/a	-'	n/a	-'	n/a	-'	n/a	TR120_MOUSE	TAS2R120
	Q08AD9_HUMAN	n/a	ATC7_YEAST	NEO1	Q4V5C6_DROME	n/a	Q7YSI2_CAEEL	n/a	Q68FM3_MOUSE	n/a
	NAT6_HUMAN	NAT6,HYAL3	-'	n/a	-'	n/a	-'	n/a	-'	n/a
	Q8IXB5_HUMAN	n/a	-'	n/a	-'	n/a	-'	n/a	PROC_MOUSE	PROC
	Q5TZF9_HUMAN	n/a	-'	n/a	-'	n/a	-'	n/a	Q9CUP8_MOUSE	n/a
	ZDH18_HUMAN	ZDHHC18	ERFB_YEAST	ERF2	-'	n/a	Q9XWD7_CAEEL	n/a	A2A9F0_MOUSE	n/a
	TNAP3_HUMAN	TNFAIP3	-'	n/a	Q9VH90_DROME	n/a	Q9N4T5_CAEEL	n/a	Q3T9G9_MOUSE	n/a
	Q5T1K1_HUMAN	n/a	-'	n/a	Q8MSU7_DROME	n/a	Q86S86_CAEEL	n/a	-'	n/a
	Q96EJ7_HUMAN	n/a	-'	n/a	HENMT_DROME	n/a	YKK6_CAEEL	C02F5.6	Q8C3K8_MOUSE	n/a
	M2GD_HUMAN	DMGDH	-'	n/a	Q961K2_DROME	n/a	Q6AW03_CAEEL	n/a	M2GD_MOUSE	DMGDH
	Q4GAQ5_HUMAN	n/a	CYB_YEAST	COB	-'	n/a	-'	n/a	Q7JCZ3_MOUSE	n/a
	Q08EH8	n/a	NACB1_YEAST	EGD1	-'	n/a	BTF3_CAEEL	ICD-1	-'	n/a
	Q08EH6	n/a	-'	n/a	Q86NW6_DROME	n/a	-'	n/a	Q8C0T8_MOUSE	n/a
	S2534_HUMAN	SLC25A34	OAC1_YEAST	OAC1	Q7JZE8_DROME	n/a	-'	n/a	S2534_MOUSE	SLC25A34
	Q9NUQ8-2	n/a	GCN20_YEAST	GCN20	Q9VW13_DROME	n/a	Q20306_CAEEL	n/a	ABCF3_MOUSE	ABCF3
	Q5JSE8_HUMAN	n/a	-'	n/a	Q9VB20_DROME	n/a	YC81_CAEEL	n/a	Q8K0P5_MOUSE	n/a
	Q14611_HUMAN	n/a	-'	n/a	-'	n/a	-'	n/a	IFNG_MOUSE	IFNG
	GPR18_HUMAN	GPR18	-'	n/a	-'	n/a	-'	n/a	GPR18_MOUSE	GPR18
	Z297B_HUMAN	n/a	-'	n/a	-'	n/a	-'	n/a	A2AUS2_MOUSE	n/a
	Q95HA6_HUMAN	n/a	-'	n/a	Q9VHH8_DROME	n/a	Q9N4U5_CAEEL	n/a	Q8C2T9_MOUSE	n/a
	Q7Z4J6_HUMAN	n/a	-'	n/a	-'	n/a	-'	n/a	Q3TNB4_MOUSE	n/a
	Q3KP24_HUMAN	n/a	-'	n/a	Q9W1D3_DROME	n/a	-'	n/a	Q8BYM7_MOUSE	n/a
	Q7LE22_HUMAN	n/a	-'	n/a	Q8T0K5_DROME	n/a	O01759_CAEEL	n/a	PI51C_MOUSE	PIP5K1C
	Q53QX7_HUMAN	n/a	DYHC_YEAST	DYN1	Q5BHW1_DROME	n/a	DYHC_CAEEL	DHC-1	-'	n/a
	MTMR5_HUMAN	DKFZP761D0422,SBF1	-'	n/a	Q8MQP7_DROME	n/a	Q18780_CAEEL	n/a	Q8BK68_MOUSE	n/a
	A3QJZ7_HUMAN	n/a	-'	n/a	-'	n/a	-'	n/a	Q810Y8_MOUSE	n/a
	CD3G_HUMAN	CD3G	-'	n/a	-'	n/a	-'	n/a	Q3U4Y3_MOUSE	n/a
	Q5UCD9_HUMAN	n/a	-'	n/a	-'	n/a	-'	n/a	Q673W3_MOUSE	n/a
	Q6FH20_HUMAN	n/a	-'	n/a	-'	n/a	-'	n/a	NEUT_MOUSE	NTS
	TM118_HUMAN	n/a	-'	n/a	-'	n/a	Q95Q42_CAEEL	n/a	Q8BTH9_MOUSE	n/a
	Q6P2I0_HUMAN	n/a	UBP3_YEAST	UBP3	-'	n/a	Q9GRV2_CAEEL	n/a	Q3U5E0_MOUSE	n/a
	KV40_HUMAN	n/a	-'	n/a	-'	n/a	-'	n/a	-'	n/a
	Q96JX8	n/a	LTV1_YEAST	LTV1	LTV1_DROME	CG7686	LTV1_CAEEL	T23D8.3	Q6NSQ7_MOUSE	n/a
	VAS1_HUMAN	ATP6AP1,DKFZP434B0535	-'	n/a	Q7JR49_DROME	n/a	Q9TYW1_CAEEL	n/a	Q3TT23_MOUSE	n/a
	A2RUB3_HUMAN	n/a	SAY1_YEAST	SAY1	Q9VMC9_DROME	n/a	Q94187_CAEEL	n/a	A2A5B7_MOUSE	n/a
	CT111_HUMAN	C20ORF111	-'	n/a	Q9VKY0_DROME	n/a	-'	n/a	Q5F2C2_MOUSE	n/a
	TSP3_HUMAN	THBS4,THBS3	-'	n/a	-'	n/a	-'	n/a	Q7TN15_MOUSE	n/a
	ZFPL1_HUMAN	ZFPL1	-'	n/a	ZFPL1_DROME	CG5382	Q9N4Y9_CAEEL	n/a	ZFPL1_MOUSE	ZFPL1
	Q6PJU4_HUMAN	n/a	ZAP1_YEAST	ZAP1	-'	n/a	Q9TYX3_CAEEL	n/a	ZN551_MOUSE	ZFP551,ZNF551
	Q5BQA0_HUMAN	n/a	-'	n/a	-'	n/a	Q23528_CAEEL	n/a	Q9JIS2_MOUSE	n/a
	Q86VG2_HUMAN	n/a	-'	n/a	Q8IR16_DROME	n/a	-'	n/a	Q9Z1Q0_MOUSE	n/a
	Q711Q0-3	n/a	-'	n/a	-'	n/a	-'	n/a	-'	n/a
	Q1ADK8_HUMAN	n/a	-'	n/a	-'	n/a	-'	n/a	Q8C1H6_MOUSE	n/a
	Q9NRI0_HUMAN	n/a	-'	n/a	Q9V7I9_DROME	n/a	Q93178_CAEEL	n/a	Q6P8S1_MOUSE	n/a
	Q711Q0-2	n/a	-'	n/a	-'	n/a	-'	n/a	-'	n/a
	Q6LET0_HUMAN	n/a	-'	n/a	Q9V3X2_DROME	n/a	Q19983_CAEEL	n/a	Q3UII2_MOUSE	n/a
	A0N0N2_HUMAN	n/a	-'	n/a	-'	n/a	-'	n/a	Q3U1K3_MOUSE	n/a
	Q2VI00_HUMAN	n/a	YB85_YEAST	n/a	Q8MKK5_DROME	n/a	Q9N5M5_CAEEL	n/a	A2AGK1_MOUSE	n/a
	Q7Z4L9_HUMAN	n/a	PRP3_YEAST	PRP3	-'	n/a	-'	n/a	Q9DAF9_MOUSE	n/a
	SPAG6_HUMAN	SPAG6	IMA1_YEAST	SRP1	O76521_DROME	n/a	IMA2_CAEEL	IMA-2	SPAG6_MOUSE	SPAG6
	A4D1R2_HUMAN	n/a	-'	n/a	-'	n/a	-'	n/a	ZCCHV_MOUSE	ZC3HAV1
	A4D232_HUMAN	n/a	SIS1_YEAST	SIS1	-'	n/a	Q20774_CAEEL	n/a	Q9DAN5_MOUSE	n/a
	Q8TBQ0_HUMAN	n/a	-'	n/a	-'	n/a	-'	n/a	K0907_MOUSE	KIAA0907
	Q8N4V6_HUMAN	n/a	-'	n/a	Q4V5X4_DROME	n/a	-'	n/a	Q3U3W2_MOUSE	n/a
	ZN182_HUMAN	ZNF182	ZAP1_YEAST	ZAP1	O61362_DROME	n/a	-'	n/a	-'	n/a
	Q6FGS3_HUMAN	n/a	-'	n/a	-'	n/a	YZG1_CAEEL	F13E6.1	TPD52_MOUSE	TPD52
	Q96JW4	n/a	-'	n/a	Q9W3E3_DROME	n/a	Q5W612_CAEEL	n/a	S41A2_MOUSE	SLC41A2
	Q96K83	n/a	ADR1_YEAST	ADR1	Q8T496_DROME	n/a	-'	n/a	Q8VDS6_MOUSE	n/a
	Q96JW2	n/a	-'	n/a	Q24111_DROME	n/a	O01771_CAEEL	n/a	A2AQI2_MOUSE	n/a
	Q96JW1	n/a	-'	n/a	Q9V544_DROME	n/a	Q18942_CAEEL	n/a	PR38A_MOUSE	PRPF38A
	Q96K81	n/a	Q45U32_YEAST	n/a	Q9VNX8_DROME	n/a	Q19052_CAEEL	n/a	EIF2A_MOUSE	EIF2A
	Q4JGX2_HUMAN	n/a	-'	n/a	-'	n/a	-'	n/a	Q8BZQ6_MOUSE	n/a
	Q0VAI7_HUMAN	n/a	-'	n/a	-'	n/a	-'	n/a	D3YU90_MOUSE	n/a
	Q3B8N1_HUMAN	n/a	-'	n/a	-'	n/a	-'	n/a	LEG9_MOUSE	LGALS9
	UIMC1_HUMAN	UIMC1	-'	n/a	-'	n/a	-'	n/a	Q8C3Z8_MOUSE	n/a
	Q9NZG0_HUMAN	n/a	-'	n/a	-'	n/a	-'	n/a	Q673W3_MOUSE	n/a
	Q9C0K7-3	n/a	SPS1_YEAST	SPS1	-'	n/a	-'	n/a	STRAB_MOUSE	STRADB
	Q9C0K7-2	n/a	SPS1_YEAST	SPS1	-'	n/a	-'	n/a	STRAB_MOUSE	STRADB
	ZN572_HUMAN	ZNF572	ZAP1_YEAST	ZAP1	Q9VG72_DROME	n/a	Q9N360_CAEEL	n/a	-'	n/a
	NKAI4_HUMAN	NKAIN4	-'	n/a	-'	n/a	-'	n/a	A2AWN3_MOUSE	n/a
	Q2F835_HUMAN	n/a	DCOR_YEAST	SPE1	DCOR1_DROME	ODC1	DCOR_CAEEL	ODC-1	Q3TM76_MOUSE	n/a
	Q68DD5_HUMAN	n/a	-'	n/a	-'	n/a	-'	n/a	DCBD1_MOUSE	DCBLD1
	A2RUD6_HUMAN	n/a	-'	n/a	-'	n/a	-'	n/a	CH074_MOUSE	n/a
	CT134_HUMAN	C20ORF134	-'	n/a	-'	n/a	-'	n/a	-'	n/a
	Q5W071_HUMAN	n/a	-'	n/a	Q9Y0S9_DROME	n/a	Q10929_CAEEL	n/a	Q6AXH6_MOUSE	n/a
	KPCI_HUMAN	PRKCI	-'	n/a	Q9V782_DROME	n/a	KPC3_CAEEL	PKC-3	Q5DTK3_MOUSE	n/a
	A1ATR_HUMAN	n/a	-'	n/a	-'	n/a	Q6QUQ6_CAEEL	n/a	-'	n/a
	Q96KW1_HUMAN	n/a	-'	n/a	-'	n/a	-'	n/a	-'	n/a
	ARL8A_HUMAN	ARL8A	ARL3_YEAST	ARL3	ARL8_DROME	GIE	O18237_CAEEL	n/a	ARL8A_MOUSE	ARL8A
	Q86VI5_HUMAN	n/a	-'	n/a	-'	n/a	-'	n/a	Q673W3_MOUSE	n/a
	Q7Z790_HUMAN	n/a	RAD51_YEAST	RAD51	RAD51_DROME	SPN-A	Q95Q25_CAEEL	n/a	Q5SU86_MOUSE	n/a
	Q7Z6X0_HUMAN	n/a	FMO1_YEAST	FMO1	Q962N6_DROME	n/a	Q20730_CAEEL	n/a	Q3USW5_MOUSE	n/a
	Q6ZME1_HUMAN	n/a	-'	n/a	Q9W1Q5_DROME	n/a	-'	n/a	-'	n/a
	Q96JV7	n/a	-'	n/a	-'	n/a	-'	n/a	A4FUQ6_MOUSE	n/a
	Q49A11_HUMAN	n/a	-'	n/a	-'	n/a	-'	n/a	-'	n/a
	Q8WUA7-3	n/a	GYP1_YEAST	GYP1	Q95RC5_DROME	n/a	Q7JL36_CAEEL	n/a	TB22A_MOUSE	TBC1D22A
	Q53TG1_HUMAN	n/a	-'	n/a	Q9U3Y7_DROME	n/a	Q9U489_CAEEL	n/a	Q6NSQ5_MOUSE	n/a
	Q8WUA7-2	n/a	GYP1_YEAST	GYP1	Q95RC5_DROME	n/a	Q7JL36_CAEEL	n/a	TB22A_MOUSE	TBC1D22A
	Q53HL4_HUMAN	n/a	DPP3_YEAST	n/a	DPP3_DROME	DPPIII	Q9U3K7_CAEEL	n/a	Q3THP1_MOUSE	n/a
	Q2KQ75_HUMAN	n/a	-'	n/a	Q9VBL3_DROME	n/a	-'	n/a	Q3TS51_MOUSE	n/a
	Q8N0Y9_HUMAN	n/a	-'	n/a	Q6IIA4_DROME	n/a	Q18227_CAEEL	n/a	HINT3_MOUSE	HINT3
	CH048_HUMAN	C8ORF48	-'	n/a	-'	n/a	-'	n/a	CH048_MOUSE	n/a
	Q5JYR2_HUMAN	n/a	-'	n/a	Q9V882_DROME	n/a	-'	n/a	Q61833_MOUSE	n/a
	Q8IW42_HUMAN	n/a	BUD2_YEAST	BUD2	GAP2_DROME	CG42684	Q3S1K5_CAEEL	n/a	Q8BU92_MOUSE	n/a
	Q5U9W6_HUMAN	n/a	-'	n/a	-'	n/a	-'	n/a	Q5XQH5_MOUSE	n/a
	OR6C1_HUMAN	OR6C1	-'	n/a	-'	n/a	-'	n/a	Q8VGJ2_MOUSE	n/a
	A4D1T5_HUMAN	n/a	-'	n/a	-'	n/a	NIGM_CAEEL	n/a	NDUB2_MOUSE	NDUFB2
	Q9NVJ3_HUMAN	n/a	-'	n/a	Q9VYF7_DROME	n/a	O01737_CAEEL	n/a	A0JLU6_MOUSE	n/a
	AFTIN_HUMAN	AFTPH	-'	n/a	-'	n/a	-'	n/a	Q3UU49_MOUSE	n/a
	Q6FH66_HUMAN	n/a	-'	n/a	Q9VLG2_DROME	n/a	O17803_CAEEL	n/a	-'	n/a
	Q71S67_HUMAN	n/a	-'	n/a	-'	n/a	O17569_CAEEL	n/a	ADA15_MOUSE	ADAM15
	Q6P2M6_HUMAN	n/a	-'	n/a	A1Z9Q8_DROME	n/a	Q6W3C2_CAEEL	n/a	VIPR1_MOUSE	VIPR1
	FUS_HUMAN	FUS	-'	n/a	CAZ_DROME	CAZ	Q18265_CAEEL	n/a	Q3USY4_MOUSE	n/a
	O60400_HUMAN	n/a	-'	n/a	Q9VCR3_DROME	n/a	-'	n/a	Q8BKQ3_MOUSE	n/a
	Q7Z7G8-5	n/a	VPS13_YEAST	VPS13	Q9VAD3_DROME	n/a	Q8T3D2_CAEEL	n/a	Q9D714_MOUSE	n/a
	K1C19_HUMAN	KRT19	-'	n/a	Q9V966_DROME	n/a	-'	n/a	A2A4G2_MOUSE	n/a
	Q13109_HUMAN	n/a	-'	n/a	-'	n/a	-'	n/a	MUM1_MOUSE	MUM1
	Q7Z7G8-4	n/a	VPS13_YEAST	VPS13	Q9VAD3_DROME	n/a	Q8T3D2_CAEEL	n/a	Q9D714_MOUSE	n/a
	ZN595_HUMAN	n/a	ZAP1_YEAST	ZAP1	-'	n/a	Q9BL20_CAEEL	n/a	Q7M6X0_MOUSE	n/a
	Q8N8W9_HUMAN	n/a	-'	n/a	-'	n/a	-'	n/a	GASP1_MOUSE	GPRASP1
	Q8N989_HUMAN	n/a	-'	n/a	Q8T9A3_DROME	n/a	Q9U3P9_CAEEL	n/a	Q9D4T6_MOUSE	n/a
	Q7Z7G8-3	n/a	VPS13_YEAST	VPS13	Q9VAD3_DROME	n/a	Q8T3D2_CAEEL	n/a	Q9D714_MOUSE	n/a
	Q7Z7G8-2	n/a	VPS13_YEAST	VPS13	Q9VAD3_DROME	n/a	Q8T3D2_CAEEL	n/a	Q9D714_MOUSE	n/a
	TRAF7_HUMAN	TRAF7	CDC4_YEAST	CDC4	-'	n/a	EMAL_CAEEL	ELP-1	Q148R0_MOUSE	n/a
	Q5JV65_HUMAN	n/a	-'	n/a	-'	n/a	O62482_CAEEL	n/a	Q3U5S4_MOUSE	n/a
	Q05CZ3_HUMAN	n/a	-'	n/a	Q59DR6_DROME	n/a	-'	n/a	Q2TBE5_MOUSE	n/a
	C4BPA_HUMAN	C4BPA	-'	n/a	-'	n/a	Q22328_CAEEL	n/a	ZP3R_MOUSE	n/a
	Q8N3F0_HUMAN	n/a	-'	n/a	-'	n/a	-'	n/a	-'	n/a
	Q6NTD5_HUMAN	n/a	-'	n/a	-'	n/a	Q95XG7_CAEEL	n/a	NGN3_MOUSE	NEUROG3
	P04920-2	n/a	-'	n/a	Q8IQD4_DROME	n/a	Q20642_CAEEL	n/a	O54944_MOUSE	n/a
	Q3MI86_HUMAN	n/a	-'	n/a	-'	n/a	-'	n/a	NRG2_MOUSE	NRG2
	Q6ZMG4_HUMAN	n/a	-'	n/a	Q8IMM8_DROME	n/a	PLSB_CAEEL	ACL-6	PLSB_MOUSE	n/a
	Q02313	n/a	-'	n/a	-'	n/a	-'	n/a	-'	n/a
	Q49A34_HUMAN	n/a	-'	n/a	-'	n/a	-'	n/a	ANKR7_MOUSE	ANKRD7
	Q53TI4_HUMAN	n/a	-'	n/a	Q86NX9_DROME	n/a	PARD3_CAEEL	n/a	Q5SUH9_MOUSE	n/a
	DGKE_HUMAN	DGKE	-'	n/a	Q7K579_DROME	n/a	Q7Z2A1_CAEEL	n/a	DGKE_MOUSE	DGKE
	NAIF1_HUMAN	NAIF1	VAM3_YEAST	VAM3	Q9VU45_DROME	n/a	-'	n/a	A2ASZ4_MOUSE	n/a
	Q6V116_HUMAN	n/a	-'	n/a	-'	n/a	-'	n/a	Q9TQM0_MOUSE	n/a
	PSMD2_HUMAN	PSMD2,DKFZP564A2282	RPN1_YEAST	RPN1	Q9VW54_DROME	n/a	Q9GZH5_CAEEL	n/a	Q3TXV1_MOUSE	n/a
	Q8IW65_HUMAN	n/a	-'	n/a	NBEA_DROME	RG	-'	n/a	-'	n/a
	P51617-3	n/a	-'	n/a	-'	n/a	-'	n/a	Q8K4N7_MOUSE	n/a
	Q9UEG0_HUMAN	n/a	-'	n/a	-'	n/a	-'	n/a	FA11_MOUSE	F11
	P51617-2	n/a	-'	n/a	-'	n/a	-'	n/a	Q8K4N7_MOUSE	n/a
	Q96K56	n/a	-'	n/a	-'	n/a	YK27_CAEEL	K07E8.7	RUSD4_MOUSE	RPUSD4
	Q658Q8_HUMAN	n/a	Q66RJ0_YEAST	n/a	Q59E09_DROME	n/a	Q21166_CAEEL	n/a	Q3TCL8_MOUSE	n/a
	Z354C_HUMAN	ZNF354C,DKFZP434G1930	-'	n/a	Q9VG72_DROME	n/a	-'	n/a	Z354C_MOUSE	ZNF354C
	Q5T928_HUMAN	n/a	-'	n/a	-'	n/a	-'	n/a	SRBS1_MOUSE	n/a
	Q7Z5M5-2	n/a	-'	n/a	-'	n/a	-'	n/a	-'	n/a
	MISSL_HUMAN	MAPK1IP1L	-'	n/a	-'	n/a	-'	n/a	CN032_MOUSE	n/a
	Q9B1F9_HUMAN	n/a	Q7Y7E8_YEAST	n/a	-'	n/a	-'	n/a	COX2_MOUSE	MT-CO2,MTCO2
	Q0VD81_HUMAN	n/a	-'	n/a	-'	n/a	-'	n/a	Q8VBT6_MOUSE	n/a
	Q5JR98_HUMAN	n/a	-'	n/a	Q7K035_DROME	n/a	-'	n/a	A2AE79_MOUSE	n/a
	Q9H488-2	n/a	-'	n/a	Q5BIC9_DROME	n/a	OFUT1_CAEEL	C15C7.7	Q3UXG7_MOUSE	n/a
	Q3MQ66_HUMAN	n/a	-'	n/a	-'	n/a	-'	n/a	HA1K_MOUSE	n/a
	O95330_HUMAN	n/a	YAE2_YEAST	n/a	Q9VUM3_DROME	n/a	Q93878_CAEEL	n/a	A3KGK1_MOUSE	n/a
	Q6P499-3	n/a	-'	n/a	Q9VK62_DROME	n/a	Q9N4S1_CAEEL	n/a	-'	n/a
	Q6P499-2	n/a	-'	n/a	Q9VK62_DROME	n/a	Q9N4S1_CAEEL	n/a	-'	n/a
	DNC_HUMAN	n/a	Q6B1H1_YEAST	n/a	Q9VGU9_DROME	n/a	A3QMB9_CAEEL	n/a	Q80XJ6_MOUSE	n/a
	A1L4A9_HUMAN	n/a	AP1G1_YEAST	APL4	Q9W388_DROME	n/a	Q8WQB3_CAEEL	n/a	-'	n/a
	Q5JV88_HUMAN	n/a	-'	n/a	-'	n/a	O01577_CAEEL	n/a	-'	n/a
	Q5JUW8_HUMAN	n/a	-'	n/a	Q1WWE7_DROME	n/a	Q18165_CAEEL	n/a	Q80TH1_MOUSE	n/a
	PHLD_HUMAN	GPLD1	YJN2_YEAST	n/a	-'	n/a	INA1_CAEEL	INA-1	Q7TNZ4_MOUSE	n/a
	Q85KT1_HUMAN	n/a	-'	n/a	-'	n/a	-'	n/a	Q3TNL9_MOUSE	n/a
	Q96K49	n/a	PTM1_YEAST	PTM1	Q9VQ34_DROME	n/a	Q22938_CAEEL	n/a	TM87B_MOUSE	TMEM87B
	TBCD7_HUMAN	TBC1D7,DKFZP686N2317	-'	n/a	Q7JUZ0_DROME	n/a	-'	n/a	TBCD7_MOUSE	TBC1D7
	Q96JS7	n/a	-'	n/a	-'	n/a	-'	n/a	Q3V3D3_MOUSE	n/a
	Q8N3H3_HUMAN	n/a	GDA1_YEAST	GDA1	O76268_DROME	n/a	UDA1_CAEEL	UDA-1	Q8CHZ3_MOUSE	n/a
	Q5G274_HUMAN	n/a	-'	n/a	-'	n/a	-'	n/a	Q7JJ15_MOUSE	n/a
	GPTC8_HUMAN	GPATCH8	SCC2_YEAST	SCC2	Q95TK0_DROME	n/a	MED1_CAEEL	SOP-3	-'	n/a
	Q96JS3	n/a	-'	n/a	-'	n/a	-'	n/a	-'	n/a
	Q96K43	n/a	LONM_YEAST	PIM1	Q9VW20_DROME	n/a	Q9XW87_CAEEL	n/a	Q9D1A6_MOUSE	n/a
	Q9BZJ3-2	n/a	-'	n/a	-'	n/a	Q23528_CAEEL	n/a	A1Z090_MOUSE	n/a
	Q53TK7_HUMAN	n/a	-'	n/a	Q9V6W5_DROME	n/a	-'	n/a	Q5SPV7_MOUSE	n/a
	Q9CQ98	n/a	-'	n/a	Q9VUM2_DROME	n/a	Q93511_CAEEL	n/a	A2BHV9_MOUSE	n/a
	CENPO_HUMAN	CENPO	-'	n/a	-'	n/a	-'	n/a	Q8BI07_MOUSE	n/a
	NCKX6_HUMAN	SLC24A6	ECM27_YEAST	ECM27	A1Z8H3_DROME	n/a	NCX7_CAEEL	NCX-7	NCKX6_MOUSE	SLC24A6
	Q5BKU0_HUMAN	n/a	-'	n/a	-'	n/a	-'	n/a	Q3U179_MOUSE	n/a
	MGAL1_HUMAN	n/a	-'	n/a	Q86P63_DROME	n/a	-'	n/a	-'	n/a
	Q6VHH3_HUMAN	n/a	CYB_YEAST	COB	-'	n/a	-'	n/a	Q7JCZ3_MOUSE	n/a
	Q860S1_HUMAN	n/a	-'	n/a	-'	n/a	-'	n/a	HB2J_MOUSE	n/a
	ZNT10_HUMAN	SLC30A10	Q06808_YEAST	n/a	Q7K3K5_DROME	n/a	CDF1_CAEEL	CDF-1	Q3UVU3_MOUSE	n/a
	Q8N7G3_HUMAN	n/a	-'	n/a	-'	n/a	-'	n/a	Q8BVL9_MOUSE	n/a
	Q5Y190_HUMAN	n/a	-'	n/a	-'	n/a	-'	n/a	-'	n/a
	Q6RKY6_HUMAN	n/a	Q96101_YEAST	n/a	-'	n/a	-'	n/a	ATP6_MOUSE	MT-ATP6,MTATP6
	O15395_HUMAN	n/a	TPO1_YEAST	TPO1	ORCT_DROME	ORCT	OCT1_CAEEL	OCT-1	O08966_MOUSE	n/a
	SPT20_HUMAN	DKFZP434F1826,SPATA20	-'	n/a	Q95SN1_DROME	n/a	YP65_CAEEL	B0495.5	SPT20_MOUSE	SPATA20
	Q0IIN4_HUMAN	n/a	-'	n/a	TLR2_DROME	TAKR99D	O44148_CAEEL	n/a	NK3R_MOUSE	TACR3
	Q6PII4_HUMAN	n/a	-'	n/a	Q9W3C4_DROME	n/a	HEXA_CAEEL	HEX-1	Q3TXV7_MOUSE	n/a
	Q3ZAR0_HUMAN	n/a	-'	n/a	O77270_DROME	n/a	Q18321_CAEEL	n/a	Q3V1S8_MOUSE	n/a
	KLK3_HUMAN	KLK3,APS	-'	n/a	Q9I7V4_DROME	n/a	Q23528_CAEEL	n/a	KLK21_MOUSE	n/a
	Q96K37	n/a	-'	n/a	-'	n/a	-'	n/a	A4FUQ6_MOUSE	n/a
	Q9H7G9_HUMAN	n/a	PGS1_YEAST	n/a	Q8SYL0_DROME	n/a	Q9BL79_CAEEL	n/a	Q8QZT9_MOUSE	n/a
	Q9TQ39_HUMAN	n/a	-'	n/a	-'	n/a	-'	n/a	HB2J_MOUSE	n/a
	LOXL4_HUMAN	LOXL4	-'	n/a	-'	n/a	-'	n/a	-'	n/a
	Q96K30	n/a	-'	n/a	-'	n/a	-'	n/a	Q9D1H0_MOUSE	n/a
	Q8NFF2-4	n/a	YD206_YEAST	n/a	-'	n/a	O62088_CAEEL	n/a	NCKX4_MOUSE	SLC24A4
	Q8NFF2-3	n/a	YD206_YEAST	n/a	-'	n/a	O62088_CAEEL	n/a	NCKX4_MOUSE	SLC24A4
	Q8NFF2-2	n/a	YD206_YEAST	n/a	-'	n/a	O62088_CAEEL	n/a	NCKX4_MOUSE	SLC24A4
	Q9H0D2-2	n/a	-'	n/a	-'	n/a	Q20733_CAEEL	n/a	TREF1_MOUSE	TRERF1
	RT31_HUMAN	MRPS31	-'	n/a	Q95S88_DROME	n/a	-'	n/a	RT31_MOUSE	MRPS31
	Q86XY2_HUMAN	n/a	-'	n/a	SCNA_DROME	PARA	Q7Z002_CAEEL	n/a	SCN8A_MOUSE	n/a
	O43314_HUMAN	n/a	VIP1_YEAST	VIP1	Q8IQ23_DROME	n/a	Q8T3B4_CAEEL	n/a	Q3UUA3_MOUSE	n/a
	CNCG_HUMAN	PDE6H	-'	n/a	-'	n/a	-'	n/a	Q14BP9_MOUSE	n/a
	Q85KV4_HUMAN	n/a	Q96101_YEAST	n/a	-'	n/a	-'	n/a	ATP6_MOUSE	MT-ATP6,MTATP6
	Q5T0D9-2	n/a	-'	n/a	-'	n/a	-'	n/a	TPRGL_MOUSE	TPRG1L,TPRGL
	A0A962_HUMAN	n/a	-'	n/a	-'	n/a	Q9NA71_CAEEL	n/a	Q6WIZ9_MOUSE	n/a
	Q8N3J6_HUMAN	n/a	-'	n/a	-'	n/a	-'	n/a	-'	n/a
	Q9NQ25-3	n/a	-'	n/a	-'	n/a	-'	n/a	SLAF7_MOUSE	SLAMF7
	Q0KHB9_HUMAN	n/a	-'	n/a	Q9V3T3_DROME	n/a	Q9N2M5_CAEEL	n/a	O88297_MOUSE	n/a
	Q9NQ25-2	n/a	-'	n/a	-'	n/a	-'	n/a	SLAF7_MOUSE	SLAMF7
	A2AB17_HUMAN	n/a	BUD2_YEAST	BUD2	GAP2_DROME	CG42684	Q3S1K5_CAEEL	n/a	-'	n/a
	Q8WTW0_HUMAN	n/a	-'	n/a	SRP09_DROME	SRP9	SRP09_CAEEL	ZK512.4	SRP09_MOUSE	SRP9
	Q3B7B1_HUMAN	n/a	-'	n/a	-'	n/a	-'	n/a	Q68G73_MOUSE	n/a
	SC5A2_HUMAN	SLC5A2	-'	n/a	SC5A6_DROME	CG32669	Q23616_CAEEL	n/a	Q9ESW7_MOUSE	n/a
	Q562L3_HUMAN	n/a	-'	n/a	-'	n/a	-'	n/a	-'	n/a
	Q15228_HUMAN	n/a	-'	n/a	-'	n/a	-'	n/a	-'	n/a
	Q92529-2	n/a	-'	n/a	Q6NPB1_DROME	n/a	-'	n/a	Q3ZAX2_MOUSE	n/a
	Q96K25	n/a	-'	n/a	-'	n/a	-'	n/a	Q9D1H0_MOUSE	n/a
	AP2E_HUMAN	TFAP2E	-'	n/a	O96378_DROME	n/a	Q09585_CAEEL	n/a	A2A883_MOUSE	n/a
	Q8NCD3_HUMAN	n/a	-'	n/a	-'	n/a	-'	n/a	E9QKG8_MOUSE	n/a
	A2BFW8_HUMAN	n/a	-'	n/a	-'	n/a	-'	n/a	O19470_MOUSE	n/a
	GCM2_HUMAN	GCM2	-'	n/a	GCM2_DROME	GCM2	-'	n/a	GCM2_MOUSE	GCM2
	Q6PIK7_HUMAN	n/a	SQS1_YEAST	SQS1	Q8MLA6_DROME	n/a	Q8T8N7_CAEEL	n/a	AGGF1_MOUSE	AGGF1
	Q96JK1_HUMAN	n/a	-'	n/a	-'	n/a	-'	n/a	K1826_MOUSE	n/a
	Q95IC0_HUMAN	n/a	-'	n/a	-'	n/a	-'	n/a	-'	n/a
	Q53RZ1_HUMAN	n/a	-'	n/a	Q8IGP6_DROME	n/a	UNC97_CAEEL	UNC-97	LIMS2_MOUSE	LIMS2
	A0A595_HUMAN	n/a	-'	n/a	-'	n/a	-'	n/a	-'	n/a
	CI009_HUMAN	C9ORF9	-'	n/a	-'	n/a	-'	n/a	-'	n/a
	Q68G75_HUMAN	n/a	-'	n/a	-'	n/a	EMR1_CAEEL	EMR-1	-'	n/a
	MA2A1_HUMAN	MAN2A1	MAN1_YEAST	AMS1	MAN2_DROME	ALPHA-MAN-II	Q21010_CAEEL	n/a	Q8C4L1_MOUSE	n/a
	O4A16_HUMAN	OR4A16	-'	n/a	-'	n/a	-'	n/a	Q8VG59_MOUSE	n/a
	Q6A0F4_HUMAN	n/a	-'	n/a	-'	n/a	-'	n/a	Q7JJ15_MOUSE	n/a
	Q96K15	n/a	-'	n/a	-'	n/a	-'	n/a	Q3U318_MOUSE	n/a
	Q8TAG3_HUMAN	n/a	-'	n/a	Q8IQD4_DROME	n/a	Q20642_CAEEL	n/a	O54944_MOUSE	n/a
	Q85KX7_HUMAN	n/a	-'	n/a	-'	n/a	-'	n/a	Q8C1H6_MOUSE	n/a
	BUP1_HUMAN	UPB1,DKFZP779O1248	-'	n/a	Q6NP10_DROME	n/a	Q19437_CAEEL	n/a	BUP1_MOUSE	UPB1
	Q96JP3	n/a	-'	n/a	BOWEL_DROME	BOWL	-'	n/a	Q3TCZ7_MOUSE	n/a
	Q96JP2	n/a	-'	n/a	-'	n/a	-'	n/a	-'	n/a
	NO40_HUMAN	ZCCHC17	-'	n/a	-'	n/a	-'	n/a	A2AKH1_MOUSE	n/a
	Q96K10	n/a	-'	n/a	-'	n/a	-'	n/a	-'	n/a
	Q5JPJ5_HUMAN	n/a	-'	n/a	PUS10_DROME	CG3709	Q9U287_CAEEL	n/a	Q9CSI7_MOUSE	n/a
	Q6DD94_HUMAN	n/a	ISW1_YEAST	ISW1	ISWI_DROME	ISWI	ISW1_CAEEL	ISW-1	Q3TMX1_MOUSE	n/a
	Q6W2J9-4	n/a	-'	n/a	Q9VVS9_DROME	n/a	-'	n/a	BCOR_MOUSE	BCOR
	DEDD2_HUMAN	DEDD2	-'	n/a	-'	n/a	-'	n/a	DEDD2_MOUSE	DEDD2
	Q6W2J9-3	n/a	-'	n/a	Q9VVS9_DROME	n/a	-'	n/a	BCOR_MOUSE	BCOR
	Q6Q2I7_HUMAN	n/a	-'	n/a	Q86CZ3_DROME	n/a	Q9XUS3_CAEEL	n/a	Q2KHJ9_MOUSE	n/a
	CF066_HUMAN	n/a	-'	n/a	NDUF4_DROME	CG11722	-'	n/a	CF066_MOUSE	n/a
	Q6W2J9-2	n/a	-'	n/a	Q9VVS9_DROME	n/a	-'	n/a	BCOR_MOUSE	BCOR
	Q5SZB5_HUMAN	n/a	YOX1_YEAST	YOX1	Q7YU61_DROME	n/a	-'	n/a	Q9CY80_MOUSE	n/a
	Q562N6_HUMAN	n/a	-'	n/a	-'	n/a	-'	n/a	-'	n/a
	OR8U1_HUMAN	OR8U1,OR8U8,OR8U9	-'	n/a	-'	n/a	-'	n/a	O1044_MOUSE	OLFR1044
	PIGT_HUMAN	PIGT	GPI16_YEAST	GPI16	Q9W3G0_DROME	n/a	Q5WRN6_CAEEL	n/a	PIGT_MOUSE	PIGT
	Q0QF12_HUMAN	n/a	DHSA_YEAST	SDH1	DHSA_DROME	SDHA	DHSA_CAEEL	SDHA-1	Q6IWE1_MOUSE	n/a
	IGHG1_HUMAN	IGHG1,IGH@	-'	n/a	-'	n/a	-'	n/a	GC3M_MOUSE	n/a
	CU118_HUMAN	n/a	RMRP_YEAST	SNM1	-'	n/a	-'	n/a	-'	n/a
	Q5JTI5_HUMAN	n/a	SCC3_YEAST	IRR1	Q9VM62_DROME	n/a	Q19555_CAEEL	n/a	Q8BSB5_MOUSE	n/a
	Q71UH7_HUMAN	n/a	GAL1_YEAST	GAL1	Q95U34_DROME	n/a	O01969_CAEEL	n/a	Q80UL3_MOUSE	n/a
	Q2TA84_HUMAN	n/a	-'	n/a	FKB59_DROME	FKBP59	O45418_CAEEL	n/a	Q3TX72_MOUSE	n/a
	Q8N1Y0_HUMAN	n/a	COPA_YEAST	COP1	-'	n/a	O62471_CAEEL	n/a	WDR67_MOUSE	WDR67
	Q3ZB76_HUMAN	n/a	-'	n/a	CSTN1_DROME	CALS	Q9BIB6_CAEEL	n/a	Q8C858_MOUSE	n/a
	Q9H9U3_HUMAN	n/a	-'	n/a	-'	n/a	-'	n/a	-'	n/a
	Q96JM4_HUMAN	n/a	-'	n/a	-'	n/a	-'	n/a	-'	n/a
	Q5G0H1_HUMAN	n/a	-'	n/a	-'	n/a	-'	n/a	Q7JJ15_MOUSE	n/a
	Q95IE3_HUMAN	n/a	-'	n/a	-'	n/a	-'	n/a	Q5XQH5_MOUSE	n/a
	Q9BD13_HUMAN	n/a	-'	n/a	-'	n/a	-'	n/a	O19470_MOUSE	n/a
	Q9BCP3_HUMAN	n/a	-'	n/a	-'	n/a	-'	n/a	Q5XQH5_MOUSE	n/a
	Q2M1T9_HUMAN	n/a	-'	n/a	-'	n/a	Q9N4P3_CAEEL	n/a	K1002_MOUSE	n/a
	GSTCD_HUMAN	GSTCD	OMS1_YEAST	OMS1	Q9VJ34_DROME	n/a	Q9U3P9_CAEEL	n/a	Q6P8I1_MOUSE	n/a
	BR44_HUMAN	BRP44	YG56_YEAST	n/a	Q9VHB1_DROME	n/a	YXX3_CAEEL	F53F10.3	BR44_MOUSE	BRP44
	Q5JXH5_HUMAN	n/a	-'	n/a	-'	n/a	-'	n/a	AMER1_MOUSE	AMMECR1
	P20839-3	n/a	IMDH4_YEAST	IMD4	IMDH_DROME	RAS	Q9GZH3_CAEEL	n/a	Q7TSG7_MOUSE	n/a
	P20839-2	n/a	IMDH4_YEAST	IMD4	IMDH_DROME	RAS	Q9GZH3_CAEEL	n/a	Q7TSG7_MOUSE	n/a
	A3E344_HUMAN	n/a	HSL1_YEAST	HSL1	Q8IPG1_DROME	n/a	-'	n/a	Q8K1H4_MOUSE	n/a
	Q8IUI5_HUMAN	n/a	-'	n/a	Q9VJX8_DROME	n/a	-'	n/a	O09003_MOUSE	n/a
	ANX11_HUMAN	ANXA11	-'	n/a	ANX11_DROME	ANXB11	Q27512_CAEEL	n/a	ANX11_MOUSE	ANXA11
	Q9UCZ0_HUMAN	n/a	-'	n/a	OCTB2_DROME	OCTBETA2R	Q86GT6_CAEEL	n/a	Q8BH38_MOUSE	n/a
	Q8N5X0_HUMAN	n/a	-'	n/a	-'	n/a	-'	n/a	IGFR1_MOUSE	IGFLR1,TMEM149
	Q1G4T7_HUMAN	n/a	-'	n/a	KLHDB_DROME	DBO	Q21854_CAEEL	n/a	Q06BK5_MOUSE	n/a
	Q96NL4_HUMAN	n/a	-'	n/a	-'	n/a	-'	n/a	-'	n/a
	Q5RLJ0_HUMAN	n/a	-'	n/a	Q9VEG8_DROME	n/a	YQN5_CAEEL	E02H1.5	CN166_MOUSE	2700060E02RIK
	FCRL5_HUMAN	FCRL5	-'	n/a	-'	n/a	-'	n/a	Q80WN2_MOUSE	n/a
	ASB15_HUMAN	ASB15	-'	n/a	-'	n/a	-'	n/a	Q3UQ60_MOUSE	n/a
	TN13B_HUMAN	TNFSF13B	-'	n/a	-'	n/a	-'	n/a	Q8BZM8_MOUSE	n/a
	Q0P517_HUMAN	n/a	-'	n/a	EYA_DROME	EYA	O17670_CAEEL	n/a	EYA1_MOUSE	n/a
	Q5JPL8_HUMAN	n/a	-'	n/a	-'	n/a	-'	n/a	O19470_MOUSE	n/a
	Q2UV92_HUMAN	n/a	-'	n/a	-'	n/a	-'	n/a	Q7JJ15_MOUSE	n/a
	Q9BXF3-2	n/a	SNF2_YEAST	SNF2	-'	n/a	-'	n/a	-'	n/a
	CF089_HUMAN	C6ORF89	-'	n/a	-'	n/a	-'	n/a	CF089_MOUSE	BC004004
	Q96JN8	n/a	-'	n/a	Q32KB8_DROME	n/a	-'	n/a	Q69ZA2_MOUSE	n/a
	Q8IYH5_HUMAN	n/a	-'	n/a	-'	n/a	-'	n/a	ZZZ3_MOUSE	ZZZ3
	Q8N9W0_HUMAN	n/a	-'	n/a	Q9V8I4_DROME	n/a	-'	n/a	Q3UYV8_MOUSE	n/a
	Q9HAS3_HUMAN	n/a	-'	n/a	Q7KQU8_DROME	n/a	O16192_CAEEL	n/a	Q9ERH8_MOUSE	n/a
	Q9HB43_HUMAN	n/a	-'	n/a	A1Z9Q8_DROME	n/a	Q9U3P6_CAEEL	n/a	Q0VB62_MOUSE	n/a
	Q5FWF1_HUMAN	n/a	-'	n/a	-'	n/a	-'	n/a	ATS8_MOUSE	n/a
	KR133_HUMAN	KRTAP13-3	-'	n/a	-'	n/a	-'	n/a	Q3MI12_MOUSE	n/a
	Q5SQQ1_HUMAN	n/a	ATE1_YEAST	ATE1	Q8T7L5_DROME	n/a	Q8I4H6_CAEEL	n/a	Q3UUL7_MOUSE	n/a
	Q5SR21_HUMAN	n/a	-'	n/a	Q9NDR2_DROME	n/a	-'	n/a	Q7TS81_MOUSE	n/a
	Q96JN3	n/a	-'	n/a	Q86CW2_DROME	n/a	-'	n/a	-'	n/a
	Q7YQ26_HUMAN	n/a	-'	n/a	-'	n/a	-'	n/a	Q5XQH5_MOUSE	n/a
	Q96JN2	n/a	MLP1_YEAST	MLP1	Q9VKI0_DROME	n/a	Q8MQ60_CAEEL	n/a	-'	n/a
	Q96JN1	n/a	-'	n/a	Q9V507_DROME	n/a	Q7Z151_CAEEL	n/a	-'	n/a
	Q5JTK8_HUMAN	n/a	-'	n/a	Q9VVJ0_DROME	n/a	-'	n/a	PALD_MOUSE	X99384,PALD
	Q05BP6_HUMAN	n/a	-'	n/a	SYEP_DROME	AATS-GLUPRO	-'	n/a	Q3TMX9_MOUSE	n/a
	Q96GX9-2	n/a	YJZ4_YEAST	n/a	Q9VY93_DROME	n/a	Q23261_CAEEL	n/a	A2AWH9_MOUSE	n/a
	Q6RRI3_HUMAN	n/a	Q36738_YEAST	n/a	-'	n/a	-'	n/a	Q5BP84_MOUSE	n/a
	TMEM2_HUMAN	TMEM2	-'	n/a	-'	n/a	-'	n/a	-'	n/a
	Q7Z5P6_HUMAN	n/a	-'	n/a	Q9VCR9_DROME	n/a	-'	n/a	Q3TJI8_MOUSE	n/a
	Q95IG6_HUMAN	n/a	-'	n/a	-'	n/a	-'	n/a	O19454_MOUSE	n/a
	Q63HM3_HUMAN	n/a	-'	n/a	-'	n/a	-'	n/a	-'	n/a
	Q9NQC9_HUMAN	n/a	-'	n/a	-'	n/a	-'	n/a	Q8QZX4_MOUSE	n/a
	Q52QV6_HUMAN	n/a	-'	n/a	-'	n/a	-'	n/a	Q7JJ15_MOUSE	n/a
	Q8NDB2-3	n/a	-'	n/a	-'	n/a	-'	n/a	-'	n/a
	Q6IA66_HUMAN	n/a	-'	n/a	-'	n/a	-'	n/a	Q3U7K4_MOUSE	n/a
	UBP37_HUMAN	USP37	UBP4_YEAST	DOA4	Q9VDD8_DROME	n/a	-'	n/a	UBP37_MOUSE	USP37
	Q8NDB2-2	n/a	-'	n/a	-'	n/a	-'	n/a	-'	n/a
	Q5I6Y6_HUMAN	n/a	-'	n/a	LAM0_DROME	LAM	LMN1_CAEEL	LMN-1	Q8BNX5_MOUSE	n/a
	Q8NAU0_HUMAN	n/a	-'	n/a	-'	n/a	-'	n/a	-'	n/a
	Q8N5Z3_HUMAN	n/a	-'	n/a	Q8INI4_DROME	n/a	-'	n/a	SNX10_MOUSE	SNX10
	Q6FHW0_HUMAN	n/a	YNP7_YEAST	n/a	-'	n/a	Q9XU56_CAEEL	n/a	-'	n/a
	Q8TAK9_HUMAN	n/a	-'	n/a	Q24146_DROME	n/a	Q9XX00_CAEEL	n/a	SRBP1_MOUSE	SREBF1
	BAG3_HUMAN	BAG3	RSP5_YEAST	RSP5	-'	n/a	-'	n/a	BAG3_MOUSE	BAG3
	Q01968-2	n/a	-'	n/a	Q95R90_DROME	n/a	O17590_CAEEL	n/a	Q6NVF0_MOUSE	n/a
	Q6J203_HUMAN	n/a	-'	n/a	-'	n/a	-'	n/a	-'	n/a
	Q9NP10_HUMAN	n/a	-'	n/a	-'	n/a	-'	n/a	IGF1_MOUSE	IGF1
	HS3S6_HUMAN	HS3ST6	-'	n/a	Q9VWJ7_DROME	n/a	Q4TTA0_CAEEL	n/a	OST6_MOUSE	n/a
	ACCN5_HUMAN	ACCN5	-'	n/a	Q9W250_DROME	n/a	P91102_CAEEL	n/a	ACCN5_MOUSE	ACCN5
	Q5HYX6_HUMAN	n/a	YHP1_YEAST	YHP1	-'	n/a	Q21836_CAEEL	n/a	SHOX2_MOUSE	SHOX2
	Q8N9Y3_HUMAN	n/a	-'	n/a	-'	n/a	-'	n/a	-'	n/a
	Q5H9P5_HUMAN	n/a	-'	n/a	-'	n/a	Q50JF9_CAEEL	n/a	Q80WW7_MOUSE	n/a
	Q9H5Z9_HUMAN	n/a	-'	n/a	-'	n/a	-'	n/a	TEFM_MOUSE	1110002N22RIK,TEFM
	Q6GMU1	n/a	-'	n/a	-'	n/a	-'	n/a	Q6A049_MOUSE	n/a
	Q6GMU0	n/a	-'	n/a	-'	n/a	-'	n/a	-'	n/a
	A6NJP5_HUMAN	n/a	GLPK_YEAST	GUT1	Q9W0U0_DROME	n/a	GLPK_CAEEL	R11F4.1	Q9CVH5_MOUSE	n/a
	Q5UBW0_HUMAN	n/a	PSH1_YEAST	PSH1	-'	n/a	O76354_CAEEL	n/a	RFP2_MOUSE	n/a
	P51114-3	n/a	-'	n/a	FXR1_DROME	n/a	-'	n/a	Q8C7U4_MOUSE	n/a
	P51114-2	n/a	-'	n/a	FXR1_DROME	n/a	-'	n/a	Q8C7U4_MOUSE	n/a
	PDE8B_HUMAN	PDE8B	-'	n/a	Q6NNF2_DROME	n/a	PDE6_CAEEL	PDE-6	Q8CFW8_MOUSE	n/a
	Q86WM2_HUMAN	n/a	ZAP1_YEAST	ZAP1	O61362_DROME	n/a	Q9BL20_CAEEL	n/a	-'	n/a
	Q96AA1_HUMAN	n/a	-'	n/a	Q9VDY9_DROME	n/a	Q18887_CAEEL	n/a	CAB45_MOUSE	SDF4
	Q05C39_HUMAN	n/a	RAD50_YEAST	RAD50	-'	n/a	-'	n/a	-'	n/a
	RAD21_HUMAN	RAD21	SCC1_YEAST	MCD1	O96689_DROME	n/a	Q21306_CAEEL	n/a	A1L366_MOUSE	n/a
	Q29705_HUMAN	n/a	-'	n/a	-'	n/a	-'	n/a	HA1K_MOUSE	n/a
	Q1WAB1_HUMAN	n/a	-'	n/a	-'	n/a	-'	n/a	Q7JJ15_MOUSE	n/a
	Q7Z5R9_HUMAN	n/a	-'	n/a	Q2PDQ3_DROME	n/a	O17470_CAEEL	n/a	Q3ZB32_MOUSE	n/a
	CPEB1_HUMAN	CPEB1	-'	n/a	Q9W4K1_DROME	n/a	O62348_CAEEL	n/a	Q3UUE3_MOUSE	n/a
	P50539-2	n/a	-'	n/a	-'	n/a	Q21663_CAEEL	n/a	MXI1_MOUSE	MXI1
	ZNRF3_HUMAN	ZNRF3	-'	n/a	-'	n/a	Q18355_CAEEL	n/a	ZNRF3_MOUSE	ZNRF3
	Q8NB83_HUMAN	n/a	-'	n/a	-'	n/a	-'	n/a	Q3UTM7_MOUSE	n/a
	GBA2_HUMAN	GBA2	-'	n/a	C3390_DROME	CG33090	Q8WQB2_CAEEL	n/a	GBA2_MOUSE	GBA2
	Q8WWJ0_HUMAN	n/a	-'	n/a	-'	n/a	-'	n/a	Q792Z7_MOUSE	n/a
	LACB2_HUMAN	LACTB2	GLO4_YEAST	GLO4	Q8MR51_DROME	n/a	LACB2_CAEEL	Y53F4B.39	LACB2_MOUSE	LACTB2
	Q9BW04_HUMAN	n/a	-'	n/a	-'	n/a	-'	n/a	Q4FZK7_MOUSE	n/a
	PLCB1_HUMAN	PLCB1	-'	n/a	Q961D5_DROME	n/a	Q95X30_CAEEL	n/a	A2APK0_MOUSE	n/a
	BORIS_HUMAN	n/a	-'	n/a	Q9VS55_DROME	n/a	Q9TYX3_CAEEL	n/a	Q3Y6S0_MOUSE	n/a
	Q53F44_HUMAN	n/a	-'	n/a	Q7JUZ0_DROME	n/a	-'	n/a	TBCD7_MOUSE	TBC1D7
	Q53ES4_HUMAN	n/a	-'	n/a	SINA_DROME	SINA	-'	n/a	SIAH2_MOUSE	SIAH2
	A2SX37_HUMAN	n/a	-'	n/a	Q963J2_DROME	n/a	Q7Z002_CAEEL	n/a	E9QNT0_MOUSE	n/a
	UAS3_HUMAN	n/a	-'	n/a	Q86PB2_DROME	n/a	-'	n/a	Q3TED7_MOUSE	n/a
	Q5JVY2_HUMAN	n/a	-'	n/a	-'	n/a	-'	n/a	Q80Z10_MOUSE	n/a
	Q6UXP0_HUMAN	n/a	-'	n/a	-'	n/a	-'	n/a	-'	n/a
	Q5TB22_HUMAN	n/a	-'	n/a	APH1_DROME	APH-1	APH1_CAEEL	APH-1	APH1A_MOUSE	APH1A
	Q5TAQ2_HUMAN	n/a	-'	n/a	IP3R_DROME	n/a	Q9Y0A1_CAEEL	n/a	Q922U9_MOUSE	n/a
	Q6ZNK1_HUMAN	n/a	CHI2_YEAST	CTS2	-'	n/a	CHIT_CAEEL	CHT-1	CHIT1_MOUSE	CHIT1
	CUL2_HUMAN	CUL2	CDC53_YEAST	CDC53	Q9V9R2_DROME	n/a	O46021_CAEEL	n/a	CUL2_MOUSE	CUL2
	T2FA_HUMAN	GTF2F1	-'	n/a	T2FA_DROME	TFIIFALPHA	Q17558_CAEEL	n/a	Q8R5B7_MOUSE	n/a
	Q6GMS3	n/a	-'	n/a	-'	n/a	Q9XXM9_CAEEL	n/a	E9QL46_MOUSE	n/a
	PRS27_HUMAN	PRSS27	-'	n/a	-'	n/a	Q23528_CAEEL	n/a	Q14A25_MOUSE	n/a
	Q29728_HUMAN	n/a	-'	n/a	-'	n/a	-'	n/a	HB2J_MOUSE	n/a
	Q9Y3V7_HUMAN	n/a	-'	n/a	-'	n/a	-'	n/a	FBLN2_MOUSE	n/a
	MEX3B_HUMAN	MEX3B	-'	n/a	Q4V5T0_DROME	n/a	Q95R08_CAEEL	n/a	MEX3B_MOUSE	n/a
	CG027_HUMAN	n/a	-'	n/a	Q9VDE8_DROME	n/a	-'	n/a	Q8C3T3_MOUSE	n/a
	Q63HQ9_HUMAN	n/a	BDF1_YEAST	BDF1	-'	n/a	Q20947_CAEEL	n/a	BRD2_MOUSE	BRD2
	SCAP_HUMAN	SCAP	NPC1_YEAST	NCR1	Q9V9J7_DROME	n/a	Q18968_CAEEL	n/a	SCAP_MOUSE	SCAP
	Q6ZRJ1_HUMAN	n/a	-'	n/a	Q5U0S9_DROME	n/a	Q9BL72_CAEEL	n/a	-'	n/a
	Q9BS37_HUMAN	n/a	-'	n/a	Q9VVP9_DROME	n/a	Q18596_CAEEL	n/a	GGCT_MOUSE	GGCT
	Q9NWP3_HUMAN	n/a	WEB1_YEAST	n/a	Q8SX63_DROME	n/a	-'	n/a	Q05CQ5_MOUSE	n/a
	Q09FC7_HUMAN	n/a	ZAP1_YEAST	ZAP1	-'	n/a	-'	n/a	Q3UPQ5_MOUSE	n/a
	Q96JJ1	n/a	-'	n/a	Q9VKJ9_DROME	n/a	Q9U2M8_CAEEL	n/a	A2A8R6_MOUSE	n/a
	Q4F4F4_HUMAN	n/a	-'	n/a	-'	n/a	-'	n/a	A3R414_MOUSE	n/a
	LRC19_HUMAN	LRRC19	-'	n/a	-'	n/a	Q8MPP6_CAEEL	n/a	LRC19_MOUSE	LRRC19
	Q6GMR8	n/a	YFI6_YEAST	n/a	-'	n/a	-'	n/a	-'	n/a
	Q6GMR7	n/a	AMDY_YEAST	AMD2	Q7K2E1_DROME	n/a	Q9NAB7_CAEEL	n/a	A2A906_MOUSE	n/a
	Q86Y97-3	n/a	-'	n/a	-'	n/a	-'	n/a	SUV42_MOUSE	n/a
	Q9BW27_HUMAN	n/a	NUP85_YEAST	NUP85	A1YK02_DROME	n/a	Q22078_CAEEL	n/a	A2A9W9_MOUSE	n/a
	Q86Y97-2	n/a	-'	n/a	-'	n/a	-'	n/a	SUV42_MOUSE	n/a
	Q86T38_HUMAN	n/a	-'	n/a	-'	n/a	-'	n/a	XIRP2_MOUSE	XIRP2
	Q86SR8_HUMAN	n/a	-'	n/a	Q9V3V2_DROME	n/a	-'	n/a	FKB11_MOUSE	FKBP11
	Q9BVQ7_HUMAN	n/a	AFG2_YEAST	AFG2	TERA_DROME	TER94	TERA2_CAEEL	CDC-48.2	-'	n/a
	KLF17_HUMAN	KLF17	-'	n/a	-'	n/a	P91329_CAEEL	n/a	KLF17_MOUSE	KLF17
	Q4G9M5_HUMAN	n/a	Q36738_YEAST	n/a	-'	n/a	-'	n/a	Q5BP84_MOUSE	n/a
	Q53QP4_HUMAN	n/a	-'	n/a	Q9W121_DROME	n/a	-'	n/a	Q8BUU4_MOUSE	n/a
	FBX41_HUMAN	FBXO41	-'	n/a	-'	n/a	-'	n/a	Q3UGY7_MOUSE	n/a
	A1A581_HUMAN	n/a	-'	n/a	-'	n/a	-'	n/a	BD12_MOUSE	n/a
	Q53F67_HUMAN	n/a	WSC3_YEAST	WSC3	-'	n/a	-'	n/a	Q0VBR6_MOUSE	n/a
	A1A4W1_HUMAN	n/a	-'	n/a	-'	n/a	Q18534_CAEEL	n/a	Q4VA00_MOUSE	n/a
	Q53EU7_HUMAN	n/a	-'	n/a	Q8SYA3_DROME	n/a	Q9U283_CAEEL	n/a	Q3TD08_MOUSE	n/a
	Q5XFT9_HUMAN	n/a	BTN1_YEAST	YHC3	Q9VVL0_DROME	n/a	Q93440_CAEEL	n/a	O35934_MOUSE	n/a
	TCF15_HUMAN	TCF15	-'	n/a	-'	n/a	Q23579_CAEEL	n/a	A2ANR5_MOUSE	n/a
	Q3SX90_HUMAN	n/a	NADE_YEAST	QNS1	Q8IH17_DROME	n/a	Q9XXK6_CAEEL	n/a	VNN3_MOUSE	VNN3
	Q96JI7	n/a	-'	n/a	Q9W1Y8_DROME	n/a	-'	n/a	A2ARM0_MOUSE	n/a
	Q9BXS9-2	n/a	-'	n/a	-'	n/a	-'	n/a	-'	n/a
	Q9BY49-2	n/a	SPS19_YEAST	SPS19	Q9VNF4_DROME	n/a	YVX3_CAEEL	T05C12.3	Q3UXD9_MOUSE	n/a
	Q14C87_HUMAN	n/a	-'	n/a	Q9W427_DROME	n/a	Q9BL47_CAEEL	n/a	T132D_MOUSE	TMEM132D
	Q6ZNM4_HUMAN	n/a	-'	n/a	-'	n/a	-'	n/a	-'	n/a
	Q9NSS6_HUMAN	n/a	-'	n/a	-'	n/a	-'	n/a	Q8VBU8_MOUSE	n/a
	KCNS2_HUMAN	KCNS2	TOK1_YEAST	TOK1	-'	n/a	Q8I4L1_CAEEL	n/a	Q69ZQ8_MOUSE	n/a
	P79513_HUMAN	n/a	-'	n/a	-'	n/a	-'	n/a	-'	n/a
	IFN10_HUMAN	IFNA,IFNA10	-'	n/a	-'	n/a	-'	n/a	Q810G3_MOUSE	n/a
	Q6GMQ9	n/a	-'	n/a	Q1WWG0_DROME	n/a	-'	n/a	-'	n/a
	Q9UFM0_HUMAN	n/a	-'	n/a	-'	n/a	-'	n/a	Q6ZQ33_MOUSE	n/a
	Q6P079_HUMAN	n/a	MTD1_YEAST	MTD1	MTDC_DROME	NMDMC	-'	n/a	-'	n/a
	Q8N8K0_HUMAN	n/a	-'	n/a	-'	n/a	-'	n/a	-'	n/a
	Q5TER5_HUMAN	n/a	Q6B280_YEAST	n/a	Q9VFF3_DROME	n/a	Q8I129_CAEEL	n/a	Q8K366_MOUSE	n/a
	Q5TF35_HUMAN	n/a	-'	n/a	-'	n/a	Q20898_CAEEL	n/a	Q8BY82_MOUSE	n/a
	Q2LC95_HUMAN	n/a	-'	n/a	-'	n/a	-'	n/a	Q7JJ15_MOUSE	n/a
	SLIK5_HUMAN	SLITRK5	-'	n/a	-'	n/a	-'	n/a	SLIK5_MOUSE	SLITRK5
	Q20WL0_HUMAN	n/a	SP382_YEAST	SPP382	Q9Y103_DROME	n/a	A1XDB6_CAEEL	n/a	Q3UGE9_MOUSE	n/a
	O75104_HUMAN	n/a	-'	n/a	Q9V3T3_DROME	n/a	Q9N2M4_CAEEL	n/a	O88297_MOUSE	n/a
	A8MQ56_HUMAN	n/a	-'	n/a	Q9VR13_DROME	n/a	Q17921_CAEEL	n/a	Q3TTC7_MOUSE	n/a
	C9JK28_HUMAN	n/a	-'	n/a	-'	n/a	P90974_CAEEL	n/a	Q3TNV5_MOUSE	n/a
	RN141_HUMAN	RNF141	LEE1_YEAST	LEE1	-'	n/a	Q20737_CAEEL	n/a	E9PXZ6_MOUSE	n/a
	KAT3_HUMAN	CCBL2	BNA3_YEAST	BNA3	Q8SXC2_DROME	n/a	Q8MP09_CAEEL	n/a	KAT3_MOUSE	CCBL2
	CI123_HUMAN	C9ORF123	-'	n/a	-'	n/a	-'	n/a	CI123_MOUSE	n/a
	Q9H8K6_HUMAN	n/a	-'	n/a	-'	n/a	-'	n/a	OGFD2_MOUSE	OGFOD2
	TMM49_HUMAN	n/a	-'	n/a	Q7KVQ7_DROME	n/a	Q9XWU8_CAEEL	n/a	TMM49_MOUSE	n/a
	Q7Z4D6_HUMAN	n/a	MSC2_YEAST	MSC2	Q9VGS1_DROME	n/a	Q23281_CAEEL	n/a	Q8R4Z2_MOUSE	n/a
	Q7L8P5_HUMAN	n/a	-'	n/a	-'	n/a	-'	n/a	-'	n/a
	O14741_HUMAN	n/a	DYHC_YEAST	DYN1	Q9VDG0_DROME	n/a	DYHC_CAEEL	DHC-1	B1AR51_MOUSE	n/a
	O95397	n/a	-'	n/a	-'	n/a	Q7Z1Q9_CAEEL	n/a	-'	n/a
	Q14814-6	n/a	RLM1_YEAST	RLM1	Q8MT88_DROME	n/a	Q27339_CAEEL	n/a	MEF2D_MOUSE	MEF2D
	Q3HKR1_HUMAN	n/a	-'	n/a	-'	n/a	-'	n/a	Q8C628_MOUSE	n/a
	O95395	n/a	-'	n/a	-'	n/a	Q20406_CAEEL	n/a	GCNT3_MOUSE	GCNT3
	Q14814-5	n/a	RLM1_YEAST	RLM1	Q8MT88_DROME	n/a	Q27339_CAEEL	n/a	MEF2D_MOUSE	MEF2D
	TULP1_HUMAN	TULP1	-'	n/a	Q8MUB4_DROME	n/a	TUB1_CAEEL	TUB-1	Q8K0Y6_MOUSE	n/a
	Q14814-4	n/a	RLM1_YEAST	RLM1	Q8MT88_DROME	n/a	Q27339_CAEEL	n/a	MEF2D_MOUSE	MEF2D
	Q5W1A7_HUMAN	n/a	-'	n/a	CREBB_DROME	CREBB-17A	Q9U2I0_CAEEL	n/a	CREM_MOUSE	CREM
	Q14814-3	n/a	RLM1_YEAST	RLM1	Q8MT88_DROME	n/a	Q27339_CAEEL	n/a	MEF2D_MOUSE	MEF2D
	Q14814-2	n/a	RLM1_YEAST	RLM1	Q8MT88_DROME	n/a	Q27339_CAEEL	n/a	MEF2D_MOUSE	MEF2D
	O95391	n/a	-'	n/a	Q9VAQ7_DROME	n/a	SLU7_CAEEL	K07C5.6	SLU7_MOUSE	SLU7
	Q9UC13_HUMAN	n/a	-'	n/a	Q24551_DROME	n/a	-'	n/a	-'	n/a
	O75309-2	n/a	-'	n/a	-'	n/a	-'	n/a	Q546A8_MOUSE	n/a
	Q6FGK0_HUMAN	n/a	-'	n/a	Q9VB99_DROME	n/a	Q17441_CAEEL	n/a	TSN13_MOUSE	TSPAN13
	Q2F3K2_HUMAN	n/a	-'	n/a	MGR_DROME	n/a	Q93564_CAEEL	n/a	O88982_MOUSE	n/a
	Q9NT69_HUMAN	n/a	GYP2_YEAST	MDR1	Q9VFB6_DROME	n/a	Q94222_CAEEL	n/a	Q8VCZ6_MOUSE	n/a
	Q6P2C0_HUMAN	n/a	-'	n/a	Q8MRI0_DROME	n/a	-'	n/a	Q402B2_MOUSE	n/a
	A3F718_HUMAN	n/a	-'	n/a	-'	n/a	-'	n/a	HA1K_MOUSE	n/a
	Q6VIN3_HUMAN	n/a	CYB_YEAST	COB	-'	n/a	-'	n/a	Q7JCZ3_MOUSE	n/a
	Q6ICH6_HUMAN	n/a	-'	n/a	A1ZAX8_DROME	n/a	-'	n/a	HPS4_MOUSE	HPS4
	Q96JG5	n/a	-'	n/a	-'	n/a	-'	n/a	Q9JJG3_MOUSE	n/a
	Q8NDH0_HUMAN	n/a	YP183_YEAST	n/a	Q86B53_DROME	n/a	Q9XWF9_CAEEL	n/a	Q8R539_MOUSE	n/a
	Q6ZRI6-3	n/a	-'	n/a	-'	n/a	-'	n/a	A0PJL0_MOUSE	n/a
	Q6ZRI6-2	n/a	-'	n/a	-'	n/a	-'	n/a	A0PJL0_MOUSE	n/a
	Q8N8M3_HUMAN	n/a	-'	n/a	LASP1_DROME	LASP	-'	n/a	Q0II04_MOUSE	n/a
	T179B_HUMAN	TMEM179B	-'	n/a	-'	n/a	-'	n/a	Q9D5W8_MOUSE	n/a
	Q5TF58_HUMAN	n/a	-'	n/a	-'	n/a	-'	n/a	Q8R2V2_MOUSE	n/a
	Q5T1G4_HUMAN	n/a	PTP2_YEAST	PTP2	-'	n/a	O44180_CAEEL	n/a	A4QPF6_MOUSE	n/a
	Q16363-2	n/a	-'	n/a	-'	n/a	-'	n/a	LAMA4_MOUSE	LAMA4
	Q9H4N9_HUMAN	n/a	MCM7_YEAST	MCM7	MCM7_DROME	n/a	O16297_CAEEL	n/a	Q3U4T8_MOUSE	n/a
	Q6L6R5_HUMAN	n/a	-'	n/a	-'	n/a	-'	n/a	Q792Z7_MOUSE	n/a
	Q6PK04_HUMAN	n/a	-'	n/a	Q9VX38_DROME	n/a	Q95Y11_CAEEL	n/a	CC137_MOUSE	CCDC137
	Q6P6B0_HUMAN	n/a	RPB1_YEAST	RPO21,RPB1	-'	n/a	LIN13_CAEEL	LIN-13	WIZ_MOUSE	WIZ
	F90AI_HUMAN	n/a	-'	n/a	-'	n/a	-'	n/a	Q9D4F3_MOUSE	n/a
	RABE1_HUMAN	RABEP1	-'	n/a	-'	n/a	O76447_CAEEL	n/a	RABE1_MOUSE	RABEP1
	Q9NRC0_HUMAN	n/a	-'	n/a	Q9VPB1_DROME	n/a	Q19337_CAEEL	n/a	Q9JID8_MOUSE	n/a
	A0AVE3_HUMAN	n/a	-'	n/a	-'	n/a	-'	n/a	-'	n/a
	Q53HD1_HUMAN	n/a	-'	n/a	-'	n/a	-'	n/a	Q3ZB62_MOUSE	n/a
	Q15788-3	n/a	-'	n/a	Q9VLD9_DROME	n/a	-'	n/a	Q3U3A3_MOUSE	n/a
	Q15788-2	n/a	-'	n/a	Q9VLD9_DROME	n/a	-'	n/a	Q3U3A3_MOUSE	n/a
	Q8TBK0_HUMAN	n/a	-'	n/a	-'	n/a	Q8IG04_CAEEL	n/a	Q69ZE8_MOUSE	n/a
	Q9NVB0_HUMAN	n/a	RIO2_YEAST	RIO2	Q9VBU2_DROME	n/a	Q95Q34_CAEEL	n/a	RIOK2_MOUSE	RIOK2
	CCNJ_HUMAN	CCNJ	-'	n/a	-'	n/a	O77085_CAEEL	n/a	CCNJ_MOUSE	CCNJ
	Q96JF3	n/a	ZAP1_YEAST	ZAP1	Q9VG72_DROME	n/a	-'	n/a	Q8C0E6_MOUSE	n/a
	ATP5L_HUMAN	ATP5L	ATPN_YEAST	ATP20	Q9VKM3_DROME	n/a	ATPL2_CAEEL	ASG-2	ATP5L_MOUSE	ATP5L
	K1H2_HUMAN	KRT32	-'	n/a	-'	n/a	FEM1_CAEEL	FEM-1	A2AB72_MOUSE	n/a
	JPH2_HUMAN	JPH2	-'	n/a	Q8SXQ0_DROME	n/a	Q966S4_CAEEL	n/a	Q3U077_MOUSE	n/a
	Q9UBR6_HUMAN	n/a	Q0P7C8_YEAST	n/a	-'	n/a	-'	n/a	Q9JLM1_MOUSE	n/a
	Q8N516_HUMAN	n/a	ELP1_YEAST	IKI3	Q8MRJ9_DROME	n/a	Q9N595_CAEEL	n/a	ELP1_MOUSE	IKBKAP
	Q8N4P6_HUMAN	n/a	-'	n/a	-'	n/a	-'	n/a	LRC71_MOUSE	LRRC71
	Q0P631_HUMAN	n/a	-'	n/a	RW1_DROME	n/a	Q18264_CAEEL	n/a	A4VCH7_MOUSE	n/a
	LYAG_HUMAN	GAA	-'	n/a	-'	n/a	-'	n/a	-'	n/a
	O95379	n/a	-'	n/a	Q7KVH9_DROME	n/a	-'	n/a	-'	n/a
	Q4W6C5_HUMAN	n/a	-'	n/a	-'	n/a	-'	n/a	Q7JJ15_MOUSE	n/a
	ASB9_HUMAN	ASB9	-'	n/a	-'	n/a	-'	n/a	ASB9_MOUSE	n/a
	Q8J002_HUMAN	n/a	-'	n/a	-'	n/a	-'	n/a	PROC_MOUSE	PROC
	CE022_HUMAN	C5ORF22	-'	n/a	Q9VVW6_DROME	n/a	-'	n/a	CE022_MOUSE	n/a
	Q96H31_HUMAN	n/a	-'	n/a	Q8MSM5_DROME	n/a	Q8MYQ4_CAEEL	n/a	Q3TH47_MOUSE	n/a
	Q9P0N4_HUMAN	n/a	-'	n/a	-'	n/a	-'	n/a	CX026_MOUSE	2610029G23RIK
	Q8N1G0-2	n/a	RPB1_YEAST	RPO21,RPB1	-'	n/a	-'	n/a	ZN687_MOUSE	ZNF687,ZFP687
	Q9NZA0_HUMAN	n/a	PABP_YEAST	PAB1	PUF68_DROME	PUF68	Q19579_CAEEL	n/a	-'	n/a
	Q6N051_HUMAN	n/a	SUL1_YEAST	SUL1	Q9VVM6_DROME	n/a	O17950_CAEEL	n/a	Q8R2L9_MOUSE	n/a
	Q3T1A9_HUMAN	n/a	-'	n/a	-'	n/a	-'	n/a	-'	n/a
	Q8NDJ3_HUMAN	n/a	-'	n/a	-'	n/a	-'	n/a	Q8BQW7_MOUSE	n/a
	Q02040-2	n/a	-'	n/a	Q7KTT0_DROME	n/a	Q95VX5_CAEEL	n/a	-'	n/a
	ZN512_HUMAN	ZNF512,DKFZP666L156	-'	n/a	-'	n/a	-'	n/a	Q3UJQ0_MOUSE	n/a
	Q96Q45-2	n/a	-'	n/a	-'	n/a	-'	n/a	-'	n/a
	Q6R955_HUMAN	n/a	-'	n/a	-'	n/a	-'	n/a	Q9CRA9_MOUSE	n/a
	Q5W011_HUMAN	n/a	-'	n/a	Q6NL39_DROME	n/a	Q20966_CAEEL	n/a	SPF45_MOUSE	RBM17
	Q6PJQ7_HUMAN	n/a	DOP1_YEAST	DOP1	Q9V8N8_DROME	n/a	Q9XW10_CAEEL	n/a	Q9CSS2_MOUSE	n/a
	Q6P6D3_HUMAN	n/a	-'	n/a	Q9VJT5_DROME	n/a	O45614_CAEEL	n/a	LAMA1_MOUSE	n/a
	Q567Q3_HUMAN	n/a	-'	n/a	Q3KN53_DROME	n/a	-'	n/a	DTWD1_MOUSE	DTWD1
	Q86VC5_HUMAN	n/a	-'	n/a	-'	n/a	-'	n/a	Q8BHL3_MOUSE	n/a
	Q7Z730_HUMAN	n/a	-'	n/a	Q59DZ7_DROME	n/a	Q95ZV6_CAEEL	n/a	DDR2_MOUSE	DDR2
	RN187_HUMAN	RNF187	-'	n/a	-'	n/a	-'	n/a	RN187_MOUSE	RNF187
	Q0EF63_HUMAN	n/a	YNJ7_YEAST	n/a	Q8IP71_DROME	n/a	-'	n/a	ING4_MOUSE	ING4
	Q53HF4_HUMAN	n/a	-'	n/a	Q8IPU8_DROME	n/a	-'	n/a	BNIP3_MOUSE	BNIP3
	TF7L1_HUMAN	TCF7L1	-'	n/a	Q6W494_DROME	n/a	POP1_CAEEL	POP-1	A1A550_MOUSE	n/a
	CI169_HUMAN	C9ORF169	-'	n/a	-'	n/a	-'	n/a	Q9D1E4_MOUSE	n/a
	TR100_HUMAN	n/a	-'	n/a	MED24_DROME	MED24	-'	n/a	MED24_MOUSE	MED24
	O19803_HUMAN	n/a	-'	n/a	-'	n/a	-'	n/a	-'	n/a
	Q8IVM2_HUMAN	n/a	-'	n/a	-'	n/a	-'	n/a	A2AA86_MOUSE	n/a
	TAF10_HUMAN	TAF10	TAF10_YEAST	TAF10	-'	n/a	Q21172_CAEEL	n/a	TAF10_MOUSE	TAF10
	C1S_HUMAN	C1S	-'	n/a	-'	n/a	O01771_CAEEL	n/a	E9Q6C2_MOUSE	n/a
	Q96CU4_HUMAN	n/a	-'	n/a	Q9VF41_DROME	n/a	Q8MQB6_CAEEL	n/a	Q8C379_MOUSE	n/a
	Q8IXZ2-2	n/a	-'	n/a	Q9VSK8_DROME	n/a	-'	n/a	ZC3H3_MOUSE	ZC3H3
	Q8TBM3_HUMAN	n/a	VPH1_YEAST	VPH1	Q8IML5_DROME	n/a	VPP1_CAEEL	UNC-32	A4FU82_MOUSE	n/a
	Q149M7_HUMAN	n/a	-'	n/a	Q8IR32_DROME	n/a	-'	n/a	FKTN_MOUSE	FKTN
	A4D1N5_HUMAN	n/a	-'	n/a	-'	n/a	-'	n/a	-'	n/a
	O60268-2	n/a	-'	n/a	-'	n/a	-'	n/a	K0513_MOUSE	KIAA0513,6430548M08RIK
	Q8N539_HUMAN	n/a	-'	n/a	Q9VZN7_DROME	n/a	Q7JP70_CAEEL	n/a	FBCD1_MOUSE	FIBCD1
	Q8N4R9_HUMAN	n/a	-'	n/a	TAF8_DROME	TAF8	Q7YTH5_CAEEL	n/a	Q6PES8_MOUSE	n/a
	CHST9_HUMAN	CHST9	-'	n/a	Q7YU73_DROME	n/a	YXT2_CAEEL	C18B2.2	Q3KNB9_MOUSE	n/a
	Q6FH06_HUMAN	n/a	-'	n/a	-'	n/a	YXX5_CAEEL	n/a	NPY4R_MOUSE	PPYR1
	Q9H9L4-3	n/a	-'	n/a	Q9VAF4_DROME	n/a	-'	n/a	CL041_MOUSE	2310037I24RIK
	Q5JR15_HUMAN	n/a	YO093_YEAST	n/a	DIP2_DROME	DIP2	Q1RS87_CAEEL	n/a	DIP2A_MOUSE	DIP2A
	Q9H9L4-2	n/a	-'	n/a	Q9VAF4_DROME	n/a	-'	n/a	CL041_MOUSE	2310037I24RIK
	Q71S07_HUMAN	n/a	-'	n/a	Q6NNX2_DROME	n/a	Q9U9J8_CAEEL	n/a	Q8VBX2_MOUSE	n/a
	SET1_HUMAN	n/a	SET1_YEAST	SET1	Q5LJZ2_DROME	n/a	SET2_CAEEL	SET-2	-'	n/a
	Q96JD6	n/a	GRE3_YEAST	GRE3	Q8IQF8_DROME	n/a	Q9U2J6_CAEEL	n/a	AK1E1_MOUSE	n/a
	CE045_HUMAN	C5ORF45	-'	n/a	-'	n/a	-'	n/a	Q9D1F5_MOUSE	n/a
	Q9UQP4_HUMAN	n/a	-'	n/a	-'	n/a	Q20035_CAEEL	n/a	TMCO4_MOUSE	TMCO4
	Q96T01_HUMAN	n/a	-'	n/a	OSA_DROME	OSA	Q86ND1_CAEEL	n/a	A2BH40_MOUSE	n/a
	FOS_HUMAN	FOS	-'	n/a	-'	n/a	Q4KTU6_CAEEL	n/a	Q6TDG4_MOUSE	n/a
	Q9HC80_HUMAN	n/a	-'	n/a	Q8IQ89_DROME	n/a	Q23528_CAEEL	n/a	NRPN_MOUSE	n/a
	Q6UXY1-2	n/a	-'	n/a	-'	n/a	-'	n/a	BI2L2_MOUSE	BAIAP2L2
	Q6MZQ1_HUMAN	n/a	-'	n/a	-'	n/a	-'	n/a	Q7TMQ7_MOUSE	n/a
	Q6N074_HUMAN	n/a	INO80_YEAST	INO80	INO80_DROME	INO80	-'	n/a	Q8CE87_MOUSE	n/a
	Q7Z363_HUMAN	n/a	-'	n/a	-'	n/a	-'	n/a	-'	n/a
	Q7Z2U3_HUMAN	n/a	-'	n/a	-'	n/a	-'	n/a	LAC1_MOUSE	n/a
	EHBP1_HUMAN	EHBP1	-'	n/a	A4UZL2_DROME	n/a	-'	n/a	Q5SQK2_MOUSE	n/a
	Q9MXZ2_HUMAN	n/a	-'	n/a	-'	n/a	-'	n/a	HB2J_MOUSE	n/a
	TSN9_HUMAN	TSPAN9	-'	n/a	Q9W4X6_DROME	n/a	Q9XVI4_CAEEL	n/a	TSN9_MOUSE	TSPAN9
	SUV42_HUMAN	n/a	-'	n/a	-'	n/a	-'	n/a	SUV42_MOUSE	n/a
	Q6UWF3_HUMAN	n/a	-'	n/a	-'	n/a	-'	n/a	Q3UU41_MOUSE	n/a
	YK019_HUMAN	n/a	-'	n/a	-'	n/a	-'	n/a	-'	n/a
	VIP_HUMAN	VIP	-'	n/a	-'	n/a	-'	n/a	VIP_MOUSE	VIP
	P20073-2	n/a	-'	n/a	ANX11_DROME	ANXB11	Q27512_CAEEL	n/a	E9Q2S5_MOUSE	n/a
	ARL4D_HUMAN	ARL4D	ARF2_YEAST	ARF2	-'	n/a	O45099_CAEEL	n/a	ARF4L_MOUSE	n/a
	Q4G0E8_HUMAN	n/a	ACS2_YEAST	ACS2	Q59E09_DROME	n/a	Q18496_CAEEL	n/a	Q8N9U3_MOUSE	n/a
	G6PD_HUMAN	G6PD	Q6B1T2_YEAST	n/a	G6PD_DROME	ZW	G6PD_CAEEL	GSPD-1	A3KG36_MOUSE	n/a
	Q53HH7_HUMAN	n/a	KU80_YEAST	YKU80	-'	n/a	Q21829_CAEEL	n/a	Q8C4N6_MOUSE	n/a
	A0AVI9_HUMAN	n/a	TAF5_YEAST	TAF5	Q9VT91_DROME	n/a	-'	n/a	TAF5_MOUSE	n/a
	Q6LER6_HUMAN	n/a	Q06714_YEAST	n/a	CYC2_DROME	CYT-C-P	CYC_CAEEL	n/a	Q56A15_MOUSE	n/a
	LINES_HUMAN	LINS	-'	n/a	Q2XY68_DROME	n/a	-'	n/a	-'	n/a
	A0N0L8_HUMAN	n/a	-'	n/a	-'	n/a	-'	n/a	ICOSL_MOUSE	ICOSLG,ICOSL
	Q8TCG5-3	n/a	-'	n/a	Q9V5L9_DROME	n/a	Q9U2F2_CAEEL	n/a	CPT1C_MOUSE	CPT1C
	P17542-3	n/a	-'	n/a	O76880_DROME	n/a	HLH6_CAEEL	HLH-6	Q9JK33_MOUSE	n/a
	Q8TCG5-2	n/a	-'	n/a	Q9V5L9_DROME	n/a	Q9U2F2_CAEEL	n/a	CPT1C_MOUSE	CPT1C
	P17542-2	n/a	-'	n/a	O76880_DROME	n/a	HLH6_CAEEL	HLH-6	Q9JK33_MOUSE	n/a
	PLCA_HUMAN	AGPAT1	PLSC_YEAST	SLC1	Q9VYJ4_DROME	n/a	PLC2_CAEEL	ACL-2	PLCA_MOUSE	AGPAT1
	Q6IAY3_HUMAN	n/a	RPAB2_YEAST	RPO26	RPB6_DROME	n/a	RPB6_CAEEL	n/a	RPB6_MOUSE	n/a
	Q96JC5	n/a	ZAP1_YEAST	ZAP1	O61362_DROME	n/a	-'	n/a	-'	n/a
	A1DT08_HUMAN	n/a	CYB_YEAST	COB	-'	n/a	-'	n/a	Q7JCZ3_MOUSE	n/a
	NMS_HUMAN	NMS	-'	n/a	-'	n/a	-'	n/a	NMS_MOUSE	NMS
	Q5TDF5_HUMAN	n/a	-'	n/a	-'	n/a	-'	n/a	LRC41_MOUSE	LRRC41
	IF3M_HUMAN	MTIF3	-'	n/a	-'	n/a	-'	n/a	A4QMQ0_MOUSE	n/a
	Q5T091_HUMAN	n/a	RER1_YEAST	RER1	Q9VBU6_DROME	n/a	YAF8_CAEEL	n/a	A2ADD1_MOUSE	n/a
	CXA5_HUMAN	GJA5	-'	n/a	-'	n/a	-'	n/a	Q8CAG8_MOUSE	n/a
	A4D218_HUMAN	n/a	-'	n/a	-'	n/a	-'	n/a	MD1L1_MOUSE	MAD1L1
	Q8TC06_HUMAN	n/a	COPA_YEAST	COP1	Q9VSJ6_DROME	n/a	O45401_CAEEL	n/a	Q8C5U2_MOUSE	n/a
	PKHM3_HUMAN	PLEKHM3	-'	n/a	Q9W293_DROME	n/a	Q9U242_CAEEL	n/a	Q8BM47_MOUSE	n/a
	Q53XB4_HUMAN	n/a	-'	n/a	-'	n/a	-'	n/a	ANGI_MOUSE	ANG
	Q6FGQ9_HUMAN	n/a	-'	n/a	-'	n/a	-'	n/a	LIRB4_MOUSE	LILRB4
	Q6FH29_HUMAN	n/a	-'	n/a	-'	n/a	-'	n/a	TNNT3_MOUSE	TNNT3
	GLRX1_HUMAN	GLRX	GLRX_YEAST	n/a	Q9VVT6_DROME	n/a	Q9N456_CAEEL	n/a	Q3U6L3_MOUSE	n/a
	O95345	n/a	FMP52_YEAST	FMP52	-'	n/a	-'	n/a	Q99KN6_MOUSE	n/a
	Q6IF93_HUMAN	n/a	-'	n/a	-'	n/a	-'	n/a	Q8VGZ7_MOUSE	n/a
	MACC1_HUMAN	MACC1	-'	n/a	Q7YTZ3_DROME	n/a	-'	n/a	-'	n/a
	Q8IZN5_HUMAN	n/a	-'	n/a	-'	n/a	-'	n/a	-'	n/a
	RS16_MOUSE	RPS16	RS16_YEAST	RPS16A	RS16_DROME	RPS16	RS16_CAEEL	RPS-16	Q641N3_MOUSE	n/a
	Q9UQR7_HUMAN	n/a	-'	n/a	-'	n/a	-'	n/a	-'	n/a
	Q96H77_HUMAN	n/a	SYV_YEAST	VAS1	Q0E993_DROME	n/a	SYV_CAEEL	VARS-2	Q6PGG3_MOUSE	n/a
	Q8TAM2-5	n/a	-'	n/a	-'	n/a	Q23049_CAEEL	n/a	TTC8_MOUSE	TTC8
	Q8TAM2-4	n/a	-'	n/a	-'	n/a	Q23049_CAEEL	n/a	TTC8_MOUSE	TTC8
	Q6MZS4_HUMAN	n/a	-'	n/a	-'	n/a	-'	n/a	Q9DA22_MOUSE	n/a
	Q6N097_HUMAN	n/a	-'	n/a	-'	n/a	-'	n/a	GC3M_MOUSE	n/a
	Q8TAM2-3	n/a	-'	n/a	-'	n/a	Q23049_CAEEL	n/a	TTC8_MOUSE	TTC8
	Q8TAM2-2	n/a	-'	n/a	-'	n/a	Q23049_CAEEL	n/a	TTC8_MOUSE	TTC8
	ZN558_HUMAN	ZNF558	-'	n/a	Q9VG72_DROME	n/a	-'	n/a	-'	n/a
	A1YZI7_HUMAN	n/a	YCR6_YEAST	n/a	-'	n/a	-'	n/a	ENPP2_MOUSE	ENPP2
	CM030_HUMAN	C13ORF30	RT08_YEAST	MRPS8	-'	n/a	-'	n/a	CM030_MOUSE	n/a
	Q20BI6_HUMAN	n/a	YCFI_YEAST	YCF1	Q9VDT3_DROME	n/a	Q19625_CAEEL	n/a	P70163_MOUSE	n/a
	Q764P1	n/a	PMS1_YEAST	PMS1	A1ZA03_DROME	n/a	Q9TVL8_CAEEL	n/a	Q3UJP0_MOUSE	n/a
	A1L3Z9_HUMAN	n/a	-'	n/a	-'	n/a	-'	n/a	QRIC1_MOUSE	n/a
	A0PJ75_HUMAN	n/a	SEC16_YEAST	SEC16	Q8T0U9_DROME	n/a	Q95ZV3_CAEEL	n/a	Q80U43_MOUSE	n/a
	Q05CV6_HUMAN	n/a	-'	n/a	-'	n/a	-'	n/a	A0JNU4_MOUSE	n/a
	TM50A_HUMAN	SMP1,TMEM50A	VPS68_YEAST	VPS68	Q9VZE2_DROME	n/a	Q9N2X7_CAEEL	n/a	Q52KP1_MOUSE	n/a
	Q05D76_HUMAN	n/a	MLP1_YEAST	MLP1	-'	n/a	-'	n/a	-'	n/a
	NEUB_HUMAN	n/a	-'	n/a	-'	n/a	-'	n/a	NEUB_MOUSE	n/a
	CD2L7_HUMAN	n/a	RIM15_YEAST	RIM15	-'	n/a	-'	n/a	A2A530_MOUSE	n/a
	Q96L67_HUMAN	n/a	Q86ZS8_YEAST	n/a	Q8SZT9_DROME	n/a	Q8MXK1_CAEEL	n/a	Q9Z153_MOUSE	n/a
	Q96JB0	n/a	-'	n/a	PGAM5_DROME	PGAM5	YRO5_CAEEL	n/a	A1A4A7_MOUSE	n/a
	Q7Z776_HUMAN	n/a	RPC19_YEAST	n/a	RPAC2_DROME	L(2)37CG	RPC19_CAEEL	n/a	Q545W2_MOUSE	n/a
	Q6ZMC7_HUMAN	n/a	YK31_YEAST	n/a	Q9VVV2_DROME	n/a	Q9XU63_CAEEL	n/a	OSTA_MOUSE	OSTA
	Q5RIS3_HUMAN	n/a	-'	n/a	-'	n/a	-'	n/a	Q7JJ15_MOUSE	n/a
	CG141_HUMAN	n/a	YM8T_YEAST	n/a	Q8IR19_DROME	n/a	GOT1_CAEEL	F41C3.4	GOT1B_MOUSE	GOLT1B
	Q53TE7_HUMAN	n/a	UFD4_YEAST	UFD4	Q9VN58_DROME	n/a	-'	n/a	Q8K051_MOUSE	n/a
	Q6LET9_HUMAN	n/a	-'	n/a	-'	n/a	-'	n/a	LAMA4_MOUSE	LAMA4
	Q6P170_HUMAN	n/a	MTR4_YEAST	MTR4	Q9Y134_DROME	n/a	YH2O_CAEEL	n/a	Q8BTX6_MOUSE	n/a
	O95335	n/a	BNA3_YEAST	BNA3	Q8SXC2_DROME	n/a	Q8MP09_CAEEL	n/a	KAT3_MOUSE	CCBL2
	Q5BL00_HUMAN	n/a	-'	n/a	Q7KSY5_DROME	n/a	LIN39_CAEEL	LIN-39	A2ASN2_MOUSE	n/a
	Q2HXV5_HUMAN	n/a	SPT7_YEAST	SPT7	Q9VC36_DROME	n/a	-'	n/a	Q3V437_MOUSE	n/a
	Q6VHB3_HUMAN	n/a	CYB_YEAST	COB	-'	n/a	-'	n/a	Q7JCZ3_MOUSE	n/a
	C1QC_HUMAN	C1QC	-'	n/a	-'	n/a	-'	n/a	C1QC_MOUSE	n/a
	Q8IVQ8_HUMAN	n/a	-'	n/a	-'	n/a	Q95XI7_CAEEL	n/a	XPO4_MOUSE	XPO4
	NOV_HUMAN	NOV	-'	n/a	Q9VVK3_DROME	n/a	-'	n/a	NOV_MOUSE	NOV
	Q9GJ02_HUMAN	n/a	-'	n/a	-'	n/a	-'	n/a	-'	n/a
	Q59EV0_HUMAN	n/a	YPT31_YEAST	YPT31	Q95RQ2_DROME	n/a	-'	n/a	A2ACB1_MOUSE	n/a
	Q7YEH2_HUMAN	n/a	Q7Y7E8_YEAST	n/a	-'	n/a	-'	n/a	COX2_MOUSE	MT-CO2,MTCO2
	Q8WLS0_HUMAN	n/a	-'	n/a	-'	n/a	-'	n/a	Q5XQH5_MOUSE	n/a
	Q6J2U3_HUMAN	n/a	-'	n/a	Q9V3T3_DROME	n/a	Q9N2M5_CAEEL	n/a	O88297_MOUSE	n/a
	Q86TT2_HUMAN	n/a	-'	n/a	-'	n/a	-'	n/a	IGHE_MOUSE	n/a
	Q96JA3	n/a	-'	n/a	Q9Y128_DROME	n/a	Q93569_CAEEL	n/a	-'	n/a
	Q96A56-2	n/a	-'	n/a	Q9VEB2_DROME	n/a	-'	n/a	Q3UQK9_MOUSE	n/a
	CJ107_HUMAN	C10ORF107	-'	n/a	-'	n/a	-'	n/a	CJ107_MOUSE	1700040L02RIK
	S100B_HUMAN	S100B	-'	n/a	-'	n/a	-'	n/a	Q3UY00_MOUSE	n/a
	O95329	n/a	NCB5R_YEAST	CBR1	Q9I7R1_DROME	n/a	O16521_CAEEL	n/a	NB5R1_MOUSE	CYB5R1
	Q7Z2Y9_HUMAN	n/a	YFI6_YEAST	n/a	-'	n/a	-'	n/a	-'	n/a
	LYNX1_HUMAN	SLURP2,LYNX1	-'	n/a	-'	n/a	-'	n/a	-'	n/a
	Q86Y42_HUMAN	n/a	-'	n/a	-'	n/a	Q17636_CAEEL	n/a	PRRC1_MOUSE	PRRC1
	Q05D99_HUMAN	n/a	-'	n/a	Q8SY41_DROME	n/a	Q8MQ22_CAEEL	n/a	Q5SWI2_MOUSE	n/a
	Q05CX9_HUMAN	n/a	HCM1_YEAST	HCM1	-'	n/a	P91278_CAEEL	n/a	FOXL2_MOUSE	FOXL2
	ACTN2_HUMAN	ACTN2	-'	n/a	-'	n/a	-'	n/a	ACTN2_MOUSE	n/a
	Q5TLF8_HUMAN	n/a	-'	n/a	-'	n/a	-'	n/a	A2AIN6_MOUSE	n/a
	Q8WTQ0_HUMAN	n/a	-'	n/a	DRD2L_DROME	D2R	Q7JNP9_CAEEL	n/a	DRD4_MOUSE	DRD4
	Q96FF1_HUMAN	n/a	-'	n/a	-'	n/a	-'	n/a	ATX1_MOUSE	ATXN1
	Q9BSV4_HUMAN	n/a	-'	n/a	Q8IR16_DROME	n/a	-'	n/a	Q9Z1Q0_MOUSE	n/a
	Q6IN96_HUMAN	n/a	-'	n/a	-'	n/a	-'	n/a	TCC2_MOUSE	n/a
	Q8N7C6_HUMAN	n/a	-'	n/a	-'	n/a	-'	n/a	-'	n/a
	ACPH_HUMAN	APEH	STE13_YEAST	STE13	-'	n/a	Q9TYX1_CAEEL	n/a	APEH_MOUSE	n/a
	O95319	n/a	-'	n/a	-'	n/a	Q17385_CAEEL	n/a	A2AS11_MOUSE	n/a
	H2B1B_HUMAN	HIST1H2BB	H2B1_YEAST	HTB1	-'	n/a	H2B2_CAEEL	HIS-54,HIS-22,HIS-8,HIS-4,HIS-20,HIS-52	H2B2_MOUSE	n/a
	Q0KKZ9_HUMAN	n/a	-'	n/a	Q9VLS3_DROME	n/a	O01260_CAEEL	n/a	-'	n/a
	YIF1A_HUMAN	YIF1A	YN03_YEAST	n/a	Q8IGH0_DROME	n/a	Q20913_CAEEL	n/a	YIF1A_MOUSE	YIF1A
	Q32NC4_HUMAN	n/a	-'	n/a	Q494K3_DROME	n/a	P91437_CAEEL	n/a	Q32P49_MOUSE	n/a
	PROZ_HUMAN	PROZ	-'	n/a	Q8MQM9_DROME	n/a	O01771_CAEEL	n/a	Q8CI01_MOUSE	n/a
	Q59F93_HUMAN	n/a	-'	n/a	Q9VSV5_DROME	n/a	GLR1_CAEEL	GLR-1	Q9QXM4_MOUSE	n/a
	A6NGY8_HUMAN	n/a	-'	n/a	-'	n/a	-'	n/a	-'	n/a
	Q8WXP0_HUMAN	n/a	-'	n/a	DRD2L_DROME	D2R	Q7JNP9_CAEEL	n/a	DRD4_MOUSE	DRD4
	Q8WLU3_HUMAN	n/a	-'	n/a	-'	n/a	-'	n/a	Q5XQH5_MOUSE	n/a
	Q4VX65_HUMAN	n/a	-'	n/a	-'	n/a	RPGRH_CAEEL	GLO-4	Q3UWJ5_MOUSE	n/a
	Q67AI4_HUMAN	n/a	-'	n/a	-'	n/a	-'	n/a	Q860C1_MOUSE	n/a
	Q6PIE7_HUMAN	n/a	-'	n/a	-'	n/a	-'	n/a	MIA2_MOUSE	MIA2
	Q96JE1_HUMAN	n/a	-'	n/a	-'	n/a	Q23528_CAEEL	n/a	Q9JIS2_MOUSE	n/a
	LMO7_HUMAN	LMO7	-'	n/a	Q9U5X1_DROME	n/a	Q95QI3_CAEEL	n/a	A0T1J8_MOUSE	n/a
	Q7Z5F0_HUMAN	n/a	-'	n/a	Q960E9_DROME	n/a	-'	n/a	Q6ZPH0_MOUSE	n/a
	Q9NPX3_HUMAN	n/a	-'	n/a	Y0915_DROME	CG10915	Q95QQ9_CAEEL	n/a	Q922L8_MOUSE	n/a
	Q53RT1_HUMAN	n/a	-'	n/a	Q9VFU8_DROME	n/a	Q9GP93_CAEEL	n/a	Q8BT29_MOUSE	n/a
	Q53FY4_HUMAN	n/a	Q45U31_YEAST	n/a	Q5BIK9_DROME	n/a	Q19151_CAEEL	n/a	BAT1_MOUSE	SLC7A9
	Q5EKM9_HUMAN	n/a	-'	n/a	-'	n/a	Q18534_CAEEL	n/a	CCR5_MOUSE	CCR5
	Q01082-2	n/a	-'	n/a	Q6NNX2_DROME	n/a	Q95ZL8_CAEEL	n/a	SPTB2_MOUSE	SPNB2,SPTBN1
	Q8IUA2_HUMAN	n/a	YJN2_YEAST	n/a	ITA1_DROME	MEW	PAT2_CAEEL	PAT-2	ITA4_MOUSE	n/a
	Q6ZMI3-2	n/a	-'	n/a	Q8IGN3_DROME	n/a	O18685_CAEEL	n/a	GLDN_MOUSE	GLDN
	Q96ND1_HUMAN	n/a	-'	n/a	-'	n/a	-'	n/a	-'	n/a
	Q86Y65_HUMAN	n/a	-'	n/a	-'	n/a	-'	n/a	-'	n/a
	Q86XU5_HUMAN	n/a	MYO1_YEAST	MYO1	Q59E59_DROME	n/a	Q20641_CAEEL	n/a	MYH9_MOUSE	MYH9
	Q4ZIN3-2	n/a	-'	n/a	-'	n/a	-'	n/a	MBRL_MOUSE	ORF61
	Q85KR7_HUMAN	n/a	Q96101_YEAST	n/a	-'	n/a	-'	n/a	ATP6_MOUSE	MT-ATP6,MTATP6
	ATBP3_HUMAN	n/a	CTU1_YEAST	NCS6	CTU1_DROME	CG8078	O76365_CAEEL	n/a	CTU1_MOUSE	CTU1
	ASAH2_HUMAN	ASAH2	-'	n/a	Q9VA70_DROME	n/a	-'	n/a	ASAH2_MOUSE	ASAH2
	Q6KFZ2_HUMAN	n/a	-'	n/a	-'	n/a	-'	n/a	Q8BZQ6_MOUSE	n/a
	SHD_HUMAN	SHD	-'	n/a	-'	n/a	-'	n/a	Q2VP88_MOUSE	n/a
	Q8N3F9_HUMAN	n/a	-'	n/a	-'	n/a	-'	n/a	Q80UD0_MOUSE	n/a
	ENTP4_HUMAN	ENTPD4	Q6B252_YEAST	n/a	O76268_DROME	n/a	MIG23_CAEEL	MIG-23	Q80WR8_MOUSE	n/a
	Q29888_HUMAN	n/a	-'	n/a	-'	n/a	-'	n/a	HB2J_MOUSE	n/a
	Q68VJ2_HUMAN	n/a	-'	n/a	GALT5_DROME	PGANT5	GALT3_CAEEL	GLY-3	Q7TQL0_MOUSE	n/a
	CP4FC_HUMAN	CYP4F12	CP51_YEAST	ERG11	CP4C3_DROME	CYP4C3	O45605_CAEEL	n/a	Q9ESS1_MOUSE	n/a
	Q5JPD5_HUMAN	n/a	-'	n/a	Q9VI72_DROME	n/a	-'	n/a	CENPJ_MOUSE	CENPJ
	Q5RJ89_HUMAN	n/a	-'	n/a	-'	n/a	-'	n/a	Q4FJZ5_MOUSE	n/a
	Q8WTS3_HUMAN	n/a	DDI1_YEAST	DDI1	Q9VXF9_DROME	n/a	Q17569_CAEEL	n/a	DDI1_MOUSE	DDI1
	TOP1M_HUMAN	TOP1MT	TOP1_YEAST	TOP1	-'	n/a	-'	n/a	Q71H54_MOUSE	n/a
	Q9H5N1-2	n/a	-'	n/a	Q9W2M0_DROME	n/a	Q19088_CAEEL	n/a	RABE2_MOUSE	RABEP2
	Q4W598_HUMAN	n/a	CSF1_YEAST	CSF1	-'	n/a	Q8WTL7_CAEEL	n/a	Q8R0A8_MOUSE	n/a
	Q4W4X8_HUMAN	n/a	-'	n/a	Q8SYJ9_DROME	n/a	Q9NAF8_CAEEL	n/a	A2A7J2_MOUSE	n/a
	RL37_HUMAN	RPL37	RL37A_YEAST	RPL37A	RL371_DROME	RPL37A	O62388_CAEEL	n/a	RL37_MOUSE	RPL37
	Q5TG72_HUMAN	n/a	-'	n/a	Q9U3Y7_DROME	n/a	Q19818_CAEEL	n/a	TRI33_MOUSE	TRIM33
	Q5TFV2_HUMAN	n/a	YCR6_YEAST	n/a	-'	n/a	Q17540_CAEEL	n/a	ENPP5_MOUSE	ENPP5
	Q6ZSP1_HUMAN	n/a	-'	n/a	-'	n/a	-'	n/a	Q149D9_MOUSE	n/a
	P98161-3	n/a	-'	n/a	-'	n/a	YS89_CAEEL	n/a	Q3TTV4_MOUSE	n/a
	E41LB_HUMAN	EPB41L4B	-'	n/a	Q9VFU8_DROME	n/a	-'	n/a	A2ALK7_MOUSE	n/a
	OST1_HUMAN	n/a	-'	n/a	-'	n/a	Q4TTA0_CAEEL	n/a	HS3S1_MOUSE	HS3ST1
	Q53ZR1_HUMAN	n/a	YB85_YEAST	n/a	Q9VTW8_DROME	n/a	Q9XTE7_CAEEL	n/a	Q3TP36_MOUSE	n/a
	P98161-2	n/a	-'	n/a	-'	n/a	YS89_CAEEL	n/a	Q3TTV4_MOUSE	n/a
	Q8WXG6-7	n/a	-'	n/a	Q9VXY2_DROME	n/a	AEX3_CAEEL	n/a	MADD_MOUSE	MADD
	MYO1C_HUMAN	MYO1C	MYO5_YEAST	MYO5	MY61F_DROME	MYO61F	Q27328_CAEEL	n/a	Q3TBQ4_MOUSE	n/a
	S2611_HUMAN	SLC26A11	SUL1_YEAST	SUL1	Q9V879_DROME	n/a	Q3LTR4_CAEEL	n/a	Q8BTP1_MOUSE	n/a
	Q9GJ48_HUMAN	n/a	-'	n/a	-'	n/a	-'	n/a	Q792Z7_MOUSE	n/a
	Q8WXG6-3	n/a	-'	n/a	Q9VXY2_DROME	n/a	AEX3_CAEEL	n/a	MADD_MOUSE	MADD
	Q5VYA1_HUMAN	n/a	DSK2_YEAST	DSK2	Q9VWD9_DROME	n/a	Q8MM76_CAEEL	n/a	UBQL4_MOUSE	UBQLN4
	Q8WXG6-2	n/a	-'	n/a	Q9VXY2_DROME	n/a	AEX3_CAEEL	n/a	MADD_MOUSE	MADD
	Q67AK7_HUMAN	n/a	-'	n/a	-'	n/a	-'	n/a	O19470_MOUSE	n/a
	Q8N136-2	n/a	YCW2_YEAST	n/a	Q9VAK0_DROME	n/a	SEL10_CAEEL	SEL-10	A6H6T7_MOUSE	n/a
	CCDC7_HUMAN	CCDC7	-'	n/a	-'	n/a	-'	n/a	-'	n/a
	Q86TX8_HUMAN	n/a	Q6B1V9_YEAST	n/a	Q9VEV7_DROME	n/a	Q19752_CAEEL	n/a	FNTB_MOUSE	FNTB
	Q4FZ45_HUMAN	n/a	FCF1_YEAST	FCF1	Q9VL75_DROME	n/a	Q93638_CAEEL	n/a	CN111_MOUSE	n/a
	A2MYE1_HUMAN	n/a	-'	n/a	-'	n/a	-'	n/a	-'	n/a
	Q53S74_HUMAN	n/a	-'	n/a	-'	n/a	-'	n/a	PROC_MOUSE	PROC
	ICA69_HUMAN	ICAP69,ICA1	-'	n/a	Q9VP78_DROME	n/a	RIC19_CAEEL	RIC-19	ICA69_MOUSE	ICA1
	Q01105-2	n/a	VPS75_YEAST	VPS75	SET_DROME	SET	SPR2_CAEEL	SPR-2	A2BE95_MOUSE	n/a
	STX8_HUMAN	STX8	VAM7_YEAST	VAM7	Q6NP24_DROME	n/a	-'	n/a	Q9D0J1_MOUSE	n/a
	Q8IUC5_HUMAN	n/a	-'	n/a	Q9V3T3_DROME	n/a	Q9N2M4_CAEEL	n/a	O88297_MOUSE	n/a
	RT17_HUMAN	MRPS17	-'	n/a	Q9W199_DROME	n/a	YPDA_CAEEL	C05D11.10	RT17_MOUSE	MRPS17
	Q6P996_HUMAN	n/a	SGPL_YEAST	DPL1	DCHS_DROME	HDC	DDC_CAEEL	HDL-1	Q8BW51_MOUSE	n/a
	MAS_HUMAN	MAS1	-'	n/a	-'	n/a	O02043_CAEEL	n/a	Q0VB49_MOUSE	n/a
	Q8N5R0_HUMAN	n/a	MTR4_YEAST	MTR4	Q9Y134_DROME	n/a	YH2O_CAEEL	n/a	Q8BTX6_MOUSE	n/a
	Q9UD50_HUMAN	n/a	-'	n/a	FGFR2_DROME	BTL	EGL15_CAEEL	EGL-15	-'	n/a
	Q8N630_HUMAN	n/a	-'	n/a	Q9VCR3_DROME	n/a	-'	n/a	Q8BKQ3_MOUSE	n/a
	Q96NF4_HUMAN	n/a	-'	n/a	-'	n/a	-'	n/a	-'	n/a
	Q86Y88_HUMAN	n/a	PCY1_YEAST	PCT1	Q7K4C7_DROME	n/a	PCY1_CAEEL	F08C6.2	PCY1A_MOUSE	PCYT1A
	Q86XW8_HUMAN	n/a	-'	n/a	Q8IQ23_DROME	n/a	Q8T3B4_CAEEL	n/a	A2ARP1_MOUSE	n/a
	ZCCHV_HUMAN	ZC3HAV1	-'	n/a	-'	n/a	-'	n/a	ZCCHV_MOUSE	ZC3HAV1
	A8MZ73_HUMAN	n/a	-'	n/a	-'	n/a	-'	n/a	-'	n/a
	Q5VUD4_HUMAN	n/a	PLSC_YEAST	SLC1	Q9VYJ4_DROME	n/a	PLC2_CAEEL	ACL-2	PLCB_MOUSE	AGPAT2
	PCBP4_HUMAN	PCBP4	PBP2_YEAST	PBP2	P91632_DROME	n/a	Q95Y67_CAEEL	n/a	Q8BP63_MOUSE	n/a
	O95729_HUMAN	n/a	-'	n/a	-'	n/a	-'	n/a	Q5XQH5_MOUSE	n/a
	Q8N9Q0_HUMAN	n/a	-'	n/a	-'	n/a	-'	n/a	-'	n/a
	Q9HAM3_HUMAN	n/a	-'	n/a	-'	n/a	-'	n/a	Q8BW58_MOUSE	n/a
	Q5BKU9_HUMAN	n/a	-'	n/a	Q9VBA6_DROME	n/a	-'	n/a	CQ090_MOUSE	1810049H13RIK
	Q96FJ7_HUMAN	n/a	-'	n/a	Q7KR74_DROME	n/a	YQK7_CAEEL	n/a	Q8VCI8_MOUSE	n/a
	SERF2_HUMAN	SERF2	-'	n/a	Q9VFN9_DROME	n/a	-'	n/a	-'	n/a
	DHX35_HUMAN	DHX35	PRP43_YEAST	PRP43	Q9VR29_DROME	n/a	DHX35_CAEEL	Y67D2.6	A2ACQ1_MOUSE	n/a
	O75264_HUMAN	n/a	-'	n/a	-'	n/a	-'	n/a	-'	n/a
	FRAT1_HUMAN	FRAT1	-'	n/a	-'	n/a	-'	n/a	Q9WVA7_MOUSE	n/a
	Q5JTE8_HUMAN	n/a	MSN5_YEAST	MSN5	Q2XXZ0_DROME	n/a	Q8MPS6_CAEEL	n/a	-'	n/a
	DSCR6_HUMAN	DSCR6	-'	n/a	-'	n/a	-'	n/a	Q924S9_MOUSE	n/a
	Q05BJ6_HUMAN	n/a	NUM1_YEAST	NUM1	-'	n/a	-'	n/a	-'	n/a
	Q45VJ4_HUMAN	n/a	-'	n/a	-'	n/a	-'	n/a	-'	n/a
	Q96JI7_HUMAN	n/a	-'	n/a	Q9W1Y8_DROME	n/a	-'	n/a	A2ARM0_MOUSE	n/a
	Q53S97_HUMAN	n/a	-'	n/a	Q8SYS6_DROME	n/a	-'	n/a	MGT4A_MOUSE	MGAT4A
	Q53RX7_HUMAN	n/a	-'	n/a	ITA1_DROME	MEW	INA1_CAEEL	INA-1	A2AU05_MOUSE	n/a
	HSP77_HUMAN	n/a	HSP74_YEAST	SSA4	HSP7D_DROME	HSC70-4	HSP7A_CAEEL	HSP-1	HS71A_MOUSE	HSPA1A
	Q3SYA3_HUMAN	n/a	-'	n/a	Q9VJG5_DROME	n/a	YXT2_CAEEL	C18B2.2	Q9CT82_MOUSE	n/a
	Q4ZFZ2_HUMAN	n/a	-'	n/a	Q94979_DROME	n/a	Q18759_CAEEL	n/a	FSHR_MOUSE	FSHR
	Q15165-2	n/a	-'	n/a	-'	n/a	Q966L1_CAEEL	n/a	Q8VDG8_MOUSE	n/a
	Q29ZN3_HUMAN	n/a	-'	n/a	-'	n/a	-'	n/a	Q7YQ03_MOUSE	n/a
	Q6FHQ0_HUMAN	n/a	HAT2_YEAST	HAT2	CAF1_DROME	CAF1	LIN53_CAEEL	LIN-53	A2AFJ0_MOUSE	n/a
	Q6NW38_HUMAN	n/a	-'	n/a	KLHDB_DROME	DBO	Q21854_CAEEL	n/a	Q06BK5_MOUSE	n/a
	Q6FI20_HUMAN	n/a	PKH1_YEAST	PKH1	-'	n/a	PDPK1_CAEEL	PDK-1	PDPK1_MOUSE	PDPK1
	IDI1_HUMAN	IDI1	IDI1_YEAST	IDI1	Q8MRH1_DROME	n/a	Q9BI81_CAEEL	n/a	IDI1_MOUSE	IDI1
	IDHP_HUMAN	IDH2	IDHC_YEAST	IDP2	Q7KUB0_DROME	n/a	O17643_CAEEL	n/a	IDHP_MOUSE	IDH2
	A2BEC5_HUMAN	n/a	-'	n/a	-'	n/a	-'	n/a	Q3UWA4_MOUSE	n/a
	Q32M51_HUMAN	n/a	-'	n/a	Q9VCB2_DROME	n/a	-'	n/a	Q6DFV2_MOUSE	n/a
	TM218_HUMAN	TMEM218	-'	n/a	-'	n/a	-'	n/a	Q8CF13_MOUSE	n/a
	Q4TT70_HUMAN	n/a	-'	n/a	-'	n/a	Q968S9_CAEEL	n/a	RGS11_MOUSE	RGS11
	Q6GMX1_HUMAN	n/a	-'	n/a	-'	n/a	-'	n/a	GC3M_MOUSE	n/a
	JIP2_HUMAN	MAPK8IP2	-'	n/a	JIP1_DROME	APLIP1	O16643_CAEEL	n/a	Q548W8_MOUSE	n/a
	Q6RZA3_HUMAN	n/a	-'	n/a	-'	n/a	-'	n/a	HA1K_MOUSE	n/a
	Q8TED9_HUMAN	n/a	-'	n/a	-'	n/a	-'	n/a	Q8BZI0_MOUSE	n/a
	Q17RA1_HUMAN	n/a	-'	n/a	-'	n/a	Q20398_CAEEL	n/a	CAR10_MOUSE	CARD10
	SSH2_HUMAN	SSH2	-'	n/a	SSH_DROME	SSH	CDC14_CAEEL	CDC-14	SSH2_MOUSE	SSH2
	Q92619_HUMAN	n/a	RGA1_YEAST	RGA1	Q8IGY7_DROME	n/a	Q9GZG6_CAEEL	n/a	Q3TDD2_MOUSE	n/a
	NLGN2_HUMAN	NLGN2	-'	n/a	Q6NR70_DROME	n/a	NLGN1_CAEEL	NLG-1	Q6PHN2_MOUSE	n/a
	Q5Y7D0_HUMAN	n/a	-'	n/a	-'	n/a	-'	n/a	O19470_MOUSE	n/a
	O62918_HUMAN	n/a	-'	n/a	-'	n/a	-'	n/a	HA1K_MOUSE	n/a
	Q8N1W6_HUMAN	n/a	-'	n/a	-'	n/a	-'	n/a	-'	n/a
	Q9H9S9_HUMAN	n/a	-'	n/a	-'	n/a	-'	n/a	Q8CB55_MOUSE	n/a
	Q9H1A2_HUMAN	n/a	-'	n/a	Q9W1H1_DROME	n/a	Q22123_CAEEL	n/a	Q641L4_MOUSE	n/a
	Q7Z5L9_HUMAN	n/a	-'	n/a	Q9VYL7_DROME	n/a	Q9XVK9_CAEEL	n/a	E9Q1P8_MOUSE	n/a
	Q95IC9_HUMAN	n/a	-'	n/a	-'	n/a	-'	n/a	HA1K_MOUSE	n/a
	YLAT1_HUMAN	SLC7A7	Q45U31_YEAST	n/a	Q9Y1A7_DROME	n/a	Q19834_CAEEL	n/a	YLAT1_MOUSE	SLC7A7
	Q5BJE3_HUMAN	n/a	-'	n/a	Q8MZ87_DROME	n/a	-'	n/a	CEP78_MOUSE	CEP78
	Q8TD20_HUMAN	n/a	ITR1_YEAST	ITR1	Q8MKK4_DROME	n/a	Q21455_CAEEL	n/a	GTR12_MOUSE	SLC2A12
	Q8TCQ0_HUMAN	n/a	-'	n/a	-'	n/a	-'	n/a	Q3U356_MOUSE	n/a
	A2VBX6_HUMAN	n/a	-'	n/a	-'	n/a	-'	n/a	Q7JJ15_MOUSE	n/a
	ZN282_HUMAN	ZNF282	ZAP1_YEAST	ZAP1	-'	n/a	-'	n/a	Q8BUX9_MOUSE	n/a
	IPF1_HUMAN	n/a	-'	n/a	Q4V6Y3_DROME	n/a	LIN39_CAEEL	LIN-39	IPF1_MOUSE	n/a
	Q32M74_HUMAN	n/a	-'	n/a	Q9VJ97_DROME	n/a	Q14V35_CAEEL	n/a	JMJD4_MOUSE	JMJD4
	Q5JRT2_HUMAN	n/a	-'	n/a	DMDA_DROME	DYS	DMD_CAEEL	DYS-1	Q3TR59_MOUSE	n/a
	MYF5_HUMAN	MYF5	-'	n/a	-'	n/a	MYOD1_CAEEL	HLH-1	Q8VHZ2_MOUSE	n/a
	RBM22_HUMAN	RBM22	SLT11_YEAST	ECM2	Q95RB1_DROME	n/a	Q22412_CAEEL	n/a	RBM22_MOUSE	RBM22
	Q6AW82_HUMAN	n/a	-'	n/a	-'	n/a	-'	n/a	ASB6_MOUSE	ASB6
	Q9P1T4_HUMAN	n/a	-'	n/a	-'	n/a	Q18534_CAEEL	n/a	CCR5_MOUSE	CCR5
	Q502X6_HUMAN	n/a	TMA20_YEAST	TMA20	Q9W445_DROME	n/a	Q8MXH7_CAEEL	n/a	-'	n/a
	Q6ZMV9-4	n/a	KIP1_YEAST	KIP1	-'	n/a	O45935_CAEEL	n/a	-'	n/a
	O00617_HUMAN	n/a	-'	n/a	Q9NGU8_DROME	n/a	NHX9_CAEEL	NHX-9	Q9WUJ5_MOUSE	n/a
	ZN672_HUMAN	ZNF672	-'	n/a	-'	n/a	-'	n/a	Q8BIS7_MOUSE	n/a
	Q6ZMV9-3	n/a	KIP1_YEAST	KIP1	-'	n/a	O45935_CAEEL	n/a	-'	n/a
	Q6ZMV9-2	n/a	KIP1_YEAST	KIP1	-'	n/a	O45935_CAEEL	n/a	-'	n/a
	Q32Q64_HUMAN	n/a	YJQ3_YEAST	n/a	-'	n/a	Q965I9_CAEEL	n/a	HIAT1_MOUSE	HIAT1
	O19573_HUMAN	n/a	-'	n/a	-'	n/a	-'	n/a	Q7JJ15_MOUSE	n/a
	Q6PCE0_HUMAN	n/a	-'	n/a	-'	n/a	-'	n/a	SIA7C_MOUSE	ST6GALNAC3
	RINL_HUMAN	RINL	-'	n/a	-'	n/a	-'	n/a	Q8C0J1_MOUSE	n/a
	RRAS_HUMAN	RRAS	-'	n/a	RAS2_DROME	RAS64B	Q7JNW1_CAEEL	n/a	Q3U1N3_MOUSE	n/a
	NRIP2_HUMAN	NRIP2	-'	n/a	-'	n/a	Q17569_CAEEL	n/a	Q52KR0_MOUSE	n/a
	Q9NSK3_HUMAN	n/a	CORO_YEAST	CRN1	Q9V993_DROME	n/a	CORO_CAEEL	COR-1	COR1B_MOUSE	CORO1B
	Q92888-2	n/a	-'	n/a	-'	n/a	Q6T5A2_CAEEL	n/a	ARHG1_MOUSE	ARHGEF1
	Q2VIQ3_HUMAN	n/a	RAD50_YEAST	RAD50	-'	n/a	-'	n/a	Q7M6Z4_MOUSE	n/a
	Q5VSU1_HUMAN	n/a	PSH1_YEAST	PSH1	-'	n/a	O44850_CAEEL	n/a	Q3TCL5_MOUSE	n/a
	Q5VT61_HUMAN	n/a	-'	n/a	-'	n/a	Q9U489_CAEEL	n/a	TRI46_MOUSE	TRIM46
	Q5DM88_HUMAN	n/a	-'	n/a	-'	n/a	-'	n/a	DACT1_MOUSE	DACT1
	Q96PV1_HUMAN	n/a	-'	n/a	-'	n/a	-'	n/a	-'	n/a
	Q5BJG6_HUMAN	n/a	-'	n/a	Q7K264_DROME	n/a	-'	n/a	Q6PD13_MOUSE	n/a
	CP110_HUMAN	CCP110	-'	n/a	Q45EX1_DROME	n/a	-'	n/a	Q3URA7_MOUSE	n/a
	Q9BRL7_HUMAN	n/a	SEC22_YEAST	SEC22	-'	n/a	Q94241_CAEEL	n/a	SC22C_MOUSE	SEC22C
	Q6A334_HUMAN	n/a	-'	n/a	-'	n/a	-'	n/a	A0AUP2_MOUSE	n/a
	Q53YF1_HUMAN	n/a	-'	n/a	Q9VX04_DROME	n/a	-'	n/a	Q0P684_MOUSE	n/a
	A2VBZ9_HUMAN	n/a	-'	n/a	-'	n/a	-'	n/a	HA1K_MOUSE	n/a
	P3H1_HUMAN	LEPRE1	-'	n/a	-'	n/a	-'	n/a	A2A7Q4_MOUSE	n/a
	Q8N699_HUMAN	n/a	-'	n/a	-'	n/a	-'	n/a	Q8C6M8_MOUSE	n/a
	Q6DD88	n/a	-'	n/a	ATLAS_DROME	ATL	Q688Z6_CAEEL	n/a	ATLA3_MOUSE	ATL3
	Q6DD87	n/a	-'	n/a	-'	n/a	-'	n/a	ZN787_MOUSE	ZNF787,ZFP787
	Q6FHU6_HUMAN	n/a	-'	n/a	-'	n/a	-'	n/a	B2RRW0_MOUSE	n/a
	Q96J02-2	n/a	RSP5_YEAST	RSP5	SUDX_DROME	SU(DX)	Q9N2Z7_CAEEL	n/a	ITCH_MOUSE	ITCH
	Q6DD85	n/a	RAD50_YEAST	RAD50	-'	n/a	-'	n/a	-'	n/a
	Q5VX51_HUMAN	n/a	CHI2_YEAST	CTS2	-'	n/a	-'	n/a	DIAC_MOUSE	CTBS
	Q9BQE9-3	n/a	-'	n/a	O76857_DROME	n/a	-'	n/a	BCL7B_MOUSE	BCL7B
	FCG2A_HUMAN	FCGR2A	-'	n/a	Q86BG8_DROME	n/a	-'	n/a	P97918_MOUSE	n/a
	Q9TQN3_HUMAN	n/a	-'	n/a	-'	n/a	-'	n/a	Q7JJ15_MOUSE	n/a
	Q9BVK7_HUMAN	n/a	-'	n/a	DNK_DROME	DNK	-'	n/a	Q504N4_MOUSE	n/a
	Q2MGW3_HUMAN	n/a	-'	n/a	-'	n/a	-'	n/a	O19470_MOUSE	n/a
	Q53F07_HUMAN	n/a	BAS1_YEAST	BAS1	MYB_DROME	MYB	Q21119_CAEEL	n/a	MYBB_MOUSE	MYBL2
	Q13209_HUMAN	n/a	-'	n/a	-'	n/a	Q17800_CAEEL	n/a	-'	n/a
	ZN695_HUMAN	ZNF695	-'	n/a	O96395_DROME	n/a	-'	n/a	Q3UPQ5_MOUSE	n/a
	Q96J87	n/a	-'	n/a	Q9W3C4_DROME	n/a	HEXA_CAEEL	HEX-1	Q3TXV7_MOUSE	n/a
	Q969Z0-2	n/a	-'	n/a	Q9VD14_DROME	n/a	Q17532_CAEEL	n/a	TBRG4_MOUSE	TBRG4
	Q5W0X4_HUMAN	n/a	-'	n/a	-'	n/a	-'	n/a	A4FUV3_MOUSE	n/a
	Q96IW4	n/a	MAM3_YEAST	MAM3	-'	n/a	A3QM97_CAEEL	n/a	Q3UFE5_MOUSE	n/a
	O19596_HUMAN	n/a	-'	n/a	-'	n/a	-'	n/a	HA1K_MOUSE	n/a
	Q96J83	n/a	-'	n/a	-'	n/a	-'	n/a	-'	n/a
	Q96J82	n/a	-'	n/a	-'	n/a	-'	n/a	-'	n/a
	Q96J81	n/a	-'	n/a	-'	n/a	-'	n/a	-'	n/a
	Q6AZX5_HUMAN	n/a	-'	n/a	Q9V3T3_DROME	n/a	Q9N2M5_CAEEL	n/a	O88297_MOUSE	n/a
	Q14211	n/a	-'	n/a	O18660_DROME	n/a	Q21361_CAEEL	n/a	NFIL3_MOUSE	NFIL3
	Q86WK8_HUMAN	n/a	-'	n/a	-'	n/a	-'	n/a	E9QME6_MOUSE	n/a
	Q3LTJ2_HUMAN	n/a	-'	n/a	-'	n/a	-'	n/a	Q31104_MOUSE	n/a
	Q9NSM6_HUMAN	n/a	-'	n/a	Q9V491_DROME	n/a	Q8TA58_CAEEL	n/a	Q3U3W7_MOUSE	n/a
	A2ABL1_HUMAN	n/a	-'	n/a	Q59DZ7_DROME	n/a	Q95ZV6_CAEEL	n/a	DDR1_MOUSE	DDR1
	O15082_HUMAN	n/a	-'	n/a	Q8IQ23_DROME	n/a	Q8T3B4_CAEEL	n/a	A2ARP1_MOUSE	n/a
	Q49AR4_HUMAN	n/a	-'	n/a	Q8MLJ1_DROME	n/a	Q95YA2_CAEEL	n/a	-'	n/a
	NMBR_HUMAN	NMBR	-'	n/a	-'	n/a	Q23497_CAEEL	n/a	NMBR_MOUSE	NMBR
	Q2VPK5	n/a	CTU2_YEAST	NCS2	Q9VIV3_DROME	n/a	-'	n/a	U432_MOUSE	n/a
	KIF14_HUMAN	KIF14	KIP1_YEAST	KIP1	Q8MLF6_DROME	n/a	UN104_CAEEL	UNC-104	KIF1B_MOUSE	KIF1B
	Q6VIF0_HUMAN	n/a	-'	n/a	-'	n/a	-'	n/a	Q3TNL9_MOUSE	n/a
	TPD55_HUMAN	TPD52L3	-'	n/a	-'	n/a	YZG1_CAEEL	F13E6.1	-'	n/a
	Q9UQQ1-8	n/a	VPS70_YEAST	VPS70	-'	n/a	GCP2_CAEEL	R57.1	NALDL_MOUSE	NAALADL1
	Q9UQQ1-7	n/a	VPS70_YEAST	VPS70	-'	n/a	GCP2_CAEEL	R57.1	NALDL_MOUSE	NAALADL1
	FHR4_HUMAN	CFHR4	-'	n/a	-'	n/a	-'	n/a	Q8R0I8_MOUSE	n/a
	Q9UQQ1-6	n/a	VPS70_YEAST	VPS70	-'	n/a	GCP2_CAEEL	R57.1	NALDL_MOUSE	NAALADL1
	Q9UQQ1-5	n/a	VPS70_YEAST	VPS70	-'	n/a	GCP2_CAEEL	R57.1	NALDL_MOUSE	NAALADL1
	Q9UQQ1-4	n/a	VPS70_YEAST	VPS70	-'	n/a	GCP2_CAEEL	R57.1	NALDL_MOUSE	NAALADL1
	Q6NYC5_HUMAN	n/a	-'	n/a	-'	n/a	-'	n/a	MAP2_MOUSE	MTAP2,MAP2
	Q9UQQ1-3	n/a	VPS70_YEAST	VPS70	-'	n/a	GCP2_CAEEL	R57.1	NALDL_MOUSE	NAALADL1
	Q5SQH8-3	n/a	-'	n/a	Q8SYW2_DROME	n/a	-'	n/a	Q497V8_MOUSE	n/a
	CPSM_HUMAN	CPS1	-'	n/a	-'	n/a	-'	n/a	A0JNU4_MOUSE	n/a
	Q9UQQ1-2	n/a	VPS70_YEAST	VPS70	-'	n/a	GCP2_CAEEL	R57.1	NALDL_MOUSE	NAALADL1
	Q6ZRF4_HUMAN	n/a	RLM1_YEAST	RLM1	Q8MT88_DROME	n/a	Q27339_CAEEL	n/a	MEF2B_MOUSE	n/a
	Q5SQH8-2	n/a	-'	n/a	Q8SYW2_DROME	n/a	-'	n/a	Q497V8_MOUSE	n/a
	CDY1_HUMAN	CDY1	SET3_YEAST	SET3	-'	n/a	-'	n/a	A6H600_MOUSE	n/a
	Q9NWL6_HUMAN	n/a	ASND1_YEAST	n/a	ASND1_DROME	CG17486	Q21555_CAEEL	n/a	ASND1_MOUSE	ASNSD1
	Q9P2E5-2	n/a	-'	n/a	Q8SX70_DROME	n/a	CHSS2_CAEEL	MIG-22	Q8VCJ5_MOUSE	n/a
	Q8NB69_HUMAN	n/a	EBS1_YEAST	EBS1	Q8T080_DROME	n/a	Q9BL69_CAEEL	n/a	Q3UKQ9_MOUSE	n/a
	Q96J77	n/a	-'	n/a	Q9V8H7_DROME	n/a	YZG1_CAEEL	F13E6.1	Q9CQ14_MOUSE	n/a
	IGS21_HUMAN	IGSF21	-'	n/a	-'	n/a	-'	n/a	IGS21_MOUSE	IGSF21
	Q6FHW9_HUMAN	n/a	POP4_YEAST	POP4	Q9VSC6_DROME	n/a	Q9XVT1_CAEEL	n/a	RPP29_MOUSE	POP4
	Q5JS98_HUMAN	n/a	-'	n/a	EXD_DROME	EXD	HM20_CAEEL	CEH-20	PBX3_MOUSE	PBX3
	Q14206	n/a	RCN1_YEAST	RCN1	-'	n/a	CCPL_CAEEL	n/a	Q8VIP4_MOUSE	n/a
	Q5VWV4_HUMAN	n/a	-'	n/a	Q86NX9_DROME	n/a	PARD3_CAEEL	n/a	Q8CB21_MOUSE	n/a
	Q14203	n/a	NIP80_YEAST	NIP100	DCTN1_DROME	GL	-'	n/a	-'	n/a
	Q66K46_HUMAN	n/a	SMY1_YEAST	SMY1	KINH_DROME	KHC	KINH_CAEEL	UNC-116	Q05CG8_MOUSE	n/a
	Q8HNQ7_HUMAN	n/a	COX3_YEAST	COX3	-'	n/a	-'	n/a	COX3_MOUSE	n/a
	Q2VPJ8	n/a	TF3A_YEAST	PZF1	-'	n/a	-'	n/a	-'	n/a
	Q2VPJ7	n/a	-'	n/a	-'	n/a	-'	n/a	Q80X24_MOUSE	n/a
	NR1H4_HUMAN	NR1H4	-'	n/a	-'	n/a	Q3V5L2_CAEEL	n/a	NR1H4_MOUSE	NR1H4
	Q53QL7_HUMAN	n/a	-'	n/a	-'	n/a	-'	n/a	-'	n/a
	O95430_HUMAN	n/a	-'	n/a	-'	n/a	-'	n/a	Q9EQX5_MOUSE	n/a
	Q2VPJ3	n/a	-'	n/a	-'	n/a	Q20619_CAEEL	n/a	Q8C3Y5_MOUSE	n/a
	CDN2D_HUMAN	CDKN2D	-'	n/a	-'	n/a	-'	n/a	Q3US51_MOUSE	n/a
	MSX2_HUMAN	MSX2	-'	n/a	-'	n/a	VAB15_CAEEL	VAB-15	MSX2_MOUSE	MSX2
	Q5JW88_HUMAN	n/a	-'	n/a	GST1_DROME	GSTS1	GSTPA_CAEEL	GST-10	GSTA4_MOUSE	GSTA4
	LRP1_HUMAN	LRP,LRP1	-'	n/a	Q9V383_DROME	n/a	LRP_CAEEL	LRP-1	Q3U5J2_MOUSE	n/a
	Q6UXN6_HUMAN	n/a	-'	n/a	-'	n/a	-'	n/a	STEA2_MOUSE	STEAP2
	Q5T0N5-5	n/a	Q6Q5G2_YEAST	n/a	Q8SYR8_DROME	n/a	Q19253_CAEEL	n/a	FBP1L_MOUSE	FNBP1L
	Q2HJC8_HUMAN	n/a	SC160_YEAST	SCP160	Q7KN84_DROME	n/a	Q17832_CAEEL	n/a	VIGLN_MOUSE	HDLBP
	Q5T0N5-4	n/a	Q6Q5G2_YEAST	n/a	Q8SYR8_DROME	n/a	Q19253_CAEEL	n/a	FBP1L_MOUSE	FNBP1L
	Q5T0N5-3	n/a	Q6Q5G2_YEAST	n/a	Q8SYR8_DROME	n/a	Q19253_CAEEL	n/a	FBP1L_MOUSE	FNBP1L
	Q6P7N9_HUMAN	n/a	-'	n/a	-'	n/a	-'	n/a	Q91VI0_MOUSE	n/a
	Q5T0N5-2	n/a	Q6Q5G2_YEAST	n/a	Q8SYR8_DROME	n/a	Q19253_CAEEL	n/a	FBP1L_MOUSE	FNBP1L
	Q6FGE0_HUMAN	n/a	-'	n/a	A4V2U2_DROME	n/a	RSP1_CAEEL	RSP-1	SFRS5_MOUSE	n/a
	Q6ZNI7_HUMAN	n/a	CP51_YEAST	ERG11	-'	n/a	C13A3_CAEEL	CYP-13A3	-'	n/a
	Q96IU9	n/a	-'	n/a	Q32KB8_DROME	n/a	-'	n/a	Q69ZA2_MOUSE	n/a
	Q49AT7_HUMAN	n/a	YL001_YEAST	n/a	Q9VGF0_DROME	n/a	-'	n/a	Q3UXJ2_MOUSE	n/a
	Q96IU5	n/a	SSN8_YEAST	SSN8	-'	n/a	O17869_CAEEL	n/a	FA58A_MOUSE	FAM58A
	FABP9_HUMAN	FABP9	-'	n/a	Q8INK3_DROME	n/a	FABP6_CAEEL	LBP-6	FABP9_MOUSE	FABP9
	A3F6J8_HUMAN	n/a	-'	n/a	Q9W436_DROME	n/a	NEPL2_CAEEL	F18A12.8	Q9EQF2_MOUSE	n/a
	Q5VSY7_HUMAN	n/a	YL001_YEAST	n/a	-'	n/a	P90848_CAEEL	n/a	POSTN_MOUSE	POSTN
	SHLB1_HUMAN	SH3GLB1	-'	n/a	Q8T389_DROME	n/a	Q20005_CAEEL	n/a	Q3TYR7_MOUSE	n/a
	Q8IWW8_HUMAN	n/a	ADH4_YEAST	ADH4	Q9W265_DROME	n/a	Q9U2M4_CAEEL	n/a	HOT_MOUSE	ADHFE1
	APOB_HUMAN	APOB	-'	n/a	Q8MRJ0_DROME	n/a	-'	n/a	Q3UH74_MOUSE	n/a
	Q8N8G3_HUMAN	n/a	-'	n/a	-'	n/a	-'	n/a	-'	n/a
	Q8WV99-2	n/a	YNP5_YEAST	n/a	Q9VQQ7_DROME	n/a	Q9XUW8_CAEEL	n/a	ZFN2B_MOUSE	ZFAND2B
	DNJCD_HUMAN	n/a	-'	n/a	Q6NP12_DROME	n/a	O62178_CAEEL	n/a	-'	n/a
	Q9HDB6_HUMAN	n/a	-'	n/a	-'	n/a	-'	n/a	-'	n/a
	Q9H8G9_HUMAN	n/a	UBP12_YEAST	UBP12	-'	n/a	Q9TYY8_CAEEL	n/a	Q3TTB2_MOUSE	n/a
	Q96J57	n/a	-'	n/a	-'	n/a	-'	n/a	TNFL7_MOUSE	n/a
	HAUS2_HUMAN	HAUS2	-'	n/a	-'	n/a	-'	n/a	CEP27_MOUSE	n/a
	A1A567_HUMAN	n/a	-'	n/a	Q9V9Q9_DROME	n/a	GON1_CAEEL	GON-1	Q5DTZ4_MOUSE	n/a
	Q96J54	n/a	CANB_YEAST	CNB1	Q9W2Q5_DROME	n/a	-'	n/a	Q8C2K4_MOUSE	n/a
	PAR10_HUMAN	PARP10	-'	n/a	-'	n/a	-'	n/a	Q8CIE4_MOUSE	n/a
	FRPD1_HUMAN	FRMPD1	-'	n/a	Q9VFD3_DROME	n/a	-'	n/a	Q8K0C0_MOUSE	n/a
	Q96IT2	n/a	-'	n/a	-'	n/a	O62425_CAEEL	n/a	-'	n/a
	Q86YY2_HUMAN	n/a	-'	n/a	Q9VYK0_DROME	n/a	GEI8_CAEEL	n/a	NCOR1_MOUSE	n/a
	O43414_HUMAN	n/a	-'	n/a	Q9W2A1_DROME	n/a	Q9TZZ9_CAEEL	n/a	A2ADW0_MOUSE	n/a
	Q8TBE0_HUMAN	n/a	-'	n/a	-'	n/a	-'	n/a	BAHD1_MOUSE	BAHD1
	A4D1F2_HUMAN	n/a	NUM1_YEAST	NUM1	-'	n/a	-'	n/a	Q8C0C6_MOUSE	n/a
	LAP4B_HUMAN	LAPTM4B	-'	n/a	-'	n/a	-'	n/a	-'	n/a
	Q6FGG3_HUMAN	n/a	-'	n/a	Q9VKC5_DROME	n/a	YOT9_CAEEL	ZK632.9	Q9D756_MOUSE	n/a
	TRI41_HUMAN	TRIM41	-'	n/a	-'	n/a	-'	n/a	Q8VDU9_MOUSE	n/a
	A2BCX8_HUMAN	n/a	-'	n/a	-'	n/a	-'	n/a	Q7JJ15_MOUSE	n/a
	P07585-5	n/a	-'	n/a	-'	n/a	-'	n/a	Q3UKR1_MOUSE	n/a
	P07585-4	n/a	-'	n/a	-'	n/a	-'	n/a	Q3UKR1_MOUSE	n/a
	P07585-3	n/a	-'	n/a	-'	n/a	-'	n/a	Q3UKR1_MOUSE	n/a
	P07585-2	n/a	-'	n/a	-'	n/a	-'	n/a	Q3UKR1_MOUSE	n/a
	Q6Q3G4_HUMAN	n/a	-'	n/a	-'	n/a	-'	n/a	Q792Z7_MOUSE	n/a
	SC6A2_HUMAN	SLC6A2	-'	n/a	Q9V7R0_DROME	n/a	NTDO_CAEEL	DAT-1	SC6A2_MOUSE	SLC6A2
	Q9NYZ0_HUMAN	n/a	-'	n/a	-'	n/a	-'	n/a	CD018_MOUSE	n/a
	Q2TSB7_HUMAN	n/a	-'	n/a	Q9VVB5_DROME	n/a	-'	n/a	FHL2_MOUSE	FHL2
	Q8NDD3_HUMAN	n/a	-'	n/a	Q9W1B5_DROME	n/a	Q9N5S8_CAEEL	n/a	Q3TIF6_MOUSE	n/a
	IRX1_HUMAN	IRX1	-'	n/a	Q9VU01_DROME	n/a	IRXH_CAEEL	n/a	Q3UZB9_MOUSE	n/a
	F10A5_HUMAN	n/a	-'	n/a	-'	n/a	O45786_CAEEL	n/a	Q3U9V1_MOUSE	n/a
	P61086-2	n/a	UBC1_YEAST	UBC1	UBCD4_DROME	UBCD4	Q9TZ69_CAEEL	n/a	UBC1_MOUSE	n/a
	Q2VPA0_HUMAN	n/a	LONM_YEAST	PIM1	Q9VW20_DROME	n/a	LONM_CAEEL	C34B2.6	LONM_MOUSE	LONP1
	Q68D85_HUMAN	n/a	-'	n/a	-'	n/a	-'	n/a	-'	n/a
	Q68CW5_HUMAN	n/a	-'	n/a	ARMC6_DROME	CG5721	-'	n/a	ARMC6_MOUSE	ARMC6
	O95086_HUMAN	n/a	BTN1_YEAST	YHC3	Q9VVL0_DROME	n/a	Q93440_CAEEL	n/a	O35934_MOUSE	n/a
	Q6PJK7_HUMAN	n/a	-'	n/a	PTP69_DROME	PTP69D	-'	n/a	Q5XFY7_MOUSE	n/a
	Q96IS3	n/a	-'	n/a	-'	n/a	HM08_CAEEL	CEH-8	Q920D1_MOUSE	n/a
	Q96J42	n/a	-'	n/a	Q9V7G2_DROME	n/a	Q18810_CAEEL	n/a	Q6P6J9_MOUSE	n/a
	CD2AP_HUMAN	CD2AP	-'	n/a	Q9Y154_DROME	n/a	Q6A573_CAEEL	n/a	E9QL86_MOUSE	n/a
	IRK15_HUMAN	KCNJ15	-'	n/a	Q8IMY7_DROME	n/a	IRK1_CAEEL	IRK-1	Q3TR79_MOUSE	n/a
	Q7Z6L0_HUMAN	n/a	-'	n/a	-'	n/a	-'	n/a	-'	n/a
	Q09LL4_HUMAN	n/a	-'	n/a	-'	n/a	-'	n/a	Q542B1_MOUSE	n/a
	DIRA3_HUMAN	DIRAS3	RHO4_YEAST	RHO4	Q9VH66_DROME	n/a	Q18246_CAEEL	n/a	Q3UWU7_MOUSE	n/a
	Q8NHC3_HUMAN	n/a	-'	n/a	-'	n/a	-'	n/a	-'	n/a
	HTRA2_HUMAN	HTRA2	-'	n/a	HTRA2_DROME	HTRA2	-'	n/a	Q80V84_MOUSE	n/a
	Q4L233_HUMAN	n/a	-'	n/a	Y4893_DROME	CG4893	YBYK_CAEEL	C32E8.3	P25A_MOUSE	n/a
	Q6PEW0_HUMAN	n/a	-'	n/a	-'	n/a	O76649_CAEEL	n/a	KLBL4_MOUSE	n/a
	FGD1_HUMAN	FGD1	ROM2_YEAST	ROM2	-'	n/a	Q965J0_CAEEL	n/a	Q921L2_MOUSE	n/a
	O95476_HUMAN	n/a	-'	n/a	CNEP1_DROME	n/a	CNEP1_CAEEL	n/a	CNEP1_MOUSE	CTDNEP1
	PAQR3_HUMAN	PAQR3	IZH1_YEAST	IZH1	Q9VFG7_DROME	n/a	Q9U1V1_CAEEL	n/a	Q0VAZ2_MOUSE	n/a
	NEP_HUMAN	MME	-'	n/a	Q9W436_DROME	n/a	O44857_CAEEL	n/a	NEP_MOUSE	MME
	NF1_HUMAN	NF1	IRA1_YEAST	IRA1	O01397_DROME	n/a	-'	n/a	Q3TYD2_MOUSE	n/a
	S17A9_HUMAN	C20ORF59,SLC17A9	Q6B2Y5_YEAST	n/a	Q9VQZ7_DROME	n/a	O45678_CAEEL	n/a	Q9DA66_MOUSE	n/a
	Q6NX52_HUMAN	n/a	-'	n/a	-'	n/a	Q6T5A2_CAEEL	n/a	ARHG1_MOUSE	ARHGEF1
	Q6NWT2_HUMAN	n/a	CP51_YEAST	ERG11	CP18A_DROME	CYP18A1	O16670_CAEEL	n/a	CP8B1_MOUSE	CYP8B1
	SSRA_HUMAN	SSR1	-'	n/a	Q9W335_DROME	n/a	Q95XT5_CAEEL	n/a	SSRA_MOUSE	SSR1
	Q9B186_HUMAN	n/a	-'	n/a	-'	n/a	-'	n/a	A3R414_MOUSE	n/a
	Q8WU79-2	n/a	-'	n/a	Q8SWV3_DROME	n/a	O18181_CAEEL	n/a	Q3UM96_MOUSE	n/a
	Q96J39	n/a	-'	n/a	-'	n/a	-'	n/a	FA65A_MOUSE	n/a
	Q96IR9	n/a	-'	n/a	-'	n/a	-'	n/a	SHRM3_MOUSE	SHROOM3
	Q9UBN9_HUMAN	n/a	HUL4_YEAST	HUL4	Q9VTH1_DROME	n/a	Q9BL11_CAEEL	n/a	Q5DTH1_MOUSE	n/a
	Q8N4L9_HUMAN	n/a	BCA2_YEAST	BAT2	Q9VYD5_DROME	n/a	BCAT_CAEEL	BCAT-1	Q9CXX6_MOUSE	n/a
	Q96IR7	n/a	-'	n/a	Q9VPF3_DROME	n/a	HPPD_CAEEL	HPD-1	A2AGE4_MOUSE	n/a
	P15529-9	n/a	-'	n/a	-'	n/a	Q22328_CAEEL	n/a	MCP_MOUSE	CD46
	A1X4Q2_HUMAN	n/a	ATC2_YEAST	PMC1	Q9V4C7_DROME	n/a	Q8MXS0_CAEEL	n/a	Q6Q477_MOUSE	n/a
	Q5VVH1_HUMAN	n/a	-'	n/a	Q9VKI4_DROME	n/a	O01661_CAEEL	n/a	A2ASJ8_MOUSE	n/a
	P15529-8	n/a	-'	n/a	-'	n/a	Q22328_CAEEL	n/a	MCP_MOUSE	CD46
	P15529-7	n/a	-'	n/a	-'	n/a	Q22328_CAEEL	n/a	MCP_MOUSE	CD46
	CF166_HUMAN	n/a	-'	n/a	Q9VS59_DROME	n/a	Q966L3_CAEEL	n/a	Q641L8_MOUSE	n/a
	P15529-6	n/a	-'	n/a	-'	n/a	Q22328_CAEEL	n/a	MCP_MOUSE	CD46
	P15529-5	n/a	-'	n/a	-'	n/a	Q22328_CAEEL	n/a	MCP_MOUSE	CD46
	P15529-4	n/a	-'	n/a	-'	n/a	Q22328_CAEEL	n/a	MCP_MOUSE	CD46
	O52J3_HUMAN	OR52J3	-'	n/a	-'	n/a	-'	n/a	E9PYB3_MOUSE	n/a
	P15529-3	n/a	-'	n/a	-'	n/a	Q22328_CAEEL	n/a	MCP_MOUSE	CD46
	P15529-2	n/a	-'	n/a	-'	n/a	Q22328_CAEEL	n/a	MCP_MOUSE	CD46
	Q9P0J7_HUMAN	n/a	-'	n/a	Q9VHI5_DROME	n/a	YOY6_CAEEL	ZK652.6	Q9WUM2_MOUSE	n/a
	Q6N014_HUMAN	n/a	-'	n/a	Q9VAW1_DROME	n/a	-'	n/a	Q6LCF0_MOUSE	n/a
	Q9MY52_HUMAN	n/a	-'	n/a	-'	n/a	-'	n/a	Q7JJ15_MOUSE	n/a
	Q68CY8_HUMAN	n/a	-'	n/a	-'	n/a	NHR34_CAEEL	NHR-34	Q8BP65_MOUSE	n/a
	A2RTY9_HUMAN	n/a	RRN3_YEAST	RRN3	Q9V9M6_DROME	n/a	YPJ1_CAEEL	C36E8.1	RRN3_MOUSE	RRN3
	ADIPO_HUMAN	ADIPOQ	-'	n/a	-'	n/a	-'	n/a	Q8BRW2_MOUSE	n/a
	Q6DHW4_HUMAN	n/a	-'	n/a	-'	n/a	-'	n/a	LAC1_MOUSE	n/a
	SIM1_HUMAN	SIM1	-'	n/a	SIM_DROME	SIM	-'	n/a	SIM1_MOUSE	SIM1
	P27815-5	n/a	-'	n/a	-'	n/a	PDE4_CAEEL	PDE-4	O70285_MOUSE	n/a
	NOS2B_HUMAN	n/a	-'	n/a	-'	n/a	-'	n/a	-'	n/a
	P27815-4	n/a	-'	n/a	-'	n/a	PDE4_CAEEL	PDE-4	O70285_MOUSE	n/a
	P27815-3	n/a	-'	n/a	-'	n/a	PDE4_CAEEL	PDE-4	O70285_MOUSE	n/a
	P27815-2	n/a	-'	n/a	-'	n/a	PDE4_CAEEL	PDE-4	O70285_MOUSE	n/a
	Q54A81_HUMAN	n/a	-'	n/a	-'	n/a	-'	n/a	FCERB_MOUSE	MS4A2
	CB042_HUMAN	C2ORF42	-'	n/a	Q8T9J7_DROME	n/a	-'	n/a	CB042_MOUSE	n/a
	Q53HB7_HUMAN	n/a	-'	n/a	-'	n/a	-'	n/a	DBLOH_MOUSE	n/a
	A3FA72_HUMAN	n/a	-'	n/a	TONSL_DROME	n/a	-'	n/a	NOD2_MOUSE	NOD2
	Q5JYH5_HUMAN	n/a	-'	n/a	BURS_DROME	BURS	-'	n/a	Q5CZY6_MOUSE	n/a
	Q4JCQ8_HUMAN	n/a	-'	n/a	O77062_DROME	n/a	EAA1_CAEEL	GLT-1	Q543U3_MOUSE	n/a
	FGF4_HUMAN	FGF4	-'	n/a	-'	n/a	-'	n/a	FGF4_MOUSE	n/a
	A4D1J8_HUMAN	n/a	-'	n/a	Q6NP33_DROME	n/a	-'	n/a	Q3U169_MOUSE	n/a
	Q8TBI6_HUMAN	n/a	RGA2_YEAST	RGA2	Q9V850_DROME	n/a	-'	n/a	RHG29_MOUSE	ARHGAP29
	Q4F2U7_HUMAN	n/a	CYB_YEAST	COB	-'	n/a	-'	n/a	Q7JCZ3_MOUSE	n/a
	ZHX2_HUMAN	ZHX2	-'	n/a	-'	n/a	-'	n/a	ZHX2_MOUSE	ZHX2
	ARMC1_HUMAN	ARMC1	-'	n/a	-'	n/a	Q9XUU5_CAEEL	n/a	ARMC1_MOUSE	ARMC1
	CF189_HUMAN	n/a	-'	n/a	-'	n/a	-'	n/a	F162B_MOUSE	FAM162B
	Q9UHY0_HUMAN	n/a	-'	n/a	-'	n/a	-'	n/a	Q99KR0_MOUSE	n/a
	ABCD1_HUMAN	ABCD1	PXA1_YEAST	PXA1	Q8IMC0_DROME	n/a	O45730_CAEEL	n/a	A2ALN0_MOUSE	n/a
	Q9UQL7_HUMAN	n/a	-'	n/a	-'	n/a	-'	n/a	Q673W3_MOUSE	n/a
	Q9HC43_HUMAN	n/a	RSR1_YEAST	RSR1	-'	n/a	O02139_CAEEL	n/a	Q5SWR8_MOUSE	n/a
	Q9HBS3_HUMAN	n/a	-'	n/a	Q8T9L5_DROME	n/a	PAR4_CAEEL	PAR-4	Q3V4A1_MOUSE	n/a
	Q96SK4_HUMAN	n/a	-'	n/a	Q9V5D4_DROME	n/a	O01686_CAEEL	n/a	Q5FWX7_MOUSE	n/a
	Q5T3Q1_HUMAN	n/a	-'	n/a	Q9VPI6_DROME	n/a	Q5ZR27_CAEEL	n/a	LEG8_MOUSE	LGALS8
	O4F29_HUMAN	n/a	-'	n/a	-'	n/a	-'	n/a	-'	n/a
	Q6MZM4_HUMAN	n/a	SCC3_YEAST	IRR1	Q9VM62_DROME	n/a	Q19555_CAEEL	n/a	Q8BSB5_MOUSE	n/a
	Q96IP9	n/a	-'	n/a	-'	n/a	-'	n/a	Q920I4_MOUSE	n/a
	Q7Z2Q6_HUMAN	n/a	-'	n/a	CREBB_DROME	CREBB-17A	Q9U2I0_CAEEL	n/a	CREM_MOUSE	CREM
	Q6N037_HUMAN	n/a	-'	n/a	Q9VM49_DROME	n/a	Q9N367_CAEEL	n/a	Q3UZ51_MOUSE	n/a
	P46098-2	n/a	-'	n/a	ACH1_DROME	NACRALPHA-96AA	O76554_CAEEL	n/a	Q6J1J7_MOUSE	n/a
	S38A5_HUMAN	SLC38A5	-'	n/a	Q8MRD1_DROME	n/a	Q8WTK1_CAEEL	n/a	Q8BJZ6_MOUSE	n/a
	YL01_HUMAN	n/a	-'	n/a	-'	n/a	-'	n/a	-'	n/a
	LSM11_HUMAN	LSM11	-'	n/a	A1Z802_DROME	n/a	-'	n/a	Q5SUH5_MOUSE	n/a
	UBXN4_HUMAN	UBXN4	-'	n/a	Q8IQ93_DROME	n/a	YOJ8_CAEEL	n/a	Q9CT42_MOUSE	n/a
	Q96L07_HUMAN	n/a	-'	n/a	-'	n/a	-'	n/a	Q3V2A0_MOUSE	n/a
	Q6NSY8_HUMAN	n/a	-'	n/a	-'	n/a	-'	n/a	Q2VWQ2_MOUSE	n/a
	TYRO_HUMAN	TYRL,TYR	-'	n/a	-'	n/a	Q9XUS8_CAEEL	n/a	Q91XK0_MOUSE	n/a
	Q3KQW4_HUMAN	n/a	UBP12_YEAST	UBP12	Q9VW49_DROME	n/a	Q19132_CAEEL	n/a	Q6P9T0_MOUSE	n/a
	CB065_HUMAN	C2ORF65	-'	n/a	-'	n/a	-'	n/a	Q3V2A0_MOUSE	n/a
	ITSN1_HUMAN	ITSN1,ITSN	TUS1_YEAST	TUS1	Q95SH3_DROME	n/a	-'	n/a	Q6IZF3_MOUSE	n/a
	MK15_HUMAN	MAPK15	SLT2_YEAST	SLT2	-'	n/a	YPC2_CAEEL	C05D10.2	MK15_MOUSE	MAPK15
	O00364_HUMAN	n/a	-'	n/a	-'	n/a	-'	n/a	-'	n/a
	Q8NBU0_HUMAN	n/a	-'	n/a	Q9VKM2_DROME	n/a	Q9XVK6_CAEEL	n/a	WASF2_MOUSE	WASF2
	Q8N6Z3_HUMAN	n/a	AVL9_YEAST	AVL9	Q9VYB2_DROME	n/a	Q22794_CAEEL	n/a	K0241_MOUSE	n/a
	ACHE_HUMAN	CHRNE	-'	n/a	ACH1_DROME	NACRALPHA-96AA	ACH6_CAEEL	UNC-63	ACHE_MOUSE	CHRNE
	Q5TDB8_HUMAN	n/a	SMP2_YEAST	SMP2	Q8SXP0_DROME	n/a	Q9XXT5_CAEEL	n/a	LPIN3_MOUSE	LPIN3
	A2BFI5_HUMAN	n/a	PLSC_YEAST	SLC1	Q9VYJ4_DROME	n/a	PLC2_CAEEL	ACL-2	PLCA_MOUSE	AGPAT1
	Q59F10_HUMAN	n/a	YM00_YEAST	n/a	-'	n/a	O16518_CAEEL	n/a	Q3U3J9_MOUSE	n/a
	Q9NVB9_HUMAN	n/a	-'	n/a	-'	n/a	-'	n/a	ZZEF1_MOUSE	ZZEF1
	A2AEA4_HUMAN	n/a	-'	n/a	-'	n/a	-'	n/a	Q792Z7_MOUSE	n/a
	O94901-4	n/a	-'	n/a	-'	n/a	UNC84_CAEEL	UNC-84	Q6B4H0_MOUSE	n/a
	Q4VWM2_HUMAN	n/a	-'	n/a	Q8MTX9_DROME	n/a	YXX5_CAEEL	n/a	Q71UR0_MOUSE	n/a
	O94901-3	n/a	-'	n/a	-'	n/a	UNC84_CAEEL	UNC-84	Q6B4H0_MOUSE	n/a
	Q86TN2_HUMAN	n/a	-'	n/a	Q4V464_DROME	n/a	NU301_CAEEL	NURF-1	-'	n/a
	CXCR2_HUMAN	CXCR2,IL8RB	-'	n/a	-'	n/a	YXX5_CAEEL	n/a	Q53X27_MOUSE	n/a
	Q7GXZ1_HUMAN	n/a	-'	n/a	-'	n/a	-'	n/a	Q7JCY4_MOUSE	n/a
	Q8NFT0_HUMAN	n/a	-'	n/a	Q6NPB1_DROME	n/a	-'	n/a	SHC1_MOUSE	SHC1
	Q8NG50_HUMAN	n/a	-'	n/a	-'	n/a	-'	n/a	Q9CQK3_MOUSE	n/a
	VCY1_HUMAN	VCY	-'	n/a	-'	n/a	-'	n/a	-'	n/a
	Q9HC66_HUMAN	n/a	-'	n/a	Q9V3J2_DROME	n/a	-'	n/a	HFE_MOUSE	HFE
	UNKL_HUMAN	UNKL	-'	n/a	UNK_DROME	UNK	P90839_CAEEL	n/a	Q6RUT6_MOUSE	n/a
	Q2VPC5	n/a	-'	n/a	Q9VXQ2_DROME	n/a	Q9GP90_CAEEL	n/a	Q8C9L7_MOUSE	n/a
	Q2VPC4	n/a	-'	n/a	Q9VXQ2_DROME	n/a	Q9GP90_CAEEL	n/a	Q8C9L7_MOUSE	n/a
	Q64FX7_HUMAN	n/a	-'	n/a	-'	n/a	-'	n/a	AKNA_MOUSE	AKNA
	Q7Z349_HUMAN	n/a	-'	n/a	Q9V8K4_DROME	n/a	O45418_CAEEL	n/a	FKBP8_MOUSE	FKBP8
	U773_HUMAN	n/a	-'	n/a	-'	n/a	-'	n/a	Q9D6Y8_MOUSE	n/a
	RSF1_HUMAN	RSF1	YFI6_YEAST	n/a	-'	n/a	-'	n/a	-'	n/a
	Q86XM2_HUMAN	n/a	-'	n/a	-'	n/a	ADD1_CAEEL	ADD-1	Q8K232_MOUSE	n/a
	F16P2_HUMAN	FBP2	F16P_YEAST	FBP1	Q9VIS3_DROME	n/a	Q9N2M2_CAEEL	n/a	Q3TH92_MOUSE	n/a
	O97985_HUMAN	n/a	-'	n/a	-'	n/a	-'	n/a	Q8HWB0_MOUSE	n/a
	Q7Z6R9_HUMAN	n/a	-'	n/a	O96378_DROME	n/a	Q09585_CAEEL	n/a	Q91ZK0_MOUSE	n/a
	P47902-2	n/a	-'	n/a	CAD_DROME	CAD	PAL1_CAEEL	PAL-1	CDX1_MOUSE	CDX1
	Q1W6G4_HUMAN	n/a	-'	n/a	Q9VVI1_DROME	n/a	YP68_CAEEL	B0495.8	Q3TV90_MOUSE	n/a
	HNRPQ_HUMAN	SYNCRIP	-'	n/a	Q95TW4_DROME	n/a	Q9NLD1_CAEEL	n/a	Q68ED6_MOUSE	n/a
	CENG3_HUMAN	n/a	-'	n/a	Q6IDF7_DROME	n/a	Q9XX14_CAEEL	n/a	CENG3_MOUSE	n/a
	A1DUW2_HUMAN	n/a	-'	n/a	-'	n/a	-'	n/a	Q7JCY4_MOUSE	n/a
	NP1L5_HUMAN	NAP1L5	-'	n/a	-'	n/a	-'	n/a	NP1L5_MOUSE	NAP1L5
	Q9BSP4_HUMAN	n/a	K6PF1_YEAST	PFK1	K6PF_DROME	PFK	Q9TZL8_CAEEL	n/a	Q8CD98_MOUSE	n/a
	Q6IB89_HUMAN	n/a	-'	n/a	O97418_DROME	n/a	O02267_CAEEL	n/a	N4AM_MOUSE	n/a
	Q9BZW8-4	n/a	STS1_YEAST	n/a	-'	n/a	-'	n/a	Q3TBI0_MOUSE	n/a
	Q9BZW8-3	n/a	STS1_YEAST	n/a	-'	n/a	-'	n/a	Q3TBI0_MOUSE	n/a
	Q9BZW8-2	n/a	STS1_YEAST	n/a	-'	n/a	-'	n/a	Q3TBI0_MOUSE	n/a
	Q19QZ6_HUMAN	n/a	-'	n/a	Q963J2_DROME	n/a	Q7YZR6_CAEEL	n/a	Q6ZPX4_MOUSE	n/a
	Q5SNV7_HUMAN	n/a	-'	n/a	-'	n/a	-'	n/a	-'	n/a
	Q59ER3_HUMAN	n/a	-'	n/a	Q6NNX2_DROME	n/a	Q95ZL8_CAEEL	n/a	SPTB2_MOUSE	SPNB2,SPTBN1
	CD27_HUMAN	CD27	-'	n/a	-'	n/a	-'	n/a	CD27_MOUSE	CD27
	Q7YED5_HUMAN	n/a	-'	n/a	-'	n/a	-'	n/a	A3R414_MOUSE	n/a
	STRUM_HUMAN	KIAA0196	-'	n/a	STRUM_DROME	CG12272	O01858_CAEEL	n/a	Q3TQ26_MOUSE	n/a
	LEG9B_HUMAN	LGALS9B	-'	n/a	-'	n/a	-'	n/a	LEG9_MOUSE	LGALS9
	CHSTB_HUMAN	CHST11	-'	n/a	Q9VJG5_DROME	n/a	YXT2_CAEEL	C18B2.2	CHSTB_MOUSE	CHST11
	Q86TP5_HUMAN	n/a	ENO1_YEAST	ENO1	ENO_DROME	ENO	ENO_CAEEL	ENOL-1	ENOA_MOUSE	ENO1
	Q9P2Z4_HUMAN	n/a	-'	n/a	-'	n/a	-'	n/a	NGF_MOUSE	NGF
	Q6IF79_HUMAN	n/a	-'	n/a	-'	n/a	-'	n/a	Q8VG19_MOUSE	n/a
	Q8NG73_HUMAN	n/a	-'	n/a	-'	n/a	-'	n/a	-'	n/a
	DHX8_HUMAN	DHX8	PRP22_YEAST	PRP22	Q8MSQ6_DROME	n/a	MOG5_CAEEL	MOG-5	Q8R214_MOUSE	n/a
	Q6DKH1_HUMAN	n/a	NU192_YEAST	NUP192	Q9VWB8_DROME	n/a	Q21436_CAEEL	n/a	Q9D6C1_MOUSE	n/a
	Q96IM0	n/a	-'	n/a	-'	n/a	-'	n/a	HNRDL_MOUSE	HNRPDL
	Q16292_HUMAN	n/a	-'	n/a	Q9VWR3_DROME	n/a	-'	n/a	Q3UK34_MOUSE	n/a
	Q6NVH2_HUMAN	n/a	SKI3_YEAST	SKI3	-'	n/a	K0664_CAEEL	CLU-1	F2Z413_MOUSE	n/a
	Q15111_HUMAN	n/a	PLC1_YEAST	PLC1	-'	n/a	Q8IA75_CAEEL	n/a	Q3USB7_MOUSE	n/a
	Q29828_HUMAN	n/a	-'	n/a	-'	n/a	-'	n/a	O19470_MOUSE	n/a
	GFOD1_HUMAN	GFOD1	YM94_YEAST	n/a	Q9Y153_DROME	n/a	-'	n/a	GFOD2_MOUSE	GFOD2
	Q86WI0-3	n/a	-'	n/a	Q9W068_DROME	n/a	Q9XVU1_CAEEL	n/a	LHPL1_MOUSE	LHFPL1
	Q5HYH0_HUMAN	n/a	-'	n/a	-'	n/a	-'	n/a	Q3UUD7_MOUSE	n/a
	Q6P156_HUMAN	n/a	-'	n/a	-'	n/a	-'	n/a	Q8C390_MOUSE	n/a
	Q8HWQ1_HUMAN	n/a	-'	n/a	-'	n/a	-'	n/a	Q792Z7_MOUSE	n/a
	Q5TG12_HUMAN	n/a	-'	n/a	LAR_DROME	LAR	LAR_CAEEL	PTP-3	Q8C462_MOUSE	n/a
	Q9NY13_HUMAN	n/a	-'	n/a	-'	n/a	-'	n/a	-'	n/a
	Q2XQG5_HUMAN	n/a	-'	n/a	Q8IQ89_DROME	n/a	Q23528_CAEEL	n/a	NRPN_MOUSE	n/a
	Q59F56_HUMAN	n/a	SKI2_YEAST	SKI2	Q9BI21_DROME	n/a	Q19103_CAEEL	n/a	Q8C2W7_MOUSE	n/a
	Q59ET6_HUMAN	n/a	CDC4_YEAST	CDC4	-'	n/a	SEL10_CAEEL	SEL-10	FBXW7_MOUSE	FBXW7
	Q8WLQ6_HUMAN	n/a	-'	n/a	-'	n/a	-'	n/a	Q7JJ15_MOUSE	n/a
	Q67AE7_HUMAN	n/a	-'	n/a	-'	n/a	-'	n/a	Q860C1_MOUSE	n/a
	Q96JA4_HUMAN	n/a	-'	n/a	-'	n/a	-'	n/a	D3YU90_MOUSE	n/a
	Q9BWQ7_HUMAN	n/a	-'	n/a	-'	n/a	Q9GN29_CAEEL	n/a	PPAR_MOUSE	n/a
	Q7Z5B3_HUMAN	n/a	-'	n/a	-'	n/a	-'	n/a	Q8BPM6_MOUSE	n/a
	Q9NQ56_HUMAN	n/a	-'	n/a	-'	n/a	-'	n/a	Q8BRX8_MOUSE	n/a
	Q0R2U9_HUMAN	n/a	-'	n/a	-'	n/a	-'	n/a	Q9D5W9_MOUSE	n/a
	Q13369_HUMAN	n/a	-'	n/a	-'	n/a	-'	n/a	-'	n/a
	Q53G67_HUMAN	n/a	UBC2_YEAST	RAD6	UBCD6_DROME	UBCD6	UBC1_CAEEL	UBC-1	Q3TUV9_MOUSE	n/a
	Q53FU7_HUMAN	n/a	SKI2_YEAST	SKI2	-'	n/a	YP93_CAEEL	C28H8.3	Q91VI2_MOUSE	n/a
	Q4QQH3_HUMAN	n/a	-'	n/a	Q9VDG5_DROME	n/a	Q8MYP5_CAEEL	n/a	Q9ET74_MOUSE	n/a
	Q6DKJ4_HUMAN	n/a	-'	n/a	-'	n/a	-'	n/a	Q5H8U0_MOUSE	n/a
	Q6Q9Z7_HUMAN	n/a	-'	n/a	-'	n/a	-'	n/a	Q8VHT4_MOUSE	n/a
	O95755-2	n/a	-'	n/a	Q9W0A7_DROME	n/a	Q9XXA4_CAEEL	n/a	RAB36_MOUSE	RAB36
	RGS11_HUMAN	RGS11	-'	n/a	-'	n/a	Q968S9_CAEEL	n/a	RGS11_MOUSE	RGS11
	A2BDZ2_HUMAN	n/a	-'	n/a	-'	n/a	-'	n/a	Q2NL46_MOUSE	n/a
	Q96BE7_HUMAN	n/a	-'	n/a	-'	n/a	-'	n/a	Q6A049_MOUSE	n/a
	A2ACR1_HUMAN	n/a	PSB6_YEAST	PRE3	A0AQH0_DROME	n/a	Q966I8_CAEEL	n/a	Q3TAR7_MOUSE	n/a
	Q96IK8	n/a	-'	n/a	CBPD_DROME	SVR	O76373_CAEEL	n/a	-'	n/a
	OST3B_HUMAN	n/a	-'	n/a	Q9VWJ7_DROME	n/a	-'	n/a	OST3B_MOUSE	n/a
	Q7RTX5_HUMAN	n/a	-'	n/a	Q8I0S6_DROME	n/a	Q86NC9_CAEEL	n/a	Q3U4S0_MOUSE	n/a
	C9JSM5_HUMAN	n/a	-'	n/a	Q9V4C3_DROME	n/a	Q5H9N3_CAEEL	n/a	Q5CZY4_MOUSE	n/a
	Q5H9B2_HUMAN	n/a	-'	n/a	KRAF1_DROME	PHL	KRAF1_CAEEL	LIN-45	A2AEA7_MOUSE	n/a
	Q5TG35_HUMAN	n/a	-'	n/a	Q9W2A1_DROME	n/a	Q9TZZ9_CAEEL	n/a	A2ADW0_MOUSE	n/a
	Q96FD7_HUMAN	n/a	-'	n/a	-'	n/a	-'	n/a	Q3UM23_MOUSE	n/a
	Q6ZSL4_HUMAN	n/a	-'	n/a	-'	n/a	Q9GUF5_CAEEL	n/a	Q505A2_MOUSE	n/a
	Q8N878-2	n/a	-'	n/a	-'	n/a	-'	n/a	FRMD6_MOUSE	FRMD6
	UFSP1_HUMAN	UFSP1	-'	n/a	-'	n/a	-'	n/a	UFSP1_MOUSE	UFSP1
	Q4FAC4_HUMAN	n/a	-'	n/a	CO4A1_DROME	CG25C	CO4A2_CAEEL	LET-2	Q8C6X0_MOUSE	n/a
	O60293_HUMAN	n/a	-'	n/a	-'	n/a	-'	n/a	Q6A049_MOUSE	n/a
	Q6VBP3_HUMAN	n/a	-'	n/a	-'	n/a	O45322_CAEEL	n/a	Q3UY43_MOUSE	n/a
	Q506M0_HUMAN	n/a	-'	n/a	RGS_DROME	n/a	-'	n/a	Q9D677_MOUSE	n/a
	Q8WLS9_HUMAN	n/a	-'	n/a	-'	n/a	-'	n/a	Q7JJ15_MOUSE	n/a
	Q5U7L2_HUMAN	n/a	-'	n/a	-'	n/a	-'	n/a	HA1K_MOUSE	n/a
	CC026_HUMAN	C3ORF26	CMS1_YEAST	CMS1	-'	n/a	-'	n/a	CC026_MOUSE	2610528E23RIK
	Q4FEB4_HUMAN	n/a	-'	n/a	-'	n/a	-'	n/a	DTX2_MOUSE	DTX2
	Q53RR7_HUMAN	n/a	-'	n/a	Q9VIU9_DROME	n/a	-'	n/a	Q80ZL5_MOUSE	n/a
	Q496I0_HUMAN	n/a	-'	n/a	-'	n/a	-'	n/a	-'	n/a
	FREM1_HUMAN	FREM1	-'	n/a	Q9VJ82_DROME	n/a	Q8IG72_CAEEL	n/a	FREM1_MOUSE	FREM1
	Q3BK34_HUMAN	n/a	-'	n/a	-'	n/a	-'	n/a	HA1K_MOUSE	n/a
	Q8NAI0_HUMAN	n/a	SEC7_YEAST	SEC7	Q8IP64_DROME	n/a	Q9XWG5_CAEEL	n/a	Q8K4V3_MOUSE	n/a
	Q4ZG52_HUMAN	n/a	-'	n/a	Q5U0S9_DROME	n/a	Q9BL72_CAEEL	n/a	-'	n/a
	EPN3_HUMAN	EPN3	ENT2_YEAST	ENT2	Q7KU90_DROME	n/a	Q9BI72_CAEEL	n/a	Q5SUU9_MOUSE	n/a
	Q6FHK0_HUMAN	n/a	GCN4_YEAST	GCN4	AP1_DROME	n/a	Q5FC74_CAEEL	n/a	Q3V255_MOUSE	n/a
	Q9Y570-2	n/a	PPE1_YEAST	n/a	Q95R98_DROME	n/a	PPME1_CAEEL	B0464.9	PPME1_MOUSE	PPME1
	Q9NTU9_HUMAN	n/a	-'	n/a	Q8I0C2_DROME	n/a	O45918_CAEEL	n/a	EGLN1_MOUSE	EGLN1
	A0S437_HUMAN	n/a	Q96101_YEAST	n/a	-'	n/a	-'	n/a	ATP6_MOUSE	MT-ATP6,MTATP6
	CLIC3_HUMAN	CLIC3	-'	n/a	Q9VY78_DROME	n/a	EXC4_CAEEL	EXC-4	A2AJ28_MOUSE	n/a
	Q9P1L1_HUMAN	n/a	Q6B1S0_YEAST	n/a	Q94541_DROME	n/a	O01708_CAEEL	n/a	Q3UXG5_MOUSE	n/a
	Q5HYL6_HUMAN	n/a	-'	n/a	Q9VA59_DROME	n/a	TMOD_CAEEL	UNC-94	Q3TFA9_MOUSE	n/a
	Q14790-9	n/a	-'	n/a	CASP8_DROME	DREDD	CED3_CAEEL	CED-3	CASP8_MOUSE	CASP8
	Q8NEH0_HUMAN	n/a	-'	n/a	Q9V3C4_DROME	n/a	Q965G9_CAEEL	n/a	Q8BQD9_MOUSE	n/a
	Q14790-8	n/a	-'	n/a	CASP8_DROME	DREDD	CED3_CAEEL	CED-3	CASP8_MOUSE	CASP8
	Q5H9D5_HUMAN	n/a	FRE5_YEAST	FRE5	-'	n/a	-'	n/a	Q811U2_MOUSE	n/a
	Q8N9M3_HUMAN	n/a	ZAP1_YEAST	ZAP1	-'	n/a	Q9N360_CAEEL	n/a	Q7TSH9_MOUSE	n/a
	Q14790-7	n/a	-'	n/a	CASP8_DROME	DREDD	CED3_CAEEL	CED-3	CASP8_MOUSE	CASP8
	Q5T2G4_HUMAN	n/a	-'	n/a	-'	n/a	-'	n/a	Q14BF5_MOUSE	n/a
	Q14790-6	n/a	-'	n/a	CASP8_DROME	DREDD	CED3_CAEEL	CED-3	CASP8_MOUSE	CASP8
	Q14790-5	n/a	-'	n/a	CASP8_DROME	DREDD	CED3_CAEEL	CED-3	CASP8_MOUSE	CASP8
	Q59HC0_HUMAN	n/a	-'	n/a	Q9VRG4_DROME	n/a	Q1RS86_CAEEL	n/a	ABCA1_MOUSE	ABCA1
	SF3B5_HUMAN	SF3B5	-'	n/a	Q4QPR9_DROME	n/a	YP66_CAEEL	B0495.6	SF3B5_MOUSE	SF3B5
	Q14790-4	n/a	-'	n/a	CASP8_DROME	DREDD	CED3_CAEEL	CED-3	CASP8_MOUSE	CASP8
	Q14790-3	n/a	-'	n/a	CASP8_DROME	DREDD	CED3_CAEEL	CED-3	CASP8_MOUSE	CASP8
	OSR7_HUMAN	n/a	OSH2_YEAST	OSH2	Q9VC05_DROME	n/a	Q9U2C7_CAEEL	n/a	Q8R1X8_MOUSE	n/a
	Q14790-2	n/a	-'	n/a	CASP8_DROME	DREDD	CED3_CAEEL	CED-3	CASP8_MOUSE	CASP8
	Q96ET8-2	n/a	TVP23_YEAST	TVP23	FA18_DROME	CG5021	A0FLQ7_CAEEL	n/a	F18B1_MOUSE	FAM18B1
	Q96II1	n/a	-'	n/a	-'	n/a	-'	n/a	Q8CB55_MOUSE	n/a
	H2B1K_HUMAN	H2BFS,HIST1H2BK	H2B1_YEAST	HTB1	-'	n/a	H2B2_CAEEL	HIS-54,HIS-22,HIS-8,HIS-4,HIS-20,HIS-52	-'	n/a
	BTBDH_HUMAN	BTBD17	-'	n/a	Q7K187_DROME	n/a	Q9XVW2_CAEEL	n/a	BTBDH_MOUSE	BTBD17
	TFEB_HUMAN	TFEB,ALPHATFEB	RTG3_YEAST	RTG3	Q6WSQ9_DROME	n/a	P91527_CAEEL	n/a	Q60982_MOUSE	n/a
	Q9H9M9_HUMAN	n/a	-'	n/a	Q9VZ57_DROME	n/a	Q9U309_CAEEL	n/a	Q8K236_MOUSE	n/a
	CC049_HUMAN	C3ORF49	-'	n/a	-'	n/a	-'	n/a	-'	n/a
	Q7Z5F9_HUMAN	n/a	-'	n/a	-'	n/a	-'	n/a	MAP1A_MOUSE	MTAP1A,MAP1A
	P61812-2	n/a	-'	n/a	Q9VQG9_DROME	n/a	O02424_CAEEL	n/a	Q921T1_MOUSE	n/a
	Q00610-2	n/a	CLH_YEAST	CHC1	Q540W2_DROME	n/a	CLH_CAEEL	CHC-1	Q3U0H2_MOUSE	n/a
	Q96E41_HUMAN	n/a	-'	n/a	Q9W1J3_DROME	n/a	P90814_CAEEL	n/a	Q8CFY0_MOUSE	n/a
	Q6VFQ6_HUMAN	n/a	-'	n/a	Q9VF15_DROME	n/a	Q20623_CAEEL	n/a	Q54AH9_MOUSE	n/a
	Q8TCK0_HUMAN	n/a	NUM1_YEAST	NUM1	-'	n/a	-'	n/a	MYO15_MOUSE	MYO15A,MYO15
	A4D2L2_HUMAN	n/a	-'	n/a	Q9VD14_DROME	n/a	Q17532_CAEEL	n/a	TBRG4_MOUSE	TBRG4
	Q4ZFV5_HUMAN	n/a	-'	n/a	Q9V383_DROME	n/a	LRP_CAEEL	LRP-1	A2ALP8_MOUSE	n/a
	Q4ZG75_HUMAN	n/a	-'	n/a	GALT2_DROME	PGANT2	GALT4_CAEEL	GLY-4	GLT14_MOUSE	GALNT14
	Q9UCR6_HUMAN	n/a	HSP60_YEAST	HSP60	CH60_DROME	HSP60	CH60_CAEEL	HSP-60	CH60_MOUSE	HSPD1
	Q9UD36_HUMAN	n/a	-'	n/a	Q59DZ7_DROME	n/a	Q95ZV6_CAEEL	n/a	DDR1_MOUSE	DDR1
	Q1KKQ2_HUMAN	n/a	-'	n/a	Q9VE91_DROME	n/a	O45818_CAEEL	n/a	KPCD1_MOUSE	PRKD1
	Q96IH7	n/a	-'	n/a	Q9Y149_DROME	n/a	YNL5_CAEEL	n/a	Q3TLG6_MOUSE	n/a
	Q6FHM3_HUMAN	n/a	-'	n/a	-'	n/a	-'	n/a	LSP1_MOUSE	LSP1
	Q5CCK7_HUMAN	n/a	CBS_YEAST	CYS4	Q9VRD9_DROME	n/a	-'	n/a	CBS_MOUSE	CBS
	Q96HR1_HUMAN	n/a	IPYR_YEAST	IPP1	IPYR_DROME	NURF-38	IPYR_CAEEL	PYP-1	IPYR2_MOUSE	PPA2
	Q96I31_HUMAN	n/a	-'	n/a	-'	n/a	-'	n/a	-'	n/a
	Q6VK16_HUMAN	n/a	COX3_YEAST	COX3	-'	n/a	-'	n/a	COX3_MOUSE	n/a
	O95296	n/a	NIP80_YEAST	NIP100	DCTN1_DROME	GL	-'	n/a	-'	n/a
	VASH2_HUMAN	VASH2	-'	n/a	-'	n/a	-'	n/a	Q3TR02_MOUSE	n/a
	IR3IP_HUMAN	IER3IP1	YOS1_YEAST	YOS1	Q9VTE1_DROME	n/a	Q7YTG6_CAEEL	n/a	IR3IP_MOUSE	IER3IP1
	Q6GMT4_HUMAN	n/a	-'	n/a	OCTB2_DROME	OCTBETA2R	Q86GT6_CAEEL	n/a	Q8BH38_MOUSE	n/a
	Q5H9F8_HUMAN	n/a	UCRI_YEAST	RIP1	Q9VQ28_DROME	n/a	O44512_CAEEL	n/a	UCRI_MOUSE	UQCRFS1
	Q5SQI7_HUMAN	n/a	-'	n/a	-'	n/a	-'	n/a	ARHG8_MOUSE	NET1
	Q4KMY3_HUMAN	n/a	-'	n/a	Q8MRH9_DROME	n/a	O01299_CAEEL	n/a	GIDRP_MOUSE	D19ERTD386E,GIDRP88
	Q59HE3_HUMAN	n/a	-'	n/a	-'	n/a	-'	n/a	Q921U7_MOUSE	n/a
	O15382-2	n/a	BCA2_YEAST	BAT2	Q9VYD5_DROME	n/a	BCAT_CAEEL	BCAT-1	BCAT2_MOUSE	BCAT2
	Q96LQ1_HUMAN	n/a	-'	n/a	Q8SWV5_DROME	n/a	Q23616_CAEEL	n/a	SC5AA_MOUSE	SLC5A10
	Q9Y450-3	n/a	HBS1_YEAST	HBS1	Q95SK5_DROME	n/a	Q564V6_CAEEL	n/a	Q3UJ02_MOUSE	n/a
	Q9Y450-2	n/a	HBS1_YEAST	HBS1	Q95SK5_DROME	n/a	Q564V6_CAEEL	n/a	Q3UJ02_MOUSE	n/a
	Q86WC5_HUMAN	n/a	-'	n/a	Q9W0K2_DROME	n/a	Q9XYQ5_CAEEL	n/a	Q3UK52_MOUSE	n/a
	Q86X76-4	n/a	NIT2_YEAST	NIT2	-'	n/a	-'	n/a	Q9R1N4_MOUSE	n/a
	Q86X76-3	n/a	NIT2_YEAST	NIT2	-'	n/a	-'	n/a	Q9R1N4_MOUSE	n/a
	Q86X76-2	n/a	NIT2_YEAST	NIT2	-'	n/a	-'	n/a	Q9R1N4_MOUSE	n/a
	SPYA_HUMAN	AGXT	AGX1_YEAST	AGX1	Q9W3Z3_DROME	n/a	Q94055_CAEEL	n/a	SPYA_MOUSE	n/a
	Q96IG5	n/a	RPB1_YEAST	RPO21,RPB1	-'	n/a	LIN13_CAEEL	LIN-13	WIZ_MOUSE	WIZ
	Q8TCQ1-2	n/a	-'	n/a	-'	n/a	-'	n/a	MARH1_MOUSE	MARCH1
	Q6RRA9_HUMAN	n/a	Q96101_YEAST	n/a	-'	n/a	-'	n/a	ATP6_MOUSE	MT-ATP6,MTATP6
	PAFA_HUMAN	PLA2G7	-'	n/a	-'	n/a	O44753_CAEEL	n/a	Q3U1V7_MOUSE	n/a
	O14887_HUMAN	n/a	ZAP1_YEAST	ZAP1	O61362_DROME	n/a	Q9BL20_CAEEL	n/a	-'	n/a
	A0JLQ2_HUMAN	n/a	-'	n/a	Q6NNU4_DROME	n/a	Q9NDT3_CAEEL	n/a	KI13A_MOUSE	n/a
	Q96PP1_HUMAN	n/a	-'	n/a	Q9XYN3_DROME	n/a	Q9U3Q6_CAEEL	n/a	Q6NSR5_MOUSE	n/a
	Q5TED2_HUMAN	n/a	-'	n/a	-'	n/a	-'	n/a	-'	n/a
	Q07866-9	n/a	-'	n/a	KLC_DROME	KLC	KLC_CAEEL	KLC-2	Q7M6Z8_MOUSE	n/a
	Q07866-8	n/a	-'	n/a	KLC_DROME	KLC	KLC_CAEEL	KLC-2	Q7M6Z8_MOUSE	n/a
	Q4U0U6_HUMAN	n/a	-'	n/a	-'	n/a	-'	n/a	HB2J_MOUSE	n/a
	Q07866-7	n/a	-'	n/a	KLC_DROME	KLC	KLC_CAEEL	KLC-2	Q7M6Z8_MOUSE	n/a
	Q07866-6	n/a	-'	n/a	KLC_DROME	KLC	KLC_CAEEL	KLC-2	Q7M6Z8_MOUSE	n/a
	Q07866-5	n/a	-'	n/a	KLC_DROME	KLC	KLC_CAEEL	KLC-2	Q7M6Z8_MOUSE	n/a
	Q07866-4	n/a	-'	n/a	KLC_DROME	KLC	KLC_CAEEL	KLC-2	Q7M6Z8_MOUSE	n/a
	Q07866-3	n/a	-'	n/a	KLC_DROME	KLC	KLC_CAEEL	KLC-2	Q7M6Z8_MOUSE	n/a
	Q4ZFX8_HUMAN	n/a	-'	n/a	-'	n/a	-'	n/a	-'	n/a
	Q9UCT9_HUMAN	n/a	-'	n/a	-'	n/a	Q18756_CAEEL	n/a	Q6IS42_MOUSE	n/a
	Q07866-2	n/a	-'	n/a	KLC_DROME	KLC	KLC_CAEEL	KLC-2	Q7M6Z8_MOUSE	n/a
	Q9UD59_HUMAN	n/a	-'	n/a	Q7JQ85_DROME	n/a	HM30_CAEEL	CEH-30	TLX1_MOUSE	n/a
	Q4JHT5_HUMAN	n/a	-'	n/a	-'	n/a	-'	n/a	SOCS1_MOUSE	SOCS1
	FLI1_HUMAN	FLI1	-'	n/a	ETS3_DROME	ETS65A	Q22355_CAEEL	n/a	FLI1_MOUSE	FLI1
	FXL14_HUMAN	FBXL14	-'	n/a	-'	n/a	-'	n/a	FXL14_MOUSE	FBXL14
	A3KPB4_HUMAN	n/a	DS1P2_YEAST	YSR3	Q9VNU1_DROME	n/a	Q8IA51_CAEEL	n/a	SGPP2_MOUSE	SGPP2
	H14_HUMAN	HIST1H1E	H1_YEAST	HHO1	-'	n/a	H11_CAEEL	HIS-24	H14_MOUSE	HIST1H1E
	Q9HCW0_HUMAN	n/a	PRI2_YEAST	PRI2	PRI2_DROME	DNAPOL-ALPHA60	PRI2_CAEEL	PRI-2	Q3THK0_MOUSE	n/a
	Q9BVE7_HUMAN	n/a	AP19_YEAST	n/a	Q9GQM7_DROME	n/a	Q19123_CAEEL	n/a	Q99M60_MOUSE	n/a
	UCRI_HUMAN	UQCRFS1P1,UQCRFS1	UCRI_YEAST	RIP1	Q9VQ28_DROME	n/a	O44512_CAEEL	n/a	UCRI_MOUSE	UQCRFS1
	Q53QD4_HUMAN	n/a	-'	n/a	-'	n/a	-'	n/a	Q8BJF6_MOUSE	n/a
	1B35_HUMAN	HLA-B18,HLA,CW*03,HLA-B*,HLA-B	-'	n/a	-'	n/a	-'	n/a	HA1K_MOUSE	n/a
	Q96IF6	n/a	-'	n/a	Q8MR73_DROME	n/a	-'	n/a	A2A871_MOUSE	n/a
	ITA4_HUMAN	ITGA4,IA4	YJN2_YEAST	n/a	ITA1_DROME	MEW	PAT2_CAEEL	PAT-2	ITA4_MOUSE	n/a
	A1Z0L7_HUMAN	n/a	-'	n/a	-'	n/a	-'	n/a	O19454_MOUSE	n/a
	Q96IF3	n/a	-'	n/a	Q9VLP6_DROME	n/a	-'	n/a	CCD97_MOUSE	CCDC97
	PHIPL_HUMAN	PHYHIPL	-'	n/a	-'	n/a	O45775_CAEEL	n/a	PHIPL_MOUSE	PHYHIPL
	Q5JW05_HUMAN	n/a	YMD8_YEAST	YMD8	-'	n/a	Q9N3S9_CAEEL	n/a	Q6P3B0_MOUSE	n/a
	Q5W134_HUMAN	n/a	-'	n/a	-'	n/a	-'	n/a	Q80YT8_MOUSE	n/a
	Q5W0R4_HUMAN	n/a	-'	n/a	TRPG_DROME	TRPGAMMA	O44872_CAEEL	n/a	Q0VB97_MOUSE	n/a
	O19536_HUMAN	n/a	-'	n/a	-'	n/a	-'	n/a	HA1K_MOUSE	n/a
	RHG25_HUMAN	ARHGAP25,KIAA0053	-'	n/a	Q8T3Q3_DROME	n/a	Q9N467_CAEEL	n/a	RHG25_MOUSE	ARHGAP25
	Q96M44_HUMAN	n/a	-'	n/a	-'	n/a	-'	n/a	-'	n/a
	Q5TAG5_HUMAN	n/a	-'	n/a	Q9VW35_DROME	n/a	Q9BJ56_CAEEL	n/a	Q3U652_MOUSE	n/a
	Q86WE8_HUMAN	n/a	-'	n/a	-'	n/a	-'	n/a	-'	n/a
	A2ABF1_HUMAN	n/a	MSH5_YEAST	MSH5	-'	n/a	-'	n/a	MSH5_MOUSE	MSH5
	Q49AL4_HUMAN	n/a	-'	n/a	Q7KS06_DROME	n/a	YUG4_CAEEL	F26H9.4	Q3V3F1_MOUSE	n/a
	SKOR1_HUMAN	SKOR1	-'	n/a	-'	n/a	-'	n/a	LBXCO_MOUSE	n/a
	CA021_HUMAN	C1ORF21	TVP15_YEAST	TVP15	-'	n/a	-'	n/a	CA021_MOUSE	1700025G04RIK
	O95270	n/a	-'	n/a	-'	n/a	O02265_CAEEL	n/a	O70237_MOUSE	n/a
	Q5Y7B6_HUMAN	n/a	-'	n/a	-'	n/a	-'	n/a	Q5XQH5_MOUSE	n/a
	P63241-2	n/a	IF5A1_YEAST	HYP2	Q2MGM4_DROME	n/a	IF5A1_CAEEL	IFF-1	IF5A_MOUSE	n/a
	Q5VSQ4_HUMAN	n/a	-'	n/a	-'	n/a	-'	n/a	-'	n/a
	A0JLS5_HUMAN	n/a	UTP13_YEAST	UTP13	Q9V5C7_DROME	n/a	O18215_CAEEL	n/a	Q3UDS9_MOUSE	n/a
	Q96Q34_HUMAN	n/a	-'	n/a	-'	n/a	-'	n/a	-'	n/a
	Q15H38_HUMAN	n/a	-'	n/a	-'	n/a	-'	n/a	A3R414_MOUSE	n/a
	Q3MN16_HUMAN	n/a	-'	n/a	Q9VIS5_DROME	n/a	LIN13_CAEEL	LIN-13	A2A7F4_MOUSE	n/a
	Q5T191_HUMAN	n/a	-'	n/a	-'	n/a	FLAD1_CAEEL	R53.1	Q8BXQ1_MOUSE	n/a
	Q96DW7_HUMAN	n/a	-'	n/a	Q961N7_DROME	n/a	-'	n/a	Q6ZQB4_MOUSE	n/a
	Q2MD56_HUMAN	n/a	-'	n/a	-'	n/a	-'	n/a	BLNK_MOUSE	BLNK
	O15412_HUMAN	n/a	-'	n/a	Q95S24_DROME	n/a	-'	n/a	Q9DAU1_MOUSE	n/a
	Q9NWF6_HUMAN	n/a	-'	n/a	-'	n/a	Q7YTL5_CAEEL	n/a	-'	n/a
	CDS1_HUMAN	CDS1	CDS1_YEAST	CDS1	CDSA_DROME	CDSA	Q95QS5_CAEEL	n/a	CDS1_MOUSE	CDS1
	Q8NB09_HUMAN	n/a	-'	n/a	-'	n/a	-'	n/a	CNST_MOUSE	CNST
	Q5JRR8_HUMAN	n/a	UBA1_YEAST	UBA1	Q8T0L3_DROME	n/a	Q27481_CAEEL	n/a	UBE1_MOUSE	n/a
	Q86W56-3	n/a	-'	n/a	-'	n/a	-'	n/a	-'	n/a
	Q5VWP4_HUMAN	n/a	-'	n/a	-'	n/a	-'	n/a	-'	n/a
	Q5VX14_HUMAN	n/a	-'	n/a	-'	n/a	-'	n/a	CD3Z_MOUSE	CD247
	Q86W56-2	n/a	-'	n/a	-'	n/a	-'	n/a	-'	n/a
	Q2VP99	n/a	COPB_YEAST	SEC26	Q24253_DROME	n/a	Q9TYL9_CAEEL	n/a	Q3U7X9_MOUSE	n/a
	ACER2_HUMAN	ACER2	YPC1_YEAST	YPC1	Q9VIP7_DROME	n/a	ACASE_CAEEL	W02F12.2	A2BDY7_MOUSE	n/a
	P4HA2_HUMAN	P4HA2	-'	n/a	Q9VA69_DROME	n/a	P4HA2_CAEEL	PHY-2	P4HA2_MOUSE	P4HA2
[truncated: 71,549 more rows]
