# Supplementary material for: A negative genetic interaction map in isogenic cancer cell lines reveals cancer cell vulnerabilities
Source: Mol Syst Biol. 2013 Oct 8;9:696. doi: 10.1038/msb.2013.54 (PMC3817404; doi:10.1038/msb.2013.54)
Supplement: Supplementary Table 7 [file msb201354-s8.xlsx]

## Sheet: interactions with evidences
Supplementary Table 7	Interactor A	Interactor B	GeneID A	GeneID B	Confirmed by siRNA	Supporting Evidence	Evidence
	BLM	FBXO18	641	84893	-	+	YEAST PHYSICAL SGS1_YEAST SRS2_YEAST PUBMED:11743205, YEAST GENETIC SGS1_YEAST SRS2_YEAST PUBMED:11743205
	PTTG1	LTK	9232	4058	-	+	YEAST PHYSICAL SECU_YEAST IRE1_YEAST PUBMED:14660704
	KRAS	GSK3A	3845	2931	-	+	YEAST PHYSICAL RIM11_YEAST IRA2_YEAST PUBMED:11805837
	BLM	SNW1	641	22938	-	+	YEAST PHYSICAL PRP45_YEAST SGS1_YEAST PUBMED:12554883
	MUS81	EIF4E3	80198	317649	-	+	YEAST PHYSICAL MUS81_YEAST IF4E_YEAST PUBMED:11805837
	MUS81	EEF1A2	80198	1917	-	+	YEAST PHYSICAL MUS81_YEAST EF1A_YEAST PUBMED:11805837
	BLM	DTYMK	641	1841	-	+	YEAST PHYSICAL KTHY_YEAST SGS1_YEAST PUBMED:14764870, YEAST GENETIC KTHY_YEAST SGS1_YEAST PUBMED:20093466
	KRAS	HSPA5	3845	3309	-	+	YEAST PHYSICAL IRA2_YEAST GRP78_YEAST PUBMED:20160012
	MUS81	HIST1H1B	80198	3009	-	+	YEAST PHYSICAL H1_YEAST MUS81_YEAST PUBMED:11805837
	PTTG1	ESPL1	9232	9700	-	+	YEAST PHYSICAL ESP1_YEAST SECU_YEAST PUBMED:9635435, HUMAN PHYSICAL ESPL1_HUMAN PTTG1_HUMAN PUBMED:15989971, YEAST GENETIC SECU_YEAST ESP1_YEAST PUBMED:9635435
	MUS81	BOP1	80198	23246	-	+	YEAST PHYSICAL ERB1_YEAST MUS81_YEAST PUBMED:11805837
	PTTG1	CDK2	9232	1017	-	+	YEAST PHYSICAL CDK1_YEAST SECU_YEAST PUBMED:12050115, YEAST GENETIC CDK1_YEAST SECU_YEAST PUBMED:21518961
	PTTG1	CDC23	9232	8697	-	+	YEAST PHYSICAL CDC23_YEAST SECU_YEAST PUBMED:16364911, YEAST GENETIC CDC23_YEAST SECU_YEAST PUBMED:8601617
	PTTG1	ANAPC10	9232	10393	-	+	YEAST PHYSICAL APC10_YEAST SECU_YEAST PUBMED:16364911
	MUS81	PRDX3	80198	10935	-	+	YEAST GENETIC TSA1_YEAST MUS81_YEAST PUBMED:17314980
	MUS81	TOP1	80198	7150	-	+	YEAST GENETIC TOP1_YEAST MUS81_YEAST PUBMED:17314980
	BLM	TAF6	641	6878	-	+	YEAST GENETIC TAF6_YEAST SGS1_YEAST ESGA_BOONELAB_UNPUBLISHED
	BLM	BICD2	641	23299	-	+	YEAST GENETIC SMC3_YEAST SGS1_YEAST ESGA_BOONELAB_UNPUBLISHED
	BLM	YME1L1	641	10730	-	+	YEAST GENETIC SGS1_YEAST YME1_YEAST ESGA_BOONELAB_UNPUBLISHED
	BLM	RAD52	641	5893	-	+	YEAST GENETIC SGS1_YEAST RAD52_YEAST PUBMED:11290710
	BLM	GEN1	641	348654	-	+	YEAST GENETIC SGS1_YEAST RAD2_YEAST PUBMED:17314980
	BLM	PPP2CB	641	5516	-	+	YEAST GENETIC SGS1_YEAST PP2A2_YEAST ESGA_BOONELAB_UNPUBLISHED
	BLM	TOPBP1	641	11073	-	+	YEAST GENETIC SGS1_DPB11 PMID: 11917116
	BLM	AQR	641	9716	+	+	YEAST GENETIC SEN1_YEAST SGS1_YEAST PUBMED:21211720
	PTTG1	RAB9A	9232	9367	-	+	YEAST GENETIC SECU_YEAST YPT7_YEAST ESGA_BOONELAB_UNPUBLISHED
	PTTG1	TTC31	9232	64427	-	+	YEAST GENETIC SECU_YEAST STI1_YEAST PUBMED:15579722
	PTTG1	CLIP4	9232	79745	-	+	YEAST GENETIC SECU_YEAST NIP80_YEAST ESGA_BOONELAB_UNPUBLISHED
	PTTG1	DCTN1	9232	1639	-	+	YEAST GENETIC SECU_YEAST NIP80_YEAST ESGA_BOONELAB_UNPUBLISHED
	PTTG1	MYO3B	9232	140469	-	+	YEAST GENETIC SECU_YEAST HSL1_YEAST PUBMED:20093466
	PTTG1	CDC42BPA	9232	8476	-	+	YEAST GENETIC SECU_YEAST HSL1_YEAST PUBMED:20093466
	PTTG1	FOXF1	9232	2294	-	+	YEAST GENETIC SECU_YEAST HCM1_YEAST PUBMED:20093466
	PTTG1	CAMK1G	9232	57172	-	+	YEAST GENETIC RAD53_YEAST SECU_YEAST PUBMED:11713673
	BLM	PPP2R4	641	5524	-	+	YEAST GENETIC PTPA1_YEAST SGS1_YEAST PUBMED:21639830
	KRAS	GSTCD	3845	79807	-	+	YEAST GENETIC OMS1_YEAST IRA2_YEAST PUBMED:20093466
	MUS81	PCNA	80198	5111	-	+	YEAST GENETIC MUS81_YEAST PCNA_YEAST PUBMED:17314980
	KRAS	MED31	3845	51003	-	+	YEAST GENETIC MED31_YEAST IRA2_YEAST ESGA_BOONELAB_UNPUBLISHED
	KRAS	DOCK3	3845	1795	-	+	YEAST GENETIC IRA2_YEAST YL422_YEAST ESGA_BOONELAB_UNPUBLISHED
	KRAS	USP10	3845	9100	-	+	YEAST GENETIC IRA2_YEAST UBP3_YEAST PUBMED:17314980
	KRAS	SNRPA1	3845	6627	-	+	YEAST GENETIC IRA2_YEAST RU2A_YEAST ESGA_BOONELAB_UNPUBLISHED
	KRAS	RPS16	3845	6217	-	+	YEAST GENETIC IRA2_YEAST RS16_YEAST ESGA_BOONELAB_UNPUBLISHED
	KRAS	RPL35	3845	11224	-	+	YEAST GENETIC IRA2_YEAST RL35_YEAST ESGA_BOONELAB_UNPUBLISHED
	KRAS	RPL17	3845	6139	-	+	YEAST GENETIC IRA2_YEAST RL17B_YEAST ESGA_BOONELAB_UNPUBLISHED
	KRAS	PFDN6	3845	10471	-	+	YEAST GENETIC IRA2_YEAST PFD6_YEAST PUBMED:17314980
	KRAS	PEX13	3845	5194	-	+	YEAST GENETIC IRA2_YEAST PEX13_YEAST PUBMED:20093466
	KRAS	CLK2	3845	1196	-	+	YEAST GENETIC IRA2_YEAST KNS1_YEAST ESGA_BOONELAB_UNPUBLISHED
	KRAS	BRP44	3845	25874	-	+	YEAST GENETIC IRA2_YEAST FMP43_YEAST ESGA_BOONELAB_UNPUBLISHED
	KRAS	SURF4	3845	6836	-	+	YEAST GENETIC IRA2_YEAST ERV29_YEAST PUBMED:20093466
	KRAS	SGPP1	3845	81537	-	+	YEAST GENETIC IRA2_YEAST DS1P1_YEAST ESGA_BOONELAB_UNPUBLISHED
	KRAS	CDK12	3845	51755	-	+	YEAST GENETIC IRA2_YEAST CTK1_YEAST PUBMED:21697395
	KRAS	HIST1H2BM	3845	8342	-	+	YEAST GENETIC H2B1_YEAST IRA2_YEAST PUBMED:20139344
	KRAS	MAP3K6	3845	9064	-	+	YEAST GENETIC GCN2_YEAST IRA2_YEAST ESGA_BOONELAB_UNPUBLISHED
	KRAS	GCN1L1	3845	10985	-	+	YEAST GENETIC GCN1_YEAST IRA2_YEAST PUBMED:20093466
	MUS81	POLD1	80198	5424	-	+	YEAST GENETIC DPOD_YEAST MUS81_YEAST PUBMED:19139272
	KRAS	DNM2	3845	1785	-	+	YEAST GENETIC DNM1_YEAST IRA2_YEAST PUBMED:20093466
	PTTG1	DHFR	9232	1719	+	+	YEAST GENETIC DHFR_YEAST PDS1 PUBMED:18420932
	BLM	VCP	641	7415	+	+	YEAST GENETIC CDC48_YEAST SGS1_YEAST PUBMED:20093466
	PTTG1	FBXW7	9232	55294	-	+	YEAST GENETIC CDC4_YEAST SECU_YEAST PUBMED:10409741
	KRAS	MAPRE1	3845	22919	-	+	YEAST GENETIC BIM1_YEAST IRA2_YEAST PUBMED:15525520
	KRAS	MAP3K1	3845	4214	-	+	YEAST GENETIC BCK1_YEAST IRA2_YEAST PUBMED:20093466
	BLM	AP1G1	641	164	-	+	YEAST GENETIC AP1G1_YEAST SGS1_YEAST ESGA_BOONELAB_UNPUBLISHED
	KRAS	PKNOX1	3845	5316	-	+	WORM GENETIC LET60_CAEEL UNC62_CAEEL PUBMED:17897480
	KRAS	VPS25	3845	84313	-	+	WORM GENETIC LET60_CAEEL Q9U354_CAEEL PUBMED:17897480
	KRAS	DDR1	3845	780	-	+	WORM GENETIC LET60_CAEEL Q95ZV7_CAEEL PUBMED:17897480
	KRAS	PTPN13	3845	5783	-	+	WORM GENETIC LET60_CAEEL Q8I120_CAEEL PUBMED:16845399
	KRAS	PANK2	3845	80025	-	+	WORM GENETIC LET60_CAEEL P91029_CAEEL PUBMED:17897480
	KRAS	HOXD4	3845	3233	-	+	WORM GENETIC LET60_CAEEL LIN39_CAEEL PUBMED:17897480
	KRAS	FNTB	3845	2342	-	+	HUMAN PHYSICAL RASK_HUMAN FNTB_HUMAN PUBMED:12374986
	PTEN	PXN	5728	5829	-	+	HUMAN PHYSICAL PTEN_HUMAN Q9BTK0_HUMAN PUBMED:11857088
	BLM	FANCG	641	2189	-	+	HUMAN PHYSICAL FANCG_HUMAN BLM_HUMAN PUBMED:12724401
	BLM	CORT	641	1325	-	+	HUMAN PHYSICAL CENPS_HUMAN BLM_HUMAN PUBMED:20347429
	BLM	RPA1	641	6117	-	+	HUMAN PHYSICAL BLM_HUMAN RFA1_HUMAN PUBMED:10825162
	BLM	PSMD3	641	5709	-	+	HUMAN PHYSICAL BLM_HUMAN Q8N9M2_HUMAN PUBMED:15829507
	PTTG1	ZC3H13	9232	23091	-	+	HUMAN GENETIC ZC3H13_HUMAN PTTG1_HUMAN OUR STUDY
	MUS81	USP1	80198	7398	-	+	HUMAN GENETIC USP1_HUMAN MUS81_HUMAN OUR STUDY
	BLM	UAF1	641	57599	-	+	HUMAN GENETIC UAF1_HUMAN BLM_HUMAN OUR STUDY
	BLM	TONSL	641	4796	-	+	HUMAN GENETIC TONSL_HUMAN BLM_HUMAN PMID: 21055983
	KRAS	THOC1	3845	9984	+	+	HUMAN GENETIC RASK_HUMAN THOC1_HUMAN PMID: 19490893
	KRAS	PSMB6	3845	5694	-	+	HUMAN GENETIC RASK_HUMAN PSB6_HUMAN PMID: 19490893
	KRAS	PSMB5	3845	5693	-	+	HUMAN GENETIC RASK_HUMAN PSB5_HUMAN PMID: 19490893
	KRAS	PLK1	3845	5347	-	+	HUMAN GENETIC RASK_HUMAN PLK1_HUMAN PMID: 19490893
	KRAS	NXF1	3845	10482	-	+	HUMAN GENETIC RASK_HUMAN NXF1_HUMAN PMID: 19490893
	KRAS	NUP93	3845	9688	-	+	HUMAN GENETIC RASK_HUMAN NUP93_HUMAN PMID: 19490893
	KRAS	NEDD8	3845	4738	-	+	HUMAN GENETIC RASK_HUMAN NEDD8_HUMAN PMID: 19490893
	KRAS	IREB2	3845	3658	-	+	HUMAN GENETIC RASK_HUMAN IREB2_HUMAN PMID: 19490893
	KRAS	BRIX1	3845	55299	-	+	HUMAN GENETIC RASK_HUMAN BRX1_HUMAN PMID: 19490893
	KRAS	ANAPC4	3845	29945	-	+	HUMAN GENETIC RASK_HUMAN APC4_HUMAN PMID: 19490893
	KRAS	METAP2	3845	10988	-	+	HUMAN GENETIC RASK_HUMAN AMPM2_HUMAN PMID: 19490893
	BLM	MMS22L	641	253714	+	+	HUMAN GENETIC MMS22L_HUMAN BLM_HUMAN PMID: 21055983
	KRAS	PIK3CB	3845	5291	-	+	FLY PHYSICAL RAS1_DROME P91634_DROME PUBMED:15710747
	KRAS	TFDP1	3845	7027	-	+	FLY GENETIC RAS1_DROME TFDP_DROME PUBMED:10471712
	KRAS	TAF1	3845	6872	+	+	FLY GENETIC RAS1_DROME TAF1_DROME PUBMED:8722784
	KRAS	PPP2CB	3845	5516	-	+	FLY GENETIC RAS1_DROME PP2A_DROME PUBMED:8595878
	KRAS	CDC25C	3845	995	-	+	FLY GENETIC RAS1_DROME MPIP_DROME PUBMED:10655223
	KRAS	MAP2K1	3845	5604	+	+	FLY GENETIC RAS1_DROME DSOR1_DROME PUBMED:8033205
	KRAS	YWHAE	3845	7531	-	+	FLY GENETIC RAS1_DROME 1433E_DROME PUBMED:8722784
	PTEN	IRS1	5728	3667	-	+	FLY GENETIC IRS1_DROME Q7KMQ6_DROME PUBMED:10556061
	PTEN	EIF4A1	5728	1973	-	+	FLY GENETIC IF4A_DROME Q7KMQ6_DROME PUBMED:10790335, YEAST GENETIC TEP1_YEAST IF4A_YEAST PUBMED:20093466
	BLM	ELK4	641	2005	+	-	-
	BLM	RPS14	641	6208	+	-	-
	BLM	ICK	641	22858	+	-	-
	BLM	XIAP	641	331	+	-	-
	BLM	SNRNP200	641	23020	+	-	-
	BLM	POU3F3	641	5455	+	-	-
	BLM	SUPT5H	641	6829	+	-	-
	BLM	RPS27A	641	6233	+	-	-
	BLM	ACTR5	641	79913	+	-	-
	BLM	RPL37	641	6167	+	-	-
	BLM	RAD23B	641	5887	+	-	-
	BLM	TRIM15	641	89870	+	-	-
	BLM	TRIM8	641	81603	+	-	-
	BLM	RAD51	641	5888	+	-	-
	BLM	TREX2	641	11219	+	-	-
	BLM	RPL14	641	9045	+	-	-
	BLM	RREB1	641	6239	+	-	-
	BLM	RPL7	641	6129	+	-	-
	BLM	ALDH3B1	641	221	+	-	-
	BLM	RPS19	641	6223	+	-	-
	BLM	MORF4L2	641	9643	+	-	-
	BLM	HIST1H2AI	641	8329	+	-	-
	BLM	NDUFA13	641	51079	+	-	-
	BLM	KLF16	641	83855	+	-	-
	BLM	CSNK2B	641	1460	+	-	-
	BLM	CARS2	641	79587	+	-	-
	BLM	AKR1B1	641	231	+	-	-
	BLM	RAMP1	641	10267	+	-	-
	BLM	PSMD1	641	5707	+	-	-
	BLM	HES5	641	388585	+	-	-
	BLM	RPL23A	641	6147	+	-	-
	BLM	C19ORF2	641	8725	+	-	-
	BLM	CEBPD	641	1052	+	-	-
	KRAS	PRPF31	3845	26121	+	-	-
	KRAS	JMJD4	3845	65094	+	-	-
	KRAS	MLL5	3845	55904	+	-	-
	KRAS	MTNR1A	3845	4543	+	-	-
	KRAS	DIRAS3	3845	9077	+	-	-
	KRAS	RPS19	3845	6223	+	-	-
	KRAS	ZNF764	3845	92595	+	-	-
	KRAS	SVIL	3845	6840	+	-	-
	KRAS	RNFT1	3845	51136	+	-	-
	KRAS	KDM5B	3845	10765	+	-	-
	KRAS	CD83	3845	9308	+	-	-
	KRAS	CWC22	3845	57703	+	-	-
	KRAS	MFHAS1	3845	9258	+	-	-
	KRAS	TTC27	3845	55622	+	-	-
	KRAS	NXT2	3845	55916	+	-	-
	KRAS	PNPLA4	3845	8228	+	-	-
	KRAS	SFPQ	3845	6421	+	-	-
	KRAS	SNRPF	3845	6636	+	-	-
	KRAS	NUP98	3845	4928	+	-	-
	KRAS	TBC1D8	3845	11138	+	-	-
	KRAS	LMLN	3845	89782	+	-	-
	KRAS	ANAPC10	3845	10393	+	-	-
	KRAS	C12ORF66	3845	144577	+	-	-
	KRAS	HKDC1	3845	80201	+	-	-
	KRAS	NONO	3845	4841	+	-	-
	KRAS	SLC9A8	3845	23315	+	-	-
	KRAS	ADAM10	3845	102	+	-	-
	KRAS	RILPL2	3845	196383	+	-	-
	KRAS	RPL18A	3845	6142	+	-	-
	KRAS	PRPF3	3845	9129	+	-	-
	KRAS	COCH	3845	1690	+	-	-
	KRAS	SNRPD2	3845	6633	+	-	-
	KRAS	NAB1	3845	4664	+	-	-
	KRAS	NAPA	3845	8775	+	-	-
	KRAS	LTA4H	3845	4048	+	-	-
	KRAS	C16ORF72	3845	29035	+	-	-
	KRAS	STK32A	3845	202374	+	-	-
	KRAS	BCAS2	3845	10286	+	-	-
	KRAS	CCDC114	3845	93233	+	-	-
	KRAS	NHEJ1	3845	79840	+	-	-
	MUS81	CREBBP	80198	1387	+	-	-
	MUS81	ZNF496	80198	84838	+	-	-
	MUS81	ATXN7L1	80198	222255	+	-	-
	MUS81	ZNF181	80198	339318	+	-	-
	MUS81	BRD9	80198	65980	+	-	-
	MUS81	LTK	80198	4058	+	-	-
	MUS81	TMEM209	80198	84928	+	-	-
	MUS81	ZNF17	80198	7565	+	-	-
	MUS81	ZNF358	80198	140467	+	-	-
	MUS81	FANCD2	80198	2177	+	-	-
	MUS81	CCT7	80198	10574	+	-	-
	MUS81	PLEK2	80198	26499	+	-	-
	MUS81	TRAF6	80198	7189	+	-	-
	MUS81	CDK5RAP2	80198	55755	+	-	-
	MUS81	POLD2	80198	5425	+	-	-
	MUS81	SFRS12	80198	140890	+	-	-
	MUS81	TIMELESS	80198	8914	+	-	-
	MUS81	POLR2L	80198	5441	+	-	-
	MUS81	DNAJB9	80198	4189	+	-	-
	MUS81	RPS3	80198	6188	+	-	-
	MUS81	KPNA6	80198	23633	+	-	-
	MUS81	TFB1M	80198	51106	+	-	-
	MUS81	TRIM24	80198	8805	+	-	-
	MUS81	RAMP1	80198	10267	+	-	-
	MUS81	BRAF	80198	673	+	-	-
	MUS81	STIL	80198	6491	+	-	-
	MUS81	ZNF142	80198	7701	+	-	-
	MUS81	RFC1	80198	5981	+	-	-
	MUS81	IDH2	80198	3418	+	-	-
	MUS81	DDX23	80198	9416	+	-	-
	MUS81	GTPBP8	80198	29083	+	-	-
	MUS81	MDFI	80198	4188	+	-	-
	MUS81	WRN	80198	7486	+	-	-
	MUS81	SAMD4B	80198	55095	+	-	-
	MUS81	DUS3L	80198	56931	+	-	-
	MUS81	INO80	80198	54617	+	-	-
	MUS81	ALMS1	80198	7840	+	-	-
	MUS81	SNW1	80198	22938	+	-	-
	MUS81	PIGB	80198	9488	+	-	-
	MUS81	VCP	80198	7415	+	-	-
	MUS81	POLR3K	80198	51728	+	-	-
	MUS81	XIAP	80198	331	+	-	-
	MUS81	ELK4	80198	2005	+	-	-
	MUS81	RFTN1	80198	23180	+	-	-
	MUS81	BLOC1S1	80198	2647	+	-	-
	MUS81	SFPQ	80198	6421	+	-	-
	MUS81	KIAA2026	80198	158358	+	-	-
	MUS81	VWCE	80198	220001	+	-	-
	MUS81	MBP	80198	4155	+	-	-
	MUS81	PCNXL2	80198	80003	+	-	-
	MUS81	SF3A2	80198	8175	+	-	-
	PTEN	TXNDC11	5728	51061	+	-	-
	PTEN	CFB	5728	629	+	-	-
	PTEN	YME1L1	5728	10730	+	-	-
	PTEN	SUV39H1	5728	6839	+	-	-
	PTEN	HES5	5728	388585	+	-	-
	PTEN	GPER	5728	2852	+	-	-
	PTEN	MXD1	5728	4084	+	-	-
	PTEN	TTC31	5728	64427	+	-	-
	PTEN	EME2	5728	197342	+	-	-
	PTEN	OPRL1	5728	4987	+	-	-
	PTEN	OSBP2	5728	23762	+	-	-
	PTEN	RFTN1	5728	23180	+	-	-
	PTEN	PBX3	5728	5090	+	-	-
	PTEN	FBXL6	5728	26233	+	-	-
	PTEN	PIGN	5728	23556	+	-	-
	PTEN	POLM	5728	27434	+	-	-
	PTEN	TUBA1A	5728	7846	+	-	-
	PTEN	UBAP2L	5728	9898	+	-	-
	PTEN	TRIM8	5728	81603	+	-	-
	PTEN	CDC42EP5	5728	148170	+	-	-
	PTEN	ST8SIA6	5728	338596	+	-	-
	PTEN	ENO2	5728	2026	+	-	-
	PTEN	BLOC1S1	5728	2647	+	-	-
	PTEN	HES6	5728	55502	+	-	-
	PTEN	IFIH1	5728	64135	+	-	-
	PTEN	CYB5R3	5728	1727	+	-	-
	PTEN	PSMB2	5728	5690	+	-	-
	PTEN	SLC36A1	5728	206358	+	-	-
	PTEN	THBD	5728	7056	+	-	-
	PTEN	CARS2	5728	79587	+	-	-
	PTEN	NOTCH1	5728	4851	+	-	-
	PTEN	PPAP2B	5728	8613	+	-	-
	PTEN	UBE2D1	5728	7321	+	-	-
	PTEN	HEATR6	5728	63897	+	-	-
	PTEN	LLGL2	5728	3993	+	-	-
	PTEN	SLC25A6	5728	293	+	-	-
	PTEN	KIAA0196	5728	9897	+	-	-
	PTEN	PKMYT1	5728	9088	+	-	-
	PTEN	HAGHL	5728	84264	+	-	-
	PTEN	RASSF2	5728	9770	+	-	-
	PTEN	SOCS1	5728	8651	+	-	-
	PTEN	TRIM24	5728	8805	+	-	-
	PTTG1	SLC36A1	9232	206358	+	-	-
	PTTG1	POLR3K	9232	51728	+	-	-
	PTTG1	CDK5RAP2	9232	55755	+	-	-
	PTTG1	CSNK2B	9232	1460	+	-	-
	PTTG1	XIAP	9232	331	+	-	-
	PTTG1	KPNA6	9232	23633	+	-	-
	PTTG1	NUMA1	9232	4926	+	-	-
	PTTG1	GPER	9232	2852	+	-	-
	PTTG1	CASP3	9232	836	+	-	-
	PTTG1	TRIM15	9232	89870	+	-	-
	PTTG1	B2M	9232	567	+	-	-
	PTTG1	WRN	9232	7486	+	-	-
	PTTG1	FXYD1	9232	5348	+	-	-
	PTTG1	KISS1R	9232	84634	+	-	-
	PTTG1	POLM	9232	27434	+	-	-
	PTTG1	ZNF358	9232	140467	+	-	-
	PTTG1	DCAF17	9232	80067	+	-	-
	PTTG1	ZNF142	9232	7701	+	-	-
	PTTG1	PCNXL2	9232	80003	+	-	-
	PTTG1	NT5M	9232	56953	+	-	-
	PTTG1	PSMA3	9232	5684	+	-	-
	PTTG1	CCDC21	9232	64793	+	-	-
	PTTG1	ARNTL2	9232	56938	+	-	-
	PTTG1	ZBTB48	9232	3104	+	-	-
	PTTG1	EZR	9232	7430	+	-	-
	PTTG1	CREBBP	9232	1387	+	-	-
	PTTG1	LUC7L3	9232	51747	+	-	-
	PTTG1	CDC37L1	9232	55664	+	-	-

## Sheet: Statistics of conservation
Gene	P-Value all species	P-Value all species, corrected (Benjamini-Hochberg)	Yeast only	Yeast only corrected
BLM	0.176	0.29	0.278	0.46
KRAS	0.082	0.205	0.15	0.375
PTEN	0.732	0.915	0.99	0.99
PTTG1	0.052	0.205	0.948	0.99
MUS81	0.994	0.994	0.062	0.31
Organism	Type of interaction	p value
human	physical	1
human	genetic	1
mouse	physical	1
mouse	genetic	1
worm	physical	0.22
worm	genetic	0.004
fly	physical	0.466
fly	genetic	0.004
yeast	physical	0.02
yeast	genetic	0.002
where the P-value 1.0 correspond to cases of no evidence. This was
generated using 500 rounds of randomization.
Edges:	291
Nodes:	264
edges with evidence:	97
edges with both:	6
edges with validation:	200
edges with genetic interaction evidence:	81
edges with physical interaction evidence:	21
edges with both evidence:	5
Conserved to genetic (non human):	65
Conserved to physical (non human):	15
Conserved to both (non human):	5
