# Supplementary material for: A negative genetic interaction map in isogenic cancer cell lines reveals cancer cell vulnerabilities
Source: Mol Syst Biol. 2013 Oct 8;9:696. doi: 10.1038/msb.2013.54 (PMC3817404; doi:10.1038/msb.2013.54)
Supplement: Supplementary Table 8 [file msb201354-s9.xlsx]

## Sheet: complete subnetwork evidence
Supplementary Table 8	Species	Evidence	Type of Interaction	Gene A (Uniprot)	Gene B (Uniprot)	Interactor A	Interactor B	Reference
	fly	BLM evidence	genetic	RASK_HUMAN	TAF6_HUMAN	RAS1_DROME	TAF6_DROME	PUBMED:8722784
	fly	BLM evidence	genetic	RASH_HUMAN	TAF6_HUMAN	RAS1_DROME	TAF6_DROME	PUBMED:8722784
	fly	BLM evidence	genetic	RASK_HUMAN	NOTC1_HUMAN	RAS1_DROME	NOTCH_DROME	PUBMED:11944933
	fly	BLM evidence	genetic	RASH_HUMAN	NOTC1_HUMAN	RAS1_DROME	NOTCH_DROME	PUBMED:11944933
	fly	BLM evidence	genetic	NOTC1_HUMAN	PMYT1_HUMAN	NOTCH_DROME	PMYT1_DROME	PUBMED:12072468
	fly	BLM evidence	genetic	PLAK_HUMAN	SMCA2_HUMAN	ARM_DROME	BRM_DROME	PUBMED:11532957
	fly	BLM evidence	genetic	RHOB_HUMAN	ARHGC_HUMAN	RHO1_DROME	A1ZAN6_DROME	PUBMED:10556060
	fly	BLM evidence	genetic	RHOF_HUMAN	ARHGC_HUMAN	RHO1_DROME	A1ZAN6_DROME	PUBMED:10556060
	fly	BLM evidence	genetic	PLAK_HUMAN	MK09_HUMAN	ARM_DROME	JNK_DROME	PUBMED:10903184
	fly	BLM evidence	genetic	GDF7_HUMAN	RASK_HUMAN	DECA_DROME	RAS1_DROME	PUBMED:9869644
	fly	BLM evidence	genetic	GDF7_HUMAN	RASH_HUMAN	DECA_DROME	RAS1_DROME	PUBMED:9869644
	fly	BLM evidence	genetic	RASK_HUMAN	PP2AB_HUMAN	RAS1_DROME	PP2A_DROME	PUBMED:8595878
	fly	BLM evidence	genetic	RASH_HUMAN	PP2AB_HUMAN	RAS1_DROME	PP2A_DROME	PUBMED:8595878
	fly	BLM evidence	genetic	PLAK_HUMAN	GDF7_HUMAN	ARM_DROME	DECA_DROME	PUBMED:10903184
	fly	BLM evidence	genetic	GDF7_HUMAN	PTC1_HUMAN	DECA_DROME	PTC_DROME	PUBMED:9102309
	fly	BLM evidence	genetic	PLAK_HUMAN	GPC1_HUMAN	ARM_DROME	Q7KUL1_DROME	PUBMED:11092814
	fly	BLM evidence	genetic	ISL2_HUMAN	FOG1_HUMAN	Q9VJ37_DROME	USH_DROME	PUBMED:8946251
	fly	BLM evidence	genetic	SMCA2_HUMAN	TFDP3_HUMAN	BRM_DROME	TFDP_DROME	PUBMED:10471712
	fly	BLM evidence	genetic	RREB1_HUMAN	FOG1_HUMAN	Q9W4J1_DROME	USH_DROME	PUBMED:8946251
	fly	BLM evidence	genetic	PTC1_HUMAN	NOTC1_HUMAN	PTC_DROME	NOTCH_DROME	PUBMED:9529525
	fly	BLM evidence	genetic	RL19_HUMAN	NOTC1_HUMAN	RL19_DROME	NOTCH_DROME	PUBMED:8297785
	fly	BLM evidence	genetic	GDF7_HUMAN	RREB1_HUMAN	DECA_DROME	Q9W4J1_DROME	PUBMED:11509232
	fly	BLM evidence	genetic	RASK_HUMAN	TFDP3_HUMAN	RAS1_DROME	TFDP_DROME	PUBMED:10471712
	fly	BLM evidence	genetic	RASH_HUMAN	TFDP3_HUMAN	RAS1_DROME	TFDP_DROME	PUBMED:10471712
	fly	BLM evidence	genetic	IF4A2_HUMAN	NOTC1_HUMAN	IF4A_DROME	NOTCH_DROME	PUBMED:9529525
	fly	BLM evidence	genetic	PLAK_HUMAN	FZD2_HUMAN	ARM_DROME	FRIZ2_DROME	PUBMED:10556068
	fly	BLM evidence	genetic	PLAK_HUMAN	FZD5_HUMAN	ARM_DROME	FRIZ2_DROME	PUBMED:10556068
	fly	BLM evidence	genetic	MK09_HUMAN	RREB1_HUMAN	JNK_DROME	Q9W4J1_DROME	PUBMED:11509232
	fly	BLM evidence	genetic	SMCA2_HUMAN	RASK_HUMAN	BRM_DROME	RAS1_DROME	PUBMED:9883586
	fly	BLM evidence	genetic	SMCA2_HUMAN	RASH_HUMAN	BRM_DROME	RAS1_DROME	PUBMED:9883586
	fly	BLM evidence	genetic	SMCA2_HUMAN	CBX6_HUMAN	BRM_DROME	PC_DROME	PUBMED:3141923
	fly	BLM evidence	genetic	PLAK_HUMAN	WNT7B_HUMAN	ARM_DROME	WNT2_DROME	PUBMED:11717401
	fly	BLM evidence	genetic	RASK_HUMAN	RPB9_HUMAN	RAS1_DROME	RPB9_DROME	PUBMED:9883586
	fly	BLM evidence	genetic	RASH_HUMAN	RPB9_HUMAN	RAS1_DROME	RPB9_DROME	PUBMED:9883586
	fly	BLM evidence	genetic	SMCA2_HUMAN	JAK2_HUMAN	BRM_DROME	JAK_DROME	PUBMED:12454071
	fly	BLM evidence	genetic	SMCA2_HUMAN	INSL3_HUMAN	BRM_DROME	JAK_DROME	PUBMED:12454071
	fly	BLM evidence	genetic	RASK_HUMAN	CIC_HUMAN	RAS1_DROME	CIC_DROME	PUBMED:11861482
	fly	BLM evidence	genetic	RASH_HUMAN	CIC_HUMAN	RAS1_DROME	CIC_DROME	PUBMED:11861482
	fly	BLM evidence	genetic	IF4A2_HUMAN	TFDP3_HUMAN	IF4A_DROME	TFDP_DROME	PUBMED:10225996
	fly	BLM evidence	genetic	PLAK_HUMAN	EGFR_HUMAN	ARM_DROME	EGFR_DROME	pubmed:10924470
	fly	BLM evidence	genetic	GDF7_HUMAN	EGFR_HUMAN	DECA_DROME	EGFR_DROME	pubmed:9649506
	fly	BLM evidence	genetic	PGBM_HUMAN	TFDP3_HUMAN	Q8IRV8_DROME	TFDP_DROME	pubmed:10349625
	fly	BLM evidence	genetic	CBX6_HUMAN	AHR_HUMAN	Q541F9_DROME	Q9VEV9_DROME	pubmed:9449463
	fly	BLM evidence	genetic	RASK_HUMAN	EGFR_HUMAN	RAS1_DROME	EGFR_DROME	pubmed:8978043
	fly	BLM evidence	genetic	RASH_HUMAN	EGFR_HUMAN	RAS1_DROME	EGFR_DROME	pubmed:8978043
	fly	BLM evidence	genetic	PLCG2_HUMAN	EGFR_HUMAN	Q9VXH3_DROME	EGFR_DROME	pubmed:9811587
	fly	BLM evidence	genetic	EGFR_HUMAN	TFDP3_HUMAN	EGFR_DROME	TFDP_DROME	pubmed:10471712
	fly	BLM evidence	genetic	EGFR_HUMAN	NOTC1_HUMAN	EGFR_DROME	NOTCH_DROME	pubmed:9882502
	fly	BLM evidence	genetic	EGFR_HUMAN	PO3F3_HUMAN	EGFR_DROME	CF1A_DROME	pubmed:1980740
	worm	BLM evidence	genetic	RASK_HUMAN	SPT6H_HUMAN	LET60_CAEEL	SPT6H_CAEEL	PUBMED:17897480
	worm	BLM evidence	genetic	RASH_HUMAN	SPT6H_HUMAN	LET60_CAEEL	SPT6H_CAEEL	PUBMED:17897480
	worm	BLM evidence	genetic	SOS2_HUMAN	PLAK_HUMAN	Q9N5D3_CAEEL	HMP2_CAEEL	PUBMED:17897480
	worm	BLM evidence	genetic	RASK_HUMAN	ITPR1_HUMAN	LET60_CAEEL	Q9Y0A1_CAEEL	PUBMED:17897480
	worm	BLM evidence	genetic	RASH_HUMAN	ITPR1_HUMAN	LET60_CAEEL	Q9Y0A1_CAEEL	PUBMED:17897480
	worm	BLM evidence	genetic	RASK_HUMAN	FZD2_HUMAN	LET60_CAEEL	O16147_CAEEL	PUBMED:17897480
	worm	BLM evidence	genetic	RASH_HUMAN	FZD2_HUMAN	LET60_CAEEL	O16147_CAEEL	PUBMED:17897480
	worm	BLM evidence	genetic	RASK_HUMAN	NOTC1_HUMAN	LET60_CAEEL	MUA3_CAEEL	PUBMED:17897480
	worm	BLM evidence	genetic	RASH_HUMAN	NOTC1_HUMAN	LET60_CAEEL	MUA3_CAEEL	PUBMED:17897480
	worm	BLM evidence	genetic	SOS2_HUMAN	AGRIN_HUMAN	Q9N5D3_CAEEL	UNC52_CAEEL	PUBMED:17897480
	worm	BLM evidence	genetic	SOS2_HUMAN	PGBM_HUMAN	Q9N5D3_CAEEL	UNC52_CAEEL	PUBMED:17897480
	worm	BLM evidence	genetic	RASK_HUMAN	MNX1_HUMAN	LET60_CAEEL	LIN39_CAEEL	PUBMED:17897480
	worm	BLM evidence	genetic	RASH_HUMAN	MNX1_HUMAN	LET60_CAEEL	LIN39_CAEEL	PUBMED:17897480
	worm	BLM evidence	genetic	SOS2_HUMAN	ITPR1_HUMAN	Q9N5D3_CAEEL	Q9Y0A1_CAEEL	PUBMED:17897480
	worm	BLM evidence	genetic	SOS2_HUMAN	GSK3B_HUMAN	Q9N5D3_CAEEL	GSK3_CAEEL	PUBMED:17897480
	worm	BLM evidence	genetic	SOS2_HUMAN	PP1B_HUMAN	Q9N5D3_CAEEL	GLC7A_CAEEL	PUBMED:16845399
	worm	BLM evidence	genetic	ZBT48_HUMAN	GSK3B_HUMAN	Q9TYX3_CAEEL	GSK3_CAEEL	PUBMED:16845399
	worm	BLM evidence	genetic	SOS2_HUMAN	NOTC1_HUMAN	Q9N5D3_CAEEL	MUA3_CAEEL	PUBMED:17897480
	worm	BLM evidence	genetic	RASK_HUMAN	PLAK_HUMAN	LET60_CAEEL	HMP2_CAEEL	PUBMED:17897480
	worm	BLM evidence	genetic	RASH_HUMAN	PLAK_HUMAN	LET60_CAEEL	HMP2_CAEEL	PUBMED:17897480
	worm	BLM evidence	genetic	RASK_HUMAN	AGRIN_HUMAN	LET60_CAEEL	UNC52_CAEEL	PUBMED:17897480
	worm	BLM evidence	genetic	RASK_HUMAN	PGBM_HUMAN	LET60_CAEEL	UNC52_CAEEL	PUBMED:17897480
	worm	BLM evidence	genetic	RASH_HUMAN	AGRIN_HUMAN	LET60_CAEEL	UNC52_CAEEL	PUBMED:17897480
	worm	BLM evidence	genetic	RASH_HUMAN	PGBM_HUMAN	LET60_CAEEL	UNC52_CAEEL	PUBMED:17897480
	worm	BLM evidence	genetic	RASK_HUMAN	GSK3B_HUMAN	LET60_CAEEL	GSK3_CAEEL	PUBMED:17897480
	worm	BLM evidence	genetic	RASH_HUMAN	GSK3B_HUMAN	LET60_CAEEL	GSK3_CAEEL	PUBMED:17897480
	worm	BLM evidence	genetic	SOS2_HUMAN	RASK_HUMAN	Q9N5D3_CAEEL	LET60_CAEEL	PUBMED:17897480
	worm	BLM evidence	genetic	SOS2_HUMAN	RASH_HUMAN	Q9N5D3_CAEEL	LET60_CAEEL	PUBMED:17897480
	worm	BLM evidence	genetic	SOS2_HUMAN	PO3F3_HUMAN	Q9N5D3_CAEEL	HM06_CAEEL	PUBMED:16845399
	worm	BLM evidence	genetic	MFRP_HUMAN	WNT7B_HUMAN	Q94132_CAEEL	WNT2_CAEEL	PUBMED:17942487
	worm	BLM evidence	genetic	UFO_HUMAN	ITPR1_HUMAN	EGL15_CAEEL	Q9Y0A0_CAEEL	pubmed:17897480
	worm	BLM evidence	genetic	TYRO3_HUMAN	ITPR1_HUMAN	EGL15_CAEEL	Q9Y0A0_CAEEL	pubmed:17897480
	worm	BLM evidence	genetic	EGFR_HUMAN	ITPR1_HUMAN	LET23_CAEEL	Q9Y0A0_CAEEL	pubmed:17897480
	worm	BLM evidence	genetic	UFO_HUMAN	RS14_HUMAN	EGL15_CAEEL	RS14_CAEEL	pubmed:17897480
	worm	BLM evidence	genetic	TYRO3_HUMAN	RS14_HUMAN	EGL15_CAEEL	RS14_CAEEL	pubmed:17897480
	worm	BLM evidence	genetic	EGFR_HUMAN	RS14_HUMAN	LET23_CAEEL	RS14_CAEEL	pubmed:17897480
	worm	BLM evidence	genetic	SOS2_HUMAN	UFO_HUMAN	Q9N5D3_CAEEL	EGL15_CAEEL	pubmed:17897480
	worm	BLM evidence	genetic	SOS2_HUMAN	TYRO3_HUMAN	Q9N5D3_CAEEL	EGL15_CAEEL	pubmed:17897480
	worm	BLM evidence	genetic	UFO_HUMAN	PLAK_HUMAN	EGL15_CAEEL	HMP2_CAEEL	pubmed:17897480
	worm	BLM evidence	genetic	TYRO3_HUMAN	PLAK_HUMAN	EGL15_CAEEL	HMP2_CAEEL	pubmed:17897480
	worm	BLM evidence	genetic	UFO_HUMAN	NOTC1_HUMAN	EGL15_CAEEL	MUA3_CAEEL	pubmed:17897480
	worm	BLM evidence	genetic	TYRO3_HUMAN	NOTC1_HUMAN	EGL15_CAEEL	MUA3_CAEEL	pubmed:17897480
	worm	BLM evidence	genetic	EGFR_HUMAN	NOTC1_HUMAN	LET23_CAEEL	MUA3_CAEEL	pubmed:17897480
	worm	BLM evidence	genetic	EGFR_HUMAN	PRP19_HUMAN	LET23_CAEEL	PRP19_CAEEL	pubmed:17897480
	worm	BLM evidence	genetic	EGFR_HUMAN	PPM1M_HUMAN	LET23_CAEEL	PP2C2_CAEEL	pubmed:17897480
	worm	BLM evidence	genetic	UFO_HUMAN	GSK3B_HUMAN	EGL15_CAEEL	GSK3_CAEEL	pubmed:17897480
	worm	BLM evidence	genetic	TYRO3_HUMAN	GSK3B_HUMAN	EGL15_CAEEL	GSK3_CAEEL	pubmed:17897480
	worm	BLM evidence	genetic	EGFR_HUMAN	AGRIN_HUMAN	LET23_CAEEL	UNC52_CAEEL	pubmed:17897480
	worm	BLM evidence	genetic	EGFR_HUMAN	PGBM_HUMAN	LET23_CAEEL	UNC52_CAEEL	pubmed:17897480
	worm	BLM evidence	genetic	UFO_HUMAN	RASK_HUMAN	EGL15_CAEEL	LET60_CAEEL	pubmed:17897480
	worm	BLM evidence	genetic	UFO_HUMAN	RASH_HUMAN	EGL15_CAEEL	LET60_CAEEL	pubmed:17897480
	worm	BLM evidence	genetic	TYRO3_HUMAN	RASK_HUMAN	EGL15_CAEEL	LET60_CAEEL	pubmed:17897480
	worm	BLM evidence	genetic	TYRO3_HUMAN	RASH_HUMAN	EGL15_CAEEL	LET60_CAEEL	pubmed:17897480
	worm	BLM evidence	genetic	EGFR_HUMAN	RASK_HUMAN	LET23_CAEEL	LET60_CAEEL	pubmed:17897480
	worm	BLM evidence	genetic	EGFR_HUMAN	RASH_HUMAN	LET23_CAEEL	LET60_CAEEL	pubmed:17897480
	worm	BLM evidence	genetic	ZBT48_HUMAN	CSK2B_HUMAN	Q9TYX3_CAEEL	CSK2B_CAEEL	pubmed:16845399
	yeast	BLM evidence	genetic	RASK_HUMAN	PFD6_HUMAN	IRA2_YEAST	PFD6_YEAST	PUBMED:17314980
	yeast	BLM evidence	genetic	RAD52_HUMAN	H1FOO_HUMAN	RAD52_YEAST	H1_YEAST	PUBMED:12820979
	yeast	BLM evidence	genetic	FBX18_HUMAN	RFA1_HUMAN	SRS2_YEAST	RFA1_YEAST	PUBMED:17314980
	yeast	BLM evidence	genetic	AQR_HUMAN	GEN_HUMAN	SEN1_YEAST	RAD2_YEAST	PUBMED:15121901
	yeast	BLM evidence	genetic	RHOG_HUMAN	DDX54_HUMAN	CDC42_YEAST	DBP10_YEAST	PUBMED:16155567
	yeast	BLM evidence	genetic	TRI15_HUMAN	PFD6_HUMAN	PSH1_YEAST	PFD6_YEAST	PUBMED:17314980
	yeast	BLM evidence	genetic	TRIM8_HUMAN	PFD6_HUMAN	PSH1_YEAST	PFD6_YEAST	PUBMED:17314980
	yeast	BLM evidence	genetic	EF2_HUMAN	C19L1_HUMAN	EF2_YEAST	DRN1_YEAST	PUBMED:19061648
	yeast	BLM evidence	genetic	RAD52_HUMAN	U520_HUMAN	RAD52_YEAST	BRR2_YEAST	PUBMED:19061648
	yeast	BLM evidence	genetic	PSMD4_HUMAN	PRS6A_HUMAN	RPN10_YEAST	PRS6A_YEAST	PUBMED:18622397
	yeast	BLM evidence	genetic	PSMD4_HUMAN	RD23B_HUMAN	RPN10_YEAST	RAD23_YEAST	PUBMED:12052895
	yeast	BLM evidence	genetic	AP3S2_HUMAN	ARFRP_HUMAN	AP3S_YEAST	ARL3_YEAST	PUBMED:16269340
	yeast	BLM evidence	genetic	SNUT1_HUMAN	ARP6_HUMAN	SNU66_YEAST	ARP6_YEAST	PUBMED:17314980
	yeast	BLM evidence	genetic	ASH2L_HUMAN	PSD11_HUMAN	BRE2_YEAST	RPN6_YEAST	PUBMED:17314980
	yeast	BLM evidence	genetic	PFD6_HUMAN	ARP6_HUMAN	PFD6_YEAST	ARP6_YEAST	PUBMED:14690608
	yeast	BLM evidence	genetic	CSK2B_HUMAN	TRI15_HUMAN	CSK2C_YEAST	PSH1_YEAST	PUBMED:17314980
	yeast	BLM evidence	genetic	CSK2B_HUMAN	TRIM8_HUMAN	CSK2C_YEAST	PSH1_YEAST	PUBMED:17314980
	yeast	BLM evidence	genetic	MMS19_HUMAN	PSD11_HUMAN	MET18_YEAST	RPN6_YEAST	PUBMED:17314980
	yeast	BLM evidence	genetic	INSL3_HUMAN	MK04_HUMAN	BCK1_YEAST	SLT2_YEAST	PUBMED:8649366
	yeast	BLM evidence	genetic	INSL3_HUMAN	MK09_HUMAN	BCK1_YEAST	SLT2_YEAST	PUBMED:8649366
	yeast	BLM evidence	genetic	MYH9_HUMAN	MK04_HUMAN	MYO1_YEAST	SLT2_YEAST	PUBMED:18215314
	yeast	BLM evidence	genetic	MYH9_HUMAN	MK09_HUMAN	MYO1_YEAST	SLT2_YEAST	PUBMED:18215314
	yeast	BLM evidence	genetic	CSK2B_HUMAN	RS8_HUMAN	CSK2C_YEAST	RS8_YEAST	PUBMED:19061648
	yeast	BLM evidence	genetic	PSMD4_HUMAN	AT7L1_HUMAN	RPN10_YEAST	SGF73_YEAST	PUBMED:17314980
	yeast	BLM evidence	genetic	MO4L2_HUMAN	PFD6_HUMAN	EAF3_YEAST	PFD6_YEAST	PUBMED:17314980
	yeast	BLM evidence	genetic	RAB5A_HUMAN	SUV91_HUMAN	VPS21_YEAST	SET5_YEAST	PUBMED:17314980
	yeast	BLM evidence	genetic	PRP17_HUMAN	CSEN_HUMAN	PRP17_YEAST	NCS1_YEAST	PUBMED:16155567
	yeast	BLM evidence	genetic	PSA7_HUMAN	PRS6B_HUMAN	PSA7_YEAST	PRS6B_YEAST	PUBMED:18622397
	yeast	BLM evidence	genetic	CSK2B_HUMAN	PSD11_HUMAN	CSK2C_YEAST	RPN6_YEAST	PUBMED:17314980
	yeast	BLM evidence	genetic	TCPZ_HUMAN	RL37A_HUMAN	TCPZ_YEAST	RL43_YEAST	PUBMED:18680526
	yeast	BLM evidence	genetic	PRP17_HUMAN	IF4A2_HUMAN	PRP17_YEAST	IF4A_YEAST	PUBMED:17171376
	yeast	BLM evidence	genetic	FBX18_HUMAN	PRD16_HUMAN	SRS2_YEAST	RPB1_YEAST	PUBMED:17314980
	yeast	BLM evidence	genetic	FBX18_HUMAN	ZN142_HUMAN	SRS2_YEAST	RPB1_YEAST	PUBMED:17314980
	yeast	BLM evidence	genetic	FBX18_HUMAN	RREB1_HUMAN	SRS2_YEAST	RPB1_YEAST	PUBMED:17314980
	yeast	BLM evidence	genetic	PP1B_HUMAN	INSL3_HUMAN	PP12_YEAST	BCK1_YEAST	PUBMED:10639337
	yeast	BLM evidence	genetic	SEC13_HUMAN	TYRO3_HUMAN	SEC13_YEAST	IRE1_YEAST	PUBMED:12176018
	yeast	BLM evidence	genetic	TYRO3_HUMAN	DNJC4_HUMAN	IRE1_YEAST	SCJ1_YEAST	PUBMED:16269340
	yeast	BLM evidence	genetic	PFD6_HUMAN	PSD11_HUMAN	PFD6_YEAST	RPN6_YEAST	PUBMED:17314980
	yeast	BLM evidence	genetic	S39A3_HUMAN	RL23_HUMAN	YKE4_YEAST	RL23_YEAST	PUBMED:16760462
	yeast	BLM evidence	genetic	S39A8_HUMAN	RL23_HUMAN	YKE4_YEAST	RL23_YEAST	PUBMED:16760462
	yeast	BLM evidence	genetic	PSMD6_HUMAN	PRS6B_HUMAN	RPN7_YEAST	PRS6B_YEAST	PUBMED:18622397
	yeast	BLM evidence	genetic	CSN1_HUMAN	PRS6B_HUMAN	RPN7_YEAST	PRS6B_YEAST	PUBMED:18622397
	yeast	BLM evidence	genetic	MK04_HUMAN	CAN15_HUMAN	SLT2_YEAST	RIM13_YEAST	PUBMED:14764870
	yeast	BLM evidence	genetic	MK09_HUMAN	CAN15_HUMAN	SLT2_YEAST	RIM13_YEAST	PUBMED:14764870
	yeast	BLM evidence	genetic	RAD52_HUMAN	BRD2_HUMAN	RAD52_YEAST	BDF1_YEAST	PUBMED:18085829
	yeast	BLM evidence	genetic	SUGT1_HUMAN	DNJB1_HUMAN	STI1_YEAST	MAS5_YEAST	PUBMED:15871019
	yeast	BLM evidence	genetic	SUGT1_HUMAN	DNJA1_HUMAN	STI1_YEAST	MAS5_YEAST	PUBMED:15871019
	yeast	BLM evidence	genetic	ADAT3_HUMAN	MO4L2_HUMAN	TAD3_YEAST	EAF3_YEAST	PUBMED:19061648
	yeast	BLM evidence	genetic	EI2BD_HUMAN	SYK_HUMAN	EI2BD_YEAST	SYKC_YEAST	PUBMED:3329041
	yeast	BLM evidence	genetic	PSA7_HUMAN	PSMD4_HUMAN	PSA7_YEAST	RPN10_YEAST	PUBMED:18622397
	yeast	BLM evidence	genetic	PTPA_HUMAN	MMS19_HUMAN	PTPA1_YEAST	MET18_YEAST	PUBMED:17314980
	yeast	BLM evidence	genetic	COPZ1_HUMAN	TYRO3_HUMAN	COPZ_YEAST	IRE1_YEAST	PUBMED:12176018
	yeast	BLM evidence	genetic	PP1B_HUMAN	PPR3F_HUMAN	PP12_YEAST	GAC1_YEAST	PUBMED:8289829
	yeast	BLM evidence	genetic	PFD6_HUMAN	RS15A_HUMAN	PFD6_YEAST	RS22A_YEAST	PUBMED:14764870
	yeast	BLM evidence	genetic	CP46A_HUMAN	ASH2L_HUMAN	CP51_YEAST	BRE2_YEAST	PUBMED:14661025
	yeast	BLM evidence	genetic	SPT5H_HUMAN	SPT6H_HUMAN	SPT5_YEAST	SPT6_YEAST	PUBMED:1330823
	yeast	BLM evidence	genetic	MK04_HUMAN	PPM1A_HUMAN	SLT2_YEAST	PP2C3_YEAST	PUBMED:16956380
	yeast	BLM evidence	genetic	MK09_HUMAN	PPM1A_HUMAN	SLT2_YEAST	PP2C3_YEAST	PUBMED:16956380
	yeast	BLM evidence	genetic	FBX18_HUMAN	RAD52_HUMAN	SRS2_YEAST	RAD52_YEAST	PUBMED:10908335
	yeast	BLM evidence	genetic	KTHY_HUMAN	BLM_HUMAN	KTHY_YEAST	SGS1_YEAST	PUBMED:20093466
	yeast	BLM evidence	genetic	MK04_HUMAN	CUL5_HUMAN	SLT2_YEAST	CDC53_YEAST	PUBMED:17028344
	yeast	BLM evidence	genetic	MK09_HUMAN	CUL5_HUMAN	SLT2_YEAST	CDC53_YEAST	PUBMED:17028344
	yeast	BLM evidence	genetic	OSBP2_HUMAN	STX4_HUMAN	OSH2_YEAST	SSO2_YEAST	PUBMED:16269340
	yeast	BLM evidence	genetic	TYRO3_HUMAN	SNAA_HUMAN	IRE1_YEAST	SEC17_YEAST	PUBMED:15371354
	yeast	BLM evidence	genetic	SMCA2_HUMAN	PRP19_HUMAN	SNF2_YEAST	TUP1_YEAST	PUBMED:3549450
	yeast	BLM evidence	genetic	ARFRP_HUMAN	TYRO3_HUMAN	ARL3_YEAST	IRE1_YEAST	PUBMED:16269340
	yeast	BLM evidence	genetic	ARP6_HUMAN	TAF6_HUMAN	ARP6_YEAST	TAF6_YEAST	PUBMED:17314980
	yeast	BLM evidence	genetic	FBX18_HUMAN	PK3C3_HUMAN	SRS2_YEAST	VPS34_YEAST	PUBMED:16487579
	yeast	BLM evidence	genetic	PSB2_HUMAN	PRS6A_HUMAN	PSB2_YEAST	PRS6A_YEAST	PUBMED:18622397
	yeast	BLM evidence	genetic	RAD52_HUMAN	INSL3_HUMAN	RAD52_YEAST	BCK1_YEAST	PUBMED:18085829
	yeast	BLM evidence	genetic	PTPA_HUMAN	MK04_HUMAN	PTPA1_YEAST	SLT2_YEAST	PUBMED:10660069
	yeast	BLM evidence	genetic	PTPA_HUMAN	MK09_HUMAN	PTPA1_YEAST	SLT2_YEAST	PUBMED:10660069
	yeast	BLM evidence	genetic	PRD16_HUMAN	RPB9_HUMAN	RPB1_YEAST	RPB9_YEAST	PUBMED:19197357
	yeast	BLM evidence	genetic	ZN142_HUMAN	RPB9_HUMAN	RPB1_YEAST	RPB9_YEAST	PUBMED:19197357
	yeast	BLM evidence	genetic	RREB1_HUMAN	RPB9_HUMAN	RPB1_YEAST	RPB9_YEAST	PUBMED:19197357
	yeast	BLM evidence	genetic	CSN6_HUMAN	PRS6B_HUMAN	RPN8_YEAST	PRS6B_YEAST	PUBMED:18622397
	yeast	BLM evidence	genetic	MO4L2_HUMAN	BRD2_HUMAN	EAF3_YEAST	BDF1_YEAST	PUBMED:18676811
	yeast	BLM evidence	genetic	MK04_HUMAN	GGA3_HUMAN	SLT2_YEAST	GGA2_YEAST	PUBMED:14764870
	yeast	BLM evidence	genetic	MK09_HUMAN	GGA3_HUMAN	SLT2_YEAST	GGA2_YEAST	PUBMED:14764870
	yeast	BLM evidence	genetic	RAD52_HUMAN	CSK2B_HUMAN	RAD52_YEAST	CSK2C_YEAST	PUBMED:9323137
	yeast	BLM evidence	genetic	DNJC4_HUMAN	STX4_HUMAN	SCJ1_YEAST	SSO2_YEAST	PUBMED:16269340
	yeast	BLM evidence	genetic	PFD6_HUMAN	RS11_HUMAN	PFD6_YEAST	RS11_YEAST	PUBMED:17314980
	yeast	BLM evidence	genetic	TCPZ_HUMAN	RL37_HUMAN	TCPZ_YEAST	RL37A_YEAST	PUBMED:18680526
	yeast	BLM evidence	genetic	PSMD4_HUMAN	ICK_HUMAN	RPN10_YEAST	IME2_YEAST	PUBMED:19269370
	yeast	BLM evidence	genetic	PP1B_HUMAN	MK04_HUMAN	PP12_YEAST	SLT2_YEAST	PUBMED:10639337
	yeast	BLM evidence	genetic	PP1B_HUMAN	MK09_HUMAN	PP12_YEAST	SLT2_YEAST	PUBMED:10639337
	yeast	BLM evidence	genetic	SPT6H_HUMAN	PP4C_HUMAN	SPT6_YEAST	PP2A1_YEAST	PUBMED:19269370
	yeast	BLM evidence	genetic	TRI15_HUMAN	PSMD4_HUMAN	PSH1_YEAST	RPN10_YEAST	PUBMED:17314980
	yeast	BLM evidence	genetic	TRIM8_HUMAN	PSMD4_HUMAN	PSH1_YEAST	RPN10_YEAST	PUBMED:17314980
	yeast	BLM evidence	genetic	PFD6_HUMAN	GCP2_HUMAN	PFD6_YEAST	SPC97_YEAST	PUBMED:9463374
	yeast	BLM evidence	genetic	PFD6_HUMAN	MK04_HUMAN	PFD6_YEAST	SLT2_YEAST	PUBMED:14764870
	yeast	BLM evidence	genetic	PFD6_HUMAN	MK09_HUMAN	PFD6_YEAST	SLT2_YEAST	PUBMED:14764870
	yeast	BLM evidence	genetic	GEN_HUMAN	RAD52_HUMAN	RAD2_YEAST	RAD52_YEAST	PUBMED:10430580
	yeast	BLM evidence	genetic	UBQL4_HUMAN	PSMD4_HUMAN	DSK2_YEAST	RPN10_YEAST	PUBMED:12051757
	yeast	BLM evidence	genetic	RASK_HUMAN	RD23B_HUMAN	IRA2_YEAST	RAD23_YEAST	PUBMED:17314980
	yeast	BLM evidence	genetic	H2B1K_HUMAN	RAD52_HUMAN	H2B1_YEAST	RAD52_YEAST	PUBMED:11973294
	yeast	BLM evidence	genetic	H2B1O_HUMAN	RAD52_HUMAN	H2B1_YEAST	RAD52_YEAST	PUBMED:11973294
	yeast	BLM evidence	genetic	ARP6_HUMAN	ASH2L_HUMAN	ARP6_YEAST	BRE2_YEAST	PUBMED:14764870
	yeast	BLM evidence	genetic	DDX54_HUMAN	CUL5_HUMAN	DBP10_YEAST	CDC53_YEAST	PUBMED:16155567
	yeast	BLM evidence	genetic	RHOB_HUMAN	KREM2_HUMAN	RHO1_YEAST	WSC3_YEAST	PUBMED:12399379
	yeast	BLM evidence	genetic	RHOF_HUMAN	KREM2_HUMAN	RHO1_YEAST	WSC3_YEAST	PUBMED:12399379
	yeast	BLM evidence	genetic	SNW1_HUMAN	PRP17_HUMAN	PRP45_YEAST	PRP17_YEAST	PUBMED:19016306
	yeast	BLM evidence	genetic	RD23B_HUMAN	UBQL4_HUMAN	RAD23_YEAST	DSK2_YEAST	PUBMED:12051757
	yeast	BLM evidence	genetic	GCP2_HUMAN	TBG1_HUMAN	SPC97_YEAST	TBG_YEAST	PUBMED:9130700
	yeast	BLM evidence	genetic	RAD52_HUMAN	PSD11_HUMAN	RAD52_YEAST	RPN6_YEAST	PUBMED:17314980
	yeast	BLM evidence	genetic	PSMD6_HUMAN	PRS6A_HUMAN	RPN7_YEAST	PRS6A_YEAST	PUBMED:18622397
	yeast	BLM evidence	genetic	CSN1_HUMAN	PRS6A_HUMAN	RPN7_YEAST	PRS6A_YEAST	PUBMED:18622397
	yeast	BLM evidence	genetic	ASH2L_HUMAN	PSMD4_HUMAN	BRE2_YEAST	RPN10_YEAST	PUBMED:17314980
	yeast	BLM evidence	genetic	H2B1K_HUMAN	H2A1B_HUMAN	H2B1_YEAST	H2A2_YEAST	PUBMED:20139344
	yeast	BLM evidence	genetic	H2B1K_HUMAN	H2A2A_HUMAN	H2B1_YEAST	H2A2_YEAST	PUBMED:20139344
	yeast	BLM evidence	genetic	H2B1O_HUMAN	H2A1B_HUMAN	H2B1_YEAST	H2A2_YEAST	PUBMED:20139344
	yeast	BLM evidence	genetic	H2B1O_HUMAN	H2A2A_HUMAN	H2B1_YEAST	H2A2_YEAST	PUBMED:20139344
	yeast	BLM evidence	genetic	KTHY_HUMAN	ASM3A_HUMAN	KTHY_YEAST	PPN1_YEAST	PUBMED:14764870
	yeast	BLM evidence	genetic	MK04_HUMAN	RASK_HUMAN	SLT2_YEAST	IRA2_YEAST	PUBMED:14764870
	yeast	BLM evidence	genetic	MK09_HUMAN	RASK_HUMAN	SLT2_YEAST	IRA2_YEAST	PUBMED:14764870
	yeast	BLM evidence	genetic	RHOG_HUMAN	OSBL1_HUMAN	CDC42_YEAST	OSH1_YEAST	PUBMED:17004323
	yeast	BLM evidence	genetic	PSB2_HUMAN	PRS6B_HUMAN	PSB2_YEAST	PRS6B_YEAST	PUBMED:18622397
	yeast	BLM evidence	genetic	PSMD4_HUMAN	PSMD1_HUMAN	RPN10_YEAST	RPN2_YEAST	PUBMED:18622397
	yeast	BLM evidence	genetic	PFD6_HUMAN	RAD52_HUMAN	PFD6_YEAST	RAD52_YEAST	PUBMED:14764870
	yeast	BLM evidence	genetic	PSA7_HUMAN	CSN6_HUMAN	PSA7_YEAST	RPN8_YEAST	PUBMED:18622397
	yeast	BLM evidence	genetic	PFD6_HUMAN	ASH2L_HUMAN	PFD6_YEAST	BRE2_YEAST	PUBMED:17314980
	yeast	BLM evidence	genetic	IPYR_HUMAN	PGP_HUMAN	IPYR_YEAST	PNPP_YEAST	PUBMED:19269370
	yeast	BLM evidence	genetic	PRD16_HUMAN	SPT5H_HUMAN	RPB1_YEAST	SPT5_YEAST	PUBMED:11606527
	yeast	BLM evidence	genetic	ZN142_HUMAN	SPT5H_HUMAN	RPB1_YEAST	SPT5_YEAST	PUBMED:11606527
	yeast	BLM evidence	genetic	RREB1_HUMAN	SPT5H_HUMAN	RPB1_YEAST	SPT5_YEAST	PUBMED:11606527
	yeast	BLM evidence	genetic	PRS6B_HUMAN	PRS6A_HUMAN	PRS6B_YEAST	PRS6A_YEAST	PUBMED:18622397
	yeast	BLM evidence	genetic	RAB5A_HUMAN	RAD52_HUMAN	VPS21_YEAST	RAD52_YEAST	PUBMED:17314980
	yeast	BLM evidence	genetic	PSMD1_HUMAN	PSMD3_HUMAN	RPN2_YEAST	RPN3_YEAST	PUBMED:18622397
	yeast	BLM evidence	genetic	PSB2_HUMAN	PSD11_HUMAN	PSB2_YEAST	RPN6_YEAST	PUBMED:18622397
	yeast	BLM evidence	genetic	BLM_HUMAN	GEN_HUMAN	SGS1_YEAST	RAD2_YEAST	PUBMED:17314980
	yeast	BLM evidence	genetic	OSBL1_HUMAN	OSBP2_HUMAN	OSH1_YEAST	OSH2_YEAST	PUBMED:11238399
	yeast	BLM evidence	genetic	PSMD4_HUMAN	PSMD3_HUMAN	RPN10_YEAST	RPN3_YEAST	PUBMED:18622397
	yeast	BLM evidence	genetic	PSMD4_HUMAN	CSN6_HUMAN	RPN10_YEAST	RPN8_YEAST	PUBMED:18622397
	yeast	BLM evidence	genetic	THOC4_HUMAN	THOC2_HUMAN	YRA1_YEAST	THO2_YEAST	PUBMED:11979277
	yeast	BLM evidence	genetic	PSD11_HUMAN	CSN6_HUMAN	RPN6_YEAST	RPN8_YEAST	PUBMED:18622397
	yeast	BLM evidence	genetic	PP1B_HUMAN	RS8_HUMAN	PP12_YEAST	RS8_YEAST	PUBMED:19061648
	yeast	BLM evidence	genetic	RFA1_HUMAN	RAD52_HUMAN	RFA1_YEAST	RAD52_YEAST	PUBMED:7862153
	yeast	BLM evidence	genetic	ARP6_HUMAN	BMP2K_HUMAN	ARP6_YEAST	AKL1_YEAST	PUBMED:14764870
	yeast	BLM evidence	genetic	MO4L2_HUMAN	TAF6_HUMAN	EAF3_YEAST	TAF6_YEAST	PUBMED:17314980
	yeast	BLM evidence	genetic	RPB9_HUMAN	RPB4_HUMAN	RPB9_YEAST	RPB4_YEAST	PUBMED:15359273
	yeast	BLM evidence	genetic	PRP17_HUMAN	PIGB_HUMAN	PRP17_YEAST	GPI10_YEAST	PUBMED:16155567
	yeast	BLM evidence	genetic	RHOG_HUMAN	STX4_HUMAN	CDC42_YEAST	SSO2_YEAST	PUBMED:11706050
	yeast	BLM evidence	genetic	PFD6_HUMAN	MMS19_HUMAN	PFD6_YEAST	MET18_YEAST	PUBMED:17314980
	yeast	BLM evidence	genetic	EF2_HUMAN	IF4A2_HUMAN	EF2_YEAST	IF4A_YEAST	PUBMED:19061648
	yeast	BLM evidence	genetic	MO4L2_HUMAN	ASH2L_HUMAN	EAF3_YEAST	BRE2_YEAST	PUBMED:18676811
	yeast	BLM evidence	genetic	PP4C_HUMAN	PTPA_HUMAN	PP2A1_YEAST	PTPA1_YEAST	PUBMED:11262194
	yeast	BLM evidence	genetic	THOC4_HUMAN	PEPL_HUMAN	YRA1_YEAST	MLP1_YEAST	PUBMED:15692572
	yeast	BLM evidence	genetic	PSMD4_HUMAN	PSD11_HUMAN	RPN10_YEAST	RPN6_YEAST	PUBMED:17314980
	yeast	BLM evidence	genetic	RAD52_HUMAN	ASH2L_HUMAN	RAD52_YEAST	BRE2_YEAST	PUBMED:17314980
	yeast	BLM evidence	genetic	PSA7_HUMAN	PSMD6_HUMAN	PSA7_YEAST	RPN7_YEAST	PUBMED:18622397
	yeast	BLM evidence	genetic	PSA7_HUMAN	CSN1_HUMAN	PSA7_YEAST	RPN7_YEAST	PUBMED:18622397
	yeast	BLM evidence	genetic	PFD6_HUMAN	CAN15_HUMAN	PFD6_YEAST	RIM13_YEAST	PUBMED:20093466
	yeast	BLM evidence	genetic	INSL3_HUMAN	CUL5_HUMAN	BCK1_YEAST	CDC53_YEAST	PUBMED:17028344
	yeast	BLM evidence	genetic	DNJB1_HUMAN	TBG1_HUMAN	MAS5_YEAST	TBG_YEAST	PUBMED:9792686
	yeast	BLM evidence	genetic	DNJA1_HUMAN	TBG1_HUMAN	MAS5_YEAST	TBG_YEAST	PUBMED:9792686
	yeast	BLM evidence	genetic	PFD6_HUMAN	TBG1_HUMAN	PFD6_YEAST	TBG_YEAST	PUBMED:9463374
	yeast	BLM evidence	genetic	RHOG_HUMAN	OSBP2_HUMAN	CDC42_YEAST	OSH2_YEAST	PUBMED:17004323
	yeast	BLM evidence	genetic	MO4L2_HUMAN	CSK2B_HUMAN	EAF3_YEAST	CSK2C_YEAST	PUBMED:17314980
	yeast	BLM evidence	genetic	RD23B_HUMAN	IMA7_HUMAN	RAD23_YEAST	IMA1_YEAST	PUBMED:19061648
	yeast	BLM evidence	genetic	SOS2_HUMAN	RASK_HUMAN	CDC25_YEAST	IRA2_YEAST	PUBMED:2164637
	yeast	BLM evidence	genetic	PSMD3_HUMAN	CSN6_HUMAN	RPN3_YEAST	RPN8_YEAST	PUBMED:18622397
	yeast	BLM evidence	genetic	RPB4_HUMAN	PSMD4_HUMAN	RPB4_YEAST	RPN10_YEAST	PUBMED:17314980
	yeast	BLM evidence	genetic	PTPA_HUMAN	PP2AB_HUMAN	PTPA1_YEAST	PP2A2_YEAST	PUBMED:10660069
	yeast	BLM evidence	genetic	YMEL1_HUMAN	PRS6B_HUMAN	YME1_YEAST	PRS6B_YEAST	PUBMED:7803857
	yeast	BLM evidence	genetic	MTMR6_HUMAN	RAB7L_HUMAN	YMR1_YEAST	YPT1_YEAST	PUBMED:16306222
	yeast	BLM evidence	genetic	MTMR6_HUMAN	RAB1A_HUMAN	YMR1_YEAST	YPT1_YEAST	PUBMED:16306222
	yeast	BLM evidence	genetic	RHOG_HUMAN	CTU1_HUMAN	CDC42_YEAST	CTU1_YEAST	PUBMED:12960420
	yeast	BLM evidence	genetic	PP2AB_HUMAN	PP4C_HUMAN	PP2A2_YEAST	PP2A1_YEAST	PUBMED:11967829
	yeast	BLM evidence	genetic	PSA7_HUMAN	PSMD3_HUMAN	PSA7_YEAST	RPN3_YEAST	PUBMED:18622397
	yeast	BLM evidence	genetic	IMA7_HUMAN	PSMD4_HUMAN	IMA1_YEAST	RPN10_YEAST	PUBMED:19061648
	yeast	BLM evidence	genetic	MO4L2_HUMAN	ARP6_HUMAN	EAF3_YEAST	ARP6_YEAST	PUBMED:14690608
	yeast	BLM evidence	genetic	PRS6B_HUMAN	PSMD4_HUMAN	PRS6B_YEAST	RPN10_YEAST	PUBMED:20093466
	yeast	BLM evidence	genetic	PSMD4_HUMAN	PSMD6_HUMAN	RPN10_YEAST	RPN7_YEAST	PUBMED:18622397
	yeast	BLM evidence	genetic	PSMD4_HUMAN	CSN1_HUMAN	RPN10_YEAST	RPN7_YEAST	PUBMED:18622397
	yeast	BLM evidence	genetic	PSMD1_HUMAN	PRS6B_HUMAN	RPN2_YEAST	PRS6B_YEAST	PUBMED:18622397
	yeast	BLM evidence	genetic	PFD6_HUMAN	RPB4_HUMAN	PFD6_YEAST	RPB4_YEAST	PUBMED:17314980
	yeast	BLM evidence	genetic	RAD52_HUMAN	PK3C3_HUMAN	RAD52_YEAST	VPS34_YEAST	PUBMED:16487579
	yeast	BLM evidence	genetic	AT7L1_HUMAN	TF2H1_HUMAN	SGF73_YEAST	TFB1_YEAST	PUBMED:17314980
	yeast	BLM evidence	genetic	MOD5_HUMAN	SNUT1_HUMAN	MOD5_YEAST	SNU66_YEAST	PUBMED:19061648
	yeast	BLM evidence	genetic	SNUT1_HUMAN	ADAT3_HUMAN	SNU66_YEAST	TAD3_YEAST	PUBMED:19061648
	yeast	BLM evidence	genetic	PSD11_HUMAN	PRS6B_HUMAN	RPN6_YEAST	PRS6B_YEAST	PUBMED:18622397
	yeast	BLM evidence	genetic	RPB4_HUMAN	RHOB_HUMAN	RPB4_YEAST	RHO1_YEAST	PUBMED:11254123
	yeast	BLM evidence	genetic	RPB4_HUMAN	RHOF_HUMAN	RPB4_YEAST	RHO1_YEAST	PUBMED:11254123
	yeast	BLM evidence	genetic	CP46A_HUMAN	MK04_HUMAN	CP51_YEAST	SLT2_YEAST	PUBMED:14661025
	yeast	BLM evidence	genetic	CP46A_HUMAN	MK09_HUMAN	CP51_YEAST	SLT2_YEAST	PUBMED:14661025
	yeast	BLM evidence	genetic	RAB5A_HUMAN	PSMD4_HUMAN	VPS21_YEAST	RPN10_YEAST	PUBMED:17314980
	yeast	BLM evidence	genetic	MRCKA_HUMAN	PSMD4_HUMAN	HSL1_YEAST	RPN10_YEAST	PUBMED:17314980
	yeast	BLM evidence	genetic	BLM_HUMAN	RAD52_HUMAN	SGS1_YEAST	RAD52_YEAST	PUBMED:11290710
	yeast	BLM evidence	genetic	RD23B_HUMAN	RAD52_HUMAN	RAD23_YEAST	RAD52_YEAST	PUBMED:2697464
	yeast	BLM evidence	genetic	PDK4_HUMAN	BCKD_HUMAN	PKP2_YEAST	PDK_YEAST	PUBMED:17918780
	yeast	BLM evidence	genetic	PDK4_HUMAN	PDK2_HUMAN	PKP2_YEAST	PDK_YEAST	PUBMED:17918780
	yeast	BLM evidence	genetic	AQR_HUMAN	PRD16_HUMAN	SEN1_YEAST	RPB1_YEAST	PUBMED:15121901
	yeast	BLM evidence	genetic	AQR_HUMAN	ZN142_HUMAN	SEN1_YEAST	RPB1_YEAST	PUBMED:15121901
	yeast	BLM evidence	genetic	AQR_HUMAN	RREB1_HUMAN	SEN1_YEAST	RPB1_YEAST	PUBMED:15121901
	yeast	BLM evidence	genetic	RHOB_HUMAN	OSBL1_HUMAN	RHO1_YEAST	OSH1_YEAST	PUBMED:17004323
	yeast	BLM evidence	genetic	RHOF_HUMAN	OSBL1_HUMAN	RHO1_YEAST	OSH1_YEAST	PUBMED:17004323
	yeast	BLM evidence	genetic	SUGT1_HUMAN	WDR36_HUMAN	STI1_YEAST	UTP21_YEAST	PUBMED:15871019
	yeast	BLM evidence	genetic	PFD6_HUMAN	RS8_HUMAN	PFD6_YEAST	RS8_YEAST	PUBMED:19061648
	yeast	BLM evidence	genetic	PSA7_HUMAN	PSD11_HUMAN	PSA7_YEAST	RPN6_YEAST	PUBMED:18622397
	yeast	BLM evidence	genetic	PFD6_HUMAN	INSL3_HUMAN	PFD6_YEAST	BCK1_YEAST	PUBMED:14764870
	yeast	BLM evidence	genetic	RHOB_HUMAN	OSBP2_HUMAN	RHO1_YEAST	OSH2_YEAST	PUBMED:17004323
	yeast	BLM evidence	genetic	RHOF_HUMAN	OSBP2_HUMAN	RHO1_YEAST	OSH2_YEAST	PUBMED:17004323
	yeast	BLM evidence	genetic	PSB2_HUMAN	PSMD6_HUMAN	PSB2_YEAST	RPN7_YEAST	PUBMED:18622397
	yeast	BLM evidence	genetic	PSB2_HUMAN	CSN1_HUMAN	PSB2_YEAST	RPN7_YEAST	PUBMED:18622397
	yeast	BLM evidence	genetic	PSB2_HUMAN	PSA7_HUMAN	PSB2_YEAST	PSA7_YEAST	PUBMED:18622397
	yeast	BLM evidence	genetic	CSN6_HUMAN	PRS6A_HUMAN	RPN8_YEAST	PRS6A_YEAST	PUBMED:18622397
	yeast	BLM evidence	genetic	BLM_HUMAN	FBX18_HUMAN	SGS1_YEAST	SRS2_YEAST	PUBMED:11743205
	yeast	BLM evidence	genetic	PSMD4_HUMAN	PGP_HUMAN	RPN10_YEAST	PNPP_YEAST	PUBMED:19269370
	yeast	BLM evidence	genetic	SMCA2_HUMAN	SPT6H_HUMAN	SNF2_YEAST	SPT6_YEAST	PUBMED:3514373
	yeast	BLM evidence	genetic	SPT6H_HUMAN	PRD16_HUMAN	SPT6_YEAST	RPB1_YEAST	PUBMED:15531585
	yeast	BLM evidence	genetic	SPT6H_HUMAN	ZN142_HUMAN	SPT6_YEAST	RPB1_YEAST	PUBMED:15531585
	yeast	BLM evidence	genetic	SPT6H_HUMAN	RREB1_HUMAN	SPT6_YEAST	RPB1_YEAST	PUBMED:15531585
	yeast	BLM evidence	genetic	CP46A_HUMAN	SYCM_HUMAN	CP51_YEAST	SYC_YEAST	PUBMED:16155567
	yeast	BLM evidence	genetic	ASH2L_HUMAN	AT7L1_HUMAN	BRE2_YEAST	SGF73_YEAST	PUBMED:17314980
	yeast	BLM evidence	genetic	MYH9_HUMAN	RS27A_HUMAN	MYO1_YEAST	RS27A_YEAST	PUBMED:18215314
	yeast	BLM evidence	genetic	PSB2_HUMAN	PSMD4_HUMAN	PSB2_YEAST	RPN10_YEAST	PUBMED:18622397
	yeast	BLM evidence	genetic	PFD6_HUMAN	PSMD4_HUMAN	PFD6_YEAST	RPN10_YEAST	PUBMED:17314980
	yeast	BLM evidence	genetic	CSK2B_HUMAN	PFD6_HUMAN	CSK2C_YEAST	PFD6_YEAST	PUBMED:17314980
	yeast	BLM evidence	genetic	RASK_HUMAN	RAD52_HUMAN	IRA2_YEAST	RAD52_YEAST	PUBMED:17314980
	yeast	BLM evidence	genetic	RAD52_HUMAN	PSMD4_HUMAN	RAD52_YEAST	RPN10_YEAST	PUBMED:17314980
	yeast	BLM evidence	genetic	RHOB_HUMAN	MK04_HUMAN	RHO1_YEAST	SLT2_YEAST	PUBMED:9811607
	yeast	BLM evidence	genetic	RHOB_HUMAN	MK09_HUMAN	RHO1_YEAST	SLT2_YEAST	PUBMED:9811607
	yeast	BLM evidence	genetic	RHOF_HUMAN	MK04_HUMAN	RHO1_YEAST	SLT2_YEAST	PUBMED:9811607
	yeast	BLM evidence	genetic	RHOF_HUMAN	MK09_HUMAN	RHO1_YEAST	SLT2_YEAST	PUBMED:9811607
	yeast	BLM evidence	genetic	PSB2_HUMAN	CSN6_HUMAN	PSB2_YEAST	RPN8_YEAST	PUBMED:18622397
	yeast	BLM evidence	genetic	TERA_HUMAN	PP1B_HUMAN	CDC48_YEAST	PP12_YEAST	PUBMED:20483956
	yeast	BLM evidence	genetic	RFA1_HUMAN	H2A1B_HUMAN	RFA1_YEAST	H2A2_YEAST	PUBMED:16678108
	yeast	BLM evidence	genetic	RFA1_HUMAN	H2A2A_HUMAN	RFA1_YEAST	H2A2_YEAST	PUBMED:16678108
	yeast	BLM evidence	genetic	TERA_HUMAN	TYRO3_HUMAN	CDC48_YEAST	IRE1_YEAST	PUBMED:20093466
	yeast	BLM evidence	genetic	PP1B_HUMAN	IF4A2_HUMAN	PP12_YEAST	IF4A_YEAST	PUBMED:20093466
	yeast	BLM evidence	genetic	COPA_HUMAN	DNJB1_HUMAN	COPA_YEAST	MAS5_YEAST	PUBMED:20093466
	yeast	BLM evidence	genetic	COPA_HUMAN	DNJA1_HUMAN	COPA_YEAST	MAS5_YEAST	PUBMED:20093466
	yeast	BLM evidence	genetic	APAF_HUMAN	DNJB1_HUMAN	COPA_YEAST	MAS5_YEAST	PUBMED:20093466
	yeast	BLM evidence	genetic	APAF_HUMAN	DNJA1_HUMAN	COPA_YEAST	MAS5_YEAST	PUBMED:20093466
	yeast	BLM evidence	genetic	CP46A_HUMAN	S2611_HUMAN	CP51_YEAST	SUL1_YEAST	PUBMED:20093466
	yeast	BLM evidence	genetic	CP46A_HUMAN	DNJB1_HUMAN	CP51_YEAST	MAS5_YEAST	PUBMED:20093466
	yeast	BLM evidence	genetic	CP46A_HUMAN	DNJA1_HUMAN	CP51_YEAST	MAS5_YEAST	PUBMED:20093466
	yeast	BLM evidence	genetic	PP1B_HUMAN	H2A1B_HUMAN	PP12_YEAST	H2A2_YEAST	PUBMED:19884341
	yeast	BLM evidence	genetic	PP1B_HUMAN	H2A2A_HUMAN	PP12_YEAST	H2A2_YEAST	PUBMED:19884341
	yeast	BLM evidence	genetic	PP4C_HUMAN	RS8_HUMAN	PP2A1_YEAST	RS8_YEAST	PUBMED:20093466
	yeast	BLM evidence	genetic	ARP6_HUMAN	CAN15_HUMAN	ARP6_YEAST	RIM13_YEAST	PUBMED:20093466
	yeast	BLM evidence	genetic	EF2_HUMAN	RASK_HUMAN	EF2_YEAST	IRA2_YEAST	PUBMED:20093466
	yeast	BLM evidence	genetic	G6PI_HUMAN	LAT1_HUMAN	G6PI_YEAST	MUP1_YEAST	PUBMED:20093466
	yeast	BLM evidence	genetic	TERA_HUMAN	UBQL4_HUMAN	CDC48_YEAST	DSK2_YEAST	PUBMED:20093466
	yeast	BLM evidence	genetic	ASH2L_HUMAN	RASK_HUMAN	BRE2_YEAST	IRA2_YEAST	PUBMED:20093466
	yeast	BLM evidence	genetic	BICD2_HUMAN	PFD6_HUMAN	SMC3_YEAST	PFD6_YEAST	PUBMED:20093466
	yeast	BLM evidence	genetic	AT7L1_HUMAN	CAN15_HUMAN	SGF73_YEAST	RIM13_YEAST	PUBMED:20093466
	yeast	BLM evidence	genetic	TERA_HUMAN	RL37A_HUMAN	CDC48_YEAST	RL43_YEAST	PUBMED:20093466
	yeast	BLM evidence	genetic	PP1B_HUMAN	PPM1A_HUMAN	PP12_YEAST	PP2C3_YEAST	PUBMED:19884341
	yeast	BLM evidence	genetic	MYH9_HUMAN	RHOB_HUMAN	MYO1_YEAST	RHO1_YEAST	PUBMED:19339687
	yeast	BLM evidence	genetic	MYH9_HUMAN	RHOF_HUMAN	MYO1_YEAST	RHO1_YEAST	PUBMED:19339687
	yeast	BLM evidence	genetic	DDX23_HUMAN	RS14_HUMAN	PRP28_YEAST	RS14A_YEAST	PUBMED:20093466
	yeast	BLM evidence	genetic	PP4C_HUMAN	YMEL1_HUMAN	PP2A1_YEAST	YME1_YEAST	PUBMED:20093466
	yeast	BLM evidence	genetic	ASH2L_HUMAN	STX4_HUMAN	BRE2_YEAST	SSO2_YEAST	PUBMED:20093466
	yeast	BLM evidence	genetic	SUGT1_HUMAN	SPEE_HUMAN	STI1_YEAST	SPEE_YEAST	PUBMED:20093466
	yeast	BLM evidence	genetic	ENOPH_HUMAN	RS8_HUMAN	ENOPH_YEAST	RS8_YEAST	PUBMED:20093466
	yeast	BLM evidence	genetic	ARP6_HUMAN	RASK_HUMAN	ARP6_YEAST	IRA2_YEAST	PUBMED:20093466
	yeast	BLM evidence	genetic	ARFRP_HUMAN	STX4_HUMAN	ARL3_YEAST	SSO2_YEAST	PUBMED:20093466
	yeast	BLM evidence	genetic	DDX23_HUMAN	ARP6_HUMAN	PRP28_YEAST	ARP6_YEAST	PUBMED:20093466
	yeast	BLM evidence	genetic	AP1S1_HUMAN	CAN15_HUMAN	AP1S1_YEAST	RIM13_YEAST	PUBMED:20093466
	yeast	BLM evidence	genetic	TERA_HUMAN	ASH2L_HUMAN	CDC48_YEAST	BRE2_YEAST	PUBMED:20093466
	yeast	BLM evidence	genetic	SEC13_HUMAN	INSL3_HUMAN	SEC13_YEAST	BCK1_YEAST	PUBMED:20093466
	yeast	BLM evidence	genetic	COPA_HUMAN	RAB5A_HUMAN	COPA_YEAST	VPS21_YEAST	PUBMED:20093466
	yeast	BLM evidence	genetic	APAF_HUMAN	RAB5A_HUMAN	COPA_YEAST	VPS21_YEAST	PUBMED:20093466
	yeast	BLM evidence	genetic	PP1B_HUMAN	PRP17_HUMAN	PP12_YEAST	PRP17_YEAST	PUBMED:18627629
	yeast	BLM evidence	genetic	ARFRP_HUMAN	RS8_HUMAN	ARL3_YEAST	RS8_YEAST	PUBMED:20093466
	yeast	BLM evidence	genetic	TERA_HUMAN	MRCKA_HUMAN	CDC48_YEAST	HSL1_YEAST	PUBMED:20093466
	yeast	BLM evidence	genetic	KCNC3_HUMAN	ARFRP_HUMAN	TOK1_YEAST	ARL3_YEAST	PUBMED:20093466
	yeast	BLM evidence	genetic	DDX23_HUMAN	DNJB1_HUMAN	PRP28_YEAST	MAS5_YEAST	PUBMED:20093466
	yeast	BLM evidence	genetic	DDX23_HUMAN	DNJA1_HUMAN	PRP28_YEAST	MAS5_YEAST	PUBMED:20093466
	yeast	BLM evidence	genetic	SEC13_HUMAN	MK04_HUMAN	SEC13_YEAST	SLT2_YEAST	PUBMED:20093466
	yeast	BLM evidence	genetic	SEC13_HUMAN	MK09_HUMAN	SEC13_YEAST	SLT2_YEAST	PUBMED:20093466
	yeast	BLM evidence	genetic	RASK_HUMAN	DNJB1_HUMAN	IRA2_YEAST	MAS5_YEAST	PUBMED:20093466
	yeast	BLM evidence	genetic	RASK_HUMAN	DNJA1_HUMAN	IRA2_YEAST	MAS5_YEAST	PUBMED:20093466
	yeast	BLM evidence	genetic	INSL3_HUMAN	STX4_HUMAN	BCK1_YEAST	SSO2_YEAST	PUBMED:20093466
	yeast	BLM evidence	genetic	CTU1_HUMAN	DNJB1_HUMAN	CTU1_YEAST	MAS5_YEAST	PUBMED:20093466
	yeast	BLM evidence	genetic	CTU1_HUMAN	DNJA1_HUMAN	CTU1_YEAST	MAS5_YEAST	PUBMED:20093466
	yeast	BLM evidence	genetic	PFD6_HUMAN	CTU1_HUMAN	PFD6_YEAST	CTU1_YEAST	PUBMED:18931302
	yeast	BLM evidence	genetic	ARFRP_HUMAN	PTPA_HUMAN	ARL3_YEAST	PTPA1_YEAST	PUBMED:20093466
	yeast	BLM evidence	genetic	PSA7_HUMAN	PRS6A_HUMAN	PSA7_YEAST	PRS6A_YEAST	PUBMED:18622397
	yeast	BLM evidence	genetic	EI2BD_HUMAN	CTU1_HUMAN	EI2BD_YEAST	CTU1_YEAST	PUBMED:20093466
	yeast	BLM evidence	genetic	PP1B_HUMAN	RAB5A_HUMAN	PP12_YEAST	VPS21_YEAST	PUBMED:20093466
	yeast	BLM evidence	genetic	BICD2_HUMAN	LAT1_HUMAN	SMC3_YEAST	MUP1_YEAST	PUBMED:20093466
	yeast	BLM evidence	genetic	BMP2K_HUMAN	STX4_HUMAN	AKL1_YEAST	SSO2_YEAST	PUBMED:20093466
	yeast	BLM evidence	genetic	PP1B_HUMAN	ENOPH_HUMAN	PP12_YEAST	ENOPH_YEAST	PUBMED:18627629
	yeast	BLM evidence	genetic	TERA_HUMAN	BLM_HUMAN	CDC48_YEAST	SGS1_YEAST	PUBMED:20093466
	yeast	BLM evidence	genetic	PP1B_HUMAN	YMEL1_HUMAN	PP12_YEAST	YME1_YEAST	PUBMED:20093466
	yeast	BLM evidence	genetic	AT7L1_HUMAN	RL37A_HUMAN	SGF73_YEAST	RL43_YEAST	PUBMED:20093466
	yeast	BLM evidence	genetic	PP1B_HUMAN	RS19_HUMAN	PP12_YEAST	RS19A_YEAST	PUBMED:18627629
	yeast	BLM evidence	genetic	PP1B_HUMAN	CB043_HUMAN	PP12_YEAST	YP147_YEAST	PUBMED:18627629
	yeast	BLM evidence	genetic	CAN15_HUMAN	MO4L2_HUMAN	RIM13_YEAST	EAF3_YEAST	PUBMED:20093466
	yeast	BLM evidence	genetic	RDH13_HUMAN	MK04_HUMAN	YNS1_YEAST	SLT2_YEAST	PUBMED:20093466
	yeast	BLM evidence	genetic	RDH13_HUMAN	MK09_HUMAN	YNS1_YEAST	SLT2_YEAST	PUBMED:20093466
	yeast	BLM evidence	genetic	GGA3_HUMAN	STX4_HUMAN	GGA2_YEAST	SSO2_YEAST	PUBMED:20093466
	yeast	BLM evidence	genetic	CTU1_HUMAN	INSL3_HUMAN	CTU1_YEAST	BCK1_YEAST	PUBMED:20093466
	yeast	BLM evidence	genetic	PP1B_HUMAN	RL19_HUMAN	PP12_YEAST	RL19_YEAST	PUBMED:18627629
	yeast	BLM evidence	genetic	PP1B_HUMAN	PEX6_HUMAN	PP12_YEAST	PEX6_YEAST	PUBMED:18627629
	yeast	BLM evidence	genetic	COPD_HUMAN	RAB5A_HUMAN	COPD_YEAST	VPS21_YEAST	PUBMED:20093466
	yeast	BLM evidence	genetic	PP1B_HUMAN	CSK2B_HUMAN	PP12_YEAST	CSK2C_YEAST	PUBMED:18627629
	yeast	BLM evidence	genetic	DDX23_HUMAN	SNUT1_HUMAN	PRP28_YEAST	SNU66_YEAST	PUBMED:20093466
	yeast	BLM evidence	genetic	ASH2L_HUMAN	ICK_HUMAN	BRE2_YEAST	IME2_YEAST	PUBMED:20093466
	yeast	BLM evidence	genetic	COPA_HUMAN	CSK2B_HUMAN	COPA_YEAST	CSK2C_YEAST	PUBMED:20093466
	yeast	BLM evidence	genetic	APAF_HUMAN	CSK2B_HUMAN	COPA_YEAST	CSK2C_YEAST	PUBMED:20093466
	yeast	BLM evidence	genetic	CTU1_HUMAN	RAB5A_HUMAN	CTU1_YEAST	VPS21_YEAST	PUBMED:20093466
	yeast	BLM evidence	genetic	INSL3_HUMAN	RASK_HUMAN	BCK1_YEAST	IRA2_YEAST	PUBMED:20093466
	yeast	BLM evidence	genetic	UBP5_HUMAN	MK04_HUMAN	UBP14_YEAST	SLT2_YEAST	PUBMED:20093466
	yeast	BLM evidence	genetic	UBP5_HUMAN	MK09_HUMAN	UBP14_YEAST	SLT2_YEAST	PUBMED:20093466
	yeast	BLM evidence	genetic	PP1B_HUMAN	PDK4_HUMAN	PP12_YEAST	PKP2_YEAST	PUBMED:18627629
	yeast	BLM evidence	genetic	RS11_HUMAN	AT7L1_HUMAN	RS11_YEAST	SGF73_YEAST	PUBMED:20093466
	yeast	BLM evidence	genetic	PEPL_HUMAN	ARP6_HUMAN	MLP1_YEAST	ARP6_YEAST	PUBMED:20093466
	yeast	BLM evidence	genetic	INSL3_HUMAN	YMEL1_HUMAN	BCK1_YEAST	YME1_YEAST	PUBMED:20093466
	yeast	BLM evidence	genetic	COPD_HUMAN	ARFRP_HUMAN	COPD_YEAST	ARL3_YEAST	PUBMED:20093466
	yeast	BLM evidence	genetic	AP1S1_HUMAN	RN126_HUMAN	AP1S1_YEAST	ASR1_YEAST	PUBMED:20093466
	yeast	BLM evidence	genetic	COPD_HUMAN	DNJB1_HUMAN	COPD_YEAST	MAS5_YEAST	PUBMED:20093466
	yeast	BLM evidence	genetic	COPD_HUMAN	DNJA1_HUMAN	COPD_YEAST	MAS5_YEAST	PUBMED:20093466
	yeast	BLM evidence	genetic	ARP6_HUMAN	IF4A2_HUMAN	ARP6_YEAST	IF4A_YEAST	PUBMED:20093466
	yeast	BLM evidence	genetic	TERA_HUMAN	CSK2B_HUMAN	CDC48_YEAST	CSK2C_YEAST	PUBMED:20093466
	yeast	BLM evidence	genetic	RD23B_HUMAN	AT7L1_HUMAN	RAD23_YEAST	SGF73_YEAST	PUBMED:20093466
	yeast	BLM evidence	genetic	TERA_HUMAN	PSMD4_HUMAN	CDC48_YEAST	RPN10_YEAST	PUBMED:20093466
	yeast	BLM evidence	genetic	UBP5_HUMAN	TYRO3_HUMAN	UBP14_YEAST	IRE1_YEAST	PUBMED:20093466
	yeast	BLM evidence	genetic	CAN15_HUMAN	SPEE_HUMAN	RIM13_YEAST	SPEE_YEAST	PUBMED:20093466
	yeast	BLM evidence	genetic	PEX3_HUMAN	PFD6_HUMAN	PEX3_YEAST	PFD6_YEAST	PUBMED:20093466
	yeast	BLM evidence	genetic	UBP5_HUMAN	RAD52_HUMAN	UBP14_YEAST	RAD52_YEAST	PUBMED:20093466
	yeast	BLM evidence	genetic	RS11_HUMAN	CTU1_HUMAN	RS11_YEAST	CTU1_YEAST	PUBMED:20093466
	yeast	BLM evidence	genetic	MK04_HUMAN	CTU1_HUMAN	SLT2_YEAST	CTU1_YEAST	PUBMED:18931302
	yeast	BLM evidence	genetic	MK09_HUMAN	CTU1_HUMAN	SLT2_YEAST	CTU1_YEAST	PUBMED:18931302
	yeast	BLM evidence	genetic	DDX23_HUMAN	PEPL_HUMAN	PRP28_YEAST	MLP1_YEAST	PUBMED:20093466
	yeast	BLM evidence	genetic	RDH13_HUMAN	INSL3_HUMAN	YNS1_YEAST	BCK1_YEAST	PUBMED:20093466
	yeast	BLM evidence	genetic	SNAA_HUMAN	ARFRP_HUMAN	SEC17_YEAST	ARL3_YEAST	PUBMED:20093466
	yeast	BLM evidence	genetic	PP1B_HUMAN	SUV91_HUMAN	PP12_YEAST	SET5_YEAST	PUBMED:18627629
	yeast	BLM evidence	genetic	BMP2K_HUMAN	RAB5A_HUMAN	AKL1_YEAST	VPS21_YEAST	PUBMED:20093466
	yeast	BLM evidence	genetic	RASK_HUMAN	STX4_HUMAN	IRA2_YEAST	SSO2_YEAST	PUBMED:20093466
	yeast	BLM evidence	genetic	PP4C_HUMAN	RL19_HUMAN	PP2A1_YEAST	RL19_YEAST	PUBMED:20093466
	yeast	BLM evidence	genetic	COPA_HUMAN	ARFRP_HUMAN	COPA_YEAST	ARL3_YEAST	PUBMED:20093466
	yeast	BLM evidence	genetic	APAF_HUMAN	ARFRP_HUMAN	COPA_YEAST	ARL3_YEAST	PUBMED:20093466
	yeast	BLM evidence	genetic	ERGI1_HUMAN	INSL3_HUMAN	ERV46_YEAST	BCK1_YEAST	PUBMED:20093466
	yeast	BLM evidence	genetic	COR1A_HUMAN	AT7L1_HUMAN	CORO_YEAST	SGF73_YEAST	PUBMED:18931302
	yeast	BLM evidence	genetic	ARF5_HUMAN	UBQL4_HUMAN	ARF2_YEAST	DSK2_YEAST	PUBMED:20093466
	yeast	BLM evidence	genetic	PP1B_HUMAN	RL37A_HUMAN	PP12_YEAST	RL43_YEAST	PUBMED:20093466
	yeast	BLM evidence	genetic	PP1B_HUMAN	RL37_HUMAN	PP12_YEAST	RL37A_YEAST	PUBMED:18627629
	yeast	BLM evidence	genetic	H2B1K_HUMAN	RPB4_HUMAN	H2B1_YEAST	RPB4_YEAST	PUBMED:20139344
	yeast	BLM evidence	genetic	H2B1O_HUMAN	RPB4_HUMAN	H2B1_YEAST	RPB4_YEAST	PUBMED:20139344
	yeast	BLM evidence	genetic	H2B1K_HUMAN	RL19_HUMAN	H2B1_YEAST	RL19_YEAST	PUBMED:20139344
	yeast	BLM evidence	genetic	H2B1O_HUMAN	RL19_HUMAN	H2B1_YEAST	RL19_YEAST	PUBMED:20139344
	yeast	BLM evidence	genetic	RFA1_HUMAN	H2B1K_HUMAN	RFA1_YEAST	H2B1_YEAST	PUBMED:16678108
	yeast	BLM evidence	genetic	RFA1_HUMAN	H2B1O_HUMAN	RFA1_YEAST	H2B1_YEAST	PUBMED:16678108
	yeast	BLM evidence	genetic	H2B1K_HUMAN	RS14_HUMAN	H2B1_YEAST	RS14A_YEAST	PUBMED:20139344
	yeast	BLM evidence	genetic	H2B1O_HUMAN	RS14_HUMAN	H2B1_YEAST	RS14A_YEAST	PUBMED:20139344
	yeast	BLM evidence	genetic	H2B1K_HUMAN	RS8_HUMAN	H2B1_YEAST	RS8_YEAST	PUBMED:20139344
	yeast	BLM evidence	genetic	H2B1O_HUMAN	RS8_HUMAN	H2B1_YEAST	RS8_YEAST	PUBMED:20139344
	yeast	BLM evidence	genetic	H2B1K_HUMAN	RASK_HUMAN	H2B1_YEAST	IRA2_YEAST	PUBMED:20139344
	yeast	BLM evidence	genetic	H2B1O_HUMAN	RASK_HUMAN	H2B1_YEAST	IRA2_YEAST	PUBMED:20139344
	yeast	BLM evidence	genetic	H2B1K_HUMAN	CAN15_HUMAN	H2B1_YEAST	RIM13_YEAST	PUBMED:20139344
	yeast	BLM evidence	genetic	H2B1O_HUMAN	CAN15_HUMAN	H2B1_YEAST	RIM13_YEAST	PUBMED:20139344
	yeast	BLM evidence	genetic	ANM1_HUMAN	RL40_HUMAN	HMT1_YEAST	RL402_YEAST	pubmed:20093466
	yeast	BLM evidence	genetic	PP1B_HUMAN	RL40_HUMAN	PP12_YEAST	RL402_YEAST	pubmed:20093466
	yeast	BLM evidence	genetic	ARFRP_HUMAN	RL40_HUMAN	ARL3_YEAST	RL402_YEAST	pubmed:20093466
	yeast	BLM evidence	genetic	RL40_HUMAN	RS27A_HUMAN	RL402_YEAST	RS27A_YEAST	pubmed:14645527
	yeast	BLM evidence	genetic	AQR_HUMAN	BLM_HUMAN	SEN1_YEAST	SGS1_YEAST	pubmed:21211720
	yeast	BLM evidence	genetic	AQR_HUMAN	FBX18_HUMAN	SEN1_YEAST	SRS2_YEAST	pubmed:21211720
	yeast	BLM evidence	genetic	AQR_HUMAN	RAD52_HUMAN	SEN1_YEAST	RAD52_YEAST	pubmed:21211720
	yeast	BLM evidence	genetic	TYRO3_HUMAN	SOX7_HUMAN	IRE1_YEAST	ROX1_YEAST	pubmed:20959818
	yeast	BLM evidence	genetic	TYRO3_HUMAN	BRD2_HUMAN	IRE1_YEAST	BDF1_YEAST	pubmed:20959818
	yeast	BLM evidence	genetic	SOX7_HUMAN	AT7L1_HUMAN	ROX1_YEAST	SGF73_YEAST	pubmed:20959818
	yeast	BLM evidence	genetic	ZN250_HUMAN	AT7L1_HUMAN	ZAP1_YEAST	SGF73_YEAST	pubmed:20959818
	yeast	BLM evidence	genetic	ZBT48_HUMAN	AT7L1_HUMAN	ZAP1_YEAST	SGF73_YEAST	pubmed:20959818
	yeast	BLM evidence	genetic	ZN768_HUMAN	AT7L1_HUMAN	ZAP1_YEAST	SGF73_YEAST	pubmed:20959818
	yeast	BLM evidence	genetic	ZN614_HUMAN	AT7L1_HUMAN	ZAP1_YEAST	SGF73_YEAST	pubmed:20959818
	yeast	BLM evidence	genetic	BRD2_HUMAN	AT7L1_HUMAN	BDF1_YEAST	SGF73_YEAST	pubmed:20959818
	yeast	BLM evidence	genetic	MK04_HUMAN	RAB5A_HUMAN	SLT2_YEAST	VPS21_YEAST	pubmed:20526336
	yeast	BLM evidence	genetic	MK09_HUMAN	RAB5A_HUMAN	SLT2_YEAST	VPS21_YEAST	pubmed:20526336
	yeast	BLM evidence	genetic	INSL3_HUMAN	RAB5A_HUMAN	BCK1_YEAST	VPS21_YEAST	pubmed:20526336
	yeast	BLM evidence	genetic	PEX6_HUMAN	MK04_HUMAN	PEX6_YEAST	SLT2_YEAST	pubmed:20526336
	yeast	BLM evidence	genetic	PEX6_HUMAN	MK09_HUMAN	PEX6_YEAST	SLT2_YEAST	pubmed:20526336
	yeast	BLM evidence	genetic	INSL3_HUMAN	PEX6_HUMAN	BCK1_YEAST	PEX6_YEAST	pubmed:20526336
	yeast	BLM evidence	genetic	MYCT_HUMAN	PEX6_HUMAN	ITR2_YEAST	PEX6_YEAST	pubmed:20526336
	yeast	BLM evidence	genetic	PRP17_HUMAN	FBX18_HUMAN	PRP17_YEAST	SRS2_YEAST	pubmed:21459050
	yeast	BLM evidence	genetic	ACOC_HUMAN	FBX18_HUMAN	ACON_YEAST	SRS2_YEAST	pubmed:21459050
	yeast	BLM evidence	genetic	RL40_HUMAN	FBX18_HUMAN	RL402_YEAST	SRS2_YEAST	pubmed:21459050
	yeast	BLM evidence	genetic	CSK2B_HUMAN	FBX18_HUMAN	CSK2C_YEAST	SRS2_YEAST	pubmed:21459050
	yeast	BLM evidence	genetic	THOC2_HUMAN	FBX18_HUMAN	THO2_YEAST	SRS2_YEAST	pubmed:21459050
	yeast	BLM evidence	genetic	RAB5A_HUMAN	FBX18_HUMAN	VPS21_YEAST	SRS2_YEAST	pubmed:21459050
	yeast	BLM evidence	genetic	RAD52_HUMAN	GSK3B_HUMAN	RAD52_YEAST	RIM11_YEAST	pubmed:1592244
	yeast	BLM evidence	genetic	RHOB_HUMAN	TERA_HUMAN	RHO1_YEAST	CDC48_YEAST	pubmed:21526151
	yeast	BLM evidence	genetic	RHOF_HUMAN	TERA_HUMAN	RHO1_YEAST	CDC48_YEAST	pubmed:21526151
	yeast	BLM evidence	genetic	MK04_HUMAN	TERA_HUMAN	SLT2_YEAST	CDC48_YEAST	pubmed:21526151
	yeast	BLM evidence	genetic	MK09_HUMAN	TERA_HUMAN	SLT2_YEAST	CDC48_YEAST	pubmed:21526151
	yeast	BLM evidence	genetic	SNUT1_HUMAN	U520_HUMAN	SNU66_YEAST	BRR2_YEAST	pubmed:21614000
	yeast	BLM evidence	genetic	GSK3B_HUMAN	ISL2_HUMAN	RIM11_YEAST	YHP1_YEAST	pubmed:21127252
	yeast	BLM evidence	genetic	GSK3B_HUMAN	INSL3_HUMAN	RIM11_YEAST	BCK1_YEAST	pubmed:21127252
	yeast	BLM evidence	genetic	RAD52_HUMAN	MMS19_HUMAN	RAD52_YEAST	MET18_YEAST	pubmed:21127252
	yeast	BLM evidence	genetic	MMS19_HUMAN	MK04_HUMAN	MET18_YEAST	SLT2_YEAST	pubmed:21127252
	yeast	BLM evidence	genetic	MMS19_HUMAN	MK09_HUMAN	MET18_YEAST	SLT2_YEAST	pubmed:21127252
	yeast	BLM evidence	genetic	RAD52_HUMAN	MK04_HUMAN	RAD52_YEAST	SLT2_YEAST	pubmed:21127252
	yeast	BLM evidence	genetic	RAD52_HUMAN	MK09_HUMAN	RAD52_YEAST	SLT2_YEAST	pubmed:21127252
	yeast	BLM evidence	genetic	MMS19_HUMAN	TYRO3_HUMAN	MET18_YEAST	IRE1_YEAST	pubmed:21127252
	yeast	BLM evidence	genetic	RAD52_HUMAN	PP4C_HUMAN	RAD52_YEAST	PP2A1_YEAST	pubmed:21127252
	yeast	BLM evidence	genetic	MO4L2_HUMAN	MMS19_HUMAN	EAF3_YEAST	MET18_YEAST	pubmed:21127252
	yeast	BLM evidence	genetic	TYRO3_HUMAN	MK04_HUMAN	IRE1_YEAST	SLT2_YEAST	pubmed:21127252
	yeast	BLM evidence	genetic	TYRO3_HUMAN	MK09_HUMAN	IRE1_YEAST	SLT2_YEAST	pubmed:21127252
	yeast	BLM evidence	genetic	RAD52_HUMAN	MRCKA_HUMAN	RAD52_YEAST	HSL1_YEAST	pubmed:21127252
	yeast	BLM evidence	genetic	INSL3_HUMAN	MMS19_HUMAN	BCK1_YEAST	MET18_YEAST	pubmed:21127252
	yeast	BLM evidence	genetic	MMS19_HUMAN	PP2AB_HUMAN	MET18_YEAST	PP2A2_YEAST	pubmed:21127252
	yeast	BLM evidence	genetic	CSK2B_HUMAN	MMS19_HUMAN	CSK2C_YEAST	MET18_YEAST	pubmed:21127252
	yeast	BLM evidence	genetic	RX_HUMAN	MMS19_HUMAN	YOX1_YEAST	MET18_YEAST	pubmed:21127252
	yeast	BLM evidence	genetic	GSK3B_HUMAN	MMS19_HUMAN	RIM11_YEAST	MET18_YEAST	pubmed:21127252
	yeast	BLM evidence	genetic	INSL3_HUMAN	PPM1A_HUMAN	BCK1_YEAST	PP2C3_YEAST	pubmed:21127252
	yeast	BLM evidence	genetic	MTMR6_HUMAN	INSL3_HUMAN	YMR1_YEAST	BCK1_YEAST	pubmed:21127252
	yeast	BLM evidence	genetic	INSL3_HUMAN	TYRO3_HUMAN	BCK1_YEAST	IRE1_YEAST	pubmed:21127252
	yeast	BLM evidence	genetic	SOX7_HUMAN	MMS19_HUMAN	ROX1_YEAST	MET18_YEAST	pubmed:21127252
	yeast	BLM evidence	genetic	SOX7_HUMAN	RAD52_HUMAN	ROX1_YEAST	RAD52_YEAST	pubmed:21127252
	yeast	BLM evidence	genetic	H2B1K_HUMAN	DPP9_HUMAN	H2B1_YEAST	STE13_YEAST	pubmed:21680712
	yeast	BLM evidence	genetic	H2B1O_HUMAN	DPP9_HUMAN	H2B1_YEAST	STE13_YEAST	pubmed:21680712
	yeast	BLM evidence	genetic	PTPA_HUMAN	BLM_HUMAN	PTPA1_YEAST	SGS1_YEAST	pubmed:21639830
	yeast	BLM evidence	genetic	RPB4_HUMAN	PRD16_HUMAN	RPB4_YEAST	RPB1_YEAST	pubmed:21761155
	yeast	BLM evidence	genetic	RPB4_HUMAN	ZN142_HUMAN	RPB4_YEAST	RPB1_YEAST	pubmed:21761155
	yeast	BLM evidence	genetic	RPB4_HUMAN	RREB1_HUMAN	RPB4_YEAST	RPB1_YEAST	pubmed:21761155
	yeast	BLM evidence	genetic	ERGI1_HUMAN	YMEL1_HUMAN	ERV46_YEAST	YME1_YEAST	eSGA Costanzo
	yeast	BLM evidence	genetic	RL23_HUMAN	RS14_HUMAN	RL23_YEAST	RS14A_YEAST	eSGA Costanzo
	yeast	BLM evidence	genetic	RL23_HUMAN	ISL2_HUMAN	RL23_YEAST	YHP1_YEAST	eSGA Costanzo
	yeast	BLM evidence	genetic	RL23_HUMAN	CTU1_HUMAN	RL23_YEAST	CTU1_YEAST	eSGA Costanzo
	yeast	BLM evidence	genetic	RL23_HUMAN	PSMD4_HUMAN	RL23_YEAST	RPN10_YEAST	eSGA Costanzo
	yeast	BLM evidence	genetic	RL23_HUMAN	RS18_HUMAN	RL23_YEAST	RS18_YEAST	eSGA Costanzo
	yeast	BLM evidence	genetic	SNAA_HUMAN	IF4A2_HUMAN	SEC17_YEAST	IF4A_YEAST	eSGA Costanzo
	yeast	BLM evidence	genetic	AP2A1_HUMAN	YMEL1_HUMAN	AP2A_YEAST	YME1_YEAST	eSGA Costanzo
	yeast	BLM evidence	genetic	AP2A1_HUMAN	SPEE_HUMAN	AP2A_YEAST	SPEE_YEAST	eSGA Costanzo
	yeast	BLM evidence	genetic	H2A1B_HUMAN	DNJB1_HUMAN	H2A2_YEAST	MAS5_YEAST	eSGA Costanzo
	yeast	BLM evidence	genetic	H2A1B_HUMAN	DNJA1_HUMAN	H2A2_YEAST	MAS5_YEAST	eSGA Costanzo
	yeast	BLM evidence	genetic	H2A2A_HUMAN	DNJB1_HUMAN	H2A2_YEAST	MAS5_YEAST	eSGA Costanzo
	yeast	BLM evidence	genetic	H2A2A_HUMAN	DNJA1_HUMAN	H2A2_YEAST	MAS5_YEAST	eSGA Costanzo
	yeast	BLM evidence	genetic	ANM1_HUMAN	IF4A2_HUMAN	HMT1_YEAST	IF4A_YEAST	eSGA Costanzo
	yeast	BLM evidence	genetic	RS11_HUMAN	RS14_HUMAN	RS11_YEAST	RS14A_YEAST	eSGA Costanzo
	yeast	BLM evidence	genetic	RS11_HUMAN	EF2_HUMAN	RS11_YEAST	EF2_YEAST	eSGA Costanzo
	yeast	BLM evidence	genetic	RS11_HUMAN	ASH2L_HUMAN	RS11_YEAST	BRE2_YEAST	eSGA Costanzo
	yeast	BLM evidence	genetic	RS11_HUMAN	ARP6_HUMAN	RS11_YEAST	ARP6_YEAST	eSGA Costanzo
	yeast	BLM evidence	genetic	RS11_HUMAN	RS18_HUMAN	RS11_YEAST	RS18_YEAST	eSGA Costanzo
	yeast	BLM evidence	genetic	RS11_HUMAN	AL1A3_HUMAN	RS11_YEAST	ALDH4_YEAST	eSGA Costanzo
	yeast	BLM evidence	genetic	BMP2K_HUMAN	PFD6_HUMAN	AKL1_YEAST	PFD6_YEAST	eSGA Costanzo
	yeast	BLM evidence	genetic	BMP2K_HUMAN	YMEL1_HUMAN	AKL1_YEAST	YME1_YEAST	eSGA Costanzo
	yeast	BLM evidence	genetic	G6PI_HUMAN	PFD6_HUMAN	G6PI_YEAST	PFD6_YEAST	eSGA Costanzo
	yeast	BLM evidence	genetic	S2611_HUMAN	ARF5_HUMAN	SUL1_YEAST	ARF2_YEAST	eSGA Costanzo
	yeast	BLM evidence	genetic	S2611_HUMAN	LAT1_HUMAN	SUL1_YEAST	MUP1_YEAST	eSGA Costanzo
	yeast	BLM evidence	genetic	S2611_HUMAN	YMEL1_HUMAN	SUL1_YEAST	YME1_YEAST	eSGA Costanzo
	yeast	BLM evidence	genetic	PGP_HUMAN	CTU1_HUMAN	PNPP_YEAST	CTU1_YEAST	eSGA Costanzo
	yeast	BLM evidence	genetic	PGP_HUMAN	YMEL1_HUMAN	PNPP_YEAST	YME1_YEAST	eSGA Costanzo
	yeast	BLM evidence	genetic	COPA_HUMAN	RS8_HUMAN	COPA_YEAST	RS8_YEAST	eSGA Costanzo
	yeast	BLM evidence	genetic	APAF_HUMAN	RS8_HUMAN	COPA_YEAST	RS8_YEAST	eSGA Costanzo
	yeast	BLM evidence	genetic	COPA_HUMAN	BCKD_HUMAN	COPA_YEAST	PDK_YEAST	eSGA Costanzo
	yeast	BLM evidence	genetic	COPA_HUMAN	PDK2_HUMAN	COPA_YEAST	PDK_YEAST	eSGA Costanzo
	yeast	BLM evidence	genetic	APAF_HUMAN	BCKD_HUMAN	COPA_YEAST	PDK_YEAST	eSGA Costanzo
	yeast	BLM evidence	genetic	APAF_HUMAN	PDK2_HUMAN	COPA_YEAST	PDK_YEAST	eSGA Costanzo
	yeast	BLM evidence	genetic	COPA_HUMAN	IF4A2_HUMAN	COPA_YEAST	IF4A_YEAST	eSGA Costanzo
	yeast	BLM evidence	genetic	APAF_HUMAN	IF4A2_HUMAN	COPA_YEAST	IF4A_YEAST	eSGA Costanzo
	yeast	BLM evidence	genetic	COPA_HUMAN	RAD52_HUMAN	COPA_YEAST	RAD52_YEAST	eSGA Costanzo
	yeast	BLM evidence	genetic	APAF_HUMAN	RAD52_HUMAN	COPA_YEAST	RAD52_YEAST	eSGA Costanzo
	yeast	BLM evidence	genetic	COPA_HUMAN	DNJC4_HUMAN	COPA_YEAST	SCJ1_YEAST	eSGA Costanzo
	yeast	BLM evidence	genetic	APAF_HUMAN	DNJC4_HUMAN	COPA_YEAST	SCJ1_YEAST	eSGA Costanzo
	yeast	BLM evidence	genetic	COPA_HUMAN	SPEE_HUMAN	COPA_YEAST	SPEE_YEAST	eSGA Costanzo
	yeast	BLM evidence	genetic	APAF_HUMAN	SPEE_HUMAN	COPA_YEAST	SPEE_YEAST	eSGA Costanzo
	yeast	BLM evidence	genetic	PRD16_HUMAN	RPE_HUMAN	RPB1_YEAST	RPE_YEAST	eSGA Costanzo
	yeast	BLM evidence	genetic	ZN142_HUMAN	RPE_HUMAN	RPB1_YEAST	RPE_YEAST	eSGA Costanzo
	yeast	BLM evidence	genetic	RREB1_HUMAN	RPE_HUMAN	RPB1_YEAST	RPE_YEAST	eSGA Costanzo
	yeast	BLM evidence	genetic	PRD16_HUMAN	PFD6_HUMAN	RPB1_YEAST	PFD6_YEAST	eSGA Costanzo
	yeast	BLM evidence	genetic	ZN142_HUMAN	PFD6_HUMAN	RPB1_YEAST	PFD6_YEAST	eSGA Costanzo
	yeast	BLM evidence	genetic	RREB1_HUMAN	PFD6_HUMAN	RPB1_YEAST	PFD6_YEAST	eSGA Costanzo
	yeast	BLM evidence	genetic	ARF5_HUMAN	PFD6_HUMAN	ARF2_YEAST	PFD6_YEAST	eSGA Costanzo
	yeast	BLM evidence	genetic	ARF5_HUMAN	CAN15_HUMAN	ARF2_YEAST	RIM13_YEAST	eSGA Costanzo
	yeast	BLM evidence	genetic	ARF5_HUMAN	RL37A_HUMAN	ARF2_YEAST	RL43_YEAST	eSGA Costanzo
	yeast	BLM evidence	genetic	TERA_HUMAN	CTU1_HUMAN	CDC48_YEAST	CTU1_YEAST	eSGA Costanzo
	yeast	BLM evidence	genetic	TERA_HUMAN	GGA3_HUMAN	CDC48_YEAST	GGA2_YEAST	eSGA Costanzo
	yeast	BLM evidence	genetic	TERA_HUMAN	AP3S2_HUMAN	CDC48_YEAST	AP3S_YEAST	eSGA Costanzo
	yeast	BLM evidence	genetic	TERA_HUMAN	ARP6_HUMAN	CDC48_YEAST	ARP6_YEAST	eSGA Costanzo
	yeast	BLM evidence	genetic	TERA_HUMAN	RS18_HUMAN	CDC48_YEAST	RS18_YEAST	eSGA Costanzo
	yeast	BLM evidence	genetic	TERA_HUMAN	SUGT1_HUMAN	CDC48_YEAST	STI1_YEAST	eSGA Costanzo
	yeast	BLM evidence	genetic	TERA_HUMAN	RAB5A_HUMAN	CDC48_YEAST	VPS21_YEAST	eSGA Costanzo
	yeast	BLM evidence	genetic	TERA_HUMAN	MO4L2_HUMAN	CDC48_YEAST	EAF3_YEAST	eSGA Costanzo
	yeast	BLM evidence	genetic	TERA_HUMAN	SOX7_HUMAN	CDC48_YEAST	ROX1_YEAST	eSGA Costanzo
	yeast	BLM evidence	genetic	TERA_HUMAN	RS11_HUMAN	CDC48_YEAST	RS11_YEAST	eSGA Costanzo
	yeast	BLM evidence	genetic	TERA_HUMAN	RL40_HUMAN	CDC48_YEAST	RL402_YEAST	eSGA Costanzo
	yeast	BLM evidence	genetic	TERA_HUMAN	RAD52_HUMAN	CDC48_YEAST	RAD52_YEAST	eSGA Costanzo
	yeast	BLM evidence	genetic	TERA_HUMAN	RX_HUMAN	CDC48_YEAST	YOX1_YEAST	eSGA Costanzo
	yeast	BLM evidence	genetic	SYK_HUMAN	RS11_HUMAN	SYKC_YEAST	RS11_YEAST	eSGA Costanzo
	yeast	BLM evidence	genetic	SYK_HUMAN	RL40_HUMAN	SYKC_YEAST	RL402_YEAST	eSGA Costanzo
	yeast	BLM evidence	genetic	SYK_HUMAN	YMEL1_HUMAN	SYKC_YEAST	YME1_YEAST	eSGA Costanzo
	yeast	BLM evidence	genetic	DDX23_HUMAN	CTU1_HUMAN	PRP28_YEAST	CTU1_YEAST	eSGA Costanzo
	yeast	BLM evidence	genetic	DDX23_HUMAN	AT7L1_HUMAN	PRP28_YEAST	SGF73_YEAST	eSGA Costanzo
	yeast	BLM evidence	genetic	DDX23_HUMAN	RPE_HUMAN	PRP28_YEAST	RPE_YEAST	eSGA Costanzo
	yeast	BLM evidence	genetic	DDX23_HUMAN	RAD52_HUMAN	PRP28_YEAST	RAD52_YEAST	eSGA Costanzo
	yeast	BLM evidence	genetic	DDX23_HUMAN	SUGT1_HUMAN	PRP28_YEAST	STI1_YEAST	eSGA Costanzo
	yeast	BLM evidence	genetic	PEX3_HUMAN	LAT1_HUMAN	PEX3_YEAST	MUP1_YEAST	eSGA Costanzo
	yeast	BLM evidence	genetic	EF2_HUMAN	AT7L1_HUMAN	EF2_YEAST	SGF73_YEAST	eSGA Costanzo
	yeast	BLM evidence	genetic	ENOPH_HUMAN	ASH2L_HUMAN	ENOPH_YEAST	BRE2_YEAST	eSGA Costanzo
	yeast	BLM evidence	genetic	RD23B_HUMAN	MK04_HUMAN	RAD23_YEAST	SLT2_YEAST	eSGA Costanzo
	yeast	BLM evidence	genetic	RD23B_HUMAN	MK09_HUMAN	RAD23_YEAST	SLT2_YEAST	eSGA Costanzo
	yeast	BLM evidence	genetic	RD23B_HUMAN	AP3S2_HUMAN	RAD23_YEAST	AP3S_YEAST	eSGA Costanzo
	yeast	BLM evidence	genetic	RD23B_HUMAN	ARP6_HUMAN	RAD23_YEAST	ARP6_YEAST	eSGA Costanzo
	yeast	BLM evidence	genetic	RD23B_HUMAN	PFD6_HUMAN	RAD23_YEAST	PFD6_YEAST	eSGA Costanzo
	yeast	BLM evidence	genetic	COPD_HUMAN	IF4A2_HUMAN	COPD_YEAST	IF4A_YEAST	eSGA Costanzo
	yeast	BLM evidence	genetic	COPD_HUMAN	ARP6_HUMAN	COPD_YEAST	ARP6_YEAST	eSGA Costanzo
	yeast	BLM evidence	genetic	CTU1_HUMAN	PPR3F_HUMAN	CTU1_YEAST	GAC1_YEAST	eSGA Costanzo
	yeast	BLM evidence	genetic	TAF6_HUMAN	COR1A_HUMAN	TAF6_YEAST	CORO_YEAST	eSGA Costanzo
	yeast	BLM evidence	genetic	TAF6_HUMAN	BLM_HUMAN	TAF6_YEAST	SGS1_YEAST	eSGA Costanzo
	yeast	BLM evidence	genetic	TAF6_HUMAN	UBQL4_HUMAN	TAF6_YEAST	DSK2_YEAST	eSGA Costanzo
	yeast	BLM evidence	genetic	AT7L1_HUMAN	RS14_HUMAN	SGF73_YEAST	RS14A_YEAST	eSGA Costanzo
	yeast	BLM evidence	genetic	AT7L1_HUMAN	MK04_HUMAN	SGF73_YEAST	SLT2_YEAST	eSGA Costanzo
	yeast	BLM evidence	genetic	AT7L1_HUMAN	MK09_HUMAN	SGF73_YEAST	SLT2_YEAST	eSGA Costanzo
	yeast	BLM evidence	genetic	AT7L1_HUMAN	STX4_HUMAN	SGF73_YEAST	SSO2_YEAST	eSGA Costanzo
	yeast	BLM evidence	genetic	FCL_HUMAN	RL19_HUMAN	ERG26_YEAST	RL19_YEAST	eSGA Costanzo
	yeast	BLM evidence	genetic	FCL_HUMAN	SPEE_HUMAN	ERG26_YEAST	SPEE_YEAST	eSGA Costanzo
	yeast	BLM evidence	genetic	THG1_HUMAN	SOX7_HUMAN	THG1_YEAST	ROX1_YEAST	eSGA Costanzo
	yeast	BLM evidence	genetic	LAT1_HUMAN	RL19_HUMAN	MUP1_YEAST	RL19_YEAST	eSGA Costanzo
	yeast	BLM evidence	genetic	EI2BD_HUMAN	RL37_HUMAN	EI2BD_YEAST	RL37A_YEAST	eSGA Costanzo
	yeast	BLM evidence	genetic	EI2BD_HUMAN	STX4_HUMAN	EI2BD_YEAST	SSO2_YEAST	eSGA Costanzo
	yeast	BLM evidence	genetic	CP46A_HUMAN	INSL3_HUMAN	CP51_YEAST	BCK1_YEAST	eSGA Costanzo
	yeast	BLM evidence	genetic	MK04_HUMAN	IF4A2_HUMAN	SLT2_YEAST	IF4A_YEAST	eSGA Costanzo
	yeast	BLM evidence	genetic	MK09_HUMAN	IF4A2_HUMAN	SLT2_YEAST	IF4A_YEAST	eSGA Costanzo
	yeast	BLM evidence	genetic	MK04_HUMAN	STX4_HUMAN	SLT2_YEAST	SSO2_YEAST	eSGA Costanzo
	yeast	BLM evidence	genetic	MK09_HUMAN	STX4_HUMAN	SLT2_YEAST	SSO2_YEAST	eSGA Costanzo
	yeast	BLM evidence	genetic	MK04_HUMAN	YMEL1_HUMAN	SLT2_YEAST	YME1_YEAST	eSGA Costanzo
	yeast	BLM evidence	genetic	MK09_HUMAN	YMEL1_HUMAN	SLT2_YEAST	YME1_YEAST	eSGA Costanzo
	yeast	BLM evidence	genetic	GGA3_HUMAN	DNJB1_HUMAN	GGA2_YEAST	MAS5_YEAST	eSGA Costanzo
	yeast	BLM evidence	genetic	GGA3_HUMAN	DNJA1_HUMAN	GGA2_YEAST	MAS5_YEAST	eSGA Costanzo
	yeast	BLM evidence	genetic	GGA3_HUMAN	RAB5A_HUMAN	GGA2_YEAST	VPS21_YEAST	eSGA Costanzo
	yeast	BLM evidence	genetic	PSMD4_HUMAN	RX_HUMAN	RPN10_YEAST	YOX1_YEAST	eSGA Costanzo
	yeast	BLM evidence	genetic	PSMD4_HUMAN	CAN15_HUMAN	RPN10_YEAST	RIM13_YEAST	eSGA Costanzo
	yeast	BLM evidence	genetic	PSMD4_HUMAN	RASK_HUMAN	RPN10_YEAST	IRA2_YEAST	eSGA Costanzo
	yeast	BLM evidence	genetic	S39A3_HUMAN	RL40_HUMAN	YKE4_YEAST	RL402_YEAST	eSGA Costanzo
	yeast	BLM evidence	genetic	S39A8_HUMAN	RL40_HUMAN	YKE4_YEAST	RL402_YEAST	eSGA Costanzo
	yeast	BLM evidence	genetic	S39A3_HUMAN	RASK_HUMAN	YKE4_YEAST	IRA2_YEAST	eSGA Costanzo
	yeast	BLM evidence	genetic	S39A8_HUMAN	RASK_HUMAN	YKE4_YEAST	IRA2_YEAST	eSGA Costanzo
	yeast	BLM evidence	genetic	INSL3_HUMAN	MRCKA_HUMAN	BCK1_YEAST	HSL1_YEAST	eSGA Costanzo
	yeast	BLM evidence	genetic	INSL3_HUMAN	RL40_HUMAN	BCK1_YEAST	RL402_YEAST	eSGA Costanzo
	yeast	BLM evidence	genetic	INSL3_HUMAN	ARP6_HUMAN	BCK1_YEAST	ARP6_YEAST	eSGA Costanzo
	yeast	BLM evidence	genetic	INSL3_HUMAN	CSK2B_HUMAN	BCK1_YEAST	CSK2C_YEAST	eSGA Costanzo
	yeast	BLM evidence	genetic	INSL3_HUMAN	ARFRP_HUMAN	BCK1_YEAST	ARL3_YEAST	eSGA Costanzo
	yeast	BLM evidence	genetic	INSL3_HUMAN	AP1G1_HUMAN	BCK1_YEAST	AP1G1_YEAST	eSGA Costanzo
	yeast	BLM evidence	genetic	BICD2_HUMAN	SUGT1_HUMAN	SMC3_YEAST	STI1_YEAST	eSGA Costanzo
	yeast	BLM evidence	genetic	BICD2_HUMAN	BLM_HUMAN	SMC3_YEAST	SGS1_YEAST	eSGA Costanzo
	yeast	BLM evidence	genetic	BICD2_HUMAN	DNJB1_HUMAN	SMC3_YEAST	MAS5_YEAST	eSGA Costanzo
	yeast	BLM evidence	genetic	BICD2_HUMAN	DNJA1_HUMAN	SMC3_YEAST	MAS5_YEAST	eSGA Costanzo
	yeast	BLM evidence	genetic	KTHY_HUMAN	S2611_HUMAN	KTHY_YEAST	SUL1_YEAST	eSGA Costanzo
	yeast	BLM evidence	genetic	KTHY_HUMAN	CTU1_HUMAN	KTHY_YEAST	CTU1_YEAST	eSGA Costanzo
	yeast	BLM evidence	genetic	KTHY_HUMAN	MK04_HUMAN	KTHY_YEAST	SLT2_YEAST	eSGA Costanzo
	yeast	BLM evidence	genetic	KTHY_HUMAN	MK09_HUMAN	KTHY_YEAST	SLT2_YEAST	eSGA Costanzo
	yeast	BLM evidence	genetic	KTHY_HUMAN	ASH2L_HUMAN	KTHY_YEAST	BRE2_YEAST	eSGA Costanzo
	yeast	BLM evidence	genetic	MRCKA_HUMAN	YMEL1_HUMAN	HSL1_YEAST	YME1_YEAST	eSGA Costanzo
	yeast	BLM evidence	genetic	ASH2L_HUMAN	RL40_HUMAN	BRE2_YEAST	RL402_YEAST	eSGA Costanzo
	yeast	BLM evidence	genetic	ASH2L_HUMAN	RAB5A_HUMAN	BRE2_YEAST	VPS21_YEAST	eSGA Costanzo
	yeast	BLM evidence	genetic	ARP6_HUMAN	PTPA_HUMAN	ARP6_YEAST	PTPA1_YEAST	eSGA Costanzo
	yeast	BLM evidence	genetic	ARP6_HUMAN	CSK2B_HUMAN	ARP6_YEAST	CSK2C_YEAST	eSGA Costanzo
	yeast	BLM evidence	genetic	ARP6_HUMAN	ARFRP_HUMAN	ARP6_YEAST	ARL3_YEAST	eSGA Costanzo
	yeast	BLM evidence	genetic	AP1S1_HUMAN	RS14_HUMAN	AP1S1_YEAST	RS14A_YEAST	eSGA Costanzo
	yeast	BLM evidence	genetic	AP1S1_HUMAN	RL37A_HUMAN	AP1S1_YEAST	RL43_YEAST	eSGA Costanzo
	yeast	BLM evidence	genetic	RL37_HUMAN	RS18_HUMAN	RL37A_YEAST	RS18_YEAST	eSGA Costanzo
	yeast	BLM evidence	genetic	PFD6_HUMAN	RPE_HUMAN	PFD6_YEAST	RPE_YEAST	eSGA Costanzo
	yeast	BLM evidence	genetic	PFD6_HUMAN	YMEL1_HUMAN	PFD6_YEAST	YME1_YEAST	eSGA Costanzo
	yeast	BLM evidence	genetic	SEC13_HUMAN	ANM1_HUMAN	SEC13_YEAST	HMT1_YEAST	eSGA Costanzo
	yeast	BLM evidence	genetic	SEC13_HUMAN	CTU1_HUMAN	SEC13_YEAST	CTU1_YEAST	eSGA Costanzo
	yeast	BLM evidence	genetic	SEC13_HUMAN	RL40_HUMAN	SEC13_YEAST	RL402_YEAST	eSGA Costanzo
	yeast	BLM evidence	genetic	SEC13_HUMAN	YMEL1_HUMAN	SEC13_YEAST	YME1_YEAST	eSGA Costanzo
	yeast	BLM evidence	genetic	SEC13_HUMAN	SPEE_HUMAN	SEC13_YEAST	SPEE_YEAST	eSGA Costanzo
	yeast	BLM evidence	genetic	RHOG_HUMAN	PDK4_HUMAN	CDC42_YEAST	PKP2_YEAST	eSGA Costanzo
	yeast	BLM evidence	genetic	RS18_HUMAN	PDK4_HUMAN	RS18_YEAST	PKP2_YEAST	eSGA Costanzo
	yeast	BLM evidence	genetic	RS18_HUMAN	AP1G1_HUMAN	RS18_YEAST	AP1G1_YEAST	eSGA Costanzo
	yeast	BLM evidence	genetic	GSK3B_HUMAN	THIOM_HUMAN	RIM11_YEAST	TRX3_YEAST	eSGA Costanzo
	yeast	BLM evidence	genetic	CAN15_HUMAN	SOX7_HUMAN	RIM13_YEAST	ROX1_YEAST	eSGA Costanzo
	yeast	BLM evidence	genetic	BLM_HUMAN	PP2AB_HUMAN	SGS1_YEAST	PP2A2_YEAST	eSGA Costanzo
	yeast	BLM evidence	genetic	BLM_HUMAN	YMEL1_HUMAN	SGS1_YEAST	YME1_YEAST	eSGA Costanzo
	yeast	BLM evidence	genetic	DNJC4_HUMAN	YMEL1_HUMAN	SCJ1_YEAST	YME1_YEAST	eSGA Costanzo
	yeast	BLM evidence	genetic	RDH13_HUMAN	AT7L1_HUMAN	YNS1_YEAST	SGF73_YEAST	eSGA Costanzo
	yeast	BLM evidence	genetic	RDH13_HUMAN	IF4A2_HUMAN	YNS1_YEAST	IF4A_YEAST	eSGA Costanzo
	yeast	BLM evidence	genetic	RDH13_HUMAN	RL40_HUMAN	YNS1_YEAST	RL402_YEAST	eSGA Costanzo
	yeast	BLM evidence	genetic	RASK_HUMAN	IF4A2_HUMAN	IRA2_YEAST	IF4A_YEAST	eSGA Costanzo
	yeast	BLM evidence	genetic	SUGT1_HUMAN	YMEL1_HUMAN	STI1_YEAST	YME1_YEAST	eSGA Costanzo
	yeast	BLM evidence	genetic	CSK2B_HUMAN	ACBP_HUMAN	CSK2C_YEAST	ACBP_YEAST	eSGA Costanzo
	yeast	BLM evidence	genetic	CSK2B_HUMAN	RPE_HUMAN	CSK2C_YEAST	RPE_YEAST	eSGA Costanzo
	yeast	BLM evidence	genetic	CSK2B_HUMAN	RL37A_HUMAN	CSK2C_YEAST	RL43_YEAST	eSGA Costanzo
	yeast	BLM evidence	genetic	CSK2B_HUMAN	ARFRP_HUMAN	CSK2C_YEAST	ARL3_YEAST	eSGA Costanzo
	yeast	BLM evidence	genetic	KC1E_HUMAN	MO4L2_HUMAN	HRR25_YEAST	EAF3_YEAST	eSGA Costanzo
	yeast	BLM evidence	genetic	ARFRP_HUMAN	MTMR6_HUMAN	ARL3_YEAST	YMR1_YEAST	eSGA Costanzo
	yeast	BLM evidence	genetic	ARFRP_HUMAN	PLAK_HUMAN	ARL3_YEAST	URK1_YEAST	eSGA Costanzo
	yeast	BLM evidence	genetic	AP1G1_HUMAN	RL40_HUMAN	AP1G1_YEAST	RL402_YEAST	eSGA Costanzo
	yeast	BLM evidence	genetic	AP1G1_HUMAN	BLM_HUMAN	AP1G1_YEAST	SGS1_YEAST	eSGA Costanzo
	yeast	BLM evidence	genetic	RL37A_HUMAN	RAB5A_HUMAN	RL43_YEAST	VPS21_YEAST	eSGA Costanzo
	human	BLM evidence	physical	SYT7_HUMAN	STX4_HUMAN	SYT7_HUMAN	STX4_HUMAN	PUBMED:7791877
	human	BLM evidence	physical	JAK2_HUMAN	PLCG2_HUMAN	JAK2_HUMAN	PLCG2_HUMAN	PUBMED:14978237
	human	BLM evidence	physical	MCM3_HUMAN	CRCM_HUMAN	MCM3_HUMAN	CRCM_HUMAN	PUBMED:17353931
	human	BLM evidence	physical	TAF7_HUMAN	AHR_HUMAN	TAF7_HUMAN	AHR_HUMAN	PUBMED:8794892
	human	BLM evidence	physical	STK24_HUMAN	PP2AB_HUMAN	STK24_HUMAN	PP2AB_HUMAN	PUBMED:17353931
	human	BLM evidence	physical	SFPQ_HUMAN	UBC_HUMAN	SFPQ_HUMAN	Q59EM9_HUMAN	PUBMED:16169070
	human	BLM evidence	physical	JAK2_HUMAN	HES5_HUMAN	JAK2_HUMAN	HES5_HUMAN	PUBMED:15156153
	human	BLM evidence	physical	SOCS1_HUMAN	EGFR_HUMAN	SOCS1_HUMAN	EGFR_HUMAN	PUBMED:15657099
	human	BLM evidence	physical	RL23A_HUMAN	PACN3_HUMAN	RL23A_HUMAN	PACN3_HUMAN	PUBMED:17353931
	human	BLM evidence	physical	RS14_HUMAN	TRIP6_HUMAN	RS14_HUMAN	TRIP6_HUMAN	PUBMED:17353931
	human	BLM evidence	physical	PSMD1_HUMAN	PRS6B_HUMAN	PSMD1_HUMAN	PRS6B_HUMAN	PUBMED:17353931
	human	BLM evidence	physical	RASN_HUMAN	DNJB1_HUMAN	RASN_HUMAN	DNJB1_HUMAN	PUBMED:18624398
	human	BLM evidence	physical	CRCM_HUMAN	PSMD6_HUMAN	CRCM_HUMAN	PSMD6_HUMAN	PUBMED:17353931
	human	BLM evidence	physical	FKBP3_HUMAN	CRCM_HUMAN	FKBP3_HUMAN	CRCM_HUMAN	PUBMED:17353931
	human	BLM evidence	physical	RT29_HUMAN	FADD_HUMAN	RT29_HUMAN	FADD_HUMAN	PUBMED:15657099
	human	BLM evidence	physical	XIAP_HUMAN	UBC_HUMAN	XIAP_HUMAN	UBC_HUMAN	PUBMED:17318174
	human	BLM evidence	physical	CUL5_HUMAN	ELOB_HUMAN	CUL5_HUMAN	B7WPD3_HUMAN	PUBMED:11384984
	human	BLM evidence	physical	PRS6A_HUMAN	PRS6B_HUMAN	PRS6A_HUMAN	PRS6B_HUMAN	PUBMED:15657099
	human	BLM evidence	physical	TPM2_HUMAN	CRCM_HUMAN	TPM2_HUMAN	CRCM_HUMAN	PUBMED:17353931
	human	BLM evidence	physical	UBS3B_HUMAN	JAK2_HUMAN	UBS3B_HUMAN	JAK2_HUMAN	PUBMED:12370296
	human	BLM evidence	physical	PSMD6_HUMAN	PSMD1_HUMAN	PSMD6_HUMAN	PSMD1_HUMAN	PUBMED:17353931
	human	BLM evidence	physical	PLCG2_HUMAN	3BP2_HUMAN	PLCG2_HUMAN	3BP2_HUMAN	PUBMED:15657099
	human	BLM evidence	physical	SOCS1_HUMAN	JAK2_HUMAN	SOCS1_HUMAN	JAK2_HUMAN	PUBMED:15657099
	human	BLM evidence	physical	STK24_HUMAN	TCPZ_HUMAN	STK24_HUMAN	TCPZ_HUMAN	PUBMED:18782753
	human	BLM evidence	physical	CRCM_HUMAN	RASN_HUMAN	CRCM_HUMAN	CSDE1_HUMAN	PUBMED:17353931
	human	BLM evidence	physical	SF3A2_HUMAN	PRP19_HUMAN	SF3A2_HUMAN	PRP19_HUMAN	PUBMED:17332742
	human	BLM evidence	physical	AKP8L_HUMAN	UBC_HUMAN	AKP8L_HUMAN	UBC_HUMAN	PUBMED:18313049
	human	BLM evidence	physical	SNW1_HUMAN	NOTC1_HUMAN	SNW1_HUMAN	NOTC1_HUMAN	PUBMED:15546612
	human	BLM evidence	physical	RFA1_HUMAN	RAD52_HUMAN	RFA1_HUMAN	RAD52_HUMAN	PUBMED:15657099
	human	BLM evidence	physical	RL23A_HUMAN	CRCM_HUMAN	RL23A_HUMAN	CRCM_HUMAN	PUBMED:17353931
	human	BLM evidence	physical	EGFR_HUMAN	UBC_HUMAN	EGFR_HUMAN	UBC_HUMAN	PUBMED:18632619
	human	BLM evidence	physical	PCBP1_HUMAN	SF3A2_HUMAN	PCBP1_HUMAN	SF3A2_HUMAN	PUBMED:17332742
	human	BLM evidence	physical	PSD11_HUMAN	CSN6_HUMAN	PSD11_HUMAN	CSN6_HUMAN	PUBMED:15657099
	human	BLM evidence	physical	SF3A2_HUMAN	PININ_HUMAN	SF3A2_HUMAN	PININ_HUMAN	PUBMED:17332742
	human	BLM evidence	physical	PACN3_HUMAN	SOS2_HUMAN	PACN3_HUMAN	SOS2_HUMAN	PUBMED:14679214
	human	BLM evidence	physical	EGFR_HUMAN	FER_HUMAN	EGFR_HUMAN	FER_HUMAN	PUBMED:15657099
	human	BLM evidence	physical	UBC_HUMAN	NOTC1_HUMAN	UBC_HUMAN	NOTC1_HUMAN	PUBMED:18628966
	human	BLM evidence	physical	PRS6A_HUMAN	PSMD6_HUMAN	PRS6A_HUMAN	PSMD6_HUMAN	PUBMED:15657099
	human	BLM evidence	physical	STX4_HUMAN	SYT1_HUMAN	STX4_HUMAN	SYT1_HUMAN	PUBMED:10397765
	human	BLM evidence	physical	JAK2_HUMAN	EGFR_HUMAN	JAK2_HUMAN	EGFR_HUMAN	PUBMED:15657099
	human	BLM evidence	physical	PSA7_HUMAN	ARP6_HUMAN	PSA7_HUMAN	ARP6_HUMAN	PUBMED:17353931
	human	BLM evidence	physical	PP4C_HUMAN	PP2AB_HUMAN	PP4C_HUMAN	PP2AB_HUMAN	PUBMED:17353931
	human	BLM evidence	physical	MMS19_HUMAN	TF2H1_HUMAN	MMS19_HUMAN	TF2H1_HUMAN	PUBMED:11071939
	human	BLM evidence	physical	PSD11_HUMAN	PSMD6_HUMAN	PSD11_HUMAN	PSMD6_HUMAN	PUBMED:15657099
	human	BLM evidence	physical	MBP_HUMAN	BMP2K_HUMAN	MBP_HUMAN	BMP2K_HUMAN	PUBMED:15657099
	human	BLM evidence	physical	RAB5A_HUMAN	GGA3_HUMAN	RAB5A_HUMAN	GGA3_HUMAN	PUBMED:14665628
	human	BLM evidence	physical	CSK_HUMAN	UFO_HUMAN	CSK_HUMAN	UFO_HUMAN	PUBMED:9178760
	human	BLM evidence	physical	DDX23_HUMAN	SF3A2_HUMAN	DDX23_HUMAN	SF3A2_HUMAN	PUBMED:17332742
	human	BLM evidence	physical	PCBP1_HUMAN	ARP6_HUMAN	PCBP1_HUMAN	ARP6_HUMAN	PUBMED:17353931
	human	BLM evidence	physical	PRS6B_HUMAN	PSMD6_HUMAN	PRS6B_HUMAN	PSMD6_HUMAN	PUBMED:15657099
	human	BLM evidence	physical	AP1G1_HUMAN	AP1S1_HUMAN	AP1G1_HUMAN	AP1S1_HUMAN	PUBMED:15469849
	human	BLM evidence	physical	JPH4_HUMAN	AP1S1_HUMAN	AP1G2_HUMAN	AP1S1_HUMAN	PUBMED:15657099
	human	BLM evidence	physical	LMNA_HUMAN	PCBP1_HUMAN	LMNA_HUMAN	PCBP1_HUMAN	PUBMED:16248985
	human	BLM evidence	physical	SF3A2_HUMAN	DDX46_HUMAN	SF3A2_HUMAN	DDX46_HUMAN	PUBMED:17332742
	human	BLM evidence	physical	GSK3B_HUMAN	SMCA2_HUMAN	GSK3B_HUMAN	Q56A76_HUMAN	PUBMED:17353931
	human	BLM evidence	physical	RAD52_HUMAN	MCM3_HUMAN	RAD52_HUMAN	MCM3_HUMAN	PUBMED:15766559
	human	BLM evidence	physical	RD23B_HUMAN	PSMD1_HUMAN	RD23B_HUMAN	PSMD1_HUMAN	PUBMED:16712842
	human	BLM evidence	physical	PSA7_HUMAN	PSMD4_HUMAN	PSA7_HUMAN	PSMD4_HUMAN	PUBMED:15657099
	human	BLM evidence	physical	RD23B_HUMAN	PSMD4_HUMAN	RD23B_HUMAN	PSMD4_HUMAN	PUBMED:15657099
	human	BLM evidence	physical	JAK2_HUMAN	GRB10_HUMAN	JAK2_HUMAN	GRB10_HUMAN	PUBMED:15657099
	human	BLM evidence	physical	ADT3_HUMAN	SYK_HUMAN	ADT3_HUMAN	SYK_HUMAN	PUBMED:15657099
	human	BLM evidence	physical	TCPZ_HUMAN	PP4C_HUMAN	TCPZ_HUMAN	PP4C_HUMAN	PUBMED:19156129
	human	BLM evidence	physical	PDZ1I_HUMAN	CSN6_HUMAN	PDZ1I_HUMAN	CSN6_HUMAN	PUBMED:15657099
	human	BLM evidence	physical	CSN6_HUMAN	CUL5_HUMAN	CSN6_HUMAN	CUL5_HUMAN	PUBMED:11337588
	human	BLM evidence	physical	RS27A_HUMAN	PSMD4_HUMAN	RS27A_HUMAN	PSMD4_HUMAN	PUBMED:15826667
	human	BLM evidence	physical	MK04_HUMAN	GAB2_HUMAN	MK04_HUMAN	GAB2_HUMAN	PUBMED:12008033
	human	BLM evidence	physical	UBQL2_HUMAN	UBQL4_HUMAN	UBQL2_HUMAN	UBQL4_HUMAN	PUBMED:16713569
	human	BLM evidence	physical	SF3A2_HUMAN	SPF30_HUMAN	SF3A2_HUMAN	SPF30_HUMAN	PUBMED:17332742
	human	BLM evidence	physical	RD23B_HUMAN	UBP5_HUMAN	RD23B_HUMAN	UBP5_HUMAN	PUBMED:16712842
	human	BLM evidence	physical	AHR_HUMAN	RT29_HUMAN	AHR_HUMAN	RT29_HUMAN	PUBMED:15657099
	human	BLM evidence	physical	PSMD4_HUMAN	PSMD1_HUMAN	PSMD4_HUMAN	PSMD1_HUMAN	PUBMED:16990800
	human	BLM evidence	physical	NOTC1_HUMAN	GSK3B_HUMAN	NOTC1_HUMAN	GSK3B_HUMAN	PUBMED:15657099
	human	BLM evidence	physical	PSD11_HUMAN	PRS6B_HUMAN	PSD11_HUMAN	PRS6B_HUMAN	PUBMED:15657099
	human	BLM evidence	physical	SF3A2_HUMAN	U520_HUMAN	SF3A2_HUMAN	U520_HUMAN	PUBMED:17332742
	human	BLM evidence	physical	EGFR_HUMAN	SOS2_HUMAN	EGFR_HUMAN	SOS2_HUMAN	PUBMED:15657099
	human	BLM evidence	physical	SFPQ_HUMAN	WWOX_HUMAN	SFPQ_HUMAN	WWOX_HUMAN	PUBMED:15657099
	human	BLM evidence	physical	JAK2_HUMAN	TERA_HUMAN	JAK2_HUMAN	TERA_HUMAN	PUBMED:15657099
	human	BLM evidence	physical	TRIP6_HUMAN	PRS6B_HUMAN	TRIP6_HUMAN	PRS6B_HUMAN	PUBMED:17353931
	human	BLM evidence	physical	PRS6B_HUMAN	PSMD4_HUMAN	PRS6B_HUMAN	PSMD4_HUMAN	PUBMED:15657099
	human	BLM evidence	physical	AHR_HUMAN	T2FA_HUMAN	AHR_HUMAN	T2FA_HUMAN	PUBMED:8794892
	human	BLM evidence	physical	SMAD7_HUMAN	SOX7_HUMAN	SMAD7_HUMAN	SOX7_HUMAN	PUBMED:15231748
	human	BLM evidence	physical	SF3A2_HUMAN	HM20B_HUMAN	SF3A2_HUMAN	HM20B_HUMAN	PUBMED:12234937
	human	BLM evidence	physical	SSRP1_HUMAN	MCM3_HUMAN	SSRP1_HUMAN	MCM3_HUMAN	PUBMED:16902406
	human	BLM evidence	physical	EGFR_HUMAN	GRB10_HUMAN	EGFR_HUMAN	GRB10_HUMAN	PUBMED:15657099
	human	BLM evidence	physical	H2B1K_HUMAN	H2A1B_HUMAN	H2B1K_HUMAN	H2A1B_HUMAN	PUBMED:15951514
	human	BLM evidence	physical	ICT1_HUMAN	CRCM_HUMAN	ICT1_HUMAN	CRCM_HUMAN	PUBMED:17353931
	human	BLM evidence	physical	PSMD4_HUMAN	PSMD3_HUMAN	PSMD4_HUMAN	PSMD3_HUMAN	PUBMED:16990800
	human	BLM evidence	physical	PPM1F_HUMAN	SYMC_HUMAN	PPM1F_HUMAN	SYMC_HUMAN	PUBMED:15657099
	human	BLM evidence	physical	GATA2_HUMAN	FOG1_HUMAN	GATA2_HUMAN	FOG1_HUMAN	PUBMED:12483298
	human	BLM evidence	physical	EPN4_HUMAN	AP2A1_HUMAN	EPN4_HUMAN	AP2A1_HUMAN	PUBMED:12429846
	human	BLM evidence	physical	LSM2_HUMAN	DNJA1_HUMAN	LSM2_HUMAN	DNJA1_HUMAN	PUBMED:14667819
	human	BLM evidence	physical	CSN6_HUMAN	CSN1_HUMAN	CSN6_HUMAN	CSN1_HUMAN	PUBMED:11285227
	human	BLM evidence	physical	GPIX_HUMAN	APBP2_HUMAN	GPIX_HUMAN	APBP2_HUMAN	PUBMED:15657099
	human	BLM evidence	physical	NOTC1_HUMAN	BL1S1_HUMAN	NOTC1_HUMAN	BL1S1_HUMAN	PUBMED:10747963
	human	BLM evidence	physical	COPD_HUMAN	COPA_HUMAN	COPD_HUMAN	COPA_HUMAN	PUBMED:15657099
	human	BLM evidence	physical	CRCM_HUMAN	SYMC_HUMAN	CRCM_HUMAN	SYMC_HUMAN	PUBMED:17353931
	human	BLM evidence	physical	SPF30_HUMAN	U520_HUMAN	SPF30_HUMAN	U520_HUMAN	PUBMED:15657099
	human	BLM evidence	physical	RD23B_HUMAN	PSMD6_HUMAN	RD23B_HUMAN	PSMD6_HUMAN	PUBMED:16424905
	human	BLM evidence	physical	PSMD4_HUMAN	UBQL2_HUMAN	PSMD4_HUMAN	UBQL2_HUMAN	PUBMED:15657099
	human	BLM evidence	physical	PRS6A_HUMAN	PSMD4_HUMAN	PRS6A_HUMAN	PSMD4_HUMAN	PUBMED:15657099
	human	BLM evidence	physical	SNW1_HUMAN	NCOR2_HUMAN	SNW1_HUMAN	NCOR2_HUMAN	PUBMED:15657099
	human	BLM evidence	physical	CSN6_HUMAN	CRCM_HUMAN	CSN6_HUMAN	CRCM_HUMAN	PUBMED:17353931
	human	BLM evidence	physical	EGFR_HUMAN	PLCG2_HUMAN	EGFR_HUMAN	PLCG2_HUMAN	PUBMED:15657099
	human	BLM evidence	physical	CRCM_HUMAN	U520_HUMAN	CRCM_HUMAN	U520_HUMAN	PUBMED:17353931
	human	BLM evidence	physical	TRPC1_HUMAN	MDFI_HUMAN	TRPC1_HUMAN	MDFI_HUMAN	PUBMED:14530267
	human	BLM evidence	physical	PLCG2_HUMAN	GAB2_HUMAN	PLCG2_HUMAN	GAB2_HUMAN	PUBMED:15657099
	human	BLM evidence	physical	FER_HUMAN	PLAK_HUMAN	FER_HUMAN	PLAK_HUMAN	PUBMED:14517306
	human	BLM evidence	physical	SEC13_HUMAN	CRCM_HUMAN	SEC13_HUMAN	CRCM_HUMAN	PUBMED:17353931
	human	BLM evidence	physical	AHR_HUMAN	NCOR2_HUMAN	AHR_HUMAN	NCOR2_HUMAN	PUBMED:15657099
	human	BLM evidence	physical	PGBM_HUMAN	ECM1_HUMAN	PGBM_HUMAN	ECM1_HUMAN	PUBMED:12604605
	human	BLM evidence	physical	KC1E_HUMAN	CRCM_HUMAN	KC1E_HUMAN	CRCM_HUMAN	PUBMED:17353931
	human	BLM evidence	physical	CRCM_HUMAN	PSA7_HUMAN	CRCM_HUMAN	PSA7_HUMAN	PUBMED:17353931
	human	BLM evidence	physical	CRCM_HUMAN	PP2AB_HUMAN	CRCM_HUMAN	PP2AB_HUMAN	PUBMED:17353931
	human	BLM evidence	physical	PAI1_HUMAN	UBQL4_HUMAN	PAI1_HUMAN	UBQL4_HUMAN	PUBMED:16713569
	human	BLM evidence	physical	RUXG_HUMAN	CSN6_HUMAN	Q49AN9_HUMAN	CSN6_HUMAN	PUBMED:16169070
	human	BLM evidence	physical	SOS2_HUMAN	RASH_HUMAN	SOS2_HUMAN	RASH_HUMAN	PUBMED:12628188
	human	BLM evidence	physical	PSMD6_HUMAN	PSMD3_HUMAN	PSMD6_HUMAN	PSMD3_HUMAN	PUBMED:17353931
	human	BLM evidence	physical	CRCM_HUMAN	MMS19_HUMAN	CRCM_HUMAN	MMS19_HUMAN	PUBMED:17353931
	human	BLM evidence	physical	ZN207_HUMAN	SF3A2_HUMAN	ZN207_HUMAN	SF3A2_HUMAN	PUBMED:17332742
	human	BLM evidence	physical	TCPZ_HUMAN	PP2AB_HUMAN	TCPZ_HUMAN	PP2AB_HUMAN	PUBMED:19156129
	human	BLM evidence	physical	FZD5_HUMAN	GOPC_HUMAN	FZD5_HUMAN	GOPC_HUMAN	PUBMED:15657099
	human	BLM evidence	physical	PSMD4_HUMAN	PSMD6_HUMAN	PSMD4_HUMAN	PSMD6_HUMAN	PUBMED:15657099
	human	BLM evidence	physical	SOCS1_HUMAN	TRIM8_HUMAN	SOCS1_HUMAN	TRIM8_HUMAN	PUBMED:15657099
	human	BLM evidence	physical	EGFR_HUMAN	CSK_HUMAN	EGFR_HUMAN	CSK_HUMAN	PUBMED:16729043
	human	BLM evidence	physical	RAB1A_HUMAN	MICA1_HUMAN	RAB1A_HUMAN	MICA1_HUMAN	PUBMED:12788069
	human	BLM evidence	physical	CEND_HUMAN	UBQL4_HUMAN	CEND_HUMAN	UBQL4_HUMAN	PUBMED:16713569
	human	BLM evidence	physical	SNUT1_HUMAN	SF3A2_HUMAN	SNUT1_HUMAN	SF3A2_HUMAN	PUBMED:17332742
	human	BLM evidence	physical	PSD11_HUMAN	PSMD4_HUMAN	PSD11_HUMAN	PSMD4_HUMAN	PUBMED:15657099
	human	BLM evidence	physical	CSN1_HUMAN	CUL5_HUMAN	CSN1_HUMAN	CUL5_HUMAN	PUBMED:11337588
	human	BLM evidence	physical	UBP5_HUMAN	UBC_HUMAN	UBP5_HUMAN	UBC_HUMAN	PUBMED:0
	human	BLM evidence	physical	HUS1_HUMAN	PSMD1_HUMAN	HUS1_HUMAN	PSD1_HUMAN	PUBMED:17353931
	human	BLM evidence	physical	DDB2_HUMAN	DDB1_HUMAN	DDB2_HUMAN	DDB1_HUMAN	PUBMED:9418871
	human	BLM evidence	physical	RAB5A_HUMAN	JPH4_HUMAN	RAB5A_HUMAN	AP1G2_HUMAN	PUBMED:14665628
	human	BLM evidence	physical	RAB5A_HUMAN	KIF3B_HUMAN	RAB5A_HUMAN	KIF3B_HUMAN	PUBMED:12832475
	human	BLM evidence	physical	TERA_HUMAN	UBC_HUMAN	TERA_HUMAN	UBC_HUMAN	PUBMED:16525503
	human	BLM evidence	physical	JAK2_HUMAN	PTPA_HUMAN	JAK2_HUMAN	PTPA_HUMAN	PUBMED:8702385
	human	BLM evidence	physical	UFO_HUMAN	SOCS1_HUMAN	UFO_HUMAN	SOCS1_HUMAN	PUBMED:12470648
	human	BLM evidence	physical	EGFR_HUMAN	PLAK_HUMAN	EGFR_HUMAN	PLAK_HUMAN	PUBMED:9535896
	human	BLM evidence	physical	NOTC1_HUMAN	XIAP_HUMAN	NOTC1_HUMAN	XIAP_HUMAN	PUBMED:17318174
	human	BLM evidence	physical	PSA7_HUMAN	TIMP2_HUMAN	PSA7_HUMAN	TIMP2_HUMAN	PUBMED:17353931
	human	BLM evidence	physical	RS14_HUMAN	CRCM_HUMAN	RS14_HUMAN	CRCM_HUMAN	PUBMED:17353931
	human	BLM evidence	physical	BLM_HUMAN	RFA1_HUMAN	BLM_HUMAN	RFA1_HUMAN	PUBMED:10825162
	human	BLM evidence	physical	CRCM_HUMAN	STK24_HUMAN	CRCM_HUMAN	STK24_HUMAN	PUBMED:17353931
	human	BLM evidence	physical	CRCM_HUMAN	SSRP1_HUMAN	CRCM_HUMAN	SSRP1_HUMAN	PUBMED:17353931
	human	BLM evidence	physical	RAB5A_HUMAN	STX4_HUMAN	RAB5A_HUMAN	STX4_HUMAN	PUBMED:15657099
	human	BLM evidence	physical	SNAA_HUMAN	STX4_HUMAN	SNAA_HUMAN	STX4_HUMAN	PUBMED:15657099
	human	BLM evidence	physical	PININ_HUMAN	CTBP2_HUMAN	PININ_HUMAN	CTBP2_HUMAN	PUBMED:15542832
	human	BLM evidence	physical	SF3A2_HUMAN	RUXG_HUMAN	SF3A2_HUMAN	RUXG_HUMAN	PUBMED:17332742
	human	BLM evidence	physical	CRCM_HUMAN	ALDR_HUMAN	CRCM_HUMAN	ALDR_HUMAN	PUBMED:17353931
	human	BLM evidence	physical	SOCS1_HUMAN	ELOB_HUMAN	SOCS1_HUMAN	ELOB_HUMAN	PUBMED:15657099
	human	BLM evidence	physical	PCBP2_HUMAN	PCBP1_HUMAN	PCBP2_HUMAN	PCBP1_HUMAN	PUBMED:16713569
	human	BLM evidence	physical	CSN6_HUMAN	DDB2_HUMAN	CSN6_HUMAN	DDB2_HUMAN	PUBMED:19615732
	human	BLM evidence	physical	SOCS1_HUMAN	UBC_HUMAN	SOCS1_HUMAN	UBC_HUMAN	PUBMED:17898043
	human	BLM evidence	physical	SNUT2_HUMAN	SNUT1_HUMAN	SNUT2_HUMAN	SNUT1_HUMAN	PUBMED:19615732
	human	BLM evidence	physical	HUS1_HUMAN	RFA1_HUMAN	HUS1_HUMAN	RFA1_HUMAN	PUBMED:15897895
	human	BLM evidence	physical	EGFR_HUMAN	K2C7_HUMAN	EGFR_HUMAN	K2C7_HUMAN	PUBMED:15657099
	human	BLM evidence	physical	SYT7_HUMAN	AP2A1_HUMAN	SYT7_HUMAN	AP2A1_HUMAN	PUBMED:7791877
	human	BLM evidence	physical	SNUT2_HUMAN	U520_HUMAN	SNUT2_HUMAN	U520_HUMAN	PUBMED:19615732
	human	BLM evidence	physical	SNUT2_HUMAN	DDX23_HUMAN	SNUT2_HUMAN	DDX23_HUMAN	PUBMED:19615732
	human	BLM evidence	physical	GGA3_HUMAN	RS27A_HUMAN	GGA3_HUMAN	RS27A_HUMAN	PUBMED:15039775
	human	BLM evidence	physical	UBC_HUMAN	DDB2_HUMAN	UBC_HUMAN	DDB2_HUMAN	PUBMED:16713579
	human	BLM evidence	physical	UBC_HUMAN	UBS3B_HUMAN	UBC_HUMAN	UBS3B_HUMAN	PUBMED:17599067
	human	BLM evidence	physical	PSMD1_HUMAN	UBC_HUMAN	PSD1_HUMAN	UBC_HUMAN	PUBMED:0
	human	BLM evidence	physical	EGFR_HUMAN	PSA7_HUMAN	EGFR_HUMAN	PSA7_HUMAN	PUBMED:20029029
	human	BLM evidence	physical	SNW1_HUMAN	TRI15_HUMAN	SNW1_HUMAN	TRI15_HUMAN	PUBMED:20211142
	human	BLM evidence	physical	DDB1_HUMAN	CSN6_HUMAN	DDB1_HUMAN	CSN6_HUMAN	PUBMED:16964240
	human	BLM evidence	physical	PTPA_HUMAN	TCPZ_HUMAN	PTPA_HUMAN	TCPZ_HUMAN	PUBMED:19156129
	human	BLM evidence	physical	GCP2_HUMAN	TBG1_HUMAN	GCP2_HUMAN	TBG1_HUMAN	PUBMED:20360068
	human	BLM evidence	physical	RD23B_HUMAN	UBC_HUMAN	RD23B_HUMAN	UBC_HUMAN	PUBMED:15657099
	human	BLM evidence	physical	GSK3B_HUMAN	TBG1_HUMAN	GSK3B_HUMAN	TBG1_HUMAN	PUBMED:17139249
	human	BLM evidence	physical	DDB1_HUMAN	UBC_HUMAN	DDB1_HUMAN	UBC_HUMAN	PUBMED:16964240
	human	BLM evidence	physical	UBC_HUMAN	AP2A1_HUMAN	UBC_HUMAN	AP2A1_HUMAN	PUBMED:16497223
	human	BLM evidence	physical	RS8_HUMAN	RS19_HUMAN	RS8_HUMAN	RS19_HUMAN	PUBMED:20951136
	human	BLM evidence	physical	EGFR_HUMAN	CEND_HUMAN	EGFR_HUMAN	CEND_HUMAN	PUBMED:20029029
	human	BLM evidence	physical	EGFR_HUMAN	PSMD4_HUMAN	EGFR_HUMAN	PSMD4_HUMAN	PUBMED:20029029
	human	BLM evidence	physical	HXC9_HUMAN	CBX6_HUMAN	HXC9_HUMAN	CBX6_HUMAN	PUBMED:20211142
	human	BLM evidence	physical	FOG1_HUMAN	CTBP2_HUMAN	FOG1_HUMAN	CTBP2_HUMAN	PUBMED:9724649
	human	BLM evidence	physical	EGFR_HUMAN	DNJC4_HUMAN	EGFR_HUMAN	DNJC4_HUMAN	PUBMED:20029029
	human	BLM evidence	physical	GRB10_HUMAN	RASN_HUMAN	GRB10_HUMAN	RASN_HUMAN	PUBMED:19648926
	human	BLM evidence	physical	RS3_HUMAN	UBC_HUMAN	RS3_HUMAN	UBC_HUMAN	PUBMED:16314389
	human	BLM evidence	physical	DDB1_HUMAN	AHR_HUMAN	DDB1_HUMAN	AHR_HUMAN	PUBMED:19651607
	human	BLM evidence	physical	UBC_HUMAN	KLF6_HUMAN	UBC_HUMAN	KLF6_HUMAN	PUBMED:17113081
	human	BLM evidence	physical	UBC_HUMAN	TOPB1_HUMAN	UBC_HUMAN	TOPB1_HUMAN	PUBMED:0
	human	BLM evidence	physical	SMAD7_HUMAN	UBC_HUMAN	SMAD7_HUMAN	UBC_HUMAN	PUBMED:16285943
	human	BLM evidence	physical	EGFR_HUMAN	GAB2_HUMAN	EGFR_HUMAN	GAB2_HUMAN	PUBMED:19172738
	human	BLM evidence	physical	HXC9_HUMAN	RPB4_HUMAN	HXC9_HUMAN	RPB4_HUMAN	PUBMED:20211142
	human	BLM evidence	physical	PP2AB_HUMAN	PFD6_HUMAN	PP2AB_HUMAN	PFD6_HUMAN	PUBMED:19156129
	human	BLM evidence	physical	CRCM_HUMAN	TERA_HUMAN	CRCM_HUMAN	Q96IF9_HUMAN	pubmed:17353931
	human	BLM evidence	physical	RAB5A_HUMAN	AP1G1_HUMAN	RAB5A_HUMAN	AP1G1_HUMAN	pubmed:14665628
	human	BLM evidence	physical	ITPR1_HUMAN	TRPC1_HUMAN	ITPR1_HUMAN	TRPC1_HUMAN	pubmed:14505576
	human	BLM evidence	physical	ANM1_HUMAN	SPT5H_HUMAN	Q8WUW5_HUMAN	SPT5H_HUMAN	pubmed:12718890
	human	BLM evidence	physical	UBC_HUMAN	DLGP4_HUMAN	UBC_HUMAN	DLGP4_HUMAN	pubmed:16169070
	human	BLM evidence	physical	EPN4_HUMAN	AP1G1_HUMAN	EPN4_HUMAN	AP1G1_HUMAN	pubmed:12429846
	human	BLM evidence	physical	G6PI_HUMAN	UBC_HUMAN	G6PI_HUMAN	UBC_HUMAN	pubmed:17875708
	human	BLM evidence	physical	DDB1_HUMAN	CSN1_HUMAN	DDB1_HUMAN	CSN1_HUMAN	pubmed:16949367
	human	BLM evidence	physical	UFO_HUMAN	UBC_HUMAN	UFO_HUMAN	UBC_HUMAN	pubmed:15958209
	human	BLM evidence	physical	HNF4A_HUMAN	ANM1_HUMAN	HNF4A_HUMAN	Q8WUW5_HUMAN	pubmed:17052457
	human	BLM evidence	physical	UBC_HUMAN	TBG1_HUMAN	UBC_HUMAN	TBG1_HUMAN	pubmed:15367667
	human	BLM evidence	physical	RL23_HUMAN	RL5_HUMAN	RL23_HUMAN	RL5_HUMAN	pubmed:15308643
	human	BLM evidence	physical	PSMD4_HUMAN	UBQL4_HUMAN	PSMD4_HUMAN	UBQL4_HUMAN	pubmed:15280365
	human	BLM evidence	physical	UBQL4_HUMAN	UBC_HUMAN	UBQL4_HUMAN	UBC_HUMAN	pubmed:15280365
	human	BLM evidence	physical	EGFR_HUMAN	UBS3B_HUMAN	EGFR_HUMAN	UBS3B_HUMAN	pubmed:15159412
	human	BLM evidence	physical	HUS1_HUMAN	UBC_HUMAN	A4D2F2_HUMAN	UBC_HUMAN	pubmed:15122316
	human	BLM evidence	physical	KLF2_HUMAN	UBC_HUMAN	KLF2_HUMAN	UBC_HUMAN	pubmed:15003522
	human	BLM evidence	physical	SMCA2_HUMAN	TAF6_HUMAN	Q8N9Q1_HUMAN	TAF6_HUMAN	pubmed:12453419
	human	BLM evidence	physical	SMCA2_HUMAN	MBD3_HUMAN	Q8N9Q1_HUMAN	MBD3_HUMAN	pubmed:12453419
	human	BLM evidence	physical	TAF6_HUMAN	MBD3_HUMAN	TAF6_HUMAN	MBD3_HUMAN	pubmed:12453419
	human	BLM evidence	physical	NCOR2_HUMAN	HNF4A_HUMAN	NCOR2_HUMAN	HNF4A_HUMAN	pubmed:12205093
	human	BLM evidence	physical	TAB3_HUMAN	UBC_HUMAN	TAB3_HUMAN	UBC_HUMAN	pubmed:14633987
	human	BLM evidence	physical	BLM_HUMAN	PSMD3_HUMAN	BLM_HUMAN	Q8N9M2_HUMAN	pubmed:15829507
	human	BLM evidence	physical	SMCA2_HUMAN	SFPQ_HUMAN	Q8N9Q1_HUMAN	Q86VG2_HUMAN	pubmed:18042045
	human	BLM evidence	physical	FADD_HUMAN	UBC_HUMAN	FADD_HUMAN	UBC_HUMAN	pubmed:11940602
	human	BLM evidence	physical	CORT_HUMAN	FANCG_HUMAN	CENPS_HUMAN	FANCG_HUMAN	pubmed:20347429
	human	BLM evidence	physical	CORT_HUMAN	BLM_HUMAN	CENPS_HUMAN	BLM_HUMAN	pubmed:20347429
	human	BLM evidence	physical	TOPB1_HUMAN	RFA1_HUMAN	A0AV47_HUMAN	RFA1_HUMAN	pubmed:20159562
	human	BLM evidence	physical	APOE_HUMAN	UBC_HUMAN	APOE_HUMAN	UBC_HUMAN	pubmed:11401504
	human	BLM evidence	physical	JAK2_HUMAN	UBC_HUMAN	JAK2_HUMAN	UBC_HUMAN	pubmed:11278610
	human	BLM evidence	physical	MO4L2_HUMAN	LMNA_HUMAN	MO4L2_HUMAN	LMNA_HUMAN	pubmed:17573780
	human	BLM evidence	physical	ANM1_HUMAN	ASH2L_HUMAN	Q8WUW5_HUMAN	ASH2L_HUMAN	pubmed:21285357
	human	BLM evidence	physical	CEBPD_HUMAN	UBC_HUMAN	CEBPD_HUMAN	UBC_HUMAN	pubmed:17373909
	human	BLM evidence	physical	GSK3B_HUMAN	UBC_HUMAN	Q6FI27_HUMAN	UBC_HUMAN	pubmed:19481076
	human	BLM evidence	physical	UBC_HUMAN	PLAK_HUMAN	UBC_HUMAN	PLAK_HUMAN	pubmed:16335966
	human	BLM evidence	physical	UBC_HUMAN	PRS6A_HUMAN	UBC_HUMAN	PRS6A_HUMAN	pubmed:16335966
	human	BLM evidence	physical	UBC_HUMAN	PRS6B_HUMAN	UBC_HUMAN	PRS6B_HUMAN	pubmed:16335966
	human	BLM evidence	physical	UBC_HUMAN	PSMD6_HUMAN	UBC_HUMAN	PSMD6_HUMAN	pubmed:16335966
	human	BLM evidence	physical	FANCG_HUMAN	BLM_HUMAN	FANCG_HUMAN	BLM_HUMAN	pubmed:12724401
	human	BLM evidence	physical	FANCG_HUMAN	RFA1_HUMAN	FANCG_HUMAN	RFA1_HUMAN	pubmed:12724401
	fly	BLM evidence	physical	STX4_HUMAN	CRCM_HUMAN	STX1A_DROME	Q7KSI6_DROME	PUBMED:14605208
	fly	BLM evidence	physical	AP1S1_HUMAN	AP1G1_HUMAN	Q9VCF4_DROME	Q7KVR8_DROME	PUBMED:14605208
	fly	BLM evidence	physical	ZBT48_HUMAN	PTC1_HUMAN	O61360_DROME	PTC_DROME	PUBMED:15710747
	fly	BLM evidence	physical	ARHGC_HUMAN	RHOB_HUMAN	O44113_DROME	RHO1_DROME	PUBMED:0
	fly	BLM evidence	physical	ARHGC_HUMAN	RHOF_HUMAN	O44113_DROME	RHO1_DROME	PUBMED:0
	fly	BLM evidence	physical	STK3_HUMAN	RS18_HUMAN	HIPPO_DROME	RS18_DROME	PUBMED:15710747
	fly	BLM evidence	physical	RS13_HUMAN	TBC25_HUMAN	RS13_DROME	Q5BI03_DROME	PUBMED:14605208
	fly	BLM evidence	physical	HNF4A_HUMAN	GA45B_HUMAN	Q8IPF2_DROME	A1Z6W5_DROME	PUBMED:14605208
	fly	BLM evidence	physical	WNT7B_HUMAN	FZD2_HUMAN	WNT2_DROME	FRIZ2_DROME	PUBMED:0
	fly	BLM evidence	physical	WNT7B_HUMAN	FZD5_HUMAN	WNT2_DROME	FRIZ2_DROME	PUBMED:0
	fly	BLM evidence	physical	3BP5L_HUMAN	APBP2_HUMAN	3BP5H_DROME	Q9W3Y7_DROME	PUBMED:14605208
	fly	BLM evidence	physical	CRCM_HUMAN	RD23B_HUMAN	Q9VF74_DROME	Q9V3W9_DROME	PUBMED:14605208
	fly	BLM evidence	physical	DNJB1_HUMAN	RL5_HUMAN	Q9VPY9_DROME	RL5_DROME	PUBMED:14605208
	fly	BLM evidence	physical	CNPY2_HUMAN	TBG1_HUMAN	Q7JXF7_DROME	TBG1_DROME	PUBMED:19079254
	fly	BLM evidence	physical	MO4L2_HUMAN	PP2AB_HUMAN	EAF3_DROME	PP2A_DROME	PUBMED:14605208
	fly	BLM evidence	physical	RL23_HUMAN	ERGI1_HUMAN	RL23_DROME	Q9VUM3_DROME	PUBMED:14605208
	fly	BLM evidence	physical	3BP5L_HUMAN	RS19_HUMAN	3BP5H_DROME	RS19A_DROME	PUBMED:14605208
	fly	BLM evidence	physical	NOTC1_HUMAN	PACN3_HUMAN	NOTCH_DROME	Q9VDI1_DROME	PUBMED:15710747
	fly	BLM evidence	physical	RS3_HUMAN	PP2AB_HUMAN	RS3_DROME	PP2A_DROME	PUBMED:14605208
	fly	BLM evidence	physical	CRCM_HUMAN	RL36_HUMAN	Q9VF74_DROME	RL36_DROME	PUBMED:14605208
	fly	BLM evidence	physical	JPH4_HUMAN	EPN4_HUMAN	Q24253_DROME	Q9VD13_DROME	PUBMED:14605208
	fly	BLM evidence	physical	3BP5L_HUMAN	CAN15_HUMAN	3BP5H_DROME	CAND_DROME	PUBMED:14605208
	fly	BLM evidence	physical	ARP6_HUMAN	PSB2_HUMAN	ARP6_DROME	Q9VJJ0_DROME	PUBMED:19079254
	fly	BLM evidence	physical	PP2AB_HUMAN	PSMD4_HUMAN	PP2A_DROME	PSMD4_DROME	PUBMED:19079254
	fly	BLM evidence	physical	TBG1_HUMAN	GCP2_HUMAN	TBG1_DROME	Q8IQW7_DROME	PUBMED:11134079
	fly	BLM evidence	physical	RS14_HUMAN	RASF7_HUMAN	RS14_DROME	Q9VBP2_DROME	PUBMED:14605208
	fly	BLM evidence	physical	RL5_HUMAN	EF2_HUMAN	RL5_DROME	EF2_DROME	PUBMED:14605208
	fly	BLM evidence	physical	FZD2_HUMAN	JPH4_HUMAN	FRIZ2_DROME	Q24253_DROME	PUBMED:14605208
	fly	BLM evidence	physical	FZD5_HUMAN	JPH4_HUMAN	FRIZ2_DROME	Q24253_DROME	PUBMED:14605208
	fly	BLM evidence	physical	PPM1F_HUMAN	WWOX_HUMAN	Q9VJ61_DROME	WWOX_DROME	PUBMED:14605208
	fly	BLM evidence	physical	STX4_HUMAN	SNAA_HUMAN	STX1A_DROME	SNAP_DROME	PUBMED:14605208
	fly	BLM evidence	physical	CSK2B_HUMAN	RS8_HUMAN	CSK2B_DROME	RS8_DROME	PUBMED:14605208
	fly	BLM evidence	physical	PSB2_HUMAN	PSMD4_HUMAN	Q9VJJ0_DROME	PSMD4_DROME	PUBMED:19079254
	fly	BLM evidence	physical	STK3_HUMAN	SNAG_HUMAN	HIPPO_DROME	Q9U6R9_DROME	PUBMED:14605208
	fly	BLM evidence	physical	RS8_HUMAN	PP1B_HUMAN	RS8_DROME	Q8T0U6_DROME	PUBMED:14605208
	fly	BLM evidence	physical	CSK2B_HUMAN	ANM1_HUMAN	CSK2B_DROME	Q9VGW7_DROME	PUBMED:14605208
	fly	BLM evidence	physical	PP2AB_HUMAN	CAN15_HUMAN	PP2A_DROME	CAND_DROME	PUBMED:14605208
	fly	BLM evidence	physical	ISL2_HUMAN	PTC1_HUMAN	Q9VJ37_DROME	PTC_DROME	PUBMED:15710747
	fly	BLM evidence	physical	TBC25_HUMAN	SYK_HUMAN	Q5BI03_DROME	Q8SXM8_DROME	PUBMED:14605208
	fly	BLM evidence	physical	PTC1_HUMAN	FZD2_HUMAN	PTC_DROME	FRIZ2_DROME	PUBMED:15710747
	fly	BLM evidence	physical	PTC1_HUMAN	FZD5_HUMAN	PTC_DROME	FRIZ2_DROME	PUBMED:15710747
	fly	BLM evidence	physical	SNAG_HUMAN	S39A8_HUMAN	Q9U6R9_DROME	FOI_DROME	PUBMED:14605208
	fly	BLM evidence	physical	RASF7_HUMAN	RL5_HUMAN	Q9VBP2_DROME	RL5_DROME	PUBMED:14605208
	fly	BLM evidence	physical	PPM1A_HUMAN	ADAT3_HUMAN	Q9VAK1_DROME	Q7K157_DROME	PUBMED:14605208
	fly	BLM evidence	physical	PPM1M_HUMAN	ADAT3_HUMAN	Q9VAK1_DROME	Q7K157_DROME	PUBMED:14605208
	fly	BLM evidence	physical	RS11_HUMAN	PBX3_HUMAN	RS11_DROME	EXD_DROME	PUBMED:14605208
	fly	BLM evidence	physical	RL7_HUMAN	LANC1_HUMAN	RL7_DROME	LANC3_DROME	PUBMED:14605208
	fly	BLM evidence	physical	PSMD4_HUMAN	UBQL2_HUMAN	PSMD4_DROME	Q9VWD9_DROME	PUBMED:19079254
	fly	BLM evidence	physical	PSMD4_HUMAN	UBQL4_HUMAN	PSMD4_DROME	Q9VWD9_DROME	PUBMED:19079254
	fly	BLM evidence	physical	CAN15_HUMAN	MK09_HUMAN	CAND_DROME	JNK_DROME	PUBMED:14605208
	fly	BLM evidence	physical	MK09_HUMAN	PSMD4_HUMAN	JNK_DROME	PSMD4_DROME	PUBMED:19079254
	fly	BLM evidence	physical	HHAT_HUMAN	ARP5_HUMAN	HHAT_DROME	ARP5_DROME	PUBMED:14605208
	fly	BLM evidence	physical	STK3_HUMAN	B3GN6_HUMAN	HIPPO_DROME	Q9W1A7_DROME	PUBMED:15710747
	fly	BLM evidence	physical	STK3_HUMAN	HBP1_HUMAN	HIPPO_DROME	Q9V480_DROME	PUBMED:15710747
	fly	BLM evidence	physical	PP1B_HUMAN	PPR3F_HUMAN	PP1B_DROME	Y9619_DROME	PUBMED:17007873
	fly	BLM evidence	physical	PP1B_HUMAN	DLGP4_HUMAN	PP1B_DROME	MARS_DROME	PUBMED:17007873
	fly	BLM evidence	physical	MAFA_HUMAN	FZD2_HUMAN	Q9VIW0_DROME	FRIZ2_DROME	PUBMED:14605208
	fly	BLM evidence	physical	MAFA_HUMAN	FZD5_HUMAN	Q9VIW0_DROME	FRIZ2_DROME	PUBMED:14605208
	fly	BLM evidence	physical	PTC1_HUMAN	DOCK9_HUMAN	PTC_DROME	Q9VM04_DROME	PUBMED:15710747
	fly	BLM evidence	physical	CAN15_HUMAN	MAFA_HUMAN	CAND_DROME	Q9VIW0_DROME	PUBMED:14605208
	fly	BLM evidence	physical	RL19_HUMAN	PCBP1_HUMAN	RL19_DROME	P91632_DROME	PUBMED:14605208
	fly	BLM evidence	physical	RL19_HUMAN	PCBP2_HUMAN	RL19_DROME	P91632_DROME	PUBMED:14605208
	fly	BLM evidence	physical	MAFA_HUMAN	RS15A_HUMAN	Q9VIW0_DROME	RS15A_DROME	PUBMED:14605208
	fly	BLM evidence	physical	RS27A_HUMAN	UBQL2_HUMAN	RS27A_DROME	Q9VWD9_DROME	PUBMED:19079254
	fly	BLM evidence	physical	RS27A_HUMAN	UBQL4_HUMAN	RS27A_DROME	Q9VWD9_DROME	PUBMED:19079254
	fly	BLM evidence	physical	RS27A_HUMAN	RL40_HUMAN	RS27A_DROME	RL40_DROME	PUBMED:19079254
	fly	BLM evidence	physical	CSK2B_HUMAN	MAFA_HUMAN	CSK2B_DROME	Q9VIW0_DROME	PUBMED:14605208
	fly	BLM evidence	physical	PSMD4_HUMAN	RS27A_HUMAN	PSMD4_DROME	RS27A_DROME	PUBMED:19079254
	fly	BLM evidence	physical	CRCM_HUMAN	RL23_HUMAN	Q7KSI6_DROME	RL23_DROME	pubmed:14605208
	fly	BLM evidence	physical	PTC1_HUMAN	PGBM_HUMAN	PTC_DROME	Q8IRV8_DROME	pubmed:15710747
	mouse	BLM evidence	physical	FZD5_HUMAN	GOPC_HUMAN	FZD5_MOUSE	GOPC_MOUSE	PUBMED:11520064
	mouse	BLM evidence	physical	ANM1_HUMAN	SMAD7_HUMAN	ANM1_MOUSE	SMAD7_MOUSE	PUBMED:17118358
	mouse	BLM evidence	physical	UBC_HUMAN	PSMD4_HUMAN	A5JUZ1_MOUSE	PSMD4_MOUSE	PUBMED:16810319
	mouse	BLM evidence	physical	SOCS1_HUMAN	TRIM8_HUMAN	SOCS1_MOUSE	Q3U2G3_MOUSE	PUBMED:12163497
	mouse	BLM evidence	physical	PEX6_HUMAN	SMAD7_HUMAN	PEX6_MOUSE	SMAD7_MOUSE	PUBMED:14651998
	mouse	BLM evidence	physical	PLCG2_HUMAN	SOS2_HUMAN	PLCG2_MOUSE	SOS2_MOUSE	PUBMED:15102471
	mouse	BLM evidence	physical	UBC_HUMAN	TERA_HUMAN	A5JUZ1_MOUSE	TERA_MOUSE	PUBMED:16810319
	mouse	BLM evidence	physical	SOCS1_HUMAN	JAK2_HUMAN	SOCS1_MOUSE	JAK2_MOUSE	PUBMED:10064597
	mouse	BLM evidence	physical	SMCA2_HUMAN	CEBPD_HUMAN	O35846_MOUSE	CEBPA_MOUSE	PUBMED:15716955
	mouse	BLM evidence	physical	SYT1_HUMAN	AP1G1_HUMAN	SYT1_MOUSE	AP1G1_MOUSE	PUBMED:0
	mouse	BLM evidence	physical	MAFF_HUMAN	MMS19_HUMAN	MAFF_MOUSE	MMS19_MOUSE	PUBMED:20211142
	mouse	BLM evidence	physical	SMCA2_HUMAN	SFPQ_HUMAN	F2Z4A9_MOUSE	SFPQ_MOUSE	pubmed:19279220
	mouse	BLM evidence	physical	LMNA_HUMAN	MYH9_HUMAN	Q3UCU3_MOUSE	MYH9_MOUSE	pubmed:21327095
	mouse	BLM evidence	physical	LMNA_HUMAN	RAB5A_HUMAN	Q3UCU3_MOUSE	RAB5A_MOUSE	pubmed:21327095
	worm	BLM evidence	physical	DUX4_HUMAN	PP2AB_HUMAN	Q17359_CAEEL	Q27498_CAEEL	PUBMED:14704431
	worm	BLM evidence	physical	RL40_HUMAN	UBQL2_HUMAN	RL40_CAEEL	Q7JK76_CAEEL	PUBMED:14704431
	worm	BLM evidence	physical	RL40_HUMAN	UBQL4_HUMAN	RL40_CAEEL	Q7JK76_CAEEL	PUBMED:14704431
	worm	BLM evidence	physical	TRPC1_HUMAN	PP2AB_HUMAN	Q8I6Y9_CAEEL	Q27498_CAEEL	PUBMED:14704431
	worm	BLM evidence	physical	CEBPD_HUMAN	CSK2B_HUMAN	Q21361_CAEEL	CSK2B_CAEEL	PUBMED:14704431
	worm	BLM evidence	physical	KIF3B_HUMAN	LMNA_HUMAN	Q19633_CAEEL	LMN1_CAEEL	PUBMED:14704431
	worm	BLM evidence	physical	GOPC_HUMAN	ZBT48_HUMAN	O18302_CAEEL	Q9TYX3_CAEEL	PUBMED:14704431
	worm	BLM evidence	physical	RL36_HUMAN	RL5_HUMAN	RL36_CAEEL	RL5_CAEEL	PUBMED:14704431
	worm	BLM evidence	physical	GOPC_HUMAN	RLA0_HUMAN	O18302_CAEEL	RLA0_CAEEL	PUBMED:14704431
	worm	BLM evidence	physical	PSMD4_HUMAN	PRS6B_HUMAN	O61742_CAEEL	PRS6B_CAEEL	PUBMED:11559592
	worm	BLM evidence	physical	PSMD4_HUMAN	RL23_HUMAN	O61742_CAEEL	RL23_CAEEL	PUBMED:11559592
	worm	BLM evidence	physical	COPA_HUMAN	PMYT1_HUMAN	Q9N4H7_CAEEL	PMY13_CAEEL	PUBMED:18692475
	worm	BLM evidence	physical	ADT3_HUMAN	GOPC_HUMAN	O45865_CAEEL	O18302_CAEEL	PUBMED:14704431
	worm	BLM evidence	physical	RD23B_HUMAN	PSMD4_HUMAN	Q23451_CAEEL	O61742_CAEEL	PUBMED:11778048
	worm	BLM evidence	physical	PSMD3_HUMAN	PSMD6_HUMAN	PSMD3_CAEEL	PSMD6_CAEEL	PUBMED:11559592
	worm	BLM evidence	physical	PSMD3_HUMAN	CSN1_HUMAN	PSMD3_CAEEL	PSMD6_CAEEL	PUBMED:11559592
	worm	BLM evidence	physical	JMJD6_HUMAN	HXC9_HUMAN	JMJD6_CAEEL	Q9U9C3_CAEEL	PUBMED:14704431
	worm	BLM evidence	physical	TBG1_HUMAN	RS13_HUMAN	TBG_CAEEL	RS13_CAEEL	PUBMED:14704431
	worm	BLM evidence	physical	PSMD4_HUMAN	RL7_HUMAN	O61742_CAEEL	RL7_CAEEL	PUBMED:11559592
	worm	BLM evidence	physical	PSMD4_HUMAN	RL23A_HUMAN	O61742_CAEEL	R23A1_CAEEL	PUBMED:11559592
	worm	BLM evidence	physical	HM20B_HUMAN	U520_HUMAN	Q9XVG8_CAEEL	U520_CAEEL	PUBMED:14704431
	worm	BLM evidence	physical	THOC2_HUMAN	UBC_HUMAN	Q18033_CAEEL	UBIQ1_CAEEL	PUBMED:14704431
	worm	BLM evidence	physical	DUX4_HUMAN	CSK2B_HUMAN	Q17359_CAEEL	CSK2B_CAEEL	PUBMED:14704431
	worm	BLM evidence	physical	GOPC_HUMAN	SRXN1_HUMAN	O18302_CAEEL	Q93721_CAEEL	PUBMED:14704431
	worm	BLM evidence	physical	SSH2_HUMAN	RS13_HUMAN	CDC14_CAEEL	RS13_CAEEL	PUBMED:14704431
	worm	BLM evidence	physical	IMA7_HUMAN	FRIL_HUMAN	IMA3_CAEEL	Q9TYS3_CAEEL	PUBMED:14704431
	worm	BLM evidence	physical	PSMD3_HUMAN	DSS1_HUMAN	PSMD3_CAEEL	DSS1_CAEEL	PUBMED:14704431
	worm	BLM evidence	physical	PRS6B_HUMAN	PRS6A_HUMAN	PRS6B_CAEEL	O76371_CAEEL	PUBMED:11731503
	worm	BLM evidence	physical	IMA7_HUMAN	LMNA_HUMAN	IMA3_CAEEL	LMN1_CAEEL	PUBMED:14704431
	worm	BLM evidence	physical	GOPC_HUMAN	PP2AB_HUMAN	O18302_CAEEL	Q27498_CAEEL	PUBMED:14704431
	worm	BLM evidence	physical	PSMD4_HUMAN	GPDA_HUMAN	O61742_CAEEL	Q7JMU1_CAEEL	PUBMED:11559592
	worm	BLM evidence	physical	TPM2_HUMAN	PSA7_HUMAN	TPM1_CAEEL	PSA7_CAEEL	PUBMED:18692475
	worm	BLM evidence	physical	CSK2B_HUMAN	ISL2_HUMAN	CSK2B_CAEEL	Q94160_CAEEL	PUBMED:19123269
	worm	BLM evidence	physical	MO4L2_HUMAN	RS3_HUMAN	Q9XWW2_CAEEL	RS3_CAEEL	pubmed:14704431
	yeast	BLM evidence	physical	IMA7_HUMAN	PGP_HUMAN	IMA1_YEAST	PNPP_YEAST	PUBMED:10688190
	yeast	BLM evidence	physical	BICD2_HUMAN	RL13_HUMAN	SMC3_YEAST	RL13B_YEAST	PUBMED:16429126
	yeast	BLM evidence	physical	AQR_HUMAN	GEN_HUMAN	SEN1_YEAST	RAD2_YEAST	PUBMED:15121901
	yeast	BLM evidence	physical	RL19_HUMAN	RL23A_HUMAN	RL19_YEAST	RL25_YEAST	PUBMED:17200106
	yeast	BLM evidence	physical	PSMD3_HUMAN	PRS6B_HUMAN	RPN3_YEAST	PRS6B_YEAST	PUBMED:11805837
	yeast	BLM evidence	physical	PRD16_HUMAN	RPB4_HUMAN	RPB1_YEAST	RPB4_YEAST	PUBMED:10777588
	yeast	BLM evidence	physical	ZN142_HUMAN	RPB4_HUMAN	RPB1_YEAST	RPB4_YEAST	PUBMED:10777588
	yeast	BLM evidence	physical	RREB1_HUMAN	RPB4_HUMAN	RPB1_YEAST	RPB4_YEAST	PUBMED:10777588
	yeast	BLM evidence	physical	TF2H1_HUMAN	ESPL1_HUMAN	TFB1_YEAST	ESP1_YEAST	PUBMED:16554755
	yeast	BLM evidence	physical	RD23B_HUMAN	CSN6_HUMAN	RAD23_YEAST	RPN8_YEAST	PUBMED:11805826
	yeast	BLM evidence	physical	PSMD4_HUMAN	PRS6A_HUMAN	RPN10_YEAST	PRS6A_YEAST	PUBMED:17499717
	yeast	BLM evidence	physical	PSMD4_HUMAN	RD23B_HUMAN	RPN10_YEAST	RAD23_YEAST	PUBMED:11805826
	yeast	BLM evidence	physical	ARP6_HUMAN	SNUT1_HUMAN	ARP6_YEAST	SNU66_YEAST	PUBMED:14764870
	yeast	BLM evidence	physical	RL23A_HUMAN	RL7_HUMAN	RL25_YEAST	RL7B_YEAST	PUBMED:17200106
	yeast	BLM evidence	physical	PRD16_HUMAN	RD23B_HUMAN	RPB1_YEAST	RAD23_YEAST	PUBMED:12200147
	yeast	BLM evidence	physical	ZN142_HUMAN	RD23B_HUMAN	RPB1_YEAST	RAD23_YEAST	PUBMED:12200147
	yeast	BLM evidence	physical	RREB1_HUMAN	RD23B_HUMAN	RPB1_YEAST	RAD23_YEAST	PUBMED:12200147
	yeast	BLM evidence	physical	RD23B_HUMAN	PSMD3_HUMAN	RAD23_YEAST	RPN3_YEAST	PUBMED:11805826
	yeast	BLM evidence	physical	ARP5_HUMAN	H2A1B_HUMAN	ARP5_YEAST	H2A2_YEAST	PUBMED:16554755
	yeast	BLM evidence	physical	ARP5_HUMAN	H2A2A_HUMAN	ARP5_YEAST	H2A2_YEAST	PUBMED:16554755
	yeast	BLM evidence	physical	ACBP_HUMAN	IPYR_HUMAN	ACBP_YEAST	IPYR_YEAST	PUBMED:18467557
	yeast	BLM evidence	physical	PFD6_HUMAN	ARP6_HUMAN	PFD6_YEAST	ARP6_YEAST	PUBMED:14764870
	yeast	BLM evidence	physical	RLA0_HUMAN	RL23A_HUMAN	RLA0_YEAST	RL25_YEAST	PUBMED:17200106
	yeast	BLM evidence	physical	RL5_HUMAN	RL7_HUMAN	RL5_YEAST	RL7B_YEAST	PUBMED:17200106
	yeast	BLM evidence	physical	TYRO3_HUMAN	COR1A_HUMAN	IRE1_YEAST	CORO_YEAST	PUBMED:16319894
	yeast	BLM evidence	physical	UBQL4_HUMAN	PSMD1_HUMAN	DSK2_YEAST	RPN2_YEAST	PUBMED:12200120
	yeast	BLM evidence	physical	RL31_HUMAN	RS13_HUMAN	RL31A_YEAST	RS13_YEAST	PUBMED:17200106
	yeast	BLM evidence	physical	THOC4_HUMAN	RS14_HUMAN	YRA1_YEAST	RS14A_YEAST	PUBMED:15584090
	yeast	BLM evidence	physical	BRD2_HUMAN	CSK2B_HUMAN	BDF1_YEAST	CSK2C_YEAST	PUBMED:15143168
	yeast	BLM evidence	physical	RL32_HUMAN	RL31_HUMAN	RL32_YEAST	RL31A_YEAST	PUBMED:17200106
	yeast	BLM evidence	physical	MK04_HUMAN	INSL3_HUMAN	SLT2_YEAST	BCK1_YEAST	PUBMED:20489023
	yeast	BLM evidence	physical	MK09_HUMAN	INSL3_HUMAN	SLT2_YEAST	BCK1_YEAST	PUBMED:20489023
	yeast	BLM evidence	physical	GGA3_HUMAN	RS27A_HUMAN	GGA2_YEAST	RS27A_YEAST	PUBMED:15039776
	yeast	BLM evidence	physical	SPT5H_HUMAN	TAF6_HUMAN	SPT5_YEAST	TAF6_YEAST	PUBMED:12556496
	yeast	BLM evidence	physical	THOC4_HUMAN	PCBP1_HUMAN	YRA1_YEAST	PBP2_YEAST	PUBMED:11805826
	yeast	BLM evidence	physical	THOC4_HUMAN	PCBP2_HUMAN	YRA1_YEAST	PBP2_YEAST	PUBMED:11805826
	yeast	BLM evidence	physical	RL18_HUMAN	RL36_HUMAN	RL18_YEAST	RL36B_YEAST	PUBMED:16429126
	yeast	BLM evidence	physical	RL23A_HUMAN	RL36_HUMAN	RL25_YEAST	RL36B_YEAST	PUBMED:17200106
	yeast	BLM evidence	physical	PSB2_HUMAN	TERA_HUMAN	PSB2_YEAST	CDC48_YEAST	PUBMED:11029046
	yeast	BLM evidence	physical	PFD6_HUMAN	MO4L2_HUMAN	PFD6_YEAST	EAF3_YEAST	PUBMED:14764870
	yeast	BLM evidence	physical	SNW1_HUMAN	U520_HUMAN	PRP45_YEAST	BRR2_YEAST	PUBMED:16429126
	yeast	BLM evidence	physical	KC1E_HUMAN	RS15A_HUMAN	HRR25_YEAST	RS22A_YEAST	PUBMED:16429126
	yeast	BLM evidence	physical	PSA7_HUMAN	PRS6B_HUMAN	PSA7_YEAST	PRS6B_YEAST	PUBMED:16429126
	yeast	BLM evidence	physical	SUGT1_HUMAN	PRS6B_HUMAN	STI1_YEAST	PRS6B_YEAST	PUBMED:11805837
	yeast	BLM evidence	physical	MK04_HUMAN	PSD11_HUMAN	SLT2_YEAST	RPN6_YEAST	PUBMED:11805837
	yeast	BLM evidence	physical	MK09_HUMAN	PSD11_HUMAN	SLT2_YEAST	RPN6_YEAST	PUBMED:11805837
	yeast	BLM evidence	physical	H2A1B_HUMAN	OSBP2_HUMAN	H2A2_YEAST	OSH2_YEAST	PUBMED:16554755
	yeast	BLM evidence	physical	H2A2A_HUMAN	OSBP2_HUMAN	H2A2_YEAST	OSH2_YEAST	PUBMED:16554755
	yeast	BLM evidence	physical	KC1E_HUMAN	IPYR_HUMAN	HRR25_YEAST	IPYR_YEAST	PUBMED:11805837
	yeast	BLM evidence	physical	THOC4_HUMAN	RL23A_HUMAN	YRA1_YEAST	RL25_YEAST	PUBMED:15584090
	yeast	BLM evidence	physical	THIOM_HUMAN	PSD11_HUMAN	TRX3_YEAST	RPN6_YEAST	PUBMED:18467557
	yeast	BLM evidence	physical	PPM1A_HUMAN	KC1E_HUMAN	PP2C3_YEAST	HRR25_YEAST	PUBMED:11805826
	yeast	BLM evidence	physical	SPT5H_HUMAN	RPB4_HUMAN	SPT5_YEAST	RPB4_YEAST	PUBMED:12556496
	yeast	BLM evidence	physical	RN126_HUMAN	RPB9_HUMAN	ASR1_YEAST	RPB9_YEAST	PUBMED:11805837
	yeast	BLM evidence	physical	PPM1A_HUMAN	PK3C3_HUMAN	PP2C3_YEAST	VPS34_YEAST	PUBMED:16554755
	yeast	BLM evidence	physical	KC1E_HUMAN	RS3_HUMAN	HRR25_YEAST	RS3_YEAST	PUBMED:16429126
	yeast	BLM evidence	physical	RS3_HUMAN	RL23A_HUMAN	RS3_YEAST	RL25_YEAST	PUBMED:17200106
	yeast	BLM evidence	physical	PSMD1_HUMAN	PRS6A_HUMAN	RPN2_YEAST	PRS6A_YEAST	PUBMED:16554755
	yeast	BLM evidence	physical	EF2_HUMAN	COPD_HUMAN	EF2_YEAST	COPD_YEAST	PUBMED:11283351
	yeast	BLM evidence	physical	SNUT1_HUMAN	RUXG_HUMAN	SNU66_YEAST	RUXG_YEAST	PUBMED:11805826
	yeast	BLM evidence	physical	ICK_HUMAN	PGP_HUMAN	IME2_YEAST	PNPP_YEAST	PUBMED:16319894
	yeast	BLM evidence	physical	RS13_HUMAN	RL7_HUMAN	RS13_YEAST	RL7B_YEAST	PUBMED:17200106
	yeast	BLM evidence	physical	RS15A_HUMAN	RL7_HUMAN	RS22A_YEAST	RL7B_YEAST	PUBMED:17200106
	yeast	BLM evidence	physical	INSL3_HUMAN	OSBP2_HUMAN	BCK1_YEAST	OSH2_YEAST	PUBMED:16319894
	yeast	BLM evidence	physical	PDK4_HUMAN	BMP2K_HUMAN	PKP2_YEAST	AKL1_YEAST	PUBMED:16319894
	yeast	BLM evidence	physical	RL19_HUMAN	RL36_HUMAN	RL19_YEAST	RL36B_YEAST	PUBMED:17200106
	yeast	BLM evidence	physical	RL13_HUMAN	RL23A_HUMAN	RL13B_YEAST	RL25_YEAST	PUBMED:17200106
	yeast	BLM evidence	physical	PRS6B_HUMAN	PSMD6_HUMAN	PRS6B_YEAST	RPN7_YEAST	PUBMED:19446323
	yeast	BLM evidence	physical	PRS6B_HUMAN	CSN1_HUMAN	PRS6B_YEAST	RPN7_YEAST	PUBMED:19446323
	yeast	BLM evidence	physical	CSN6_HUMAN	PSMD1_HUMAN	RPN8_YEAST	RPN2_YEAST	PUBMED:16554755
	yeast	BLM evidence	physical	PSMD4_HUMAN	RS18_HUMAN	RPN10_YEAST	RS18_YEAST	PUBMED:17499717
	yeast	BLM evidence	physical	PP1B_HUMAN	KC1E_HUMAN	PP12_YEAST	HRR25_YEAST	PUBMED:11805837
	yeast	BLM evidence	physical	RS11_HUMAN	RL23A_HUMAN	RS11_YEAST	RL25_YEAST	PUBMED:17200106
	yeast	BLM evidence	physical	COR1A_HUMAN	THOC4_HUMAN	CORO_YEAST	YRA1_YEAST	PUBMED:16554755
	yeast	BLM evidence	physical	RS8_HUMAN	RL5_HUMAN	RS8_YEAST	RL5_YEAST	PUBMED:17200106
	yeast	BLM evidence	physical	INSL3_HUMAN	PCBP2_HUMAN	BCK1_YEAST	PBP2_YEAST	PUBMED:16319894
	yeast	BLM evidence	physical	INSL3_HUMAN	PCBP1_HUMAN	BCK1_YEAST	PBP2_YEAST	PUBMED:16319894
	yeast	BLM evidence	physical	SNUT1_HUMAN	IMA7_HUMAN	SNU66_YEAST	IMA1_YEAST	PUBMED:11290703
	yeast	BLM evidence	physical	ANM1_HUMAN	RAD52_HUMAN	HMT1_YEAST	RAD52_YEAST	PUBMED:14690591
	yeast	BLM evidence	physical	PSMD3_HUMAN	HM13_HUMAN	RPN3_YEAST	YKK0_YEAST	PUBMED:16554755
	yeast	BLM evidence	physical	PRD16_HUMAN	RFA1_HUMAN	RPB1_YEAST	RFA1_YEAST	PUBMED:16554755
	yeast	BLM evidence	physical	ZN142_HUMAN	RFA1_HUMAN	RPB1_YEAST	RFA1_YEAST	PUBMED:16554755
	yeast	BLM evidence	physical	RREB1_HUMAN	RFA1_HUMAN	RPB1_YEAST	RFA1_YEAST	PUBMED:16554755
	yeast	BLM evidence	physical	SOS2_HUMAN	KC1E_HUMAN	CDC25_YEAST	HRR25_YEAST	PUBMED:20489023
	yeast	BLM evidence	physical	RPB9_HUMAN	RAB1A_HUMAN	RPB9_YEAST	YPT1_YEAST	PUBMED:11283351
	yeast	BLM evidence	physical	RPB9_HUMAN	RAB7L_HUMAN	RPB9_YEAST	YPT1_YEAST	PUBMED:11283351
	yeast	BLM evidence	physical	PSB2_HUMAN	CUL5_HUMAN	PSB2_YEAST	CDC53_YEAST	PUBMED:15907469
	yeast	BLM evidence	physical	MK04_HUMAN	CAN15_HUMAN	SLT2_YEAST	RIM13_YEAST	PUBMED:14764870
	yeast	BLM evidence	physical	MK09_HUMAN	CAN15_HUMAN	SLT2_YEAST	RIM13_YEAST	PUBMED:14764870
	yeast	BLM evidence	physical	ARP6_HUMAN	THOC4_HUMAN	ARP6_YEAST	YRA1_YEAST	PUBMED:16554755
	yeast	BLM evidence	physical	RS8_HUMAN	RS14_HUMAN	RS8_YEAST	RS14A_YEAST	PUBMED:17200106
	yeast	BLM evidence	physical	PDK4_HUMAN	OSBP2_HUMAN	PKP2_YEAST	OSH2_YEAST	PUBMED:16319894
	yeast	BLM evidence	physical	MFS10_HUMAN	LAT1_HUMAN	TPO1_YEAST	MUP1_YEAST	PUBMED:18467557
	yeast	BLM evidence	physical	KC1E_HUMAN	ACOC_HUMAN	HRR25_YEAST	ACON_YEAST	PUBMED:11805837
	yeast	BLM evidence	physical	TERA_HUMAN	RD23B_HUMAN	CDC48_YEAST	RAD23_YEAST	PUBMED:15652483
	yeast	BLM evidence	physical	GEN_HUMAN	TF2H1_HUMAN	RAD2_YEAST	TFB1_YEAST	PUBMED:8196602
	yeast	BLM evidence	physical	RS8_HUMAN	RS11_HUMAN	RS8_YEAST	RS11_YEAST	PUBMED:17200106
	yeast	BLM evidence	physical	RL19_HUMAN	RL32_HUMAN	RL19_YEAST	RL32_YEAST	PUBMED:17200106
	yeast	BLM evidence	physical	RL31_HUMAN	RS15A_HUMAN	RL31A_YEAST	RS22A_YEAST	PUBMED:17200106
	yeast	BLM evidence	physical	PSB2_HUMAN	FBX18_HUMAN	PSB2_YEAST	SRS2_YEAST	PUBMED:16554755
	yeast	BLM evidence	physical	BRD2_HUMAN	TAF6_HUMAN	BDF1_YEAST	TAF6_YEAST	PUBMED:10783167
	yeast	BLM evidence	physical	KC1E_HUMAN	RS8_HUMAN	HRR25_YEAST	RS8_YEAST	PUBMED:16429126
	yeast	BLM evidence	physical	SMCA2_HUMAN	RL36_HUMAN	SNF2_YEAST	RL36B_YEAST	PUBMED:14660704
	yeast	BLM evidence	physical	THG1_HUMAN	RL23A_HUMAN	THG1_YEAST	RL25_YEAST	PUBMED:14690591
	yeast	BLM evidence	physical	DDX54_HUMAN	RL5_HUMAN	DBP10_YEAST	RL5_YEAST	PUBMED:17200106
	yeast	BLM evidence	physical	RS27A_HUMAN	RD23B_HUMAN	RS27A_YEAST	RAD23_YEAST	PUBMED:11805121
	yeast	BLM evidence	physical	RFC4_HUMAN	IMA7_HUMAN	RFC2_YEAST	IMA1_YEAST	PUBMED:11805837
	yeast	BLM evidence	physical	PSA7_HUMAN	PSMD4_HUMAN	PSA7_YEAST	RPN10_YEAST	PUBMED:11805826
	yeast	BLM evidence	physical	PDK4_HUMAN	MFS10_HUMAN	PKP2_YEAST	TPO1_YEAST	PUBMED:16319894
	yeast	BLM evidence	physical	OSBP2_HUMAN	THOC4_HUMAN	OSH2_YEAST	YRA1_YEAST	PUBMED:16554755
	yeast	BLM evidence	physical	RS3_HUMAN	RL5_HUMAN	RS3_YEAST	RL5_YEAST	PUBMED:17200106
	yeast	BLM evidence	physical	RD23B_HUMAN	COR1A_HUMAN	RAD23_YEAST	CORO_YEAST	PUBMED:16554755
	yeast	BLM evidence	physical	PPR3F_HUMAN	TRI15_HUMAN	GAC1_YEAST	PSH1_YEAST	PUBMED:11805837
	yeast	BLM evidence	physical	PPR3F_HUMAN	TRIM8_HUMAN	GAC1_YEAST	PSH1_YEAST	PUBMED:11805837
	yeast	BLM evidence	physical	THG1_HUMAN	ADCK4_HUMAN	THG1_YEAST	ABC1_YEAST	PUBMED:14690591
	yeast	BLM evidence	physical	PP1B_HUMAN	PPR3F_HUMAN	PP12_YEAST	GAC1_YEAST	PUBMED:10790385
	yeast	BLM evidence	physical	PSA7_HUMAN	PSMD1_HUMAN	PSA7_YEAST	RPN2_YEAST	PUBMED:16429126
	yeast	BLM evidence	physical	PFD6_HUMAN	RS15A_HUMAN	PFD6_YEAST	RS22A_YEAST	PUBMED:14764870
	yeast	BLM evidence	physical	CP46A_HUMAN	ASH2L_HUMAN	CP51_YEAST	BRE2_YEAST	PUBMED:14661025
	yeast	BLM evidence	physical	RS14_HUMAN	RS18_HUMAN	RS14A_YEAST	RS18_YEAST	PUBMED:17200106
	yeast	BLM evidence	physical	SPT6H_HUMAN	SPT5H_HUMAN	SPT6_YEAST	SPT5_YEAST	PUBMED:9450930
	yeast	BLM evidence	physical	RL18_HUMAN	RL13_HUMAN	RL18_YEAST	RL13B_YEAST	PUBMED:16429126
	yeast	BLM evidence	physical	COPZ1_HUMAN	JPH4_HUMAN	COPZ_YEAST	COPB_YEAST	PUBMED:18467557
	yeast	BLM evidence	physical	INSL3_HUMAN	COR1A_HUMAN	BCK1_YEAST	CORO_YEAST	PUBMED:16319894
	yeast	BLM evidence	physical	AT7L1_HUMAN	TAF6_HUMAN	SGF73_YEAST	TAF6_YEAST	PUBMED:16554755
	yeast	BLM evidence	physical	AQR_HUMAN	PP1B_HUMAN	SEN1_YEAST	PP12_YEAST	PUBMED:20489023
	yeast	BLM evidence	physical	RS11_HUMAN	RLA0_HUMAN	RS11_YEAST	RLA0_YEAST	PUBMED:17200106
	yeast	BLM evidence	physical	RS11_HUMAN	RS15A_HUMAN	RS11_YEAST	RS22A_YEAST	PUBMED:17200106
	yeast	BLM evidence	physical	PRP19_HUMAN	TERA_HUMAN	TUP1_YEAST	CDC48_YEAST	PUBMED:16554755
	yeast	BLM evidence	physical	KTHY_HUMAN	BLM_HUMAN	KTHY_YEAST	SGS1_YEAST	PUBMED:14764870
	yeast	BLM evidence	physical	RPB9_HUMAN	RS15A_HUMAN	RPB9_YEAST	RS22A_YEAST	PUBMED:11283351
	yeast	BLM evidence	physical	RPB9_HUMAN	SPT5H_HUMAN	RPB9_YEAST	SPT5_YEAST	PUBMED:16554755
	yeast	BLM evidence	physical	TRI15_HUMAN	H2B1K_HUMAN	PSH1_YEAST	H2B1_YEAST	PUBMED:11805837
	yeast	BLM evidence	physical	TRI15_HUMAN	H2B1O_HUMAN	PSH1_YEAST	H2B1_YEAST	PUBMED:11805837
	yeast	BLM evidence	physical	TRIM8_HUMAN	H2B1K_HUMAN	PSH1_YEAST	H2B1_YEAST	PUBMED:11805837
	yeast	BLM evidence	physical	TRIM8_HUMAN	H2B1O_HUMAN	PSH1_YEAST	H2B1_YEAST	PUBMED:11805837
	yeast	BLM evidence	physical	RL31_HUMAN	RL5_HUMAN	RL31A_YEAST	RL5_YEAST	PUBMED:17200106
	yeast	BLM evidence	physical	RS13_HUMAN	RL23A_HUMAN	RS13_YEAST	RL25_YEAST	PUBMED:17200106
	yeast	BLM evidence	physical	PRD16_HUMAN	ASH2L_HUMAN	RPB1_YEAST	BRE2_YEAST	PUBMED:12876294
	yeast	BLM evidence	physical	ZN142_HUMAN	ASH2L_HUMAN	RPB1_YEAST	BRE2_YEAST	PUBMED:12876294
	yeast	BLM evidence	physical	RREB1_HUMAN	ASH2L_HUMAN	RPB1_YEAST	BRE2_YEAST	PUBMED:12876294
	yeast	BLM evidence	physical	RS27A_HUMAN	UBQL4_HUMAN	RS27A_YEAST	DSK2_YEAST	PUBMED:11805121
	yeast	BLM evidence	physical	RS13_HUMAN	RL36_HUMAN	RS13_YEAST	RL36B_YEAST	PUBMED:17200106
	yeast	BLM evidence	physical	GSK3B_HUMAN	RASK_HUMAN	RIM11_YEAST	IRA2_YEAST	PUBMED:11805837
	yeast	BLM evidence	physical	EF2_HUMAN	IPYR_HUMAN	EF2_YEAST	IPYR_YEAST	PUBMED:18467557
	yeast	BLM evidence	physical	RS8_HUMAN	RL23A_HUMAN	RS8_YEAST	RL25_YEAST	PUBMED:17200106
	yeast	BLM evidence	physical	PSMD3_HUMAN	PSB2_HUMAN	RPN3_YEAST	PSB2_YEAST	PUBMED:11029046
	yeast	BLM evidence	physical	ACOC_HUMAN	RFA1_HUMAN	ACON_YEAST	RFA1_YEAST	PUBMED:11805837
	yeast	BLM evidence	physical	RS13_HUMAN	RL18_HUMAN	RS13_YEAST	RL18_YEAST	PUBMED:17200106
	yeast	BLM evidence	physical	RL31_HUMAN	RL23A_HUMAN	RL31A_YEAST	RL25_YEAST	PUBMED:17200106
	yeast	BLM evidence	physical	PSMD6_HUMAN	PSD11_HUMAN	RPN7_YEAST	RPN6_YEAST	PUBMED:19446323
	yeast	BLM evidence	physical	CSN1_HUMAN	PSD11_HUMAN	RPN7_YEAST	RPN6_YEAST	PUBMED:19446323
	yeast	BLM evidence	physical	DDX54_HUMAN	RL7_HUMAN	DBP10_YEAST	RL7B_YEAST	PUBMED:17200106
	yeast	BLM evidence	physical	RL31_HUMAN	RL36_HUMAN	RL31A_YEAST	RL36B_YEAST	PUBMED:17200106
	yeast	BLM evidence	physical	PSB2_HUMAN	PRS6A_HUMAN	PSB2_YEAST	PRS6A_YEAST	PUBMED:11029046
	yeast	BLM evidence	physical	AP1S1_HUMAN	GGA3_HUMAN	AP1S1_YEAST	GGA2_YEAST	PUBMED:17344475
	yeast	BLM evidence	physical	RL18_HUMAN	RL5_HUMAN	RL18_YEAST	RL5_YEAST	PUBMED:16429126
	yeast	BLM evidence	physical	RPB9_HUMAN	PRD16_HUMAN	RPB9_YEAST	RPB1_YEAST	PUBMED:14963322
	yeast	BLM evidence	physical	RPB9_HUMAN	ZN142_HUMAN	RPB9_YEAST	RPB1_YEAST	PUBMED:14963322
	yeast	BLM evidence	physical	RPB9_HUMAN	RREB1_HUMAN	RPB9_YEAST	RPB1_YEAST	PUBMED:14963322
	yeast	BLM evidence	physical	CSN6_HUMAN	PRS6B_HUMAN	RPN8_YEAST	PRS6B_YEAST	PUBMED:11805837
	yeast	BLM evidence	physical	RS13_HUMAN	RL13_HUMAN	RS13_YEAST	RL13B_YEAST	PUBMED:17200106
	yeast	BLM evidence	physical	PDK4_HUMAN	RUXG_HUMAN	PKP2_YEAST	RUXG_YEAST	PUBMED:16319894
	yeast	BLM evidence	physical	MK04_HUMAN	GGA3_HUMAN	SLT2_YEAST	GGA2_YEAST	PUBMED:14764870
	yeast	BLM evidence	physical	MK09_HUMAN	GGA3_HUMAN	SLT2_YEAST	GGA2_YEAST	PUBMED:14764870
	yeast	BLM evidence	physical	MK04_HUMAN	PRS6B_HUMAN	SLT2_YEAST	PRS6B_YEAST	PUBMED:11805837
	yeast	BLM evidence	physical	MK09_HUMAN	PRS6B_HUMAN	SLT2_YEAST	PRS6B_YEAST	PUBMED:11805837
	yeast	BLM evidence	physical	IMA7_HUMAN	THOC2_HUMAN	IMA1_YEAST	THO2_YEAST	PUBMED:11805837
	yeast	BLM evidence	physical	RL13_HUMAN	RL7_HUMAN	RL13B_YEAST	RL7B_YEAST	PUBMED:17200106
	yeast	BLM evidence	physical	FBX18_HUMAN	COR1A_HUMAN	SRS2_YEAST	CORO_YEAST	PUBMED:16554755
	yeast	BLM evidence	physical	RAB5A_HUMAN	IPYR_HUMAN	VPS21_YEAST	IPYR_YEAST	PUBMED:18467557
	yeast	BLM evidence	physical	STK3_HUMAN	CSN6_HUMAN	SPS1_YEAST	RPN8_YEAST	PUBMED:11805837
	yeast	BLM evidence	physical	RL19_HUMAN	RS14_HUMAN	RL19_YEAST	RS14A_YEAST	PUBMED:17200106
	yeast	BLM evidence	physical	RD23B_HUMAN	PRS6B_HUMAN	RAD23_YEAST	PRS6B_YEAST	PUBMED:11805826
	yeast	BLM evidence	physical	PDK4_HUMAN	SUV91_HUMAN	PKP2_YEAST	SET5_YEAST	PUBMED:16319894
	yeast	BLM evidence	physical	RS14_HUMAN	RS3_HUMAN	RS14A_YEAST	RS3_YEAST	PUBMED:17200106
	yeast	BLM evidence	physical	THOC4_HUMAN	KC1E_HUMAN	YRA1_YEAST	HRR25_YEAST	PUBMED:17922018
	yeast	BLM evidence	physical	U520_HUMAN	SNUT1_HUMAN	BRR2_YEAST	SNU66_YEAST	PUBMED:11290703
	yeast	BLM evidence	physical	RS14_HUMAN	RS13_HUMAN	RS14A_YEAST	RS13_YEAST	PUBMED:17200106
	yeast	BLM evidence	physical	CN37_HUMAN	SNAA_HUMAN	CUE2_YEAST	SEC17_YEAST	PUBMED:10688190
	yeast	BLM evidence	physical	RS8_HUMAN	RS15A_HUMAN	RS8_YEAST	RS22A_YEAST	PUBMED:17200106
	yeast	BLM evidence	physical	RL5_HUMAN	RL36_HUMAN	RL5_YEAST	RL36B_YEAST	PUBMED:17200106
	yeast	BLM evidence	physical	RL23_HUMAN	RL5_HUMAN	RL23_YEAST	RL5_YEAST	PUBMED:16429126
	yeast	BLM evidence	physical	PSMD4_HUMAN	RL37A_HUMAN	RPN10_YEAST	RL43_YEAST	PUBMED:17499717
	yeast	BLM evidence	physical	RS14_HUMAN	RL13_HUMAN	RS14A_YEAST	RL13B_YEAST	PUBMED:17200106
	yeast	BLM evidence	physical	PRS6A_HUMAN	PSD11_HUMAN	PRS6A_YEAST	RPN6_YEAST	PUBMED:11805826
	yeast	BLM evidence	physical	IMA7_HUMAN	THG1_HUMAN	IMA1_YEAST	THG1_YEAST	PUBMED:10688190
	yeast	BLM evidence	physical	FBX18_HUMAN	GEN_HUMAN	SRS2_YEAST	RAD2_YEAST	PUBMED:15964827
	yeast	BLM evidence	physical	IMA7_HUMAN	SNW1_HUMAN	IMA1_YEAST	PRP45_YEAST	PUBMED:11283351
	yeast	BLM evidence	physical	JPH4_HUMAN	COPA_HUMAN	COPB_YEAST	COPA_YEAST	PUBMED:10921873
	yeast	BLM evidence	physical	JPH4_HUMAN	APAF_HUMAN	COPB_YEAST	COPA_YEAST	PUBMED:10921873
	yeast	BLM evidence	physical	LSM2_HUMAN	SNUT1_HUMAN	LSM2_YEAST	SNU66_YEAST	PUBMED:16429126
	yeast	BLM evidence	physical	JPH4_HUMAN	COPD_HUMAN	COPB_YEAST	COPD_YEAST	PUBMED:10921873
	yeast	BLM evidence	physical	PFD6_HUMAN	MK04_HUMAN	PFD6_YEAST	SLT2_YEAST	PUBMED:14764870
	yeast	BLM evidence	physical	PFD6_HUMAN	MK09_HUMAN	PFD6_YEAST	SLT2_YEAST	PUBMED:14764870
	yeast	BLM evidence	physical	U520_HUMAN	SOS2_HUMAN	BRR2_YEAST	CDC25_YEAST	PUBMED:19841731
	yeast	BLM evidence	physical	PSMD4_HUMAN	UBQL4_HUMAN	RPN10_YEAST	DSK2_YEAST	PUBMED:17082762
	yeast	BLM evidence	physical	PSD11_HUMAN	PSMD3_HUMAN	RPN6_YEAST	RPN3_YEAST	PUBMED:11805826
	yeast	BLM evidence	physical	PSB2_HUMAN	PP2AB_HUMAN	PSB2_YEAST	PP2A2_YEAST	PUBMED:11805826
	yeast	BLM evidence	physical	RS14_HUMAN	RL23A_HUMAN	RS14A_YEAST	RL25_YEAST	PUBMED:17200106
	yeast	BLM evidence	physical	THOC4_HUMAN	DDX23_HUMAN	YRA1_YEAST	PRP28_YEAST	PUBMED:17922018
	yeast	BLM evidence	physical	SNW1_HUMAN	MO4L2_HUMAN	PRP45_YEAST	EAF3_YEAST	PUBMED:12554883
	yeast	BLM evidence	physical	AP1S1_HUMAN	THOC4_HUMAN	AP1S1_YEAST	YRA1_YEAST	PUBMED:16554755
	yeast	BLM evidence	physical	ARP6_HUMAN	ASH2L_HUMAN	ARP6_YEAST	BRE2_YEAST	PUBMED:14764870
	yeast	BLM evidence	physical	RS8_HUMAN	RL7_HUMAN	RS8_YEAST	RL7B_YEAST	PUBMED:17200106
	yeast	BLM evidence	physical	RN126_HUMAN	COR1A_HUMAN	ASR1_YEAST	CORO_YEAST	PUBMED:16554755
	yeast	BLM evidence	physical	LSM2_HUMAN	PSD11_HUMAN	LSM2_YEAST	RPN6_YEAST	PUBMED:11805837
	yeast	BLM evidence	physical	IF4A2_HUMAN	COR1A_HUMAN	IF4A_YEAST	CORO_YEAST	PUBMED:16554755
	yeast	BLM evidence	physical	PP4C_HUMAN	STK3_HUMAN	PP2A1_YEAST	SPS1_YEAST	PUBMED:11805837
	yeast	BLM evidence	physical	TERA_HUMAN	RS27A_HUMAN	CDC48_YEAST	RS27A_YEAST	PUBMED:11733065
	yeast	BLM evidence	physical	PRP17_HUMAN	SNW1_HUMAN	PRP17_YEAST	PRP45_YEAST	PUBMED:11805826
	yeast	BLM evidence	physical	RL19_HUMAN	RS3_HUMAN	RL19_YEAST	RS3_YEAST	PUBMED:17200106
	yeast	BLM evidence	physical	PP1B_HUMAN	RS15A_HUMAN	PP12_YEAST	RS22A_YEAST	PUBMED:11841235
	yeast	BLM evidence	physical	RD23B_HUMAN	UBQL4_HUMAN	RAD23_YEAST	DSK2_YEAST	PUBMED:11805121
	yeast	BLM evidence	physical	BOP1_HUMAN	TCPZ_HUMAN	ERB1_YEAST	TCPZ_YEAST	PUBMED:11805837
	yeast	BLM evidence	physical	TBG1_HUMAN	GCP2_HUMAN	TBG_YEAST	SPC97_YEAST	PUBMED:9130700
	yeast	BLM evidence	physical	RL19_HUMAN	RS11_HUMAN	RL19_YEAST	RS11_YEAST	PUBMED:17200106
	yeast	BLM evidence	physical	PRS6A_HUMAN	PSMD6_HUMAN	PRS6A_YEAST	RPN7_YEAST	PUBMED:19446323
	yeast	BLM evidence	physical	PRS6A_HUMAN	CSN1_HUMAN	PRS6A_YEAST	RPN7_YEAST	PUBMED:19446323
	yeast	BLM evidence	physical	RL31_HUMAN	RL7_HUMAN	RL31A_YEAST	RL7B_YEAST	PUBMED:17200106
	yeast	BLM evidence	physical	RL32_HUMAN	RL23A_HUMAN	RL32_YEAST	RL25_YEAST	PUBMED:17200106
	yeast	BLM evidence	physical	BOP1_HUMAN	RL23A_HUMAN	ERB1_YEAST	RL25_YEAST	PUBMED:17200106
	yeast	BLM evidence	physical	H2A1B_HUMAN	H2B1K_HUMAN	H2A2_YEAST	H2B1_YEAST	PUBMED:16554755
	yeast	BLM evidence	physical	H2A1B_HUMAN	H2B1O_HUMAN	H2A2_YEAST	H2B1_YEAST	PUBMED:16554755
	yeast	BLM evidence	physical	H2A2A_HUMAN	H2B1K_HUMAN	H2A2_YEAST	H2B1_YEAST	PUBMED:16554755
	yeast	BLM evidence	physical	H2A2A_HUMAN	H2B1O_HUMAN	H2A2_YEAST	H2B1_YEAST	PUBMED:16554755
	yeast	BLM evidence	physical	PSMD6_HUMAN	PSMD3_HUMAN	RPN7_YEAST	RPN3_YEAST	PUBMED:11283351
	yeast	BLM evidence	physical	CSN1_HUMAN	PSMD3_HUMAN	RPN7_YEAST	RPN3_YEAST	PUBMED:11283351
	yeast	BLM evidence	physical	IPYR_HUMAN	RL13_HUMAN	IPYR_YEAST	RL13B_YEAST	PUBMED:16429126
	yeast	BLM evidence	physical	RS8_HUMAN	RS3_HUMAN	RS8_YEAST	RS3_YEAST	PUBMED:17200106
	yeast	BLM evidence	physical	RS11_HUMAN	RS3_HUMAN	RS11_YEAST	RS3_YEAST	PUBMED:17200106
	yeast	BLM evidence	physical	KTHY_HUMAN	ASM3A_HUMAN	KTHY_YEAST	PPN1_YEAST	PUBMED:14764870
	yeast	BLM evidence	physical	SPT5H_HUMAN	THOC4_HUMAN	SPT5_YEAST	YRA1_YEAST	PUBMED:16554755
	yeast	BLM evidence	physical	H2A1B_HUMAN	SMCA2_HUMAN	H2A2_YEAST	SNF2_YEAST	PUBMED:16429126
	yeast	BLM evidence	physical	H2A2A_HUMAN	SMCA2_HUMAN	H2A2_YEAST	SNF2_YEAST	PUBMED:16429126
	yeast	BLM evidence	physical	IF4A2_HUMAN	MK04_HUMAN	IF4A_YEAST	SLT2_YEAST	PUBMED:11805837
	yeast	BLM evidence	physical	IF4A2_HUMAN	MK09_HUMAN	IF4A_YEAST	SLT2_YEAST	PUBMED:11805837
	yeast	BLM evidence	physical	MK04_HUMAN	RASK_HUMAN	SLT2_YEAST	IRA2_YEAST	PUBMED:14764870
	yeast	BLM evidence	physical	MK09_HUMAN	RASK_HUMAN	SLT2_YEAST	IRA2_YEAST	PUBMED:14764870
	yeast	BLM evidence	physical	RUXG_HUMAN	U520_HUMAN	RUXG_YEAST	BRR2_YEAST	PUBMED:16554755
	yeast	BLM evidence	physical	U520_HUMAN	LSM2_HUMAN	BRR2_YEAST	LSM2_YEAST	PUBMED:11720284
	yeast	BLM evidence	physical	RL19_HUMAN	RS13_HUMAN	RL19_YEAST	RS13_YEAST	PUBMED:17200106
	yeast	BLM evidence	physical	H2A1B_HUMAN	RS3_HUMAN	H2A2_YEAST	RS3_YEAST	PUBMED:16429126
	yeast	BLM evidence	physical	H2A2A_HUMAN	RS3_HUMAN	H2A2_YEAST	RS3_YEAST	PUBMED:16429126
	yeast	BLM evidence	physical	RS13_HUMAN	RS18_HUMAN	RS13_YEAST	RS18_YEAST	PUBMED:17200106
	yeast	BLM evidence	physical	PSB2_HUMAN	PRS6B_HUMAN	PSB2_YEAST	PRS6B_YEAST	PUBMED:11029046
	yeast	BLM evidence	physical	CSN6_HUMAN	PSMD6_HUMAN	RPN8_YEAST	RPN7_YEAST	PUBMED:19446323
	yeast	BLM evidence	physical	CSN6_HUMAN	CSN1_HUMAN	RPN8_YEAST	RPN7_YEAST	PUBMED:19446323
	yeast	BLM evidence	physical	PSMD1_HUMAN	PSMD4_HUMAN	RPN2_YEAST	RPN10_YEAST	PUBMED:16554755
	yeast	BLM evidence	physical	PFD6_HUMAN	RAD52_HUMAN	PFD6_YEAST	RAD52_YEAST	PUBMED:14764870
	yeast	BLM evidence	physical	PSA7_HUMAN	CSN6_HUMAN	PSA7_YEAST	RPN8_YEAST	PUBMED:16429126
	yeast	BLM evidence	physical	THG1_HUMAN	RPB4_HUMAN	THG1_YEAST	RPB4_YEAST	PUBMED:14690591
	yeast	BLM evidence	physical	PRD16_HUMAN	SPT5H_HUMAN	RPB1_YEAST	SPT5_YEAST	PUBMED:9450930
	yeast	BLM evidence	physical	ZN142_HUMAN	SPT5H_HUMAN	RPB1_YEAST	SPT5_YEAST	PUBMED:9450930
	yeast	BLM evidence	physical	RREB1_HUMAN	SPT5H_HUMAN	RPB1_YEAST	SPT5_YEAST	PUBMED:9450930
	yeast	BLM evidence	physical	RLA0_HUMAN	RL36_HUMAN	RLA0_YEAST	RL36B_YEAST	PUBMED:17200106
	yeast	BLM evidence	physical	PRS6B_HUMAN	PRS6A_HUMAN	PRS6B_YEAST	PRS6A_YEAST	PUBMED:10688190
	yeast	BLM evidence	physical	PSB2_HUMAN	RL5_HUMAN	PSB2_YEAST	RL5_YEAST	PUBMED:11029046
	yeast	BLM evidence	physical	RS11_HUMAN	RL5_HUMAN	RS11_YEAST	RL5_YEAST	PUBMED:17200106
	yeast	BLM evidence	physical	RL18_HUMAN	RS3_HUMAN	RL18_YEAST	RS3_YEAST	PUBMED:16429126
	yeast	BLM evidence	physical	PSB2_HUMAN	H2B1K_HUMAN	PSB2_YEAST	H2B1_YEAST	PUBMED:11029046
	yeast	BLM evidence	physical	PSB2_HUMAN	H2B1O_HUMAN	PSB2_YEAST	H2B1_YEAST	PUBMED:11029046
	yeast	BLM evidence	physical	FCL_HUMAN	CP46A_HUMAN	ERG26_YEAST	CP51_YEAST	PUBMED:18467557
	yeast	BLM evidence	physical	PSMD1_HUMAN	PSMD3_HUMAN	RPN2_YEAST	RPN3_YEAST	PUBMED:16554755
	yeast	BLM evidence	physical	PSD11_HUMAN	PSB2_HUMAN	RPN6_YEAST	PSB2_YEAST	PUBMED:11029046
	yeast	BLM evidence	physical	OSBL1_HUMAN	OSBP2_HUMAN	OSH1_YEAST	OSH2_YEAST	PUBMED:16554755
	yeast	BLM evidence	physical	PSMD3_HUMAN	PSMD4_HUMAN	RPN3_YEAST	RPN10_YEAST	PUBMED:11805826
	yeast	BLM evidence	physical	PSMD4_HUMAN	CSN6_HUMAN	RPN10_YEAST	RPN8_YEAST	PUBMED:11805826
	yeast	BLM evidence	physical	ARF5_HUMAN	GGA3_HUMAN	ARF2_YEAST	GGA2_YEAST	PUBMED:11124697
	yeast	BLM evidence	physical	IPYR_HUMAN	MK04_HUMAN	IPYR_YEAST	SLT2_YEAST	PUBMED:11805837
	yeast	BLM evidence	physical	IPYR_HUMAN	MK09_HUMAN	IPYR_YEAST	SLT2_YEAST	PUBMED:11805837
	yeast	BLM evidence	physical	RL18_HUMAN	RPB4_HUMAN	RL18_YEAST	RPB4_YEAST	PUBMED:16429126
	yeast	BLM evidence	physical	PRD16_HUMAN	RN126_HUMAN	RPB1_YEAST	ASR1_YEAST	PUBMED:11805837
	yeast	BLM evidence	physical	ZN142_HUMAN	RN126_HUMAN	RPB1_YEAST	ASR1_YEAST	PUBMED:11805837
	yeast	BLM evidence	physical	RREB1_HUMAN	RN126_HUMAN	RPB1_YEAST	ASR1_YEAST	PUBMED:11805837
	yeast	BLM evidence	physical	THOC2_HUMAN	THOC4_HUMAN	THO2_YEAST	YRA1_YEAST	PUBMED:16554755
	yeast	BLM evidence	physical	CSN6_HUMAN	PSD11_HUMAN	RPN8_YEAST	RPN6_YEAST	PUBMED:11805826
	yeast	BLM evidence	physical	RL13_HUMAN	RS3_HUMAN	RL13B_YEAST	RS3_YEAST	PUBMED:17200106
	yeast	BLM evidence	physical	AP1S1_HUMAN	AP1G1_HUMAN	AP1S1_YEAST	AP1G1_YEAST	PUBMED:11283351
	yeast	BLM evidence	physical	RD23B_HUMAN	PSB2_HUMAN	RAD23_YEAST	PSB2_YEAST	PUBMED:9490418
	yeast	BLM evidence	physical	RFC4_HUMAN	U520_HUMAN	RFC2_YEAST	BRR2_YEAST	PUBMED:11805837
	yeast	BLM evidence	physical	RFA1_HUMAN	RAD52_HUMAN	RFA1_YEAST	RAD52_YEAST	PUBMED:9632824
	yeast	BLM evidence	physical	ARP6_HUMAN	BMP2K_HUMAN	ARP6_YEAST	AKL1_YEAST	PUBMED:14764870
	yeast	BLM evidence	physical	RS14_HUMAN	RL36_HUMAN	RS14A_YEAST	RL36B_YEAST	PUBMED:17200106
	yeast	BLM evidence	physical	RPB4_HUMAN	RPB9_HUMAN	RPB4_YEAST	RPB9_YEAST	PUBMED:11805826
	yeast	BLM evidence	physical	RS11_HUMAN	RS14_HUMAN	RS11_YEAST	RS14A_YEAST	PUBMED:17200106
	yeast	BLM evidence	physical	RS14_HUMAN	RL31_HUMAN	RS14A_YEAST	RL31A_YEAST	PUBMED:17200106
	yeast	BLM evidence	physical	RAB1A_HUMAN	IPYR_HUMAN	YPT1_YEAST	IPYR_YEAST	PUBMED:18467557
	yeast	BLM evidence	physical	RAB7L_HUMAN	IPYR_HUMAN	YPT1_YEAST	IPYR_YEAST	PUBMED:18467557
	yeast	BLM evidence	physical	PP1B_HUMAN	RLA0L_HUMAN	PP12_YEAST	RLA0_YEAST	PUBMED:11841235
	yeast	BLM evidence	physical	RS13_HUMAN	RL5_HUMAN	RS13_YEAST	RL5_YEAST	PUBMED:17200106
	yeast	BLM evidence	physical	SPT5H_HUMAN	CSK2B_HUMAN	SPT5_YEAST	CSK2C_YEAST	PUBMED:12556496
	yeast	BLM evidence	physical	H2A1B_HUMAN	TRI15_HUMAN	H2A2_YEAST	PSH1_YEAST	PUBMED:11805837
	yeast	BLM evidence	physical	H2A1B_HUMAN	TRIM8_HUMAN	H2A2_YEAST	PSH1_YEAST	PUBMED:11805837
	yeast	BLM evidence	physical	H2A2A_HUMAN	TRI15_HUMAN	H2A2_YEAST	PSH1_YEAST	PUBMED:11805837
	yeast	BLM evidence	physical	H2A2A_HUMAN	TRIM8_HUMAN	H2A2_YEAST	PSH1_YEAST	PUBMED:11805837
	yeast	BLM evidence	physical	PRP17_HUMAN	U520_HUMAN	PRP17_YEAST	BRR2_YEAST	PUBMED:17200106
	yeast	BLM evidence	physical	PP4C_HUMAN	COR1A_HUMAN	PP2A1_YEAST	CORO_YEAST	PUBMED:16554755
	yeast	BLM evidence	physical	COPA_HUMAN	PPM1A_HUMAN	COPA_YEAST	PP2C3_YEAST	PUBMED:11805837
	yeast	BLM evidence	physical	APAF_HUMAN	PPM1A_HUMAN	COPA_YEAST	PP2C3_YEAST	PUBMED:11805837
	yeast	BLM evidence	physical	TF2H1_HUMAN	RAB5A_HUMAN	TFB1_YEAST	VPS21_YEAST	PUBMED:11283351
	yeast	BLM evidence	physical	RS8_HUMAN	RLA0L_HUMAN	RS8_YEAST	RLA0_YEAST	PUBMED:17200106
	yeast	BLM evidence	physical	RL23A_HUMAN	RL5_HUMAN	RL25_YEAST	RL5_YEAST	PUBMED:17200106
	yeast	BLM evidence	physical	EF2_HUMAN	IF4A2_HUMAN	EF2_YEAST	IF4A_YEAST	PUBMED:17200106
	yeast	BLM evidence	physical	RLA0_HUMAN	RS3_HUMAN	RLA0_YEAST	RS3_YEAST	PUBMED:17200106
	yeast	BLM evidence	physical	PTPA_HUMAN	PP4C_HUMAN	PTPA1_YEAST	PP2A1_YEAST	PUBMED:15689491
	yeast	BLM evidence	physical	PSMD4_HUMAN	RLA0_HUMAN	RPN10_YEAST	RLA0_YEAST	PUBMED:17499717
	yeast	BLM evidence	physical	SPT5H_HUMAN	AQR_HUMAN	SPT5_YEAST	SEN1_YEAST	PUBMED:12556496
	yeast	BLM evidence	physical	RS18_HUMAN	RS3_HUMAN	RS18_YEAST	RS3_YEAST	PUBMED:17200106
	yeast	BLM evidence	physical	PEPL_HUMAN	THOC4_HUMAN	MLP1_YEAST	YRA1_YEAST	PUBMED:15692572
	yeast	BLM evidence	physical	FBX18_HUMAN	AQR_HUMAN	SRS2_YEAST	SEN1_YEAST	PUBMED:15964827
	yeast	BLM evidence	physical	PSD11_HUMAN	PSMD4_HUMAN	RPN6_YEAST	RPN10_YEAST	PUBMED:11805826
	yeast	BLM evidence	physical	IMA7_HUMAN	ARK72_HUMAN	IMA1_YEAST	AAD14_YEAST	PUBMED:11283351
	yeast	BLM evidence	physical	ACOC_HUMAN	BOP1_HUMAN	ACON_YEAST	ERB1_YEAST	PUBMED:11805837
	yeast	BLM evidence	physical	MRCKA_HUMAN	DNJB1_HUMAN	HSL1_YEAST	MAS5_YEAST	PUBMED:16319894
	yeast	BLM evidence	physical	MRCKA_HUMAN	DNJA1_HUMAN	HSL1_YEAST	MAS5_YEAST	PUBMED:16319894
	yeast	BLM evidence	physical	PSA7_HUMAN	PSMD6_HUMAN	PSA7_YEAST	RPN7_YEAST	PUBMED:16429126
	yeast	BLM evidence	physical	PSA7_HUMAN	CSN1_HUMAN	PSA7_YEAST	RPN7_YEAST	PUBMED:16429126
	yeast	BLM evidence	physical	RPB4_HUMAN	LSM2_HUMAN	RPB4_YEAST	LSM2_YEAST	PUBMED:16357218
	yeast	BLM evidence	physical	RL32_HUMAN	RL37A_HUMAN	RL32_YEAST	RL43_YEAST	PUBMED:17200106
	yeast	BLM evidence	physical	RS15A_HUMAN	RL5_HUMAN	RS22A_YEAST	RL5_YEAST	PUBMED:17200106
	yeast	BLM evidence	physical	CP46A_HUMAN	IPYR_HUMAN	CP51_YEAST	IPYR_YEAST	PUBMED:18467557
	yeast	BLM evidence	physical	PSD11_HUMAN	ERGI1_HUMAN	RPN6_YEAST	ERV46_YEAST	PUBMED:16554755
	yeast	BLM evidence	physical	RS8_HUMAN	RS13_HUMAN	RS8_YEAST	RS13_YEAST	PUBMED:17200106
	yeast	BLM evidence	physical	AP1G1_HUMAN	GGA3_HUMAN	AP1G1_YEAST	GGA2_YEAST	PUBMED:18467557
	yeast	BLM evidence	physical	PFD6_HUMAN	CAN15_HUMAN	PFD6_YEAST	RIM13_YEAST	PUBMED:14764870
	yeast	BLM evidence	physical	LPP2_HUMAN	AT2B1_HUMAN	DPP1_YEAST	ATC2_YEAST	PUBMED:18467557
	yeast	BLM evidence	physical	RL19_HUMAN	RL18_HUMAN	RL19_YEAST	RL18_YEAST	PUBMED:17200106
	yeast	BLM evidence	physical	CP46A_HUMAN	AT2B1_HUMAN	CP51_YEAST	ATC2_YEAST	PUBMED:18467557
	yeast	BLM evidence	physical	PSMD4_HUMAN	EF2_HUMAN	RPN10_YEAST	EF2_YEAST	PUBMED:17499717
	yeast	BLM evidence	physical	PP1B_HUMAN	BOP1_HUMAN	PP12_YEAST	ERB1_YEAST	PUBMED:20489023
	yeast	BLM evidence	physical	DDX54_HUMAN	RL23A_HUMAN	DBP10_YEAST	RL25_YEAST	PUBMED:17200106
	yeast	BLM evidence	physical	RS11_HUMAN	RS18_HUMAN	RS11_YEAST	RS18_YEAST	PUBMED:0
	yeast	BLM evidence	physical	PFD6_HUMAN	TBG1_HUMAN	PFD6_YEAST	TBG_YEAST	PUBMED:9463374
	yeast	BLM evidence	physical	KC1E_HUMAN	RS11_HUMAN	HRR25_YEAST	RS11_YEAST	PUBMED:16429126
	yeast	BLM evidence	physical	COPA_HUMAN	COPD_HUMAN	COPA_YEAST	COPD_YEAST	PUBMED:11805826
	yeast	BLM evidence	physical	APAF_HUMAN	COPD_HUMAN	COPA_YEAST	COPD_YEAST	PUBMED:11805826
	yeast	BLM evidence	physical	AQR_HUMAN	THOC4_HUMAN	SEN1_YEAST	YRA1_YEAST	PUBMED:18342605
	yeast	BLM evidence	physical	STK3_HUMAN	AT7L1_HUMAN	SPS1_YEAST	SGF73_YEAST	PUBMED:16319894
	yeast	BLM evidence	physical	TAF6_HUMAN	CAN15_HUMAN	TAF6_YEAST	RIM13_YEAST	PUBMED:11283351
	yeast	BLM evidence	physical	RS14_HUMAN	RL18_HUMAN	RS14A_YEAST	RL18_YEAST	PUBMED:17200106
	yeast	BLM evidence	physical	RFA1_HUMAN	COR1A_HUMAN	RFA1_YEAST	CORO_YEAST	PUBMED:16554755
	yeast	BLM evidence	physical	UBQL4_HUMAN	PRS6B_HUMAN	DSK2_YEAST	PRS6B_YEAST	PUBMED:17082762
	yeast	BLM evidence	physical	PSMD3_HUMAN	CSN6_HUMAN	RPN3_YEAST	RPN8_YEAST	PUBMED:16554755
	yeast	BLM evidence	physical	AP1G1_HUMAN	G6PI_HUMAN	AP1G1_YEAST	G6PI_YEAST	PUBMED:16429126
	yeast	BLM evidence	physical	RS18_HUMAN	RL13_HUMAN	RS18_YEAST	RL13B_YEAST	PUBMED:17200106
	yeast	BLM evidence	physical	RL19_HUMAN	RL31_HUMAN	RL19_YEAST	RL31A_YEAST	PUBMED:17200106
	yeast	BLM evidence	physical	EI2BD_HUMAN	PRP19_HUMAN	EI2BD_YEAST	TUP1_YEAST	PUBMED:11805837
	yeast	BLM evidence	physical	COPD_HUMAN	COPZ1_HUMAN	COPD_YEAST	COPZ_YEAST	PUBMED:11805826
	yeast	BLM evidence	physical	RHOG_HUMAN	CTU1_HUMAN	CDC42_YEAST	CTU1_YEAST	PUBMED:12960420
	yeast	BLM evidence	physical	THOC4_HUMAN	RLA0_HUMAN	YRA1_YEAST	RLA0_YEAST	PUBMED:15584090
	yeast	BLM evidence	physical	PSMD4_HUMAN	RL31_HUMAN	RPN10_YEAST	RL31A_YEAST	PUBMED:17499717
	yeast	BLM evidence	physical	PP4C_HUMAN	PP2AB_HUMAN	PP2A1_YEAST	PP2A2_YEAST	PUBMED:10329624
	yeast	BLM evidence	physical	PSMD4_HUMAN	RS3_HUMAN	RPN10_YEAST	RS3_YEAST	PUBMED:17499717
	yeast	BLM evidence	physical	RL31_HUMAN	RLA0L_HUMAN	RL31A_YEAST	RLA0_YEAST	PUBMED:17200106
	yeast	BLM evidence	physical	TF2H1_HUMAN	RD23B_HUMAN	TFB1_YEAST	RAD23_YEAST	PUBMED:7721729
	yeast	BLM evidence	physical	PSA7_HUMAN	PSMD3_HUMAN	PSA7_YEAST	RPN3_YEAST	PUBMED:16429126
	yeast	BLM evidence	physical	ASH2L_HUMAN	COR1A_HUMAN	BRE2_YEAST	CORO_YEAST	PUBMED:16554755
	yeast	BLM evidence	physical	DDX54_HUMAN	BOP1_HUMAN	DBP10_YEAST	ERB1_YEAST	PUBMED:17200106
	yeast	BLM evidence	physical	PRS6B_HUMAN	PSMD4_HUMAN	PRS6B_YEAST	RPN10_YEAST	PUBMED:11805826
	yeast	BLM evidence	physical	BICD2_HUMAN	EF2_HUMAN	SMC3_YEAST	EF2_YEAST	PUBMED:16429126
	yeast	BLM evidence	physical	PSMD6_HUMAN	PSMD4_HUMAN	RPN7_YEAST	RPN10_YEAST	PUBMED:11805826
	yeast	BLM evidence	physical	CSN1_HUMAN	PSMD4_HUMAN	RPN7_YEAST	RPN10_YEAST	PUBMED:11805826
	yeast	BLM evidence	physical	PSMD1_HUMAN	PRS6B_HUMAN	RPN2_YEAST	PRS6B_YEAST	PUBMED:11805837
	yeast	BLM evidence	physical	KREM2_HUMAN	LAT1_HUMAN	WSC3_YEAST	MUP1_YEAST	PUBMED:18467557
	yeast	BLM evidence	physical	RD23B_HUMAN	PSD11_HUMAN	RAD23_YEAST	RPN6_YEAST	PUBMED:11805826
	yeast	BLM evidence	physical	RL23_HUMAN	EF2_HUMAN	RL23_YEAST	EF2_YEAST	PUBMED:16429126
	yeast	BLM evidence	physical	RL18_HUMAN	RLA0_HUMAN	RL18_YEAST	RLA0_YEAST	PUBMED:16429126
	yeast	BLM evidence	physical	RS14_HUMAN	RS15A_HUMAN	RS14A_YEAST	RS22A_YEAST	PUBMED:17200106
	yeast	BLM evidence	physical	RS13_HUMAN	RS3_HUMAN	RS13_YEAST	RS3_YEAST	PUBMED:17200106
	yeast	BLM evidence	physical	RD23B_HUMAN	PSMD1_HUMAN	RAD23_YEAST	RPN2_YEAST	PUBMED:12200120
	yeast	BLM evidence	physical	RS13_HUMAN	RS15A_HUMAN	RS13_YEAST	RS22A_YEAST	PUBMED:17200106
	yeast	BLM evidence	physical	RS11_HUMAN	RS13_HUMAN	RS11_YEAST	RS13_YEAST	PUBMED:17200106
	yeast	BLM evidence	physical	RL13_HUMAN	RL36_HUMAN	RL13B_YEAST	RL36B_YEAST	PUBMED:17200106
	yeast	BLM evidence	physical	STK3_HUMAN	PP2AB_HUMAN	SPS1_YEAST	PP2A2_YEAST	PUBMED:11805837
	yeast	BLM evidence	physical	RL18_HUMAN	RL7_HUMAN	RL18_YEAST	RL7B_YEAST	PUBMED:17200106
	yeast	BLM evidence	physical	LONP2_HUMAN	RLA0L_HUMAN	LONM_YEAST	RLA0_YEAST	PUBMED:16429126
	yeast	BLM evidence	physical	GSK3B_HUMAN	SOS2_HUMAN	RIM11_YEAST	CDC25_YEAST	PUBMED:11805837
	yeast	BLM evidence	physical	PRS6B_HUMAN	PSD11_HUMAN	PRS6B_YEAST	RPN6_YEAST	PUBMED:11805826
	yeast	BLM evidence	physical	RL32_HUMAN	RS13_HUMAN	RL32_YEAST	RS13_YEAST	PUBMED:17200106
	yeast	BLM evidence	physical	CN37_HUMAN	THG1_HUMAN	CUE2_YEAST	THG1_YEAST	PUBMED:10688190
	yeast	BLM evidence	physical	RS11_HUMAN	RL7_HUMAN	RS11_YEAST	RL7B_YEAST	PUBMED:17200106
	yeast	BLM evidence	physical	UBQL4_HUMAN	PRS6A_HUMAN	DSK2_YEAST	PRS6A_YEAST	PUBMED:12200120
	yeast	BLM evidence	physical	CP46A_HUMAN	MK04_HUMAN	CP51_YEAST	SLT2_YEAST	PUBMED:14661025
	yeast	BLM evidence	physical	CP46A_HUMAN	MK09_HUMAN	CP51_YEAST	SLT2_YEAST	PUBMED:14661025
	yeast	BLM evidence	physical	RL31_HUMAN	RL18_HUMAN	RL31A_YEAST	RL18_YEAST	PUBMED:17200106
	yeast	BLM evidence	physical	RL18_HUMAN	EF2_HUMAN	RL18_YEAST	EF2_YEAST	PUBMED:16429126
	yeast	BLM evidence	physical	RD23B_HUMAN	PRS6A_HUMAN	RAD23_YEAST	PRS6A_YEAST	PUBMED:12200120
	yeast	BLM evidence	physical	PDK4_HUMAN	BCKD_HUMAN	PKP2_YEAST	PDK_YEAST	PUBMED:20489023
	yeast	BLM evidence	physical	PDK4_HUMAN	PDK2_HUMAN	PKP2_YEAST	PDK_YEAST	PUBMED:20489023
	yeast	BLM evidence	physical	AQR_HUMAN	PRD16_HUMAN	SEN1_YEAST	RPB1_YEAST	PUBMED:15121901
	yeast	BLM evidence	physical	AQR_HUMAN	ZN142_HUMAN	SEN1_YEAST	RPB1_YEAST	PUBMED:15121901
	yeast	BLM evidence	physical	AQR_HUMAN	RREB1_HUMAN	SEN1_YEAST	RPB1_YEAST	PUBMED:15121901
	yeast	BLM evidence	physical	RS15A_HUMAN	RL23A_HUMAN	RS22A_YEAST	RL25_YEAST	PUBMED:17200106
	yeast	BLM evidence	physical	IMA7_HUMAN	MO4L2_HUMAN	IMA1_YEAST	EAF3_YEAST	PUBMED:11805837
	yeast	BLM evidence	physical	EF2_HUMAN	IMA7_HUMAN	EF2_YEAST	IMA1_YEAST	PUBMED:11805837
	yeast	BLM evidence	physical	PSA7_HUMAN	PSD11_HUMAN	PSA7_YEAST	RPN6_YEAST	PUBMED:16429126
	yeast	BLM evidence	physical	PFD6_HUMAN	INSL3_HUMAN	PFD6_YEAST	BCK1_YEAST	PUBMED:14764870
	yeast	BLM evidence	physical	PRD16_HUMAN	KC1E_HUMAN	RPB1_YEAST	HRR25_YEAST	PUBMED:15595826
	yeast	BLM evidence	physical	ZN142_HUMAN	KC1E_HUMAN	RPB1_YEAST	HRR25_YEAST	PUBMED:15595826
	yeast	BLM evidence	physical	RREB1_HUMAN	KC1E_HUMAN	RPB1_YEAST	HRR25_YEAST	PUBMED:15595826
	yeast	BLM evidence	physical	TF2H1_HUMAN	DDX54_HUMAN	TFB1_YEAST	DBP10_YEAST	PUBMED:18467557
	yeast	BLM evidence	physical	PSMD1_HUMAN	PSB2_HUMAN	RPN2_YEAST	PSB2_YEAST	PUBMED:11029046
	yeast	BLM evidence	physical	PSMD3_HUMAN	PRS6A_HUMAN	RPN3_YEAST	PRS6A_YEAST	PUBMED:17200106
	yeast	BLM evidence	physical	PSB2_HUMAN	PSMD6_HUMAN	PSB2_YEAST	RPN7_YEAST	PUBMED:11029046
	yeast	BLM evidence	physical	PSB2_HUMAN	CSN1_HUMAN	PSB2_YEAST	RPN7_YEAST	PUBMED:11029046
	yeast	BLM evidence	physical	PP2AB_HUMAN	PSA7_HUMAN	PP2A2_YEAST	PSA7_YEAST	PUBMED:11805826
	yeast	BLM evidence	physical	PSB2_HUMAN	PSA7_HUMAN	PSB2_YEAST	PSA7_YEAST	PUBMED:15916965
	yeast	BLM evidence	physical	CSN6_HUMAN	PRS6A_HUMAN	RPN8_YEAST	PRS6A_YEAST	PUBMED:16554755
	yeast	BLM evidence	physical	RS3_HUMAN	RL7_HUMAN	RS3_YEAST	RL7B_YEAST	PUBMED:17200106
	yeast	BLM evidence	physical	ACBP_HUMAN	JPH4_HUMAN	ACBP_YEAST	COPB_YEAST	PUBMED:18467557
	yeast	BLM evidence	physical	RS14_HUMAN	RLA0_HUMAN	RS14A_YEAST	RLA0_YEAST	PUBMED:17200106
	yeast	BLM evidence	physical	H2A1B_HUMAN	IF4A2_HUMAN	H2A2_YEAST	IF4A_YEAST	PUBMED:16554755
	yeast	BLM evidence	physical	H2A2A_HUMAN	IF4A2_HUMAN	H2A2_YEAST	IF4A_YEAST	PUBMED:16554755
	yeast	BLM evidence	physical	PSMD1_HUMAN	PSD11_HUMAN	RPN2_YEAST	RPN6_YEAST	PUBMED:16554755
	yeast	BLM evidence	physical	BLM_HUMAN	FBX18_HUMAN	SGS1_YEAST	SRS2_YEAST	PUBMED:11743205
	yeast	BLM evidence	physical	PRD16_HUMAN	SPT6H_HUMAN	RPB1_YEAST	SPT6_YEAST	PUBMED:14759368
	yeast	BLM evidence	physical	ZN142_HUMAN	SPT6H_HUMAN	RPB1_YEAST	SPT6_YEAST	PUBMED:14759368
	yeast	BLM evidence	physical	RREB1_HUMAN	SPT6H_HUMAN	RPB1_YEAST	SPT6_YEAST	PUBMED:14759368
	yeast	BLM evidence	physical	RS15A_HUMAN	RS3_HUMAN	RS22A_YEAST	RS3_YEAST	PUBMED:17200106
	yeast	BLM evidence	physical	TERA_HUMAN	CUL5_HUMAN	CDC48_YEAST	CDC53_YEAST	PUBMED:15200949
	yeast	BLM evidence	physical	SPT5H_HUMAN	BICD2_HUMAN	SPT5_YEAST	SMC3_YEAST	PUBMED:12556496
	yeast	BLM evidence	physical	PP2AB_HUMAN	H2A1B_HUMAN	PP2A2_YEAST	H2A2_YEAST	PUBMED:11805837
	yeast	BLM evidence	physical	PP2AB_HUMAN	H2A2A_HUMAN	PP2A2_YEAST	H2A2_YEAST	PUBMED:11805837
	yeast	BLM evidence	physical	SPT5H_HUMAN	DDX54_HUMAN	SPT5_YEAST	DBP10_YEAST	PUBMED:12556496
	yeast	BLM evidence	physical	SOX7_HUMAN	PRP19_HUMAN	ROX1_YEAST	TUP1_YEAST	PUBMED:7565763
	yeast	BLM evidence	physical	TERA_HUMAN	SYK_HUMAN	CDC48_YEAST	SYKC_YEAST	PUBMED:11805826
	yeast	BLM evidence	physical	RL18_HUMAN	RL23A_HUMAN	RL18_YEAST	RL25_YEAST	PUBMED:17200106
	yeast	BLM evidence	physical	RL32_HUMAN	RL18_HUMAN	RL32_YEAST	RL18_YEAST	PUBMED:17200106
	yeast	BLM evidence	physical	TAF6_HUMAN	THOC4_HUMAN	TAF6_YEAST	YRA1_YEAST	PUBMED:16554755
	yeast	BLM evidence	physical	PSMD4_HUMAN	PSB2_HUMAN	RPN10_YEAST	PSB2_YEAST	PUBMED:11805826
	yeast	BLM evidence	physical	PSMD3_HUMAN	DDX46_HUMAN	RPN3_YEAST	PRP5_YEAST	PUBMED:16554755
	yeast	BLM evidence	physical	THOC4_HUMAN	LSM2_HUMAN	YRA1_YEAST	LSM2_YEAST	PUBMED:15584090
	yeast	BLM evidence	physical	LSM2_HUMAN	RL36_HUMAN	LSM2_YEAST	RL36B_YEAST	PUBMED:10900456
	yeast	BLM evidence	physical	COPZ1_HUMAN	COPA_HUMAN	COPZ_YEAST	COPA_YEAST	PUBMED:11805826
	yeast	BLM evidence	physical	COPZ1_HUMAN	APAF_HUMAN	COPZ_YEAST	COPA_YEAST	PUBMED:11805826
	yeast	BLM evidence	physical	RS18_HUMAN	RL23A_HUMAN	RS18_YEAST	RL25_YEAST	PUBMED:17200106
	yeast	BLM evidence	physical	PSMD4_HUMAN	RS19_HUMAN	RPN10_YEAST	RS19A_YEAST	PUBMED:17499717
	yeast	BLM evidence	physical	RS15A_HUMAN	RLA0_HUMAN	RS22A_YEAST	RLA0_YEAST	PUBMED:17200106
	yeast	BLM evidence	physical	PSMD6_HUMAN	PSMD1_HUMAN	RPN7_YEAST	RPN2_YEAST	PUBMED:19446323
	yeast	BLM evidence	physical	CSN1_HUMAN	PSMD1_HUMAN	RPN7_YEAST	RPN2_YEAST	PUBMED:19446323
	yeast	BLM evidence	physical	PSB2_HUMAN	CSN6_HUMAN	PSB2_YEAST	RPN8_YEAST	PUBMED:11029046
	yeast	BLM evidence	physical	TCPZ_HUMAN	RLA0L_HUMAN	TCPZ_YEAST	RLA0_YEAST	PUBMED:18511909
	yeast	BLM evidence	physical	KC1E_HUMAN	BICD2_HUMAN	HRR25_YEAST	SMC3_YEAST	PUBMED:16990132
	yeast	BLM evidence	physical	DNJB1_HUMAN	STK3_HUMAN	MAS5_YEAST	SPS1_YEAST	PUBMED:11805837
	yeast	BLM evidence	physical	DNJA1_HUMAN	STK3_HUMAN	MAS5_YEAST	SPS1_YEAST	PUBMED:11805837
	yeast	BLM evidence	physical	RHOG_HUMAN	TERA_HUMAN	CDC42_YEAST	CDC48_YEAST	PUBMED:11805837
	yeast	BLM evidence	physical	G6PI_HUMAN	IMA7_HUMAN	G6PI_YEAST	IMA1_YEAST	PUBMED:11805837
	yeast	BLM evidence	physical	TERA_HUMAN	KC1E_HUMAN	CDC48_YEAST	HRR25_YEAST	PUBMED:11805837
	yeast	BLM evidence	physical	RLA0_HUMAN	DNJB1_HUMAN	RLA0_YEAST	MAS5_YEAST	PUBMED:11805837
	yeast	BLM evidence	physical	RLA0_HUMAN	DNJA1_HUMAN	RLA0_YEAST	MAS5_YEAST	PUBMED:11805837
	yeast	BLM evidence	physical	DNJC4_HUMAN	MMS19_HUMAN	SCJ1_YEAST	MET18_YEAST	PUBMED:11805837
	yeast	BLM evidence	physical	TERA_HUMAN	COPA_HUMAN	CDC48_YEAST	COPA_YEAST	PUBMED:11805837
	yeast	BLM evidence	physical	TERA_HUMAN	APAF_HUMAN	CDC48_YEAST	COPA_YEAST	PUBMED:11805837
	yeast	BLM evidence	physical	EF2_HUMAN	CUL5_HUMAN	EF2_YEAST	CDC53_YEAST	PUBMED:11805837
	yeast	BLM evidence	physical	RFA1_HUMAN	DNJC4_HUMAN	RFA1_YEAST	SCJ1_YEAST	PUBMED:11805837
	yeast	BLM evidence	physical	PP2AB_HUMAN	DNJC4_HUMAN	PP2A2_YEAST	SCJ1_YEAST	PUBMED:11805837
	yeast	BLM evidence	physical	PP4C_HUMAN	DNJC4_HUMAN	PP2A1_YEAST	SCJ1_YEAST	PUBMED:11805837
	yeast	BLM evidence	physical	IF4A2_HUMAN	CUL5_HUMAN	IF4A_YEAST	CDC53_YEAST	PUBMED:11805837
	yeast	BLM evidence	physical	TCPZ_HUMAN	RL23_HUMAN	TCPZ_YEAST	RL23_YEAST	PUBMED:18511909
	yeast	BLM evidence	physical	G6PI_HUMAN	RFA1_HUMAN	G6PI_YEAST	RFA1_YEAST	PUBMED:11805837
	yeast	BLM evidence	physical	TCPZ_HUMAN	EF2_HUMAN	TCPZ_YEAST	EF2_YEAST	PUBMED:18511909
	yeast	BLM evidence	physical	IF4A2_HUMAN	G6PI_HUMAN	IF4A_YEAST	G6PI_YEAST	PUBMED:11805837
	yeast	BLM evidence	physical	MK04_HUMAN	DNJB6_HUMAN	SLT2_YEAST	MDJ1_YEAST	PUBMED:11805837
	yeast	BLM evidence	physical	MK09_HUMAN	DNJB6_HUMAN	SLT2_YEAST	MDJ1_YEAST	PUBMED:11805837
	yeast	BLM evidence	physical	G6PI_HUMAN	BOP1_HUMAN	G6PI_YEAST	ERB1_YEAST	PUBMED:11805837
	yeast	BLM evidence	physical	TERA_HUMAN	PP1B_HUMAN	CDC48_YEAST	PP12_YEAST	PUBMED:11805837
	yeast	BLM evidence	physical	ICK_HUMAN	DNJB1_HUMAN	IME2_YEAST	MAS5_YEAST	PUBMED:11805837
	yeast	BLM evidence	physical	ICK_HUMAN	DNJA1_HUMAN	IME2_YEAST	MAS5_YEAST	PUBMED:11805837
	yeast	BLM evidence	physical	IMA7_HUMAN	ACOC_HUMAN	IMA1_YEAST	ACON_YEAST	PUBMED:11805837
	yeast	BLM evidence	physical	PRS6B_HUMAN	DNJB6_HUMAN	PRS6B_YEAST	MDJ1_YEAST	PUBMED:11805837
	yeast	BLM evidence	physical	DNJB1_HUMAN	SYCM_HUMAN	MAS5_YEAST	SYC_YEAST	PUBMED:19536198
	yeast	BLM evidence	physical	DNJA1_HUMAN	SYCM_HUMAN	MAS5_YEAST	SYC_YEAST	PUBMED:19536198
	yeast	BLM evidence	physical	H2A1B_HUMAN	EF2_HUMAN	H2A2_YEAST	EF2_YEAST	PUBMED:19106085
	yeast	BLM evidence	physical	H2A2A_HUMAN	EF2_HUMAN	H2A2_YEAST	EF2_YEAST	PUBMED:19106085
	yeast	BLM evidence	physical	ACOC_HUMAN	RAB5A_HUMAN	ACON_YEAST	VPS21_YEAST	PUBMED:11805837
	yeast	BLM evidence	physical	MK04_HUMAN	TERA_HUMAN	SLT2_YEAST	CDC48_YEAST	PUBMED:11805837
	yeast	BLM evidence	physical	MK09_HUMAN	TERA_HUMAN	SLT2_YEAST	CDC48_YEAST	PUBMED:11805837
	yeast	BLM evidence	physical	H2A1B_HUMAN	THOC4_HUMAN	H2A2_YEAST	YRA1_YEAST	PUBMED:19106085
	yeast	BLM evidence	physical	H2A2A_HUMAN	THOC4_HUMAN	H2A2_YEAST	YRA1_YEAST	PUBMED:19106085
	yeast	BLM evidence	physical	DNJB6_HUMAN	ICK_HUMAN	MDJ1_YEAST	IME2_YEAST	PUBMED:11805837
	yeast	BLM evidence	physical	TERA_HUMAN	BOP1_HUMAN	CDC48_YEAST	ERB1_YEAST	PUBMED:11805837
	yeast	BLM evidence	physical	DNJB1_HUMAN	MK04_HUMAN	MAS5_YEAST	SLT2_YEAST	PUBMED:11805837
	yeast	BLM evidence	physical	DNJB1_HUMAN	MK09_HUMAN	MAS5_YEAST	SLT2_YEAST	PUBMED:11805837
	yeast	BLM evidence	physical	DNJA1_HUMAN	MK04_HUMAN	MAS5_YEAST	SLT2_YEAST	PUBMED:11805837
	yeast	BLM evidence	physical	DNJA1_HUMAN	MK09_HUMAN	MAS5_YEAST	SLT2_YEAST	PUBMED:11805837
	yeast	BLM evidence	physical	RN126_HUMAN	TERA_HUMAN	ASR1_YEAST	CDC48_YEAST	PUBMED:11805837
	yeast	BLM evidence	physical	PRD16_HUMAN	MK04_HUMAN	RPB1_YEAST	SLT2_YEAST	PUBMED:19450536
	yeast	BLM evidence	physical	PRD16_HUMAN	MK09_HUMAN	RPB1_YEAST	SLT2_YEAST	PUBMED:19450536
	yeast	BLM evidence	physical	ZN142_HUMAN	MK04_HUMAN	RPB1_YEAST	SLT2_YEAST	PUBMED:19450536
	yeast	BLM evidence	physical	ZN142_HUMAN	MK09_HUMAN	RPB1_YEAST	SLT2_YEAST	PUBMED:19450536
	yeast	BLM evidence	physical	RREB1_HUMAN	MK04_HUMAN	RPB1_YEAST	SLT2_YEAST	PUBMED:19450536
	yeast	BLM evidence	physical	RREB1_HUMAN	MK09_HUMAN	RPB1_YEAST	SLT2_YEAST	PUBMED:19450536
	yeast	BLM evidence	physical	DNJC4_HUMAN	STK3_HUMAN	SCJ1_YEAST	SPS1_YEAST	PUBMED:11805837
	yeast	BLM evidence	physical	COPA_HUMAN	EF2_HUMAN	COPA_YEAST	EF2_YEAST	PUBMED:11805837
	yeast	BLM evidence	physical	APAF_HUMAN	EF2_HUMAN	COPA_YEAST	EF2_YEAST	PUBMED:11805837
	yeast	BLM evidence	physical	TCPZ_HUMAN	RS3_HUMAN	TCPZ_YEAST	RS3_YEAST	PUBMED:18511909
	yeast	BLM evidence	physical	PSMD6_HUMAN	SOS2_HUMAN	RPN7_YEAST	CDC25_YEAST	PUBMED:19841731
	yeast	BLM evidence	physical	CSN1_HUMAN	SOS2_HUMAN	RPN7_YEAST	CDC25_YEAST	PUBMED:19841731
	yeast	BLM evidence	physical	MK04_HUMAN	DNJC4_HUMAN	SLT2_YEAST	SCJ1_YEAST	PUBMED:11805837
	yeast	BLM evidence	physical	MK09_HUMAN	DNJC4_HUMAN	SLT2_YEAST	SCJ1_YEAST	PUBMED:11805837
	yeast	BLM evidence	physical	SOS2_HUMAN	ACBP_HUMAN	CDC25_YEAST	ACBP_YEAST	PUBMED:19841731
	yeast	BLM evidence	physical	PRS6B_HUMAN	BOP1_HUMAN	PRS6B_YEAST	ERB1_YEAST	PUBMED:11805837
	yeast	BLM evidence	physical	DNJB6_HUMAN	STK3_HUMAN	MDJ1_YEAST	SPS1_YEAST	PUBMED:11805837
	yeast	BLM evidence	physical	DNJB1_HUMAN	PRS6B_HUMAN	MAS5_YEAST	PRS6B_YEAST	PUBMED:11805837
	yeast	BLM evidence	physical	DNJA1_HUMAN	PRS6B_HUMAN	MAS5_YEAST	PRS6B_YEAST	PUBMED:11805837
	yeast	BLM evidence	physical	PP1B_HUMAN	DNJB1_HUMAN	PP12_YEAST	MAS5_YEAST	PUBMED:11805837
	yeast	BLM evidence	physical	PP1B_HUMAN	DNJA1_HUMAN	PP12_YEAST	MAS5_YEAST	PUBMED:11805837
	yeast	BLM evidence	physical	H2A1B_HUMAN	RFC4_HUMAN	H2A2_YEAST	RFC2_YEAST	PUBMED:19106085
	yeast	BLM evidence	physical	H2A2A_HUMAN	RFC4_HUMAN	H2A2_YEAST	RFC2_YEAST	PUBMED:19106085
	yeast	BLM evidence	physical	H2A1B_HUMAN	RFA1_HUMAN	H2A2_YEAST	RFA1_YEAST	PUBMED:19106085
	yeast	BLM evidence	physical	H2A2A_HUMAN	RFA1_HUMAN	H2A2_YEAST	RFA1_YEAST	PUBMED:19106085
	yeast	BLM evidence	physical	RFC4_HUMAN	DNJB1_HUMAN	RFC2_YEAST	MAS5_YEAST	PUBMED:11805837
	yeast	BLM evidence	physical	RFC4_HUMAN	DNJA1_HUMAN	RFC2_YEAST	MAS5_YEAST	PUBMED:11805837
	yeast	BLM evidence	physical	RN126_HUMAN	RPB4_HUMAN	ASR1_YEAST	RPB4_YEAST	PUBMED:19064926
	yeast	BLM evidence	physical	PP1B_HUMAN	G6PI_HUMAN	PP12_YEAST	G6PI_YEAST	PUBMED:11805837
	yeast	BLM evidence	physical	SOS2_HUMAN	MO4L2_HUMAN	CDC25_YEAST	EAF3_YEAST	PUBMED:19841731
	yeast	BLM evidence	physical	H2A1B_HUMAN	BOP1_HUMAN	H2A2_YEAST	ERB1_YEAST	PUBMED:19106085
	yeast	BLM evidence	physical	H2A2A_HUMAN	BOP1_HUMAN	H2A2_YEAST	ERB1_YEAST	PUBMED:19106085
	yeast	BLM evidence	physical	H2A1B_HUMAN	DDX54_HUMAN	H2A2_YEAST	DBP10_YEAST	PUBMED:19106085
	yeast	BLM evidence	physical	H2A2A_HUMAN	DDX54_HUMAN	H2A2_YEAST	DBP10_YEAST	PUBMED:19106085
	yeast	BLM evidence	physical	DNJB1_HUMAN	PP2AB_HUMAN	MAS5_YEAST	PP2A2_YEAST	PUBMED:11805837
	yeast	BLM evidence	physical	DNJA1_HUMAN	PP2AB_HUMAN	MAS5_YEAST	PP2A2_YEAST	PUBMED:11805837
	yeast	BLM evidence	physical	RAB5A_HUMAN	PRS6B_HUMAN	VPS21_YEAST	PRS6B_YEAST	PUBMED:11805837
	yeast	BLM evidence	physical	G6PI_HUMAN	MK04_HUMAN	G6PI_YEAST	SLT2_YEAST	PUBMED:11805837
	yeast	BLM evidence	physical	G6PI_HUMAN	MK09_HUMAN	G6PI_YEAST	SLT2_YEAST	PUBMED:11805837
	yeast	BLM evidence	physical	TCPZ_HUMAN	PRD16_HUMAN	TCPZ_YEAST	RPB1_YEAST	PUBMED:18511909
	yeast	BLM evidence	physical	TCPZ_HUMAN	ZN142_HUMAN	TCPZ_YEAST	RPB1_YEAST	PUBMED:18511909
	yeast	BLM evidence	physical	TCPZ_HUMAN	RREB1_HUMAN	TCPZ_YEAST	RPB1_YEAST	PUBMED:18511909
	yeast	BLM evidence	physical	DNJB1_HUMAN	PP4C_HUMAN	MAS5_YEAST	PP2A1_YEAST	PUBMED:11805837
	yeast	BLM evidence	physical	DNJA1_HUMAN	PP4C_HUMAN	MAS5_YEAST	PP2A1_YEAST	PUBMED:11805837
	yeast	BLM evidence	physical	G6PI_HUMAN	CUL5_HUMAN	G6PI_YEAST	CDC53_YEAST	PUBMED:11805837
	yeast	BLM evidence	physical	H2A1B_HUMAN	H1FOO_HUMAN	H2A2_YEAST	H1_YEAST	PUBMED:19106085
	yeast	BLM evidence	physical	H2A2A_HUMAN	H1FOO_HUMAN	H2A2_YEAST	H1_YEAST	PUBMED:19106085
	yeast	BLM evidence	physical	PPM1A_HUMAN	DNJB1_HUMAN	PP2C3_YEAST	MAS5_YEAST	PUBMED:11805837
	yeast	BLM evidence	physical	PPM1A_HUMAN	DNJA1_HUMAN	PP2C3_YEAST	MAS5_YEAST	PUBMED:11805837
	yeast	BLM evidence	physical	KC1E_HUMAN	G6PI_HUMAN	HRR25_YEAST	G6PI_YEAST	PUBMED:11805837
	yeast	BLM evidence	physical	PSMD4_HUMAN	TERA_HUMAN	RPN10_YEAST	CDC48_YEAST	PUBMED:18757749
	yeast	BLM evidence	physical	PSMD4_HUMAN	RS8_HUMAN	RPN10_YEAST	RS8_YEAST	PUBMED:18757749
	yeast	BLM evidence	physical	PSMD4_HUMAN	JPH4_HUMAN	RPN10_YEAST	COPB_YEAST	PUBMED:18757749
	yeast	BLM evidence	physical	PRS6A_HUMAN	IF4A2_HUMAN	PRS6A_YEAST	IF4A_YEAST	PUBMED:18757749
	yeast	BLM evidence	physical	PRS6A_HUMAN	RS8_HUMAN	PRS6A_YEAST	RS8_YEAST	PUBMED:18757749
	yeast	BLM evidence	physical	PSMD4_HUMAN	SPEE_HUMAN	RPN10_YEAST	SPEE_YEAST	PUBMED:18757749
	yeast	BLM evidence	physical	PPR3F_HUMAN	KC1E_HUMAN	GAC1_YEAST	HRR25_YEAST	PUBMED:20489023
	yeast	BLM evidence	physical	PRS6A_HUMAN	TERA_HUMAN	PRS6A_YEAST	CDC48_YEAST	PUBMED:18757749
	yeast	BLM evidence	physical	RFA1_HUMAN	H2B1K_HUMAN	RFA1_YEAST	H2B1_YEAST	PUBMED:20190278
	yeast	BLM evidence	physical	RFA1_HUMAN	H2B1O_HUMAN	RFA1_YEAST	H2B1_YEAST	PUBMED:20190278
	yeast	BLM evidence	physical	PSMD4_HUMAN	TCPZ_HUMAN	RPN10_YEAST	TCPZ_YEAST	PUBMED:18757749
	yeast	BLM evidence	physical	AT7L1_HUMAN	H2B1K_HUMAN	SGF73_YEAST	H2B1_YEAST	PUBMED:20434206
	yeast	BLM evidence	physical	AT7L1_HUMAN	H2B1O_HUMAN	SGF73_YEAST	H2B1_YEAST	PUBMED:20434206
	yeast	BLM evidence	physical	PSMD4_HUMAN	COPA_HUMAN	RPN10_YEAST	COPA_YEAST	PUBMED:18757749
	yeast	BLM evidence	physical	PSMD4_HUMAN	APAF_HUMAN	RPN10_YEAST	COPA_YEAST	PUBMED:18757749
	yeast	BLM evidence	physical	PRS6A_HUMAN	RS18_HUMAN	PRS6A_YEAST	RS18_YEAST	PUBMED:18757749
	yeast	BLM evidence	physical	PRS6A_HUMAN	SUGT1_HUMAN	PRS6A_YEAST	STI1_YEAST	PUBMED:18757749
	yeast	BLM evidence	physical	PSMD4_HUMAN	RS13_HUMAN	RPN10_YEAST	RS13_YEAST	PUBMED:18757749
	yeast	BLM evidence	physical	PSMD4_HUMAN	RS11_HUMAN	RPN10_YEAST	RS11_YEAST	PUBMED:18757749
	yeast	BLM evidence	physical	PRS6A_HUMAN	G6PI_HUMAN	PRS6A_YEAST	G6PI_YEAST	PUBMED:18757749
	yeast	BLM evidence	physical	PSMD4_HUMAN	GPDA_HUMAN	RPN10_YEAST	GPD1_YEAST	PUBMED:18757749
	yeast	BLM evidence	physical	PSMD4_HUMAN	G6PI_HUMAN	RPN10_YEAST	G6PI_YEAST	PUBMED:18757749
	yeast	BLM evidence	physical	PRS6A_HUMAN	GPDA_HUMAN	PRS6A_YEAST	GPD1_YEAST	PUBMED:18757749
	yeast	BLM evidence	physical	BRD2_HUMAN	ARP6_HUMAN	BDF1_YEAST	ARP6_YEAST	PUBMED:20332092
	yeast	BLM evidence	physical	PRS6A_HUMAN	RL5_HUMAN	PRS6A_YEAST	RL5_YEAST	PUBMED:18757749
	yeast	BLM evidence	physical	PRS6A_HUMAN	RS14_HUMAN	PRS6A_YEAST	RS14A_YEAST	PUBMED:18757749
	yeast	BLM evidence	physical	PRS6A_HUMAN	RS15A_HUMAN	PRS6A_YEAST	RS22A_YEAST	PUBMED:18757749
	yeast	BLM evidence	physical	PSMD4_HUMAN	SYK_HUMAN	RPN10_YEAST	SYKC_YEAST	PUBMED:18757749
	yeast	BLM evidence	physical	PRD16_HUMAN	MTMR6_HUMAN	RPB1_YEAST	YMR1_YEAST	PUBMED:20489023
	yeast	BLM evidence	physical	ZN142_HUMAN	MTMR6_HUMAN	RPB1_YEAST	YMR1_YEAST	PUBMED:20489023
	yeast	BLM evidence	physical	RREB1_HUMAN	MTMR6_HUMAN	RPB1_YEAST	YMR1_YEAST	PUBMED:20489023
	yeast	BLM evidence	physical	PSMD4_HUMAN	IF4A2_HUMAN	RPN10_YEAST	IF4A_YEAST	PUBMED:18757749
	yeast	BLM evidence	physical	PSMD4_HUMAN	SUGT1_HUMAN	RPN10_YEAST	STI1_YEAST	PUBMED:18757749
	yeast	BLM evidence	physical	PRS6A_HUMAN	EF2_HUMAN	PRS6A_YEAST	EF2_YEAST	PUBMED:18757749
	yeast	BLM evidence	physical	PRS6A_HUMAN	RS11_HUMAN	PRS6A_YEAST	RS11_YEAST	PUBMED:18757749
	yeast	BLM evidence	physical	MTMR6_HUMAN	TRI15_HUMAN	YMR1_YEAST	PSH1_YEAST	PUBMED:20489023
	yeast	BLM evidence	physical	MTMR6_HUMAN	TRIM8_HUMAN	YMR1_YEAST	PSH1_YEAST	PUBMED:20489023
	yeast	BLM evidence	physical	PRS6A_HUMAN	SYK_HUMAN	PRS6A_YEAST	SYKC_YEAST	PUBMED:18757749
	yeast	BLM evidence	physical	RLA0_HUMAN	EF2_HUMAN	RLA0_YEAST	EF2_YEAST	PUBMED:12410829
	yeast	BLM evidence	physical	PRS6A_HUMAN	RL37A_HUMAN	PRS6A_YEAST	RL43_YEAST	PUBMED:18757749
	yeast	BLM evidence	physical	ICK_HUMAN	SOS2_HUMAN	IME2_YEAST	CDC25_YEAST	PUBMED:19841731
	yeast	BLM evidence	physical	PRS6A_HUMAN	PP1B_HUMAN	PRS6A_YEAST	PP12_YEAST	PUBMED:18757749
	yeast	BLM evidence	physical	PRS6A_HUMAN	DNJB1_HUMAN	PRS6A_YEAST	MAS5_YEAST	PUBMED:18757749
	yeast	BLM evidence	physical	PRS6A_HUMAN	DNJA1_HUMAN	PRS6A_YEAST	MAS5_YEAST	PUBMED:18757749
	yeast	BLM evidence	physical	PSMD4_HUMAN	DNJB1_HUMAN	RPN10_YEAST	MAS5_YEAST	PUBMED:18757749
	yeast	BLM evidence	physical	PSMD4_HUMAN	DNJA1_HUMAN	RPN10_YEAST	MAS5_YEAST	PUBMED:18757749
	yeast	BLM evidence	physical	RASK_HUMAN	KC1E_HUMAN	IRA2_YEAST	HRR25_YEAST	PUBMED:20489023
	yeast	BLM evidence	physical	MTMR6_HUMAN	BOP1_HUMAN	YMR1_YEAST	ERB1_YEAST	PUBMED:20489023
	yeast	BLM evidence	physical	PRS6A_HUMAN	RLA0_HUMAN	PRS6A_YEAST	RLA0_YEAST	PUBMED:18757749
	yeast	BLM evidence	physical	PSMD4_HUMAN	IPYR_HUMAN	RPN10_YEAST	IPYR_YEAST	PUBMED:18757749
	yeast	BLM evidence	physical	PSMD4_HUMAN	ARF5_HUMAN	RPN10_YEAST	ARF2_YEAST	PUBMED:18757749
	yeast	BLM evidence	physical	OSBP2_HUMAN	PSMD3_HUMAN	OSH2_YEAST	RPN3_YEAST	PUBMED:18467557
	yeast	BLM evidence	physical	PP1B_HUMAN	SNAA_HUMAN	PP12_YEAST	SEC17_YEAST	PUBMED:20489023
	yeast	BLM evidence	physical	PRS6A_HUMAN	RL23_HUMAN	PRS6A_YEAST	RL23_YEAST	PUBMED:18757749
	yeast	BLM evidence	physical	PRS6A_HUMAN	RS13_HUMAN	PRS6A_YEAST	RS13_YEAST	PUBMED:18757749
	yeast	BLM evidence	physical	UBQL4_HUMAN	MK04_HUMAN	DSK2_YEAST	SLT2_YEAST	PUBMED:20489023
	yeast	BLM evidence	physical	UBQL4_HUMAN	MK09_HUMAN	DSK2_YEAST	SLT2_YEAST	PUBMED:20489023
	yeast	BLM evidence	physical	PRS6A_HUMAN	RL7_HUMAN	PRS6A_YEAST	RL7B_YEAST	PUBMED:18757749
	yeast	BLM evidence	physical	UBQL4_HUMAN	PSB2_HUMAN	DSK2_YEAST	PSB2_YEAST	PUBMED:16712842
	yeast	BLM evidence	physical	PRS6A_HUMAN	RS3_HUMAN	PRS6A_YEAST	RS3_YEAST	PUBMED:18757749
	yeast	BLM evidence	physical	UBQL4_HUMAN	RL40_HUMAN	DSK2_YEAST	RL402_YEAST	pubmed:11805328
	yeast	BLM evidence	physical	GGA3_HUMAN	RL40_HUMAN	GGA2_YEAST	RL402_YEAST	pubmed:15039776
	yeast	BLM evidence	physical	SNW1_HUMAN	BLM_HUMAN	PRP45_YEAST	SGS1_YEAST	pubmed:12554883
	yeast	BLM evidence	physical	H2A1B_HUMAN	RL40_HUMAN	H2A2_YEAST	RL402_YEAST	pubmed:16554755
	yeast	BLM evidence	physical	H2A2A_HUMAN	RL40_HUMAN	H2A2_YEAST	RL402_YEAST	pubmed:16554755
	yeast	BLM evidence	physical	UBP5_HUMAN	RL40_HUMAN	UBP14_YEAST	RL402_YEAST	pubmed:16554755
	yeast	BLM evidence	physical	RD23B_HUMAN	RL40_HUMAN	RAD23_YEAST	RL402_YEAST	pubmed:16554755
	yeast	BLM evidence	physical	RL40_HUMAN	BMP2K_HUMAN	RL402_YEAST	AKL1_YEAST	pubmed:16554755
	yeast	BLM evidence	physical	RL40_HUMAN	RAB7L_HUMAN	RL402_YEAST	YPT1_YEAST	pubmed:16554755
	yeast	BLM evidence	physical	RL40_HUMAN	RAB1A_HUMAN	RL402_YEAST	YPT1_YEAST	pubmed:16554755
	yeast	BLM evidence	physical	RL40_HUMAN	IF4A2_HUMAN	RL402_YEAST	IF4A_YEAST	pubmed:16554755
	yeast	BLM evidence	physical	PSMD4_HUMAN	RL40_HUMAN	RPN10_YEAST	RL402_YEAST	pubmed:18757749
	yeast	BLM evidence	physical	PRS6A_HUMAN	RL40_HUMAN	PRS6A_YEAST	RL402_YEAST	pubmed:18757749
	yeast	BLM evidence	physical	PRD16_HUMAN	PTPA_HUMAN	RPB1_YEAST	PTPA1_YEAST	pubmed:21129186
	yeast	BLM evidence	physical	ZN142_HUMAN	PTPA_HUMAN	RPB1_YEAST	PTPA1_YEAST	pubmed:21129186
	yeast	BLM evidence	physical	RREB1_HUMAN	PTPA_HUMAN	RPB1_YEAST	PTPA1_YEAST	pubmed:21129186
	yeast	BLM evidence	physical	PSB2_HUMAN	PRD16_HUMAN	PSB2_YEAST	RPB1_YEAST	pubmed:21211725
	yeast	BLM evidence	physical	PSB2_HUMAN	ZN142_HUMAN	PSB2_YEAST	RPB1_YEAST	pubmed:21211725
	yeast	BLM evidence	physical	PSB2_HUMAN	RREB1_HUMAN	PSB2_YEAST	RPB1_YEAST	pubmed:21211725
	yeast	BLM evidence	physical	TERA_HUMAN	PRD16_HUMAN	CDC48_YEAST	RPB1_YEAST	pubmed:21211725
	yeast	BLM evidence	physical	TERA_HUMAN	ZN142_HUMAN	CDC48_YEAST	RPB1_YEAST	pubmed:21211725
	yeast	BLM evidence	physical	TERA_HUMAN	RREB1_HUMAN	CDC48_YEAST	RPB1_YEAST	pubmed:21211725
	yeast	BLM evidence	physical	UBQL4_HUMAN	PRD16_HUMAN	DSK2_YEAST	RPB1_YEAST	pubmed:21211725
	yeast	BLM evidence	physical	UBQL4_HUMAN	ZN142_HUMAN	DSK2_YEAST	RPB1_YEAST	pubmed:21211725
	yeast	BLM evidence	physical	UBQL4_HUMAN	RREB1_HUMAN	DSK2_YEAST	RPB1_YEAST	pubmed:21211725
	yeast	BLM evidence	physical	PRS6A_HUMAN	PRD16_HUMAN	PRS6A_YEAST	RPB1_YEAST	pubmed:21211725
	yeast	BLM evidence	physical	PRS6A_HUMAN	ZN142_HUMAN	PRS6A_YEAST	RPB1_YEAST	pubmed:21211725
	yeast	BLM evidence	physical	PRS6A_HUMAN	RREB1_HUMAN	PRS6A_YEAST	RPB1_YEAST	pubmed:21211725
	yeast	BLM evidence	physical	BMP2K_HUMAN	TCPZ_HUMAN	AKL1_YEAST	TCPZ_YEAST	pubmed:21460040
	yeast	BLM evidence	physical	BMP2K_HUMAN	GSK3B_HUMAN	AKL1_YEAST	RIM11_YEAST	pubmed:21460040
	yeast	BLM evidence	physical	BMP2K_HUMAN	SUV91_HUMAN	AKL1_YEAST	SET5_YEAST	pubmed:21460040
	yeast	BLM evidence	physical	BMP2K_HUMAN	SUGT1_HUMAN	AKL1_YEAST	STI1_YEAST	pubmed:21460040
	yeast	BLM evidence	physical	KC1E_HUMAN	PRS6A_HUMAN	HRR25_YEAST	PRS6A_YEAST	pubmed:21460040
	yeast	BLM evidence	physical	STK3_HUMAN	TCPZ_HUMAN	SPS1_YEAST	TCPZ_YEAST	pubmed:21460040
	yeast	BLM evidence	physical	STK3_HUMAN	PRP17_HUMAN	SPS1_YEAST	PRP17_YEAST	pubmed:21460040
	yeast	BLM evidence	physical	AT7L1_HUMAN	SPT5H_HUMAN	SGF73_YEAST	SPT5_YEAST	pubmed:21734642
	yeast	BLM evidence	physical	AT7L1_HUMAN	RLA0L_HUMAN	SGF73_YEAST	RLA0_YEAST	pubmed:21734642
	yeast	BLM evidence	physical	TAF6_HUMAN	PRS6A_HUMAN	TAF6_YEAST	PRS6A_YEAST	pubmed:21734642
	yeast	BLM evidence	physical	TAF6_HUMAN	PSMD1_HUMAN	TAF6_YEAST	RPN2_YEAST	pubmed:21734642
	yeast	BLM evidence	physical	TAF6_HUMAN	RS27A_HUMAN	TAF6_YEAST	RS27A_YEAST	pubmed:21734642
	yeast	BLM evidence	physical	TAF6_HUMAN	IF4A2_HUMAN	TAF6_YEAST	IF4A_YEAST	pubmed:21734642
	yeast	BLM evidence	physical	TAF6_HUMAN	RLA0L_HUMAN	TAF6_YEAST	RLA0_YEAST	pubmed:21734642
	human	KRAS evidences	genetic	RASK_HUMAN	APC4_HUMAN	RASK_HUMAN	APC4_HUMAN	Luo et al. KRAS (Interactions with the Ras Oncogene, Cell. P-value<0.1, Table S3)
	human	KRAS evidences	genetic	RASK_HUMAN	BRX1_HUMAN	RASK_HUMAN	BRX1_HUMAN	Luo et al. KRAS (Interactions with the Ras Oncogene, Cell. P-value<0.1, Table S3)
	human	KRAS evidences	genetic	RASK_HUMAN	IREB2_HUMAN	RASK_HUMAN	IREB2_HUMAN	Luo et al. KRAS (Interactions with the Ras Oncogene, Cell. P-value<0.1, Table S3)
	human	KRAS evidences	genetic	RASK_HUMAN	AMPM2_HUMAN	RASK_HUMAN	AMPM2_HUMAN	Luo et al. KRAS (Interactions with the Ras Oncogene, Cell. P-value<0.1, Table S3)
	human	KRAS evidences	genetic	RASK_HUMAN	NEDD8_HUMAN	RASK_HUMAN	NEDD8_HUMAN	Luo et al. KRAS (Interactions with the Ras Oncogene, Cell. P-value<0.1, Table S3)
	human	KRAS evidences	genetic	RASK_HUMAN	NUP93_HUMAN	RASK_HUMAN	NUP93_HUMAN	Luo et al. KRAS (Interactions with the Ras Oncogene, Cell. P-value<0.1, Table S3)
	human	KRAS evidences	genetic	RASK_HUMAN	NXF1_HUMAN	RASK_HUMAN	NXF1_HUMAN	Luo et al. KRAS (Interactions with the Ras Oncogene, Cell. P-value<0.1, Table S3)
	human	KRAS evidences	genetic	RASK_HUMAN	PSB5_HUMAN	RASK_HUMAN	PSB5_HUMAN	Luo et al. KRAS (Interactions with the Ras Oncogene, Cell. P-value<0.1, Table S3)
	human	KRAS evidences	genetic	RASK_HUMAN	PSB6_HUMAN	RASK_HUMAN	PSB6_HUMAN	Luo et al. KRAS (Interactions with the Ras Oncogene, Cell. P-value<0.1, Table S3)
	human	KRAS evidences	genetic	RASK_HUMAN	THOC1_HUMAN	RASK_HUMAN	THOC1_HUMAN	Luo et al. KRAS (Interactions with the Ras Oncogene, Cell. P-value<0.1, Table S3)
	fly	KRAS evidences	genetic	RASK_HUMAN	PP2AB_HUMAN	RAS1_DROME	PP2A_DROME	PUBMED:8595878
	fly	KRAS evidences	genetic	RASH_HUMAN	PP2AB_HUMAN	RAS1_DROME	PP2A_DROME	PUBMED:8595878
	fly	KRAS evidences	genetic	RASK_HUMAN	MP2K1_HUMAN	RAS1_DROME	DSOR1_DROME	PUBMED:8033205
	fly	KRAS evidences	genetic	RASH_HUMAN	MP2K1_HUMAN	RAS1_DROME	DSOR1_DROME	PUBMED:8033205
	fly	KRAS evidences	genetic	RASK_HUMAN	TAF1_HUMAN	RAS1_DROME	TAF1_DROME	PUBMED:8722784
	fly	KRAS evidences	genetic	RASH_HUMAN	TAF1_HUMAN	RAS1_DROME	TAF1_DROME	PUBMED:8722784
	fly	KRAS evidences	genetic	1433E_HUMAN	MP2K1_HUMAN	1433E_DROME	DSOR1_DROME	PUBMED:8722784
	fly	KRAS evidences	genetic	PP2AB_HUMAN	MP2K1_HUMAN	PP2A_DROME	DSOR1_DROME	PUBMED:8722784
	fly	KRAS evidences	genetic	RASK_HUMAN	1433E_HUMAN	RAS1_DROME	1433E_DROME	PUBMED:8722784
	fly	KRAS evidences	genetic	RASH_HUMAN	1433E_HUMAN	RAS1_DROME	1433E_DROME	PUBMED:8722784
	fly	KRAS evidences	genetic	RASK_HUMAN	TFDP1_HUMAN	RAS1_DROME	TFDP_DROME	PUBMED:10471712
	fly	KRAS evidences	genetic	RASH_HUMAN	TFDP1_HUMAN	RAS1_DROME	TFDP_DROME	PUBMED:10471712
	fly	KRAS evidences	genetic	PTN13_HUMAN	EVL_HUMAN	LAR_DROME	ENA_DROME	PUBMED:11683993
	fly	KRAS evidences	genetic	NF2L3_HUMAN	PKNX1_HUMAN	CNC_DROME	HTH_DROME	PUBMED:10952900
	fly	KRAS evidences	genetic	RASK_HUMAN	MPIP3_HUMAN	RAS1_DROME	MPIP_DROME	PUBMED:10655223
	fly	KRAS evidences	genetic	RASH_HUMAN	MPIP3_HUMAN	RAS1_DROME	MPIP_DROME	PUBMED:10655223
	worm	KRAS evidences	genetic	RASK_HUMAN	VPS25_HUMAN	LET60_CAEEL	Q9U354_CAEEL	PUBMED:17897480
	worm	KRAS evidences	genetic	RASH_HUMAN	VPS25_HUMAN	LET60_CAEEL	Q9U354_CAEEL	PUBMED:17897480
	worm	KRAS evidences	genetic	RASK_HUMAN	HXD4_HUMAN	LET60_CAEEL	LIN39_CAEEL	PUBMED:17897480
	worm	KRAS evidences	genetic	RASH_HUMAN	HXD4_HUMAN	LET60_CAEEL	LIN39_CAEEL	PUBMED:17897480
	worm	KRAS evidences	genetic	RASK_HUMAN	DDR1_HUMAN	LET60_CAEEL	Q95ZV7_CAEEL	PUBMED:17897480
	worm	KRAS evidences	genetic	RASH_HUMAN	DDR1_HUMAN	LET60_CAEEL	Q95ZV7_CAEEL	PUBMED:17897480
	worm	KRAS evidences	genetic	RASK_HUMAN	PANK2_HUMAN	LET60_CAEEL	P91029_CAEEL	PUBMED:17897480
	worm	KRAS evidences	genetic	RASH_HUMAN	PANK2_HUMAN	LET60_CAEEL	P91029_CAEEL	PUBMED:17897480
	worm	KRAS evidences	genetic	RASK_HUMAN	PKNX1_HUMAN	LET60_CAEEL	UNC62_CAEEL	PUBMED:17897480
	worm	KRAS evidences	genetic	RASH_HUMAN	PKNX1_HUMAN	LET60_CAEEL	UNC62_CAEEL	PUBMED:17897480
	worm	KRAS evidences	genetic	RASK_HUMAN	PTN13_HUMAN	LET60_CAEEL	Q8I120_CAEEL	pubmed:16845399
	worm	KRAS evidences	genetic	RASH_HUMAN	PTN13_HUMAN	LET60_CAEEL	Q8I120_CAEEL	pubmed:16845399
	yeast	KRAS evidences	genetic	PFD6_HUMAN	FOXL1_HUMAN	PFD6_YEAST	HCM1_YEAST	PUBMED:17314980
	yeast	KRAS evidences	genetic	RASK_HUMAN	PFD6_HUMAN	IRA2_YEAST	PFD6_YEAST	PUBMED:17314980
	yeast	KRAS evidences	genetic	CNIH_HUMAN	AT1A3_HUMAN	ERV14_YEAST	ATC1_YEAST	PUBMED:16269340
	yeast	KRAS evidences	genetic	RAD50_HUMAN	DDR1_HUMAN	RAD50_YEAST	CLA4_YEAST	PUBMED:14764870
	yeast	KRAS evidences	genetic	RAD50_HUMAN	M3K1_HUMAN	RAD50_YEAST	BCK1_YEAST	PUBMED:14764870
	yeast	KRAS evidences	genetic	RU2A_HUMAN	PFD6_HUMAN	RU2A_YEAST	PFD6_YEAST	PUBMED:19061648
	yeast	KRAS evidences	genetic	TRI39_HUMAN	PFD6_HUMAN	PSH1_YEAST	PFD6_YEAST	PUBMED:17314980
	yeast	KRAS evidences	genetic	TRI11_HUMAN	PFD6_HUMAN	PSH1_YEAST	PFD6_YEAST	PUBMED:17314980
	yeast	KRAS evidences	genetic	UBP10_HUMAN	TLK2_HUMAN	UBP3_YEAST	KPC1_YEAST	PUBMED:17986446
	yeast	KRAS evidences	genetic	PSA1_HUMAN	PSD3_HUMAN	PSA1_YEAST	RPN3_YEAST	PUBMED:18622397
	yeast	KRAS evidences	genetic	PFD6_HUMAN	TBB6_HUMAN	PFD6_YEAST	TBB_YEAST	PUBMED:9463374
	yeast	KRAS evidences	genetic	RTF1_HUMAN	UBP10_HUMAN	RTF1_YEAST	UBP3_YEAST	PUBMED:17314980
	yeast	KRAS evidences	genetic	RAB13_HUMAN	M3K12_HUMAN	SEC4_YEAST	KIN2_YEAST	PUBMED:15563607
	yeast	KRAS evidences	genetic	SPHAR_HUMAN	1433E_HUMAN	YPT31_YEAST	BMH2_YEAST	PUBMED:18172025
	yeast	KRAS evidences	genetic	SSU72_HUMAN	ZEP2_HUMAN	SSU72_YEAST	RPB1_YEAST	PUBMED:17101794
	yeast	KRAS evidences	genetic	PAF1_HUMAN	RTF1_HUMAN	PAF1_YEAST	RTF1_YEAST	PUBMED:11884586
	yeast	KRAS evidences	genetic	MARE1_HUMAN	DDR1_HUMAN	BIM1_YEAST	CLA4_YEAST	PUBMED:14764870
	yeast	KRAS evidences	genetic	CDK12_HUMAN	FNTB_HUMAN	CTK1_YEAST	FNTB_YEAST	PUBMED:19269370
	yeast	KRAS evidences	genetic	MARE1_HUMAN	SSU72_HUMAN	BIM1_YEAST	SSU72_YEAST	PUBMED:16155567
	yeast	KRAS evidences	genetic	UBP10_HUMAN	FNTB_HUMAN	UBP3_YEAST	FNTB_YEAST	PUBMED:19269370
	yeast	KRAS evidences	genetic	MARE1_HUMAN	TRI39_HUMAN	BIM1_YEAST	PSH1_YEAST	PUBMED:15525520
	yeast	KRAS evidences	genetic	MARE1_HUMAN	TRI11_HUMAN	BIM1_YEAST	PSH1_YEAST	PUBMED:15525520
	yeast	KRAS evidences	genetic	DDR1_HUMAN	1433E_HUMAN	CLA4_YEAST	BMH2_YEAST	PUBMED:19269370
	yeast	KRAS evidences	genetic	CDK12_HUMAN	M3K1_HUMAN	CTK1_YEAST	BCK1_YEAST	PUBMED:19269370
	yeast	KRAS evidences	genetic	NXF1_HUMAN	DX39B_HUMAN	MEX67_YEAST	SUB2_YEAST	PUBMED:18667528
	yeast	KRAS evidences	genetic	SSH3_HUMAN	CDK12_HUMAN	PPS1_YEAST	CTK1_YEAST	PUBMED:19269370
	yeast	KRAS evidences	genetic	ST32A_HUMAN	DDR1_HUMAN	KAPC_YEAST	CLA4_YEAST	PUBMED:19269370
	yeast	KRAS evidences	genetic	PFD6_HUMAN	MED31_HUMAN	PFD6_YEAST	MED31_YEAST	PUBMED:17314980
	yeast	KRAS evidences	genetic	TLK2_HUMAN	MARE1_HUMAN	KPC1_YEAST	BIM1_YEAST	PUBMED:11554924
	yeast	KRAS evidences	genetic	GCN1L_HUMAN	PUS7L_HUMAN	GCN1_YEAST	PUS7_YEAST	PUBMED:19061648
	yeast	KRAS evidences	genetic	PCSK4_HUMAN	AT1A3_HUMAN	KEX2_YEAST	ATC1_YEAST	PUBMED:16269340
	yeast	KRAS evidences	genetic	PFD6_HUMAN	RS15A_HUMAN	PFD6_YEAST	RS22A_YEAST	PUBMED:14764870
	yeast	KRAS evidences	genetic	KAD2_HUMAN	KCY_HUMAN	KAD1_YEAST	UMPK_YEAST	PUBMED:1333436
	yeast	KRAS evidences	genetic	PSA1_HUMAN	PRS7_HUMAN	PSA1_YEAST	PRS7_YEAST	PUBMED:18622397
	yeast	KRAS evidences	genetic	MED31_HUMAN	UBP10_HUMAN	MED31_YEAST	UBP3_YEAST	PUBMED:17314980
	yeast	KRAS evidences	genetic	MARE1_HUMAN	KIF22_HUMAN	BIM1_YEAST	KIP3_YEAST	PUBMED:11743205
	yeast	KRAS evidences	genetic	MARE1_HUMAN	KI18A_HUMAN	BIM1_YEAST	KIP3_YEAST	PUBMED:11743205
	yeast	KRAS evidences	genetic	MARE1_HUMAN	KIF12_HUMAN	BIM1_YEAST	KIP3_YEAST	PUBMED:11743205
	yeast	KRAS evidences	genetic	EXOSX_HUMAN	DX39B_HUMAN	RRP6_YEAST	SUB2_YEAST	PUBMED:12417728
	yeast	KRAS evidences	genetic	PFD6_HUMAN	DDR1_HUMAN	PFD6_YEAST	CLA4_YEAST	PUBMED:14764870
	yeast	KRAS evidences	genetic	MED31_HUMAN	EXOSX_HUMAN	MED31_YEAST	RRP6_YEAST	PUBMED:19061648
	yeast	KRAS evidences	genetic	GCN1L_HUMAN	M3K6_HUMAN	GCN1_YEAST	GCN2_YEAST	PUBMED:11101534
	yeast	KRAS evidences	genetic	TBB6_HUMAN	FOXL1_HUMAN	TBB_YEAST	HCM1_YEAST	PUBMED:14661025
	yeast	KRAS evidences	genetic	DDR1_HUMAN	FNTB_HUMAN	CLA4_YEAST	FNTB_YEAST	PUBMED:19269370
	yeast	KRAS evidences	genetic	M3K1_HUMAN	UBP10_HUMAN	BCK1_YEAST	UBP3_YEAST	PUBMED:17986446
	yeast	KRAS evidences	genetic	PSB6_HUMAN	PSA1_HUMAN	PSB6_YEAST	PSA1_YEAST	PUBMED:18622397
	yeast	KRAS evidences	genetic	RAD50_HUMAN	PI3R4_HUMAN	RAD50_YEAST	VPS15_YEAST	PUBMED:16487579
	yeast	KRAS evidences	genetic	NFIP2_HUMAN	AT1A3_HUMAN	BSD2_YEAST	ATC1_YEAST	PUBMED:16269340
	yeast	KRAS evidences	genetic	DDR1_HUMAN	RL24_HUMAN	CLA4_YEAST	RL24A_YEAST	PUBMED:12686605
	yeast	KRAS evidences	genetic	UBE4A_HUMAN	ZEP2_HUMAN	UFD2_YEAST	RPB1_YEAST	PUBMED:17314980
	yeast	KRAS evidences	genetic	MED31_HUMAN	CLK2_HUMAN	MED31_YEAST	KNS1_YEAST	PUBMED:19269370
	yeast	KRAS evidences	genetic	RUVB2_HUMAN	FOXL1_HUMAN	RUVB2_YEAST	HCM1_YEAST	PUBMED:17314980
	yeast	KRAS evidences	genetic	UBP10_HUMAN	ZEP2_HUMAN	UBP3_YEAST	RPB1_YEAST	PUBMED:17314980
	yeast	KRAS evidences	genetic	PSB5_HUMAN	PSA1_HUMAN	PSB5_YEAST	PSA1_YEAST	PUBMED:18622397
	yeast	KRAS evidences	genetic	GCN1L_HUMAN	MED31_HUMAN	GCN1_YEAST	MED31_YEAST	PUBMED:17314980
	yeast	KRAS evidences	genetic	NXF1_HUMAN	MED31_HUMAN	MEX67_YEAST	MED31_YEAST	PUBMED:19061648
	yeast	KRAS evidences	genetic	PAF1_HUMAN	CDK12_HUMAN	PAF1_YEAST	CTK1_YEAST	PUBMED:11927560
	yeast	KRAS evidences	genetic	ZEP2_HUMAN	PCSK4_HUMAN	RPB1_YEAST	KEX2_YEAST	PUBMED:2668732
	yeast	KRAS evidences	genetic	PUS7L_HUMAN	RU2A_HUMAN	PUS7_YEAST	RU2A_YEAST	PUBMED:19061648
	yeast	KRAS evidences	genetic	AT1A3_HUMAN	VATC1_HUMAN	ATC1_YEAST	VATC_YEAST	PUBMED:17314395
	yeast	KRAS evidences	genetic	PRP31_HUMAN	CDK12_HUMAN	PRP31_YEAST	CTK1_YEAST	PUBMED:19061648
	yeast	KRAS evidences	genetic	ZEP2_HUMAN	EXOSX_HUMAN	RPB1_YEAST	RRP6_YEAST	PUBMED:18280237
	yeast	KRAS evidences	genetic	PFD6_HUMAN	UBP10_HUMAN	PFD6_YEAST	UBP3_YEAST	PUBMED:17314980
	yeast	KRAS evidences	genetic	FOXL1_HUMAN	M3K1_HUMAN	HCM1_YEAST	BCK1_YEAST	PUBMED:19269370
	yeast	KRAS evidences	genetic	SSU72_HUMAN	MED31_HUMAN	SSU72_YEAST	MED31_YEAST	PUBMED:17314980
	yeast	KRAS evidences	genetic	PFD6_HUMAN	TCPG_HUMAN	PFD6_YEAST	TCPG_YEAST	PUBMED:9463374
	yeast	KRAS evidences	genetic	RAD50_HUMAN	CDK12_HUMAN	RAD50_YEAST	CTK1_YEAST	PUBMED:16487579
	yeast	KRAS evidences	genetic	RAD50_HUMAN	MED31_HUMAN	RAD50_YEAST	MED31_YEAST	PUBMED:16487579
	yeast	KRAS evidences	genetic	RAD50_HUMAN	AT1A3_HUMAN	RAD50_YEAST	ATC1_YEAST	PUBMED:20093466
	yeast	KRAS evidences	genetic	APC10_HUMAN	ST32A_HUMAN	APC10_YEAST	KAPC_YEAST	PUBMED:12724382
	yeast	KRAS evidences	genetic	CDK12_HUMAN	MED31_HUMAN	CTK1_YEAST	MED31_YEAST	PUBMED:19061648
	yeast	KRAS evidences	genetic	PFD6_HUMAN	EXOSX_HUMAN	PFD6_YEAST	RRP6_YEAST	PUBMED:19061648
	yeast	KRAS evidences	genetic	M3K6_HUMAN	DDR1_HUMAN	GCN2_YEAST	CLA4_YEAST	PUBMED:19269370
	yeast	KRAS evidences	genetic	DDR1_HUMAN	RL35_HUMAN	CLA4_YEAST	RL35_YEAST	PUBMED:12686605
	yeast	KRAS evidences	genetic	PCSK4_HUMAN	PFD6_HUMAN	KEX2_YEAST	PFD6_YEAST	PUBMED:17314980
	yeast	KRAS evidences	genetic	CDK12_HUMAN	1433E_HUMAN	CTK1_YEAST	BMH2_YEAST	PUBMED:19269370
	yeast	KRAS evidences	genetic	TCPG_HUMAN	RL35_HUMAN	TCPG_YEAST	RL35_YEAST	PUBMED:18680526
	yeast	KRAS evidences	genetic	KTHY_HUMAN	PDPK1_HUMAN	KTHY_YEAST	PKH1_YEAST	PUBMED:14764870
	yeast	KRAS evidences	genetic	MED31_HUMAN	TRNT1_HUMAN	MED31_YEAST	CCA1_YEAST	PUBMED:19061648
	yeast	KRAS evidences	genetic	PACE1_HUMAN	EF1A2_HUMAN	YO112_YEAST	EF1A_YEAST	PUBMED:17203074
	yeast	KRAS evidences	genetic	MYO9B_HUMAN	APC10_HUMAN	MYO1_YEAST	APC10_YEAST	PUBMED:17942599
	yeast	KRAS evidences	genetic	EI2BA_HUMAN	EI2BE_HUMAN	EI2BA_YEAST	EI2BE_YEAST	PUBMED:8336705
	yeast	KRAS evidences	genetic	PSB5_HUMAN	PSB6_HUMAN	PSB5_YEAST	PSB6_YEAST	PUBMED:18622397
	yeast	KRAS evidences	genetic	EF1A2_HUMAN	CDK12_HUMAN	EF1A_YEAST	CTK1_YEAST	PUBMED:19061648
	yeast	KRAS evidences	genetic	DDR1_HUMAN	FOXL1_HUMAN	CLA4_YEAST	HCM1_YEAST	PUBMED:19269370
	yeast	KRAS evidences	genetic	SGPP1_HUMAN	AT1A3_HUMAN	DS1P1_YEAST	ATC1_YEAST	PUBMED:16269340
	yeast	KRAS evidences	genetic	AT1A3_HUMAN	PORCN_HUMAN	ATC1_YEAST	ALE1_YEAST	PUBMED:16269340
	yeast	KRAS evidences	genetic	EF1A2_HUMAN	MED31_HUMAN	EF1A_YEAST	MED31_YEAST	PUBMED:19061648
	yeast	KRAS evidences	genetic	RAD50_HUMAN	MARE1_HUMAN	RAD50_YEAST	BIM1_YEAST	PUBMED:17314980
	yeast	KRAS evidences	genetic	EI2BA_HUMAN	ZEP2_HUMAN	EI2BA_YEAST	RPB1_YEAST	PUBMED:19061648
	yeast	KRAS evidences	genetic	GCN1L_HUMAN	UBP10_HUMAN	GCN1_YEAST	UBP3_YEAST	PUBMED:17314980
	yeast	KRAS evidences	genetic	MARE1_HUMAN	RFC3_HUMAN	BIM1_YEAST	RFC5_YEAST	PUBMED:17314980
	yeast	KRAS evidences	genetic	MED31_HUMAN	ZEP2_HUMAN	MED31_YEAST	RPB1_YEAST	PUBMED:8849885
	yeast	KRAS evidences	genetic	PSB6_HUMAN	PRS7_HUMAN	PSB6_YEAST	PRS7_YEAST	PUBMED:18622397
	yeast	KRAS evidences	genetic	TLK2_HUMAN	M3K1_HUMAN	KPC1_YEAST	BCK1_YEAST	PUBMED:1729597
	yeast	KRAS evidences	genetic	MARE1_HUMAN	PFD6_HUMAN	BIM1_YEAST	PFD6_YEAST	PUBMED:14764870
	yeast	KRAS evidences	genetic	PAF1_HUMAN	EXOSX_HUMAN	PAF1_YEAST	RRP6_YEAST	PUBMED:16246724
	yeast	KRAS evidences	genetic	UBP10_HUMAN	PAF1_HUMAN	UBP3_YEAST	PAF1_YEAST	PUBMED:17314980
	yeast	KRAS evidences	genetic	VP26A_HUMAN	VPS35_HUMAN	VPS26_YEAST	VPS35_YEAST	PUBMED:11598206
	yeast	KRAS evidences	genetic	KTHY_HUMAN	KCY_HUMAN	KTHY_YEAST	UMPK_YEAST	PUBMED:2549068
	yeast	KRAS evidences	genetic	CDK12_HUMAN	FOXL1_HUMAN	CTK1_YEAST	HCM1_YEAST	PUBMED:19269370
	yeast	KRAS evidences	genetic	RAB13_HUMAN	1433E_HUMAN	SEC4_YEAST	BMH2_YEAST	PUBMED:18172025
	yeast	KRAS evidences	genetic	NUP98_HUMAN	NUP93_HUMAN	NU145_YEAST	NIC96_YEAST	PUBMED:9305650
	yeast	KRAS evidences	genetic	MARE1_HUMAN	CDK12_HUMAN	BIM1_YEAST	CTK1_YEAST	PUBMED:15525520
	yeast	KRAS evidences	genetic	M3K6_HUMAN	MED31_HUMAN	GCN2_YEAST	MED31_YEAST	PUBMED:19269370
	yeast	KRAS evidences	genetic	MARE1_HUMAN	APC10_HUMAN	BIM1_YEAST	APC10_YEAST	PUBMED:15525520
	yeast	KRAS evidences	genetic	CDC5L_HUMAN	PFD6_HUMAN	CEF1_YEAST	PFD6_YEAST	PUBMED:19061648
	yeast	KRAS evidences	genetic	RASK_HUMAN	UBP10_HUMAN	IRA2_YEAST	UBP3_YEAST	PUBMED:17314980
	yeast	KRAS evidences	genetic	EXOSX_HUMAN	GCN1L_HUMAN	RRP6_YEAST	GCN1_YEAST	PUBMED:17314980
	yeast	KRAS evidences	genetic	CDK12_HUMAN	SSU72_HUMAN	CTK1_YEAST	SSU72_YEAST	PUBMED:16362371
	yeast	KRAS evidences	genetic	CDK12_HUMAN	EXOSX_HUMAN	CTK1_YEAST	RRP6_YEAST	PUBMED:19061648
	yeast	KRAS evidences	genetic	DDR1_HUMAN	M3K1_HUMAN	CLA4_YEAST	BCK1_YEAST	PUBMED:12686605
	yeast	KRAS evidences	genetic	MARE1_HUMAN	RASK_HUMAN	BIM1_YEAST	IRA2_YEAST	PUBMED:15525520
	yeast	KRAS evidences	genetic	CDC5L_HUMAN	RU2A_HUMAN	CEF1_YEAST	RU2A_YEAST	PUBMED:19061648
	yeast	KRAS evidences	genetic	MFN1_HUMAN	DYN2_HUMAN	FZO1_YEAST	DNM1_YEAST	PUBMED:12808034
	yeast	KRAS evidences	genetic	M3K6_HUMAN	EI2BA_HUMAN	GCN2_YEAST	EI2BA_YEAST	PUBMED:8887689
	yeast	KRAS evidences	genetic	PSB5_HUMAN	PRS8_HUMAN	PSB5_YEAST	PRS8_YEAST	PUBMED:18622397
	yeast	KRAS evidences	genetic	FNTB_HUMAN	M3K1_HUMAN	FNTB_YEAST	BCK1_YEAST	PUBMED:19269370
	yeast	KRAS evidences	genetic	RTF1_HUMAN	CDK12_HUMAN	RTF1_YEAST	CTK1_YEAST	PUBMED:11927560
	yeast	KRAS evidences	genetic	CDK12_HUMAN	DX39B_HUMAN	CTK1_YEAST	SUB2_YEAST	PUBMED:14769921
	yeast	KRAS evidences	genetic	PFD6_HUMAN	M3K1_HUMAN	PFD6_YEAST	BCK1_YEAST	PUBMED:14764870
	yeast	KRAS evidences	genetic	M3K1_HUMAN	PTN9_HUMAN	BCK1_YEAST	PTP3_YEAST	PUBMED:19269370
	yeast	KRAS evidences	genetic	M3K1_HUMAN	PTPRE_HUMAN	BCK1_YEAST	PTP3_YEAST	PUBMED:19269370
	yeast	KRAS evidences	genetic	DREB_HUMAN	MILK2_HUMAN	ABP1_YEAST	FIMB_YEAST	PUBMED:8334302
	yeast	KRAS evidences	genetic	PUS7L_HUMAN	EXOSX_HUMAN	PUS7_YEAST	RRP6_YEAST	PUBMED:18443146
	yeast	KRAS evidences	genetic	ZEP2_HUMAN	PAF1_HUMAN	RPB1_YEAST	PAF1_YEAST	PUBMED:17948059
	yeast	KRAS evidences	genetic	UBP10_HUMAN	CDK12_HUMAN	UBP3_YEAST	CTK1_YEAST	PUBMED:19547744
	yeast	KRAS evidences	genetic	GSTCD_HUMAN	ACAD9_HUMAN	OMS1_YEAST	ACOX_YEAST	PUBMED:20093466
	yeast	KRAS evidences	genetic	GSTCD_HUMAN	ACOX3_HUMAN	OMS1_YEAST	ACOX_YEAST	PUBMED:20093466
	yeast	KRAS evidences	genetic	M3K1_HUMAN	EF1A2_HUMAN	BCK1_YEAST	EF1A_YEAST	PUBMED:20093466
	yeast	KRAS evidences	genetic	NEDD8_HUMAN	HIAL1_HUMAN	RUB1_YEAST	YJQ3_YEAST	PUBMED:20093466
	yeast	KRAS evidences	genetic	UBP10_HUMAN	DYN2_HUMAN	UBP3_YEAST	DNM1_YEAST	PUBMED:20093466
	yeast	KRAS evidences	genetic	RASK_HUMAN	PEX13_HUMAN	IRA2_YEAST	PEX13_YEAST	PUBMED:20093466
	yeast	KRAS evidences	genetic	TLK2_HUMAN	RU2A_HUMAN	KPC1_YEAST	RU2A_YEAST	PUBMED:20093466
	yeast	KRAS evidences	genetic	UBP10_HUMAN	RL7A_HUMAN	UBP3_YEAST	RL8B_YEAST	PUBMED:20093466
	yeast	KRAS evidences	genetic	COPA_HUMAN	PACE1_HUMAN	COPA_YEAST	YO112_YEAST	PUBMED:20093466
	yeast	KRAS evidences	genetic	SSU72_HUMAN	RTF1_HUMAN	SSU72_YEAST	RTF1_YEAST	PUBMED:20093466
	yeast	KRAS evidences	genetic	SSU72_HUMAN	CNIH_HUMAN	SSU72_YEAST	ERV14_YEAST	PUBMED:20093466
	yeast	KRAS evidences	genetic	RFC3_HUMAN	RTF1_HUMAN	RFC5_YEAST	RTF1_YEAST	PUBMED:20093466
	yeast	KRAS evidences	genetic	GCN1L_HUMAN	RASK_HUMAN	GCN1_YEAST	IRA2_YEAST	PUBMED:20093466
	yeast	KRAS evidences	genetic	UBP10_HUMAN	PACE1_HUMAN	UBP3_YEAST	YO112_YEAST	PUBMED:20093466
	yeast	KRAS evidences	genetic	PTN9_HUMAN	NFIP2_HUMAN	PTP3_YEAST	BSD2_YEAST	PUBMED:20093466
	yeast	KRAS evidences	genetic	PTPRE_HUMAN	NFIP2_HUMAN	PTP3_YEAST	BSD2_YEAST	PUBMED:20093466
	yeast	KRAS evidences	genetic	VATC1_HUMAN	VP26A_HUMAN	VATC_YEAST	VPS26_YEAST	PUBMED:20093466
	yeast	KRAS evidences	genetic	VPS35_HUMAN	AT1A3_HUMAN	VPS35_YEAST	ATC1_YEAST	PUBMED:18931302
	yeast	KRAS evidences	genetic	DDR1_HUMAN	AT1A3_HUMAN	CLA4_YEAST	ATC1_YEAST	PUBMED:20093466
	yeast	KRAS evidences	genetic	SNAA_HUMAN	RU2A_HUMAN	SEC17_YEAST	RU2A_YEAST	PUBMED:20093466
	yeast	KRAS evidences	genetic	COPA_HUMAN	AT1A3_HUMAN	COPA_YEAST	ATC1_YEAST	PUBMED:20093466
	yeast	KRAS evidences	genetic	TLK2_HUMAN	RL35_HUMAN	KPC1_YEAST	RL35_YEAST	PUBMED:20093466
	yeast	KRAS evidences	genetic	SNAA_HUMAN	RL35_HUMAN	SEC17_YEAST	RL35_YEAST	PUBMED:20093466
	yeast	KRAS evidences	genetic	RFC3_HUMAN	CTR1_HUMAN	RFC5_YEAST	AGP1_YEAST	PUBMED:20093466
	yeast	KRAS evidences	genetic	UBR1_HUMAN	PYGB_HUMAN	UBR1_YEAST	PHSG_YEAST	PUBMED:20093466
	yeast	KRAS evidences	genetic	VATC1_HUMAN	VPS35_HUMAN	VATC_YEAST	VPS35_YEAST	PUBMED:20093466
	yeast	KRAS evidences	genetic	TFP11_HUMAN	UBE4A_HUMAN	SP382_YEAST	UFD2_YEAST	PUBMED:20093466
	yeast	KRAS evidences	genetic	COPD_HUMAN	PACE1_HUMAN	COPD_YEAST	YO112_YEAST	PUBMED:20093466
	yeast	KRAS evidences	genetic	MARE1_HUMAN	UBR1_HUMAN	BIM1_YEAST	UBR1_YEAST	PUBMED:20093466
	yeast	KRAS evidences	genetic	MARE1_HUMAN	RL35_HUMAN	BIM1_YEAST	RL35_YEAST	PUBMED:20093466
	yeast	KRAS evidences	genetic	SPHAR_HUMAN	AT1A3_HUMAN	YPT31_YEAST	ATC1_YEAST	PUBMED:20093466
	yeast	KRAS evidences	genetic	TCOF_HUMAN	RL9_HUMAN	MUC1_YEAST	RL9B_YEAST	PUBMED:20093466
	yeast	KRAS evidences	genetic	TLK2_HUMAN	PDPK1_HUMAN	KPC1_YEAST	PKH1_YEAST	PUBMED:20093466
	yeast	KRAS evidences	genetic	PSB5_HUMAN	PSD3_HUMAN	PSB5_YEAST	RPN3_YEAST	PUBMED:18622397
	yeast	KRAS evidences	genetic	UXS1_HUMAN	PRLD1_HUMAN	ERG26_YEAST	UPS1_YEAST	PUBMED:20093466
	yeast	KRAS evidences	genetic	UBP10_HUMAN	CNIH_HUMAN	UBP3_YEAST	ERV14_YEAST	PUBMED:20093466
	yeast	KRAS evidences	genetic	GSTCD_HUMAN	PRLD1_HUMAN	OMS1_YEAST	UPS1_YEAST	PUBMED:20093466
	yeast	KRAS evidences	genetic	PSA1_HUMAN	PRS8_HUMAN	PSA1_YEAST	PRS8_YEAST	PUBMED:18622397
	yeast	KRAS evidences	genetic	RU2A_HUMAN	RL8_HUMAN	RU2A_YEAST	RL2_YEAST	PUBMED:20093466
	yeast	KRAS evidences	genetic	MAOX_HUMAN	RL7A_HUMAN	MAOM_YEAST	RL8B_YEAST	PUBMED:20093466
	yeast	KRAS evidences	genetic	COPA_HUMAN	RL9_HUMAN	COPA_YEAST	RL9B_YEAST	PUBMED:20093466
	yeast	KRAS evidences	genetic	SNAA_HUMAN	PRLD1_HUMAN	SEC17_YEAST	UPS1_YEAST	PUBMED:20093466
	yeast	KRAS evidences	genetic	M3K6_HUMAN	AT1A3_HUMAN	GCN2_YEAST	ATC1_YEAST	PUBMED:20093466
	yeast	KRAS evidences	genetic	PRLD1_HUMAN	SURF4_HUMAN	UPS1_YEAST	ERV29_YEAST	PUBMED:20093466
	yeast	KRAS evidences	genetic	KIF22_HUMAN	RL37_HUMAN	KIP3_YEAST	RL37A_YEAST	PUBMED:20093466
	yeast	KRAS evidences	genetic	KI18A_HUMAN	RL37_HUMAN	KIP3_YEAST	RL37A_YEAST	PUBMED:20093466
	yeast	KRAS evidences	genetic	KIF12_HUMAN	RL37_HUMAN	KIP3_YEAST	RL37A_YEAST	PUBMED:20093466
	yeast	KRAS evidences	genetic	RS16_HUMAN	RU2A_HUMAN	RS16_YEAST	RU2A_YEAST	PUBMED:20093466
	yeast	KRAS evidences	genetic	GSTCD_HUMAN	RASK_HUMAN	OMS1_YEAST	IRA2_YEAST	PUBMED:20093466
	yeast	KRAS evidences	genetic	RTF1_HUMAN	RU2A_HUMAN	RTF1_YEAST	RU2A_YEAST	PUBMED:20093466
	yeast	KRAS evidences	genetic	IF5_HUMAN	PCY2_HUMAN	IF5_YEAST	ECT1_YEAST	PUBMED:20093466
	yeast	KRAS evidences	genetic	SNAA_HUMAN	RTF1_HUMAN	SEC17_YEAST	RTF1_YEAST	PUBMED:20093466
	yeast	KRAS evidences	genetic	SSU72_HUMAN	RS16_HUMAN	SSU72_YEAST	RS16_YEAST	PUBMED:20093466
	yeast	KRAS evidences	genetic	COPA_HUMAN	CNIH_HUMAN	COPA_YEAST	ERV14_YEAST	PUBMED:20093466
	yeast	KRAS evidences	genetic	PSB5_HUMAN	PRS7_HUMAN	PSB5_YEAST	PRS7_YEAST	PUBMED:18622397
	yeast	KRAS evidences	genetic	PFD6_HUMAN	NFIP2_HUMAN	PFD6_YEAST	BSD2_YEAST	PUBMED:20093466
	yeast	KRAS evidences	genetic	M3K12_HUMAN	CTR1_HUMAN	KIN2_YEAST	AGP1_YEAST	PUBMED:20093466
	yeast	KRAS evidences	genetic	FOXL1_HUMAN	KIF22_HUMAN	HCM1_YEAST	KIP3_YEAST	PUBMED:20093466
	yeast	KRAS evidences	genetic	FOXL1_HUMAN	KI18A_HUMAN	HCM1_YEAST	KIP3_YEAST	PUBMED:20093466
	yeast	KRAS evidences	genetic	FOXL1_HUMAN	KIF12_HUMAN	HCM1_YEAST	KIP3_YEAST	PUBMED:20093466
	yeast	KRAS evidences	genetic	MYO9B_HUMAN	TLK2_HUMAN	MYO1_YEAST	KPC1_YEAST	PUBMED:19339687
	yeast	KRAS evidences	genetic	M3K1_HUMAN	RASK_HUMAN	BCK1_YEAST	IRA2_YEAST	PUBMED:20093466
	yeast	KRAS evidences	genetic	NFIP2_HUMAN	VPS36_HUMAN	BSD2_YEAST	VPS36_YEAST	PUBMED:19369420
	yeast	KRAS evidences	genetic	RASK_HUMAN	SURF4_HUMAN	IRA2_YEAST	ERV29_YEAST	PUBMED:20093466
	yeast	KRAS evidences	genetic	AT1A3_HUMAN	UBR1_HUMAN	ATC1_YEAST	UBR1_YEAST	PUBMED:20093466
	yeast	KRAS evidences	genetic	DYN2_HUMAN	RASK_HUMAN	DNM1_YEAST	IRA2_YEAST	PUBMED:20093466
	yeast	KRAS evidences	genetic	SPHAR_HUMAN	UBE4A_HUMAN	YPT31_YEAST	UFD2_YEAST	PUBMED:20093466
	yeast	KRAS evidences	genetic	COPD_HUMAN	UBP10_HUMAN	COPD_YEAST	UBP3_YEAST	PUBMED:20093466
	yeast	KRAS evidences	genetic	SPHAR_HUMAN	RL24_HUMAN	YPT31_YEAST	RL24A_YEAST	PUBMED:20093466
	yeast	KRAS evidences	genetic	SNAA_HUMAN	UBP10_HUMAN	SEC17_YEAST	UBP3_YEAST	PUBMED:20093466
	yeast	KRAS evidences	genetic	SSU72_HUMAN	RU2A_HUMAN	SSU72_YEAST	RU2A_YEAST	PUBMED:20093466
	yeast	KRAS evidences	genetic	AT1A3_HUMAN	UBP10_HUMAN	ATC1_YEAST	UBP3_YEAST	PUBMED:18931302
	yeast	KRAS evidences	genetic	SPHAR_HUMAN	GSTCD_HUMAN	YPT31_YEAST	OMS1_YEAST	PUBMED:20093466
	yeast	KRAS evidences	genetic	COR2A_HUMAN	UBP10_HUMAN	CORO_YEAST	UBP3_YEAST	PUBMED:18931302
	yeast	KRAS evidences	genetic	DDR1_HUMAN	RAP2C_HUMAN	CLA4_YEAST	RSR1_YEAST	PUBMED:19013066
	yeast	KRAS evidences	genetic	MCM2_HUMAN	RAD50_HUMAN	MCM2_YEAST	RAD50_YEAST	PUBMED:19917723
	yeast	KRAS evidences	genetic	UBR1_HUMAN	DCAM_HUMAN	UBR1_YEAST	DCAM_YEAST	PUBMED:20093466
	yeast	KRAS evidences	genetic	COPD_HUMAN	CNIH_HUMAN	COPD_YEAST	ERV14_YEAST	PUBMED:20093466
	yeast	KRAS evidences	genetic	VPS35_HUMAN	UBP10_HUMAN	VPS35_YEAST	UBP3_YEAST	PUBMED:18931302
	yeast	KRAS evidences	genetic	MED31_HUMAN	RTF1_HUMAN	MED31_YEAST	RTF1_YEAST	PUBMED:20093466
	yeast	KRAS evidences	genetic	MARE1_HUMAN	FOXL1_HUMAN	BIM1_YEAST	HCM1_YEAST	PUBMED:18931302
	yeast	KRAS evidences	genetic	GRP78_HUMAN	UBR1_HUMAN	GRP78_YEAST	UBR1_YEAST	PUBMED:20430885
	yeast	KRAS evidences	genetic	GRP78_HUMAN	SL9A1_HUMAN	GRP78_YEAST	NHX1_YEAST	PUBMED:20430885
	yeast	KRAS evidences	genetic	GRP78_HUMAN	SL9A8_HUMAN	GRP78_YEAST	NHX1_YEAST	PUBMED:20430885
	yeast	KRAS evidences	genetic	GRP78_HUMAN	VP26A_HUMAN	GRP78_YEAST	VPS26_YEAST	PUBMED:20430885
	yeast	KRAS evidences	genetic	H2B1M_HUMAN	VPS25_HUMAN	H2B1_YEAST	VPS25_YEAST	PUBMED:20139344
	yeast	KRAS evidences	genetic	H2B1M_HUMAN	PCSK4_HUMAN	H2B1_YEAST	KEX2_YEAST	PUBMED:20139344
	yeast	KRAS evidences	genetic	H2B1M_HUMAN	VPS36_HUMAN	H2B1_YEAST	VPS36_YEAST	PUBMED:20139344
	yeast	KRAS evidences	genetic	H2B1M_HUMAN	DDR1_HUMAN	H2B1_YEAST	CLA4_YEAST	PUBMED:20139344
	yeast	KRAS evidences	genetic	MARE1_HUMAN	MILK2_HUMAN	BIM1_YEAST	FIMB_YEAST	PUBMED:20065090
	yeast	KRAS evidences	genetic	TBB6_HUMAN	MARE1_HUMAN	TBB_YEAST	BIM1_YEAST	PUBMED:21042413
	yeast	KRAS evidences	genetic	GRP78_HUMAN	RS16_HUMAN	GRP78_YEAST	RS16_YEAST	PUBMED:20430885
	yeast	KRAS evidences	genetic	GRP78_HUMAN	M3K6_HUMAN	GRP78_YEAST	GCN2_YEAST	PUBMED:20430885
	yeast	KRAS evidences	genetic	GRP78_HUMAN	AT1A3_HUMAN	GRP78_YEAST	ATC1_YEAST	PUBMED:20430885
	yeast	KRAS evidences	genetic	H2B1M_HUMAN	VPS35_HUMAN	H2B1_YEAST	VPS35_YEAST	PUBMED:20139344
	yeast	KRAS evidences	genetic	GRP78_HUMAN	GLU2B_HUMAN	GRP78_YEAST	GLU2B_YEAST	PUBMED:20430885
	yeast	KRAS evidences	genetic	H2B1M_HUMAN	RASK_HUMAN	H2B1_YEAST	IRA2_YEAST	PUBMED:20139344
	yeast	KRAS evidences	genetic	TEAD4_HUMAN	ST32A_HUMAN	TEC1_YEAST	KAPC_YEAST	PUBMED:20421603
	yeast	KRAS evidences	genetic	H2B1M_HUMAN	RS7_HUMAN	H2B1_YEAST	RS7A_YEAST	PUBMED:20139344
	yeast	KRAS evidences	genetic	GRP78_HUMAN	SURF4_HUMAN	GRP78_YEAST	ERV29_YEAST	PUBMED:20430885
	yeast	KRAS evidences	genetic	H2B1M_HUMAN	DCAM_HUMAN	H2B1_YEAST	DCAM_YEAST	PUBMED:20139344
	yeast	KRAS evidences	genetic	GRP78_HUMAN	UBE4A_HUMAN	GRP78_YEAST	UFD2_YEAST	PUBMED:20430885
	yeast	KRAS evidences	genetic	GRP78_HUMAN	CNIH_HUMAN	GRP78_YEAST	ERV14_YEAST	PUBMED:20430885
	yeast	KRAS evidences	genetic	M3K6_HUMAN	EI2BE_HUMAN	GCN2_YEAST	EI2BE_YEAST	pubmed:20805354
	yeast	KRAS evidences	genetic	MYO9B_HUMAN	M3K6_HUMAN	MYO1_YEAST	GCN2_YEAST	pubmed:21126371
	yeast	KRAS evidences	genetic	PDPK1_HUMAN	M3K1_HUMAN	PKH1_YEAST	BCK1_YEAST	pubmed:21163942
	yeast	KRAS evidences	genetic	TEAD4_HUMAN	ZN263_HUMAN	TEC1_YEAST	ZAP1_YEAST	pubmed:20959818
	yeast	KRAS evidences	genetic	TEAD4_HUMAN	ZN337_HUMAN	TEC1_YEAST	ZAP1_YEAST	pubmed:20959818
	yeast	KRAS evidences	genetic	TEAD4_HUMAN	ZN202_HUMAN	TEC1_YEAST	ZAP1_YEAST	pubmed:20959818
	yeast	KRAS evidences	genetic	TEAD4_HUMAN	ZN189_HUMAN	TEC1_YEAST	ZAP1_YEAST	pubmed:20959818
	yeast	KRAS evidences	genetic	ZN263_HUMAN	EXOSX_HUMAN	ZAP1_YEAST	RRP6_YEAST	pubmed:20959818
	yeast	KRAS evidences	genetic	ZN337_HUMAN	EXOSX_HUMAN	ZAP1_YEAST	RRP6_YEAST	pubmed:20959818
	yeast	KRAS evidences	genetic	ZN202_HUMAN	EXOSX_HUMAN	ZAP1_YEAST	RRP6_YEAST	pubmed:20959818
	yeast	KRAS evidences	genetic	ZN189_HUMAN	EXOSX_HUMAN	ZAP1_YEAST	RRP6_YEAST	pubmed:20959818
	yeast	KRAS evidences	genetic	ZN263_HUMAN	MED31_HUMAN	ZAP1_YEAST	MED31_YEAST	pubmed:20959818
	yeast	KRAS evidences	genetic	ZN337_HUMAN	MED31_HUMAN	ZAP1_YEAST	MED31_YEAST	pubmed:20959818
	yeast	KRAS evidences	genetic	ZN202_HUMAN	MED31_HUMAN	ZAP1_YEAST	MED31_YEAST	pubmed:20959818
	yeast	KRAS evidences	genetic	ZN189_HUMAN	MED31_HUMAN	ZAP1_YEAST	MED31_YEAST	pubmed:20959818
	yeast	KRAS evidences	genetic	ZN263_HUMAN	FOXL1_HUMAN	ZAP1_YEAST	HCM1_YEAST	pubmed:20959818
	yeast	KRAS evidences	genetic	ZN337_HUMAN	FOXL1_HUMAN	ZAP1_YEAST	HCM1_YEAST	pubmed:20959818
	yeast	KRAS evidences	genetic	ZN202_HUMAN	FOXL1_HUMAN	ZAP1_YEAST	HCM1_YEAST	pubmed:20959818
	yeast	KRAS evidences	genetic	ZN189_HUMAN	FOXL1_HUMAN	ZAP1_YEAST	HCM1_YEAST	pubmed:20959818
	yeast	KRAS evidences	genetic	ZN263_HUMAN	UBP10_HUMAN	ZAP1_YEAST	UBP3_YEAST	pubmed:20959818
	yeast	KRAS evidences	genetic	ZN337_HUMAN	UBP10_HUMAN	ZAP1_YEAST	UBP3_YEAST	pubmed:20959818
	yeast	KRAS evidences	genetic	ZN202_HUMAN	UBP10_HUMAN	ZAP1_YEAST	UBP3_YEAST	pubmed:20959818
	yeast	KRAS evidences	genetic	ZN189_HUMAN	UBP10_HUMAN	ZAP1_YEAST	UBP3_YEAST	pubmed:20959818
	yeast	KRAS evidences	genetic	DDR1_HUMAN	SPHAR_HUMAN	CLA4_YEAST	YPT31_YEAST	pubmed:20526336
	yeast	KRAS evidences	genetic	M3K1_HUMAN	SPHAR_HUMAN	BCK1_YEAST	YPT31_YEAST	pubmed:20526336
	yeast	KRAS evidences	genetic	MILK2_HUMAN	SPHAR_HUMAN	FIMB_YEAST	YPT31_YEAST	pubmed:20526336
	yeast	KRAS evidences	genetic	RUVB2_HUMAN	CDK12_HUMAN	RUVB2_YEAST	CTK1_YEAST	pubmed:18268103
	yeast	KRAS evidences	genetic	M3K6_HUMAN	IF5_HUMAN	GCN2_YEAST	IF5_YEAST	pubmed:16990799
	yeast	KRAS evidences	genetic	EI2BE_HUMAN	IF5_HUMAN	EI2BE_YEAST	IF5_YEAST	pubmed:16990799
	yeast	KRAS evidences	genetic	GSK3A_HUMAN	M3K1_HUMAN	RIM11_YEAST	BCK1_YEAST	pubmed:21127252
	yeast	KRAS evidences	genetic	DDR1_HUMAN	CDK12_HUMAN	CLA4_YEAST	CTK1_YEAST	pubmed:21127252
	yeast	KRAS evidences	genetic	M3K12_HUMAN	M3K1_HUMAN	KIN2_YEAST	BCK1_YEAST	pubmed:21127252
	yeast	KRAS evidences	genetic	H2B1M_HUMAN	TLK2_HUMAN	H2B1_YEAST	KPC1_YEAST	pubmed:21680712
	yeast	KRAS evidences	genetic	PAF1_HUMAN	H2B1M_HUMAN	PAF1_YEAST	H2B1_YEAST	pubmed:21498644
	yeast	KRAS evidences	genetic	RASK_HUMAN	CDK12_HUMAN	IRA2_YEAST	CTK1_YEAST	pubmed:21697395
	yeast	KRAS evidences	genetic	TLK2_HUMAN	RL27_HUMAN	KPC1_YEAST	RL27B_YEAST	eSGA Costanzo
	yeast	KRAS evidences	genetic	TLK2_HUMAN	RS26_HUMAN	KPC1_YEAST	RS26B_YEAST	eSGA Costanzo
	yeast	KRAS evidences	genetic	TLK2_HUMAN	RTF1_HUMAN	KPC1_YEAST	RTF1_YEAST	eSGA Costanzo
	yeast	KRAS evidences	genetic	TLK2_HUMAN	AT1A3_HUMAN	KPC1_YEAST	ATC1_YEAST	eSGA Costanzo
	yeast	KRAS evidences	genetic	TLK2_HUMAN	RAP2C_HUMAN	KPC1_YEAST	RSR1_YEAST	eSGA Costanzo
	yeast	KRAS evidences	genetic	TLK2_HUMAN	VPS35_HUMAN	KPC1_YEAST	VPS35_YEAST	eSGA Costanzo
	yeast	KRAS evidences	genetic	TLK2_HUMAN	VP26A_HUMAN	KPC1_YEAST	VPS26_YEAST	eSGA Costanzo
	yeast	KRAS evidences	genetic	TLK2_HUMAN	ZDHC6_HUMAN	KPC1_YEAST	PFA4_YEAST	eSGA Costanzo
	yeast	KRAS evidences	genetic	SNAA_HUMAN	RS16_HUMAN	SEC17_YEAST	RS16_YEAST	eSGA Costanzo
	yeast	KRAS evidences	genetic	SNAA_HUMAN	RS26_HUMAN	SEC17_YEAST	RS26B_YEAST	eSGA Costanzo
	yeast	KRAS evidences	genetic	SNAA_HUMAN	RL8_HUMAN	SEC17_YEAST	RL2_YEAST	eSGA Costanzo
	yeast	KRAS evidences	genetic	SNAA_HUMAN	VPS35_HUMAN	SEC17_YEAST	VPS35_YEAST	eSGA Costanzo
	yeast	KRAS evidences	genetic	SNAA_HUMAN	PACE1_HUMAN	SEC17_YEAST	YO112_YEAST	eSGA Costanzo
	yeast	KRAS evidences	genetic	MCM2_HUMAN	SSH3_HUMAN	MCM2_YEAST	PPS1_YEAST	eSGA Costanzo
	yeast	KRAS evidences	genetic	TEAD4_HUMAN	AT1A3_HUMAN	TEC1_YEAST	ATC1_YEAST	eSGA Costanzo
	yeast	KRAS evidences	genetic	TEAD4_HUMAN	UBR1_HUMAN	TEC1_YEAST	UBR1_YEAST	eSGA Costanzo
	yeast	KRAS evidences	genetic	RFC3_HUMAN	AL4A1_HUMAN	RFC5_YEAST	PUT2_YEAST	eSGA Costanzo
	yeast	KRAS evidences	genetic	RFC3_HUMAN	M3K1_HUMAN	RFC5_YEAST	BCK1_YEAST	eSGA Costanzo
	yeast	KRAS evidences	genetic	FOXL1_HUMAN	1433E_HUMAN	HCM1_YEAST	BMH2_YEAST	eSGA Costanzo
	yeast	KRAS evidences	genetic	FOXL1_HUMAN	VP26A_HUMAN	HCM1_YEAST	VPS26_YEAST	eSGA Costanzo
	yeast	KRAS evidences	genetic	COPA_HUMAN	UBP10_HUMAN	COPA_YEAST	UBP3_YEAST	eSGA Costanzo
	yeast	KRAS evidences	genetic	COPA_HUMAN	RL17_HUMAN	COPA_YEAST	RL17B_YEAST	eSGA Costanzo
	yeast	KRAS evidences	genetic	COPA_HUMAN	RL7A_HUMAN	COPA_YEAST	RL8B_YEAST	eSGA Costanzo
[truncated: 3,653 more rows]

## Sheet: KRAS_subnetwork_evidences
Species	Type of Interaction	Gene A (Uniprot)	Gene B (Uniprot)	Gene A	Gene B	Interactor A	Interactor B	Reference
human	genetic	RASK_HUMAN	APC4_HUMAN	KRAS	ANAPC4	RASK_HUMAN	APC4_HUMAN	Luo et al. KRAS (Interactions with the Ras Oncogene, Cell. P-value<0.1, Table S3)
human	genetic	RASK_HUMAN	BRX1_HUMAN	KRAS	BRIX1	RASK_HUMAN	BRX1_HUMAN	Luo et al. KRAS (Interactions with the Ras Oncogene, Cell. P-value<0.1, Table S3)
human	genetic	RASK_HUMAN	IREB2_HUMAN	KRAS	IREB2	RASK_HUMAN	IREB2_HUMAN	Luo et al. KRAS (Interactions with the Ras Oncogene, Cell. P-value<0.1, Table S3)
human	genetic	RASK_HUMAN	AMPM2_HUMAN	KRAS	METAP2	RASK_HUMAN	AMPM2_HUMAN	Luo et al. KRAS (Interactions with the Ras Oncogene, Cell. P-value<0.1, Table S3)
human	genetic	RASK_HUMAN	NEDD8_HUMAN	KRAS	NEDD8	RASK_HUMAN	NEDD8_HUMAN	Luo et al. KRAS (Interactions with the Ras Oncogene, Cell. P-value<0.1, Table S3)
human	genetic	RASK_HUMAN	NUP93_HUMAN	KRAS	NUP93	RASK_HUMAN	NUP93_HUMAN	Luo et al. KRAS (Interactions with the Ras Oncogene, Cell. P-value<0.1, Table S3)
human	genetic	RASK_HUMAN	NXF1_HUMAN	KRAS	NXF1	RASK_HUMAN	NXF1_HUMAN	Luo et al. KRAS (Interactions with the Ras Oncogene, Cell. P-value<0.1, Table S3)
human	genetic	RASK_HUMAN	PSB5_HUMAN	KRAS	PSMB5	RASK_HUMAN	PSB5_HUMAN	Luo et al. KRAS (Interactions with the Ras Oncogene, Cell. P-value<0.1, Table S3)
human	genetic	RASK_HUMAN	PSB6_HUMAN	KRAS	PSMB6	RASK_HUMAN	PSB6_HUMAN	Luo et al. KRAS (Interactions with the Ras Oncogene, Cell. P-value<0.1, Table S3)
human	genetic	RASK_HUMAN	THOC1_HUMAN	KRAS	THOC1	RASK_HUMAN	THOC1_HUMAN	Luo et al. KRAS (Interactions with the Ras Oncogene, Cell. P-value<0.1, Table S3)
fly	genetic	RASK_HUMAN	PP2AB_HUMAN	KRAS	PPP2CB	RAS1_DROME	PP2A_DROME	PUBMED:8595878
fly	genetic	RASH_HUMAN	PP2AB_HUMAN	HRAS	PPP2CB	RAS1_DROME	PP2A_DROME	PUBMED:8595878
fly	genetic	RASK_HUMAN	MP2K1_HUMAN	KRAS	MAP2K1	RAS1_DROME	DSOR1_DROME	PUBMED:8033205
fly	genetic	RASH_HUMAN	MP2K1_HUMAN	HRAS	MAP2K1	RAS1_DROME	DSOR1_DROME	PUBMED:8033205
fly	genetic	RASK_HUMAN	TAF1_HUMAN	KRAS	TAF1	RAS1_DROME	TAF1_DROME	PUBMED:8722784
fly	genetic	RASH_HUMAN	TAF1_HUMAN	HRAS	TAF1	RAS1_DROME	TAF1_DROME	PUBMED:8722784
fly	genetic	1433E_HUMAN	MP2K1_HUMAN	YWHAE	MAP2K1	1433E_DROME	DSOR1_DROME	PUBMED:8722784
fly	genetic	PP2AB_HUMAN	MP2K1_HUMAN	PPP2CB	MAP2K1	PP2A_DROME	DSOR1_DROME	PUBMED:8722784
fly	genetic	RASK_HUMAN	1433E_HUMAN	KRAS	YWHAE	RAS1_DROME	1433E_DROME	PUBMED:8722784
fly	genetic	RASH_HUMAN	1433E_HUMAN	HRAS	YWHAE	RAS1_DROME	1433E_DROME	PUBMED:8722784
fly	genetic	RASK_HUMAN	TFDP1_HUMAN	KRAS	TFDP1	RAS1_DROME	TFDP_DROME	PUBMED:10471712
fly	genetic	RASH_HUMAN	TFDP1_HUMAN	HRAS	TFDP1	RAS1_DROME	TFDP_DROME	PUBMED:10471712
fly	genetic	PTN13_HUMAN	EVL_HUMAN	PTPN13	EVL	LAR_DROME	ENA_DROME	PUBMED:11683993
fly	genetic	NF2L3_HUMAN	PKNX1_HUMAN	NFE2L3	PKNOX1	CNC_DROME	HTH_DROME	PUBMED:10952900
fly	genetic	RASK_HUMAN	MPIP3_HUMAN	KRAS	CDC25C	RAS1_DROME	MPIP_DROME	PUBMED:10655223
fly	genetic	RASH_HUMAN	MPIP3_HUMAN	HRAS	CDC25C	RAS1_DROME	MPIP_DROME	PUBMED:10655223
worm	genetic	RASK_HUMAN	VPS25_HUMAN	KRAS	VPS25	LET60_CAEEL	Q9U354_CAEEL	PUBMED:17897480
worm	genetic	RASH_HUMAN	VPS25_HUMAN	HRAS	VPS25	LET60_CAEEL	Q9U354_CAEEL	PUBMED:17897480
worm	genetic	RASK_HUMAN	HXD4_HUMAN	KRAS	HOXD4	LET60_CAEEL	LIN39_CAEEL	PUBMED:17897480
worm	genetic	RASH_HUMAN	HXD4_HUMAN	HRAS	HOXD4	LET60_CAEEL	LIN39_CAEEL	PUBMED:17897480
worm	genetic	RASK_HUMAN	DDR1_HUMAN	KRAS	DDR1	LET60_CAEEL	Q95ZV7_CAEEL	PUBMED:17897480
worm	genetic	RASH_HUMAN	DDR1_HUMAN	HRAS	DDR1	LET60_CAEEL	Q95ZV7_CAEEL	PUBMED:17897480
worm	genetic	RASK_HUMAN	PANK2_HUMAN	KRAS	PANK2	LET60_CAEEL	P91029_CAEEL	PUBMED:17897480
worm	genetic	RASH_HUMAN	PANK2_HUMAN	HRAS	PANK2	LET60_CAEEL	P91029_CAEEL	PUBMED:17897480
worm	genetic	RASK_HUMAN	PKNX1_HUMAN	KRAS	PKNOX1	LET60_CAEEL	UNC62_CAEEL	PUBMED:17897480
worm	genetic	RASH_HUMAN	PKNX1_HUMAN	HRAS	PKNOX1	LET60_CAEEL	UNC62_CAEEL	PUBMED:17897480
worm	genetic	RASK_HUMAN	PTN13_HUMAN	KRAS	PTPN13	LET60_CAEEL	Q8I120_CAEEL	pubmed:16845399
worm	genetic	RASH_HUMAN	PTN13_HUMAN	HRAS	PTPN13	LET60_CAEEL	Q8I120_CAEEL	pubmed:16845399
yeast	genetic	PFD6_HUMAN	FOXL1_HUMAN	PFDN6	FOXL1	PFD6_YEAST	HCM1_YEAST	PUBMED:17314980
yeast	genetic	RASK_HUMAN	PFD6_HUMAN	KRAS	PFDN6	IRA2_YEAST	PFD6_YEAST	PUBMED:17314980
yeast	genetic	CNIH_HUMAN	AT1A3_HUMAN	CNIH	ATP1A3	ERV14_YEAST	ATC1_YEAST	PUBMED:16269340
yeast	genetic	RAD50_HUMAN	DDR1_HUMAN	RAD50	DDR1	RAD50_YEAST	CLA4_YEAST	PUBMED:14764870
yeast	genetic	RAD50_HUMAN	M3K1_HUMAN	RAD50	MAP3K1	RAD50_YEAST	BCK1_YEAST	PUBMED:14764870
yeast	genetic	RU2A_HUMAN	PFD6_HUMAN	SNRPA1	PFDN6	RU2A_YEAST	PFD6_YEAST	PUBMED:19061648
yeast	genetic	TRI39_HUMAN	PFD6_HUMAN	TRIM39	PFDN6	PSH1_YEAST	PFD6_YEAST	PUBMED:17314980
yeast	genetic	TRI11_HUMAN	PFD6_HUMAN	TRIM11	PFDN6	PSH1_YEAST	PFD6_YEAST	PUBMED:17314980
yeast	genetic	UBP10_HUMAN	TLK2_HUMAN	USP10	TLK2	UBP3_YEAST	KPC1_YEAST	PUBMED:17986446
yeast	genetic	PSA1_HUMAN	PSD3_HUMAN	PSMA1	PSD3	PSA1_YEAST	RPN3_YEAST	PUBMED:18622397
yeast	genetic	PFD6_HUMAN	TBB6_HUMAN	PFDN6	TUBB6	PFD6_YEAST	TBB_YEAST	PUBMED:9463374
yeast	genetic	RTF1_HUMAN	UBP10_HUMAN	RTF1	USP10	RTF1_YEAST	UBP3_YEAST	PUBMED:17314980
yeast	genetic	RAB13_HUMAN	M3K12_HUMAN	RAB13	MAP3K12	SEC4_YEAST	KIN2_YEAST	PUBMED:15563607
yeast	genetic	SPHAR_HUMAN	1433E_HUMAN	SPHAR	YWHAE	YPT31_YEAST	BMH2_YEAST	PUBMED:18172025
yeast	genetic	SSU72_HUMAN	ZEP2_HUMAN	SSU72	HIVEP2	SSU72_YEAST	RPB1_YEAST	PUBMED:17101794
yeast	genetic	PAF1_HUMAN	RTF1_HUMAN	PAF1	RTF1	PAF1_YEAST	RTF1_YEAST	PUBMED:11884586
yeast	genetic	MARE1_HUMAN	DDR1_HUMAN	MAPRE1	DDR1	BIM1_YEAST	CLA4_YEAST	PUBMED:14764870
yeast	genetic	CDK12_HUMAN	FNTB_HUMAN	CDK12	FNTB	CTK1_YEAST	FNTB_YEAST	PUBMED:19269370
yeast	genetic	MARE1_HUMAN	SSU72_HUMAN	MAPRE1	SSU72	BIM1_YEAST	SSU72_YEAST	PUBMED:16155567
yeast	genetic	UBP10_HUMAN	FNTB_HUMAN	USP10	FNTB	UBP3_YEAST	FNTB_YEAST	PUBMED:19269370
yeast	genetic	MARE1_HUMAN	TRI39_HUMAN	MAPRE1	TRIM39	BIM1_YEAST	PSH1_YEAST	PUBMED:15525520
yeast	genetic	MARE1_HUMAN	TRI11_HUMAN	MAPRE1	TRIM11	BIM1_YEAST	PSH1_YEAST	PUBMED:15525520
yeast	genetic	DDR1_HUMAN	1433E_HUMAN	DDR1	YWHAE	CLA4_YEAST	BMH2_YEAST	PUBMED:19269370
yeast	genetic	CDK12_HUMAN	M3K1_HUMAN	CDK12	MAP3K1	CTK1_YEAST	BCK1_YEAST	PUBMED:19269370
yeast	genetic	NXF1_HUMAN	DX39B_HUMAN	NXF1	BAT1	MEX67_YEAST	SUB2_YEAST	PUBMED:18667528
yeast	genetic	SSH3_HUMAN	CDK12_HUMAN	SSH3	CDK12	PPS1_YEAST	CTK1_YEAST	PUBMED:19269370
yeast	genetic	ST32A_HUMAN	DDR1_HUMAN	STK32A	DDR1	KAPC_YEAST	CLA4_YEAST	PUBMED:19269370
yeast	genetic	PFD6_HUMAN	MED31_HUMAN	PFDN6	MED31	PFD6_YEAST	MED31_YEAST	PUBMED:17314980
yeast	genetic	TLK2_HUMAN	MARE1_HUMAN	TLK2	MAPRE1	KPC1_YEAST	BIM1_YEAST	PUBMED:11554924
yeast	genetic	GCN1L_HUMAN	PUS7L_HUMAN	GCN1L1	PUS7L	GCN1_YEAST	PUS7_YEAST	PUBMED:19061648
yeast	genetic	PCSK4_HUMAN	AT1A3_HUMAN	PCSK4	ATP1A3	KEX2_YEAST	ATC1_YEAST	PUBMED:16269340
yeast	genetic	PFD6_HUMAN	RS15A_HUMAN	PFDN6	RPS15A	PFD6_YEAST	RS22A_YEAST	PUBMED:14764870
yeast	genetic	KAD2_HUMAN	KCY_HUMAN	AK2	CMPK1	KAD1_YEAST	UMPK_YEAST	PUBMED:1333436
yeast	genetic	PSA1_HUMAN	PRS7_HUMAN	PSMA1	PSMC2	PSA1_YEAST	PRS7_YEAST	PUBMED:18622397
yeast	genetic	MED31_HUMAN	UBP10_HUMAN	MED31	USP10	MED31_YEAST	UBP3_YEAST	PUBMED:17314980
yeast	genetic	MARE1_HUMAN	KIF22_HUMAN	MAPRE1	KIF22	BIM1_YEAST	KIP3_YEAST	PUBMED:11743205
yeast	genetic	MARE1_HUMAN	KI18A_HUMAN	MAPRE1	KIF18A	BIM1_YEAST	KIP3_YEAST	PUBMED:11743205
yeast	genetic	MARE1_HUMAN	KIF12_HUMAN	MAPRE1	KIF12	BIM1_YEAST	KIP3_YEAST	PUBMED:11743205
yeast	genetic	EXOSX_HUMAN	DX39B_HUMAN	EXOSC10	BAT1	RRP6_YEAST	SUB2_YEAST	PUBMED:12417728
yeast	genetic	PFD6_HUMAN	DDR1_HUMAN	PFDN6	DDR1	PFD6_YEAST	CLA4_YEAST	PUBMED:14764870
yeast	genetic	MED31_HUMAN	EXOSX_HUMAN	MED31	EXOSC10	MED31_YEAST	RRP6_YEAST	PUBMED:19061648
yeast	genetic	GCN1L_HUMAN	M3K6_HUMAN	GCN1L1	MAP3K6	GCN1_YEAST	GCN2_YEAST	PUBMED:11101534
yeast	genetic	TBB6_HUMAN	FOXL1_HUMAN	TUBB6	FOXL1	TBB_YEAST	HCM1_YEAST	PUBMED:14661025
yeast	genetic	DDR1_HUMAN	FNTB_HUMAN	DDR1	FNTB	CLA4_YEAST	FNTB_YEAST	PUBMED:19269370
yeast	genetic	M3K1_HUMAN	UBP10_HUMAN	MAP3K1	USP10	BCK1_YEAST	UBP3_YEAST	PUBMED:17986446
yeast	genetic	PSB6_HUMAN	PSA1_HUMAN	PSMB6	PSMA1	PSB6_YEAST	PSA1_YEAST	PUBMED:18622397
yeast	genetic	RAD50_HUMAN	PI3R4_HUMAN	RAD50	PIK3R4	RAD50_YEAST	VPS15_YEAST	PUBMED:16487579
yeast	genetic	NFIP2_HUMAN	AT1A3_HUMAN	NDFIP2	ATP1A3	BSD2_YEAST	ATC1_YEAST	PUBMED:16269340
yeast	genetic	DDR1_HUMAN	RL24_HUMAN	DDR1	RPL24	CLA4_YEAST	RL24A_YEAST	PUBMED:12686605
yeast	genetic	UBE4A_HUMAN	ZEP2_HUMAN	UBE4A	HIVEP2	UFD2_YEAST	RPB1_YEAST	PUBMED:17314980
yeast	genetic	MED31_HUMAN	CLK2_HUMAN	MED31	CLK2	MED31_YEAST	KNS1_YEAST	PUBMED:19269370
yeast	genetic	RUVB2_HUMAN	FOXL1_HUMAN	RUVBL2	FOXL1	RUVB2_YEAST	HCM1_YEAST	PUBMED:17314980
yeast	genetic	UBP10_HUMAN	ZEP2_HUMAN	USP10	HIVEP2	UBP3_YEAST	RPB1_YEAST	PUBMED:17314980
yeast	genetic	PSB5_HUMAN	PSA1_HUMAN	PSMB5	PSMA1	PSB5_YEAST	PSA1_YEAST	PUBMED:18622397
yeast	genetic	GCN1L_HUMAN	MED31_HUMAN	GCN1L1	MED31	GCN1_YEAST	MED31_YEAST	PUBMED:17314980
yeast	genetic	NXF1_HUMAN	MED31_HUMAN	NXF1	MED31	MEX67_YEAST	MED31_YEAST	PUBMED:19061648
yeast	genetic	PAF1_HUMAN	CDK12_HUMAN	PAF1	CDK12	PAF1_YEAST	CTK1_YEAST	PUBMED:11927560
yeast	genetic	ZEP2_HUMAN	PCSK4_HUMAN	HIVEP2	PCSK4	RPB1_YEAST	KEX2_YEAST	PUBMED:2668732
yeast	genetic	PUS7L_HUMAN	RU2A_HUMAN	PUS7L	SNRPA1	PUS7_YEAST	RU2A_YEAST	PUBMED:19061648
yeast	genetic	AT1A3_HUMAN	VATC1_HUMAN	ATP1A3	ATP6V1C1	ATC1_YEAST	VATC_YEAST	PUBMED:17314395
yeast	genetic	PRP31_HUMAN	CDK12_HUMAN	PRPF31	CDK12	PRP31_YEAST	CTK1_YEAST	PUBMED:19061648
yeast	genetic	ZEP2_HUMAN	EXOSX_HUMAN	HIVEP2	EXOSC10	RPB1_YEAST	RRP6_YEAST	PUBMED:18280237
yeast	genetic	PFD6_HUMAN	UBP10_HUMAN	PFDN6	USP10	PFD6_YEAST	UBP3_YEAST	PUBMED:17314980
yeast	genetic	FOXL1_HUMAN	M3K1_HUMAN	FOXL1	MAP3K1	HCM1_YEAST	BCK1_YEAST	PUBMED:19269370
yeast	genetic	SSU72_HUMAN	MED31_HUMAN	SSU72	MED31	SSU72_YEAST	MED31_YEAST	PUBMED:17314980
yeast	genetic	PFD6_HUMAN	TCPG_HUMAN	PFDN6	CCT3	PFD6_YEAST	TCPG_YEAST	PUBMED:9463374
yeast	genetic	RAD50_HUMAN	CDK12_HUMAN	RAD50	CDK12	RAD50_YEAST	CTK1_YEAST	PUBMED:16487579
yeast	genetic	RAD50_HUMAN	MED31_HUMAN	RAD50	MED31	RAD50_YEAST	MED31_YEAST	PUBMED:16487579
yeast	genetic	RAD50_HUMAN	AT1A3_HUMAN	RAD50	ATP1A3	RAD50_YEAST	ATC1_YEAST	PUBMED:20093466
yeast	genetic	APC10_HUMAN	ST32A_HUMAN	ANAPC10	STK32A	APC10_YEAST	KAPC_YEAST	PUBMED:12724382
yeast	genetic	CDK12_HUMAN	MED31_HUMAN	CDK12	MED31	CTK1_YEAST	MED31_YEAST	PUBMED:19061648
yeast	genetic	PFD6_HUMAN	EXOSX_HUMAN	PFDN6	EXOSC10	PFD6_YEAST	RRP6_YEAST	PUBMED:19061648
yeast	genetic	M3K6_HUMAN	DDR1_HUMAN	MAP3K6	DDR1	GCN2_YEAST	CLA4_YEAST	PUBMED:19269370
yeast	genetic	DDR1_HUMAN	RL35_HUMAN	DDR1	RPL35	CLA4_YEAST	RL35_YEAST	PUBMED:12686605
yeast	genetic	PCSK4_HUMAN	PFD6_HUMAN	PCSK4	PFDN6	KEX2_YEAST	PFD6_YEAST	PUBMED:17314980
yeast	genetic	CDK12_HUMAN	1433E_HUMAN	CDK12	YWHAE	CTK1_YEAST	BMH2_YEAST	PUBMED:19269370
yeast	genetic	TCPG_HUMAN	RL35_HUMAN	CCT3	RPL35	TCPG_YEAST	RL35_YEAST	PUBMED:18680526
yeast	genetic	KTHY_HUMAN	PDPK1_HUMAN	DTYMK	PDPK1	KTHY_YEAST	PKH1_YEAST	PUBMED:14764870
yeast	genetic	MED31_HUMAN	TRNT1_HUMAN	MED31	TRNT1	MED31_YEAST	CCA1_YEAST	PUBMED:19061648
yeast	genetic	PACE1_HUMAN	EF1A2_HUMAN	SCYL3	EEF1A2	YO112_YEAST	EF1A_YEAST	PUBMED:17203074
yeast	genetic	MYO9B_HUMAN	APC10_HUMAN	MYO9B	ANAPC10	MYO1_YEAST	APC10_YEAST	PUBMED:17942599
yeast	genetic	EI2BA_HUMAN	EI2BE_HUMAN	EIF2B1	EIF2B5	EI2BA_YEAST	EI2BE_YEAST	PUBMED:8336705
yeast	genetic	PSB5_HUMAN	PSB6_HUMAN	PSMB5	PSMB6	PSB5_YEAST	PSB6_YEAST	PUBMED:18622397
yeast	genetic	EF1A2_HUMAN	CDK12_HUMAN	EEF1A2	CDK12	EF1A_YEAST	CTK1_YEAST	PUBMED:19061648
yeast	genetic	DDR1_HUMAN	FOXL1_HUMAN	DDR1	FOXL1	CLA4_YEAST	HCM1_YEAST	PUBMED:19269370
yeast	genetic	SGPP1_HUMAN	AT1A3_HUMAN	SGPP1	ATP1A3	DS1P1_YEAST	ATC1_YEAST	PUBMED:16269340
yeast	genetic	AT1A3_HUMAN	PORCN_HUMAN	ATP1A3	PORCN	ATC1_YEAST	ALE1_YEAST	PUBMED:16269340
yeast	genetic	EF1A2_HUMAN	MED31_HUMAN	EEF1A2	MED31	EF1A_YEAST	MED31_YEAST	PUBMED:19061648
yeast	genetic	RAD50_HUMAN	MARE1_HUMAN	RAD50	MAPRE1	RAD50_YEAST	BIM1_YEAST	PUBMED:17314980
yeast	genetic	EI2BA_HUMAN	ZEP2_HUMAN	EIF2B1	HIVEP2	EI2BA_YEAST	RPB1_YEAST	PUBMED:19061648
yeast	genetic	GCN1L_HUMAN	UBP10_HUMAN	GCN1L1	USP10	GCN1_YEAST	UBP3_YEAST	PUBMED:17314980
yeast	genetic	MARE1_HUMAN	RFC3_HUMAN	MAPRE1	RFC3	BIM1_YEAST	RFC5_YEAST	PUBMED:17314980
yeast	genetic	MED31_HUMAN	ZEP2_HUMAN	MED31	HIVEP2	MED31_YEAST	RPB1_YEAST	PUBMED:8849885
yeast	genetic	PSB6_HUMAN	PRS7_HUMAN	PSMB6	PSMC2	PSB6_YEAST	PRS7_YEAST	PUBMED:18622397
yeast	genetic	TLK2_HUMAN	M3K1_HUMAN	TLK2	MAP3K1	KPC1_YEAST	BCK1_YEAST	PUBMED:1729597
yeast	genetic	MARE1_HUMAN	PFD6_HUMAN	MAPRE1	PFDN6	BIM1_YEAST	PFD6_YEAST	PUBMED:14764870
yeast	genetic	PAF1_HUMAN	EXOSX_HUMAN	PAF1	EXOSC10	PAF1_YEAST	RRP6_YEAST	PUBMED:16246724
yeast	genetic	UBP10_HUMAN	PAF1_HUMAN	USP10	PAF1	UBP3_YEAST	PAF1_YEAST	PUBMED:17314980
yeast	genetic	VP26A_HUMAN	VPS35_HUMAN	VPS26A	VPS35	VPS26_YEAST	VPS35_YEAST	PUBMED:11598206
yeast	genetic	KTHY_HUMAN	KCY_HUMAN	DTYMK	CMPK1	KTHY_YEAST	UMPK_YEAST	PUBMED:2549068
yeast	genetic	CDK12_HUMAN	FOXL1_HUMAN	CDK12	FOXL1	CTK1_YEAST	HCM1_YEAST	PUBMED:19269370
yeast	genetic	RAB13_HUMAN	1433E_HUMAN	RAB13	YWHAE	SEC4_YEAST	BMH2_YEAST	PUBMED:18172025
yeast	genetic	NUP98_HUMAN	NUP93_HUMAN	NUP98	NUP93	NU145_YEAST	NIC96_YEAST	PUBMED:9305650
yeast	genetic	MARE1_HUMAN	CDK12_HUMAN	MAPRE1	CDK12	BIM1_YEAST	CTK1_YEAST	PUBMED:15525520
yeast	genetic	M3K6_HUMAN	MED31_HUMAN	MAP3K6	MED31	GCN2_YEAST	MED31_YEAST	PUBMED:19269370
yeast	genetic	MARE1_HUMAN	APC10_HUMAN	MAPRE1	ANAPC10	BIM1_YEAST	APC10_YEAST	PUBMED:15525520
yeast	genetic	CDC5L_HUMAN	PFD6_HUMAN	CDC5L	PFDN6	CEF1_YEAST	PFD6_YEAST	PUBMED:19061648
yeast	genetic	RASK_HUMAN	UBP10_HUMAN	KRAS	USP10	IRA2_YEAST	UBP3_YEAST	PUBMED:17314980
yeast	genetic	EXOSX_HUMAN	GCN1L_HUMAN	EXOSC10	GCN1L1	RRP6_YEAST	GCN1_YEAST	PUBMED:17314980
yeast	genetic	CDK12_HUMAN	SSU72_HUMAN	CDK12	SSU72	CTK1_YEAST	SSU72_YEAST	PUBMED:16362371
yeast	genetic	CDK12_HUMAN	EXOSX_HUMAN	CDK12	EXOSC10	CTK1_YEAST	RRP6_YEAST	PUBMED:19061648
yeast	genetic	DDR1_HUMAN	M3K1_HUMAN	DDR1	MAP3K1	CLA4_YEAST	BCK1_YEAST	PUBMED:12686605
yeast	genetic	MARE1_HUMAN	RASK_HUMAN	MAPRE1	KRAS	BIM1_YEAST	IRA2_YEAST	PUBMED:15525520
yeast	genetic	CDC5L_HUMAN	RU2A_HUMAN	CDC5L	SNRPA1	CEF1_YEAST	RU2A_YEAST	PUBMED:19061648
yeast	genetic	MFN1_HUMAN	DYN2_HUMAN	MFN1	DNM2	FZO1_YEAST	DNM1_YEAST	PUBMED:12808034
yeast	genetic	M3K6_HUMAN	EI2BA_HUMAN	MAP3K6	EIF2B1	GCN2_YEAST	EI2BA_YEAST	PUBMED:8887689
yeast	genetic	PSB5_HUMAN	PRS8_HUMAN	PSMB5	PSMC5	PSB5_YEAST	PRS8_YEAST	PUBMED:18622397
yeast	genetic	FNTB_HUMAN	M3K1_HUMAN	FNTB	MAP3K1	FNTB_YEAST	BCK1_YEAST	PUBMED:19269370
yeast	genetic	RTF1_HUMAN	CDK12_HUMAN	RTF1	CDK12	RTF1_YEAST	CTK1_YEAST	PUBMED:11927560
yeast	genetic	CDK12_HUMAN	DX39B_HUMAN	CDK12	BAT1	CTK1_YEAST	SUB2_YEAST	PUBMED:14769921
yeast	genetic	PFD6_HUMAN	M3K1_HUMAN	PFDN6	MAP3K1	PFD6_YEAST	BCK1_YEAST	PUBMED:14764870
yeast	genetic	M3K1_HUMAN	PTN9_HUMAN	MAP3K1	PTPN9	BCK1_YEAST	PTP3_YEAST	PUBMED:19269370
yeast	genetic	M3K1_HUMAN	PTPRE_HUMAN	MAP3K1	PTPRE	BCK1_YEAST	PTP3_YEAST	PUBMED:19269370
yeast	genetic	DREB_HUMAN	MILK2_HUMAN	DBN1	MICALL2	ABP1_YEAST	FIMB_YEAST	PUBMED:8334302
yeast	genetic	PUS7L_HUMAN	EXOSX_HUMAN	PUS7L	EXOSC10	PUS7_YEAST	RRP6_YEAST	PUBMED:18443146
yeast	genetic	ZEP2_HUMAN	PAF1_HUMAN	HIVEP2	PAF1	RPB1_YEAST	PAF1_YEAST	PUBMED:17948059
yeast	genetic	UBP10_HUMAN	CDK12_HUMAN	USP10	CDK12	UBP3_YEAST	CTK1_YEAST	PUBMED:19547744
yeast	genetic	GSTCD_HUMAN	ACAD9_HUMAN	GSTCD	ACAD9	OMS1_YEAST	ACOX_YEAST	PUBMED:20093466
yeast	genetic	GSTCD_HUMAN	ACOX3_HUMAN	GSTCD	ACOX3	OMS1_YEAST	ACOX_YEAST	PUBMED:20093466
yeast	genetic	M3K1_HUMAN	EF1A2_HUMAN	MAP3K1	EEF1A2	BCK1_YEAST	EF1A_YEAST	PUBMED:20093466
yeast	genetic	NEDD8_HUMAN	HIAL1_HUMAN	NEDD8	HIATL1	RUB1_YEAST	YJQ3_YEAST	PUBMED:20093466
yeast	genetic	UBP10_HUMAN	DYN2_HUMAN	USP10	DNM2	UBP3_YEAST	DNM1_YEAST	PUBMED:20093466
yeast	genetic	RASK_HUMAN	PEX13_HUMAN	KRAS	PEX13	IRA2_YEAST	PEX13_YEAST	PUBMED:20093466
yeast	genetic	TLK2_HUMAN	RU2A_HUMAN	TLK2	SNRPA1	KPC1_YEAST	RU2A_YEAST	PUBMED:20093466
yeast	genetic	UBP10_HUMAN	RL7A_HUMAN	USP10	RPL7A	UBP3_YEAST	RL8B_YEAST	PUBMED:20093466
yeast	genetic	COPA_HUMAN	PACE1_HUMAN	COPA	SCYL3	COPA_YEAST	YO112_YEAST	PUBMED:20093466
yeast	genetic	SSU72_HUMAN	RTF1_HUMAN	SSU72	RTF1	SSU72_YEAST	RTF1_YEAST	PUBMED:20093466
yeast	genetic	SSU72_HUMAN	CNIH_HUMAN	SSU72	CNIH	SSU72_YEAST	ERV14_YEAST	PUBMED:20093466
yeast	genetic	RFC3_HUMAN	RTF1_HUMAN	RFC3	RTF1	RFC5_YEAST	RTF1_YEAST	PUBMED:20093466
yeast	genetic	GCN1L_HUMAN	RASK_HUMAN	GCN1L1	KRAS	GCN1_YEAST	IRA2_YEAST	PUBMED:20093466
yeast	genetic	UBP10_HUMAN	PACE1_HUMAN	USP10	SCYL3	UBP3_YEAST	YO112_YEAST	PUBMED:20093466
yeast	genetic	PTN9_HUMAN	NFIP2_HUMAN	PTPN9	NDFIP2	PTP3_YEAST	BSD2_YEAST	PUBMED:20093466
yeast	genetic	PTPRE_HUMAN	NFIP2_HUMAN	PTPRE	NDFIP2	PTP3_YEAST	BSD2_YEAST	PUBMED:20093466
yeast	genetic	VATC1_HUMAN	VP26A_HUMAN	ATP6V1C1	VPS26A	VATC_YEAST	VPS26_YEAST	PUBMED:20093466
yeast	genetic	VPS35_HUMAN	AT1A3_HUMAN	VPS35	ATP1A3	VPS35_YEAST	ATC1_YEAST	PUBMED:18931302
yeast	genetic	DDR1_HUMAN	AT1A3_HUMAN	DDR1	ATP1A3	CLA4_YEAST	ATC1_YEAST	PUBMED:20093466
yeast	genetic	SNAA_HUMAN	RU2A_HUMAN	NAPA	SNRPA1	SEC17_YEAST	RU2A_YEAST	PUBMED:20093466
yeast	genetic	COPA_HUMAN	AT1A3_HUMAN	COPA	ATP1A3	COPA_YEAST	ATC1_YEAST	PUBMED:20093466
yeast	genetic	TLK2_HUMAN	RL35_HUMAN	TLK2	RPL35	KPC1_YEAST	RL35_YEAST	PUBMED:20093466
yeast	genetic	SNAA_HUMAN	RL35_HUMAN	NAPA	RPL35	SEC17_YEAST	RL35_YEAST	PUBMED:20093466
yeast	genetic	RFC3_HUMAN	CTR1_HUMAN	RFC3	SLC7A1	RFC5_YEAST	AGP1_YEAST	PUBMED:20093466
yeast	genetic	UBR1_HUMAN	PYGB_HUMAN	UBR1	PYGB	UBR1_YEAST	PHSG_YEAST	PUBMED:20093466
yeast	genetic	VATC1_HUMAN	VPS35_HUMAN	ATP6V1C1	VPS35	VATC_YEAST	VPS35_YEAST	PUBMED:20093466
yeast	genetic	TFP11_HUMAN	UBE4A_HUMAN	TFIP11	UBE4A	SP382_YEAST	UFD2_YEAST	PUBMED:20093466
yeast	genetic	COPD_HUMAN	PACE1_HUMAN	ARCN1	SCYL3	COPD_YEAST	YO112_YEAST	PUBMED:20093466
yeast	genetic	MARE1_HUMAN	UBR1_HUMAN	MAPRE1	UBR1	BIM1_YEAST	UBR1_YEAST	PUBMED:20093466
yeast	genetic	MARE1_HUMAN	RL35_HUMAN	MAPRE1	RPL35	BIM1_YEAST	RL35_YEAST	PUBMED:20093466
yeast	genetic	SPHAR_HUMAN	AT1A3_HUMAN	SPHAR	ATP1A3	YPT31_YEAST	ATC1_YEAST	PUBMED:20093466
yeast	genetic	TCOF_HUMAN	RL9_HUMAN	TCOF1	RPL9	MUC1_YEAST	RL9B_YEAST	PUBMED:20093466
yeast	genetic	TLK2_HUMAN	PDPK1_HUMAN	TLK2	PDPK1	KPC1_YEAST	PKH1_YEAST	PUBMED:20093466
yeast	genetic	PSB5_HUMAN	PSD3_HUMAN	PSMB5	PSD3	PSB5_YEAST	RPN3_YEAST	PUBMED:18622397
yeast	genetic	UXS1_HUMAN	PRLD1_HUMAN	UXS1	PRELID1	ERG26_YEAST	UPS1_YEAST	PUBMED:20093466
yeast	genetic	UBP10_HUMAN	CNIH_HUMAN	USP10	CNIH	UBP3_YEAST	ERV14_YEAST	PUBMED:20093466
yeast	genetic	GSTCD_HUMAN	PRLD1_HUMAN	GSTCD	PRELID1	OMS1_YEAST	UPS1_YEAST	PUBMED:20093466
yeast	genetic	PSA1_HUMAN	PRS8_HUMAN	PSMA1	PSMC5	PSA1_YEAST	PRS8_YEAST	PUBMED:18622397
yeast	genetic	RU2A_HUMAN	RL8_HUMAN	SNRPA1	RPL8	RU2A_YEAST	RL2_YEAST	PUBMED:20093466
yeast	genetic	MAOX_HUMAN	RL7A_HUMAN	ME1	RPL7A	MAOM_YEAST	RL8B_YEAST	PUBMED:20093466
yeast	genetic	COPA_HUMAN	RL9_HUMAN	COPA	RPL9	COPA_YEAST	RL9B_YEAST	PUBMED:20093466
yeast	genetic	SNAA_HUMAN	PRLD1_HUMAN	NAPA	PRELID1	SEC17_YEAST	UPS1_YEAST	PUBMED:20093466
yeast	genetic	M3K6_HUMAN	AT1A3_HUMAN	MAP3K6	ATP1A3	GCN2_YEAST	ATC1_YEAST	PUBMED:20093466
yeast	genetic	PRLD1_HUMAN	SURF4_HUMAN	PRELID1	SURF4	UPS1_YEAST	ERV29_YEAST	PUBMED:20093466
yeast	genetic	KIF22_HUMAN	RL37_HUMAN	KIF22	RPL37	KIP3_YEAST	RL37A_YEAST	PUBMED:20093466
yeast	genetic	KI18A_HUMAN	RL37_HUMAN	KIF18A	RPL37	KIP3_YEAST	RL37A_YEAST	PUBMED:20093466
yeast	genetic	KIF12_HUMAN	RL37_HUMAN	KIF12	RPL37	KIP3_YEAST	RL37A_YEAST	PUBMED:20093466
yeast	genetic	RS16_HUMAN	RU2A_HUMAN	RPS16	SNRPA1	RS16_YEAST	RU2A_YEAST	PUBMED:20093466
yeast	genetic	GSTCD_HUMAN	RASK_HUMAN	GSTCD	KRAS	OMS1_YEAST	IRA2_YEAST	PUBMED:20093466
yeast	genetic	RTF1_HUMAN	RU2A_HUMAN	RTF1	SNRPA1	RTF1_YEAST	RU2A_YEAST	PUBMED:20093466
yeast	genetic	IF5_HUMAN	PCY2_HUMAN	EIF5	PCYT2	IF5_YEAST	ECT1_YEAST	PUBMED:20093466
yeast	genetic	SNAA_HUMAN	RTF1_HUMAN	NAPA	RTF1	SEC17_YEAST	RTF1_YEAST	PUBMED:20093466
yeast	genetic	SSU72_HUMAN	RS16_HUMAN	SSU72	RPS16	SSU72_YEAST	RS16_YEAST	PUBMED:20093466
yeast	genetic	COPA_HUMAN	CNIH_HUMAN	COPA	CNIH	COPA_YEAST	ERV14_YEAST	PUBMED:20093466
yeast	genetic	PSB5_HUMAN	PRS7_HUMAN	PSMB5	PSMC2	PSB5_YEAST	PRS7_YEAST	PUBMED:18622397
yeast	genetic	PFD6_HUMAN	NFIP2_HUMAN	PFDN6	NDFIP2	PFD6_YEAST	BSD2_YEAST	PUBMED:20093466
yeast	genetic	M3K12_HUMAN	CTR1_HUMAN	MAP3K12	SLC7A1	KIN2_YEAST	AGP1_YEAST	PUBMED:20093466
yeast	genetic	FOXL1_HUMAN	KIF22_HUMAN	FOXL1	KIF22	HCM1_YEAST	KIP3_YEAST	PUBMED:20093466
yeast	genetic	FOXL1_HUMAN	KI18A_HUMAN	FOXL1	KIF18A	HCM1_YEAST	KIP3_YEAST	PUBMED:20093466
yeast	genetic	FOXL1_HUMAN	KIF12_HUMAN	FOXL1	KIF12	HCM1_YEAST	KIP3_YEAST	PUBMED:20093466
yeast	genetic	MYO9B_HUMAN	TLK2_HUMAN	MYO9B	TLK2	MYO1_YEAST	KPC1_YEAST	PUBMED:19339687
yeast	genetic	M3K1_HUMAN	RASK_HUMAN	MAP3K1	KRAS	BCK1_YEAST	IRA2_YEAST	PUBMED:20093466
yeast	genetic	NFIP2_HUMAN	VPS36_HUMAN	NDFIP2	VPS36	BSD2_YEAST	VPS36_YEAST	PUBMED:19369420
yeast	genetic	RASK_HUMAN	SURF4_HUMAN	KRAS	SURF4	IRA2_YEAST	ERV29_YEAST	PUBMED:20093466
yeast	genetic	AT1A3_HUMAN	UBR1_HUMAN	ATP1A3	UBR1	ATC1_YEAST	UBR1_YEAST	PUBMED:20093466
yeast	genetic	DYN2_HUMAN	RASK_HUMAN	DNM2	KRAS	DNM1_YEAST	IRA2_YEAST	PUBMED:20093466
yeast	genetic	SPHAR_HUMAN	UBE4A_HUMAN	SPHAR	UBE4A	YPT31_YEAST	UFD2_YEAST	PUBMED:20093466
yeast	genetic	COPD_HUMAN	UBP10_HUMAN	ARCN1	USP10	COPD_YEAST	UBP3_YEAST	PUBMED:20093466
yeast	genetic	SPHAR_HUMAN	RL24_HUMAN	SPHAR	RPL24	YPT31_YEAST	RL24A_YEAST	PUBMED:20093466
yeast	genetic	SNAA_HUMAN	UBP10_HUMAN	NAPA	USP10	SEC17_YEAST	UBP3_YEAST	PUBMED:20093466
yeast	genetic	SSU72_HUMAN	RU2A_HUMAN	SSU72	SNRPA1	SSU72_YEAST	RU2A_YEAST	PUBMED:20093466
yeast	genetic	AT1A3_HUMAN	UBP10_HUMAN	ATP1A3	USP10	ATC1_YEAST	UBP3_YEAST	PUBMED:18931302
yeast	genetic	SPHAR_HUMAN	GSTCD_HUMAN	SPHAR	GSTCD	YPT31_YEAST	OMS1_YEAST	PUBMED:20093466
yeast	genetic	COR2A_HUMAN	UBP10_HUMAN	CORO2A	USP10	CORO_YEAST	UBP3_YEAST	PUBMED:18931302
yeast	genetic	DDR1_HUMAN	RAP2C_HUMAN	DDR1	RAP2C	CLA4_YEAST	RSR1_YEAST	PUBMED:19013066
yeast	genetic	MCM2_HUMAN	RAD50_HUMAN	MCM2	RAD50	MCM2_YEAST	RAD50_YEAST	PUBMED:19917723
yeast	genetic	UBR1_HUMAN	DCAM_HUMAN	UBR1	AMD1	UBR1_YEAST	DCAM_YEAST	PUBMED:20093466
yeast	genetic	COPD_HUMAN	CNIH_HUMAN	ARCN1	CNIH	COPD_YEAST	ERV14_YEAST	PUBMED:20093466
yeast	genetic	VPS35_HUMAN	UBP10_HUMAN	VPS35	USP10	VPS35_YEAST	UBP3_YEAST	PUBMED:18931302
yeast	genetic	MED31_HUMAN	RTF1_HUMAN	MED31	RTF1	MED31_YEAST	RTF1_YEAST	PUBMED:20093466
yeast	genetic	MARE1_HUMAN	FOXL1_HUMAN	MAPRE1	FOXL1	BIM1_YEAST	HCM1_YEAST	PUBMED:18931302
yeast	genetic	GRP78_HUMAN	UBR1_HUMAN	HSPA5	UBR1	GRP78_YEAST	UBR1_YEAST	PUBMED:20430885
yeast	genetic	GRP78_HUMAN	SL9A1_HUMAN	HSPA5	SLC9A1	GRP78_YEAST	NHX1_YEAST	PUBMED:20430885
yeast	genetic	GRP78_HUMAN	SL9A8_HUMAN	HSPA5	SLC9A8	GRP78_YEAST	NHX1_YEAST	PUBMED:20430885
yeast	genetic	GRP78_HUMAN	VP26A_HUMAN	HSPA5	VPS26A	GRP78_YEAST	VPS26_YEAST	PUBMED:20430885
yeast	genetic	H2B1M_HUMAN	VPS25_HUMAN	HIST1H2BM	VPS25	H2B1_YEAST	VPS25_YEAST	PUBMED:20139344
yeast	genetic	H2B1M_HUMAN	PCSK4_HUMAN	HIST1H2BM	PCSK4	H2B1_YEAST	KEX2_YEAST	PUBMED:20139344
yeast	genetic	H2B1M_HUMAN	VPS36_HUMAN	HIST1H2BM	VPS36	H2B1_YEAST	VPS36_YEAST	PUBMED:20139344
yeast	genetic	H2B1M_HUMAN	DDR1_HUMAN	HIST1H2BM	DDR1	H2B1_YEAST	CLA4_YEAST	PUBMED:20139344
yeast	genetic	MARE1_HUMAN	MILK2_HUMAN	MAPRE1	MICALL2	BIM1_YEAST	FIMB_YEAST	PUBMED:20065090
yeast	genetic	TBB6_HUMAN	MARE1_HUMAN	TUBB6	MAPRE1	TBB_YEAST	BIM1_YEAST	PUBMED:21042413
yeast	genetic	GRP78_HUMAN	RS16_HUMAN	HSPA5	RPS16	GRP78_YEAST	RS16_YEAST	PUBMED:20430885
yeast	genetic	GRP78_HUMAN	M3K6_HUMAN	HSPA5	MAP3K6	GRP78_YEAST	GCN2_YEAST	PUBMED:20430885
yeast	genetic	GRP78_HUMAN	AT1A3_HUMAN	HSPA5	ATP1A3	GRP78_YEAST	ATC1_YEAST	PUBMED:20430885
yeast	genetic	H2B1M_HUMAN	VPS35_HUMAN	HIST1H2BM	VPS35	H2B1_YEAST	VPS35_YEAST	PUBMED:20139344
yeast	genetic	GRP78_HUMAN	GLU2B_HUMAN	HSPA5	PRKCSH	GRP78_YEAST	GLU2B_YEAST	PUBMED:20430885
yeast	genetic	H2B1M_HUMAN	RASK_HUMAN	HIST1H2BM	KRAS	H2B1_YEAST	IRA2_YEAST	PUBMED:20139344
yeast	genetic	TEAD4_HUMAN	ST32A_HUMAN	TEAD4	STK32A	TEC1_YEAST	KAPC_YEAST	PUBMED:20421603
yeast	genetic	H2B1M_HUMAN	RS7_HUMAN	HIST1H2BM	RPS7	H2B1_YEAST	RS7A_YEAST	PUBMED:20139344
yeast	genetic	GRP78_HUMAN	SURF4_HUMAN	HSPA5	SURF4	GRP78_YEAST	ERV29_YEAST	PUBMED:20430885
yeast	genetic	H2B1M_HUMAN	DCAM_HUMAN	HIST1H2BM	AMD1	H2B1_YEAST	DCAM_YEAST	PUBMED:20139344
yeast	genetic	GRP78_HUMAN	UBE4A_HUMAN	HSPA5	UBE4A	GRP78_YEAST	UFD2_YEAST	PUBMED:20430885
yeast	genetic	GRP78_HUMAN	CNIH_HUMAN	HSPA5	CNIH	GRP78_YEAST	ERV14_YEAST	PUBMED:20430885
yeast	genetic	M3K6_HUMAN	EI2BE_HUMAN	MAP3K6	EIF2B5	GCN2_YEAST	EI2BE_YEAST	pubmed:20805354
yeast	genetic	MYO9B_HUMAN	M3K6_HUMAN	MYO9B	MAP3K6	MYO1_YEAST	GCN2_YEAST	pubmed:21126371
yeast	genetic	PDPK1_HUMAN	M3K1_HUMAN	PDPK1	MAP3K1	PKH1_YEAST	BCK1_YEAST	pubmed:21163942
yeast	genetic	TEAD4_HUMAN	ZN263_HUMAN	TEAD4	ZNF263	TEC1_YEAST	ZAP1_YEAST	pubmed:20959818
yeast	genetic	TEAD4_HUMAN	ZN337_HUMAN	TEAD4	ZNF337	TEC1_YEAST	ZAP1_YEAST	pubmed:20959818
yeast	genetic	TEAD4_HUMAN	ZN202_HUMAN	TEAD4	ZNF202	TEC1_YEAST	ZAP1_YEAST	pubmed:20959818
yeast	genetic	TEAD4_HUMAN	ZN189_HUMAN	TEAD4	ZNF189	TEC1_YEAST	ZAP1_YEAST	pubmed:20959818
yeast	genetic	ZN263_HUMAN	EXOSX_HUMAN	ZNF263	EXOSC10	ZAP1_YEAST	RRP6_YEAST	pubmed:20959818
yeast	genetic	ZN337_HUMAN	EXOSX_HUMAN	ZNF337	EXOSC10	ZAP1_YEAST	RRP6_YEAST	pubmed:20959818
yeast	genetic	ZN202_HUMAN	EXOSX_HUMAN	ZNF202	EXOSC10	ZAP1_YEAST	RRP6_YEAST	pubmed:20959818
yeast	genetic	ZN189_HUMAN	EXOSX_HUMAN	ZNF189	EXOSC10	ZAP1_YEAST	RRP6_YEAST	pubmed:20959818
yeast	genetic	ZN263_HUMAN	MED31_HUMAN	ZNF263	MED31	ZAP1_YEAST	MED31_YEAST	pubmed:20959818
yeast	genetic	ZN337_HUMAN	MED31_HUMAN	ZNF337	MED31	ZAP1_YEAST	MED31_YEAST	pubmed:20959818
yeast	genetic	ZN202_HUMAN	MED31_HUMAN	ZNF202	MED31	ZAP1_YEAST	MED31_YEAST	pubmed:20959818
yeast	genetic	ZN189_HUMAN	MED31_HUMAN	ZNF189	MED31	ZAP1_YEAST	MED31_YEAST	pubmed:20959818
yeast	genetic	ZN263_HUMAN	FOXL1_HUMAN	ZNF263	FOXL1	ZAP1_YEAST	HCM1_YEAST	pubmed:20959818
yeast	genetic	ZN337_HUMAN	FOXL1_HUMAN	ZNF337	FOXL1	ZAP1_YEAST	HCM1_YEAST	pubmed:20959818
yeast	genetic	ZN202_HUMAN	FOXL1_HUMAN	ZNF202	FOXL1	ZAP1_YEAST	HCM1_YEAST	pubmed:20959818
yeast	genetic	ZN189_HUMAN	FOXL1_HUMAN	ZNF189	FOXL1	ZAP1_YEAST	HCM1_YEAST	pubmed:20959818
yeast	genetic	ZN263_HUMAN	UBP10_HUMAN	ZNF263	USP10	ZAP1_YEAST	UBP3_YEAST	pubmed:20959818
yeast	genetic	ZN337_HUMAN	UBP10_HUMAN	ZNF337	USP10	ZAP1_YEAST	UBP3_YEAST	pubmed:20959818
yeast	genetic	ZN202_HUMAN	UBP10_HUMAN	ZNF202	USP10	ZAP1_YEAST	UBP3_YEAST	pubmed:20959818
yeast	genetic	ZN189_HUMAN	UBP10_HUMAN	ZNF189	USP10	ZAP1_YEAST	UBP3_YEAST	pubmed:20959818
yeast	genetic	DDR1_HUMAN	SPHAR_HUMAN	DDR1	SPHAR	CLA4_YEAST	YPT31_YEAST	pubmed:20526336
yeast	genetic	M3K1_HUMAN	SPHAR_HUMAN	MAP3K1	SPHAR	BCK1_YEAST	YPT31_YEAST	pubmed:20526336
yeast	genetic	MILK2_HUMAN	SPHAR_HUMAN	MICALL2	SPHAR	FIMB_YEAST	YPT31_YEAST	pubmed:20526336
yeast	genetic	RUVB2_HUMAN	CDK12_HUMAN	RUVBL2	CDK12	RUVB2_YEAST	CTK1_YEAST	pubmed:18268103
yeast	genetic	M3K6_HUMAN	IF5_HUMAN	MAP3K6	EIF5	GCN2_YEAST	IF5_YEAST	pubmed:16990799
yeast	genetic	EI2BE_HUMAN	IF5_HUMAN	EIF2B5	EIF5	EI2BE_YEAST	IF5_YEAST	pubmed:16990799
yeast	genetic	GSK3A_HUMAN	M3K1_HUMAN	GSK3A	MAP3K1	RIM11_YEAST	BCK1_YEAST	pubmed:21127252
yeast	genetic	DDR1_HUMAN	CDK12_HUMAN	DDR1	CDK12	CLA4_YEAST	CTK1_YEAST	pubmed:21127252
yeast	genetic	M3K12_HUMAN	M3K1_HUMAN	MAP3K12	MAP3K1	KIN2_YEAST	BCK1_YEAST	pubmed:21127252
yeast	genetic	H2B1M_HUMAN	TLK2_HUMAN	HIST1H2BM	TLK2	H2B1_YEAST	KPC1_YEAST	pubmed:21680712
yeast	genetic	PAF1_HUMAN	H2B1M_HUMAN	PAF1	HIST1H2BM	PAF1_YEAST	H2B1_YEAST	pubmed:21498644
yeast	genetic	RASK_HUMAN	CDK12_HUMAN	KRAS	CDK12	IRA2_YEAST	CTK1_YEAST	pubmed:21697395
yeast	genetic	TLK2_HUMAN	RL27_HUMAN	TLK2	RPL27	KPC1_YEAST	RL27B_YEAST	eSGA Costanzo
yeast	genetic	TLK2_HUMAN	RS26_HUMAN	TLK2	RPS26	KPC1_YEAST	RS26B_YEAST	eSGA Costanzo
yeast	genetic	TLK2_HUMAN	RTF1_HUMAN	TLK2	RTF1	KPC1_YEAST	RTF1_YEAST	eSGA Costanzo
yeast	genetic	TLK2_HUMAN	AT1A3_HUMAN	TLK2	ATP1A3	KPC1_YEAST	ATC1_YEAST	eSGA Costanzo
yeast	genetic	TLK2_HUMAN	RAP2C_HUMAN	TLK2	RAP2C	KPC1_YEAST	RSR1_YEAST	eSGA Costanzo
yeast	genetic	TLK2_HUMAN	VPS35_HUMAN	TLK2	VPS35	KPC1_YEAST	VPS35_YEAST	eSGA Costanzo
yeast	genetic	TLK2_HUMAN	VP26A_HUMAN	TLK2	VPS26A	KPC1_YEAST	VPS26_YEAST	eSGA Costanzo
yeast	genetic	TLK2_HUMAN	ZDHC6_HUMAN	TLK2	ZDHHC6	KPC1_YEAST	PFA4_YEAST	eSGA Costanzo
yeast	genetic	SNAA_HUMAN	RS16_HUMAN	NAPA	RPS16	SEC17_YEAST	RS16_YEAST	eSGA Costanzo
yeast	genetic	SNAA_HUMAN	RS26_HUMAN	NAPA	RPS26	SEC17_YEAST	RS26B_YEAST	eSGA Costanzo
yeast	genetic	SNAA_HUMAN	RL8_HUMAN	NAPA	RPL8	SEC17_YEAST	RL2_YEAST	eSGA Costanzo
yeast	genetic	SNAA_HUMAN	VPS35_HUMAN	NAPA	VPS35	SEC17_YEAST	VPS35_YEAST	eSGA Costanzo
yeast	genetic	SNAA_HUMAN	PACE1_HUMAN	NAPA	SCYL3	SEC17_YEAST	YO112_YEAST	eSGA Costanzo
yeast	genetic	MCM2_HUMAN	SSH3_HUMAN	MCM2	SSH3	MCM2_YEAST	PPS1_YEAST	eSGA Costanzo
yeast	genetic	TEAD4_HUMAN	AT1A3_HUMAN	TEAD4	ATP1A3	TEC1_YEAST	ATC1_YEAST	eSGA Costanzo
yeast	genetic	TEAD4_HUMAN	UBR1_HUMAN	TEAD4	UBR1	TEC1_YEAST	UBR1_YEAST	eSGA Costanzo
yeast	genetic	RFC3_HUMAN	AL4A1_HUMAN	RFC3	ALDH4A1	RFC5_YEAST	PUT2_YEAST	eSGA Costanzo
yeast	genetic	RFC3_HUMAN	M3K1_HUMAN	RFC3	MAP3K1	RFC5_YEAST	BCK1_YEAST	eSGA Costanzo
yeast	genetic	FOXL1_HUMAN	1433E_HUMAN	FOXL1	YWHAE	HCM1_YEAST	BMH2_YEAST	eSGA Costanzo
yeast	genetic	FOXL1_HUMAN	VP26A_HUMAN	FOXL1	VPS26A	HCM1_YEAST	VPS26_YEAST	eSGA Costanzo
yeast	genetic	COPA_HUMAN	UBP10_HUMAN	COPA	USP10	COPA_YEAST	UBP3_YEAST	eSGA Costanzo
yeast	genetic	COPA_HUMAN	RL17_HUMAN	COPA	RPL17	COPA_YEAST	RL17B_YEAST	eSGA Costanzo
yeast	genetic	COPA_HUMAN	RL7A_HUMAN	COPA	RPL7A	COPA_YEAST	RL8B_YEAST	eSGA Costanzo
yeast	genetic	ZEP2_HUMAN	GCN1L_HUMAN	HIVEP2	GCN1L1	RPB1_YEAST	GCN1_YEAST	eSGA Costanzo
yeast	genetic	ZEP2_HUMAN	PFD6_HUMAN	HIVEP2	PFDN6	RPB1_YEAST	PFD6_YEAST	eSGA Costanzo
yeast	genetic	ZEP2_HUMAN	PUS7L_HUMAN	HIVEP2	PUS7L	RPB1_YEAST	PUS7_YEAST	eSGA Costanzo
yeast	genetic	RL35_HUMAN	RTF1_HUMAN	RPL35	RTF1	RL35_YEAST	RTF1_YEAST	eSGA Costanzo
yeast	genetic	RL35_HUMAN	HIAL1_HUMAN	RPL35	HIATL1	RL35_YEAST	YJQ3_YEAST	eSGA Costanzo
yeast	genetic	RL35_HUMAN	PRLD1_HUMAN	RPL35	PRELID1	RL35_YEAST	UPS1_YEAST	eSGA Costanzo
yeast	genetic	RL35_HUMAN	RS16_HUMAN	RPL35	RPS16	RL35_YEAST	RS16_YEAST	eSGA Costanzo
yeast	genetic	IF4A3_HUMAN	VP26A_HUMAN	EIF4A3	VPS26A	FAL1_YEAST	VPS26_YEAST	eSGA Costanzo
yeast	genetic	AHSA1_HUMAN	ACAD9_HUMAN	AHSA1	ACAD9	AHA1_YEAST	ACOX_YEAST	eSGA Costanzo
yeast	genetic	AHSA1_HUMAN	ACOX3_HUMAN	AHSA1	ACOX3	AHA1_YEAST	ACOX_YEAST	eSGA Costanzo
yeast	genetic	AHSA1_HUMAN	VP26A_HUMAN	AHSA1	VPS26A	AHA1_YEAST	VPS26_YEAST	eSGA Costanzo
yeast	genetic	AHSA1_HUMAN	DCAM_HUMAN	AHSA1	AMD1	AHA1_YEAST	DCAM_YEAST	eSGA Costanzo
yeast	genetic	M3K6_HUMAN	RL35_HUMAN	MAP3K6	RPL35	GCN2_YEAST	RL35_YEAST	eSGA Costanzo
yeast	genetic	M3K6_HUMAN	RS26_HUMAN	MAP3K6	RPS26	GCN2_YEAST	RS26B_YEAST	eSGA Costanzo
yeast	genetic	M3K6_HUMAN	RASK_HUMAN	MAP3K6	KRAS	GCN2_YEAST	IRA2_YEAST	eSGA Costanzo
yeast	genetic	MARE1_HUMAN	PP2AB_HUMAN	MAPRE1	PPP2CB	BIM1_YEAST	PP2A2_YEAST	eSGA Costanzo
yeast	genetic	MARE1_HUMAN	VPS35_HUMAN	MAPRE1	VPS35	BIM1_YEAST	VPS35_YEAST	eSGA Costanzo
yeast	genetic	SPHAR_HUMAN	TEAD4_HUMAN	SPHAR	TEAD4	YPT31_YEAST	TEC1_YEAST	eSGA Costanzo
yeast	genetic	SPHAR_HUMAN	RTF1_HUMAN	SPHAR	RTF1	YPT31_YEAST	RTF1_YEAST	eSGA Costanzo
yeast	genetic	SPHAR_HUMAN	HIAL1_HUMAN	SPHAR	HIATL1	YPT31_YEAST	YJQ3_YEAST	eSGA Costanzo
yeast	genetic	SPHAR_HUMAN	RL37_HUMAN	SPHAR	RPL37	YPT31_YEAST	RL37A_YEAST	eSGA Costanzo
yeast	genetic	SPHAR_HUMAN	PEX13_HUMAN	SPHAR	PEX13	YPT31_YEAST	PEX13_YEAST	eSGA Costanzo
yeast	genetic	PTN9_HUMAN	CPVL_HUMAN	PTPN9	CPVL	PTP3_YEAST	YBY9_YEAST	eSGA Costanzo
yeast	genetic	PTPRE_HUMAN	CPVL_HUMAN	PTPRE	CPVL	PTP3_YEAST	YBY9_YEAST	eSGA Costanzo
yeast	genetic	PTN9_HUMAN	PFD6_HUMAN	PTPN9	PFDN6	PTP3_YEAST	PFD6_YEAST	eSGA Costanzo
yeast	genetic	PTPRE_HUMAN	PFD6_HUMAN	PTPRE	PFDN6	PTP3_YEAST	PFD6_YEAST	eSGA Costanzo
yeast	genetic	UBP10_HUMAN	RL35_HUMAN	USP10	RPL35	UBP3_YEAST	RL35_YEAST	eSGA Costanzo
yeast	genetic	UBP10_HUMAN	TBCD8_HUMAN	USP10	TBC1D8	UBP3_YEAST	GYP2_YEAST	eSGA Costanzo
yeast	genetic	UBP10_HUMAN	VP26A_HUMAN	USP10	VPS26A	UBP3_YEAST	VPS26_YEAST	eSGA Costanzo
yeast	genetic	UBP10_HUMAN	DOCK3_HUMAN	USP10	DOCK3	UBP3_YEAST	YL422_YEAST	eSGA Costanzo
yeast	genetic	UBP10_HUMAN	RS16_HUMAN	USP10	RPS16	UBP3_YEAST	RS16_YEAST	eSGA Costanzo
yeast	genetic	NUP93_HUMAN	UBP10_HUMAN	NUP93	USP10	NIC96_YEAST	UBP3_YEAST	eSGA Costanzo
yeast	genetic	RTF1_HUMAN	M3K12_HUMAN	RTF1	MAP3K12	RTF1_YEAST	KIN2_YEAST	eSGA Costanzo
yeast	genetic	RTF1_HUMAN	RL37_HUMAN	RTF1	RPL37	RTF1_YEAST	RL37A_YEAST	eSGA Costanzo
yeast	genetic	KIF22_HUMAN	CTR1_HUMAN	KIF22	SLC7A1	KIP3_YEAST	AGP1_YEAST	eSGA Costanzo
yeast	genetic	KI18A_HUMAN	CTR1_HUMAN	KIF18A	SLC7A1	KIP3_YEAST	AGP1_YEAST	eSGA Costanzo
yeast	genetic	KIF12_HUMAN	CTR1_HUMAN	KIF12	SLC7A1	KIP3_YEAST	AGP1_YEAST	eSGA Costanzo
yeast	genetic	KIF22_HUMAN	ZC3HF_HUMAN	KIF22	ZC3H15	KIP3_YEAST	TMA46_YEAST	eSGA Costanzo
yeast	genetic	KI18A_HUMAN	ZC3HF_HUMAN	KIF18A	ZC3H15	KIP3_YEAST	TMA46_YEAST	eSGA Costanzo
yeast	genetic	KIF12_HUMAN	ZC3HF_HUMAN	KIF12	ZC3H15	KIP3_YEAST	TMA46_YEAST	eSGA Costanzo
yeast	genetic	ACAD9_HUMAN	RS17_HUMAN	ACAD9	RPS17	ACOX_YEAST	RS17B_YEAST	eSGA Costanzo
yeast	genetic	ACOX3_HUMAN	RS17_HUMAN	ACOX3	RPS17	ACOX_YEAST	RS17B_YEAST	eSGA Costanzo
yeast	genetic	ACAD9_HUMAN	VP26A_HUMAN	ACAD9	VPS26A	ACOX_YEAST	VPS26_YEAST	eSGA Costanzo
yeast	genetic	ACOX3_HUMAN	VP26A_HUMAN	ACOX3	VPS26A	ACOX_YEAST	VPS26_YEAST	eSGA Costanzo
yeast	genetic	ACAD9_HUMAN	PORCN_HUMAN	ACAD9	PORCN	ACOX_YEAST	ALE1_YEAST	eSGA Costanzo
yeast	genetic	ACOX3_HUMAN	PORCN_HUMAN	ACOX3	PORCN	ACOX_YEAST	ALE1_YEAST	eSGA Costanzo
yeast	genetic	GCN1L_HUMAN	M3K12_HUMAN	GCN1L1	MAP3K12	GCN1_YEAST	KIN2_YEAST	eSGA Costanzo
yeast	genetic	GCN1L_HUMAN	ZC3HF_HUMAN	GCN1L1	ZC3H15	GCN1_YEAST	TMA46_YEAST	eSGA Costanzo
yeast	genetic	GCN1L_HUMAN	RU2A_HUMAN	GCN1L1	SNRPA1	GCN1_YEAST	RU2A_YEAST	eSGA Costanzo
yeast	genetic	AT1A3_HUMAN	EF1A2_HUMAN	ATP1A3	EEF1A2	ATC1_YEAST	EF1A_YEAST	eSGA Costanzo
yeast	genetic	AT1A3_HUMAN	CTR1_HUMAN	ATP1A3	SLC7A1	ATC1_YEAST	AGP1_YEAST	eSGA Costanzo
yeast	genetic	AT1A3_HUMAN	MK06_HUMAN	ATP1A3	MAPK6	ATC1_YEAST	KCC4_YEAST	eSGA Costanzo
yeast	genetic	AT1A3_HUMAN	RS16_HUMAN	ATP1A3	RPS16	ATC1_YEAST	RS16_YEAST	eSGA Costanzo
yeast	genetic	AT1A3_HUMAN	RS26_HUMAN	ATP1A3	RPS26	ATC1_YEAST	RS26B_YEAST	eSGA Costanzo
yeast	genetic	AT1A3_HUMAN	DYN2_HUMAN	ATP1A3	DNM2	ATC1_YEAST	DNM1_YEAST	eSGA Costanzo
yeast	genetic	AT1A3_HUMAN	PEX13_HUMAN	ATP1A3	PEX13	ATC1_YEAST	PEX13_YEAST	eSGA Costanzo
yeast	genetic	AT1A3_HUMAN	SFXN4_HUMAN	ATP1A3	SFXN4	ATC1_YEAST	FSF1_YEAST	eSGA Costanzo
yeast	genetic	MED31_HUMAN	M3K1_HUMAN	MED31	MAP3K1	MED31_YEAST	BCK1_YEAST	eSGA Costanzo
yeast	genetic	MED31_HUMAN	RASK_HUMAN	MED31	KRAS	MED31_YEAST	IRA2_YEAST	eSGA Costanzo
yeast	genetic	MED31_HUMAN	PUS7L_HUMAN	MED31	PUS7L	MED31_YEAST	PUS7_YEAST	eSGA Costanzo
yeast	genetic	UXS1_HUMAN	LKHA4_HUMAN	UXS1	LTA4H	ERG26_YEAST	LKHA4_YEAST	eSGA Costanzo
yeast	genetic	UXS1_HUMAN	DCAM_HUMAN	UXS1	AMD1	ERG26_YEAST	DCAM_YEAST	eSGA Costanzo
yeast	genetic	PRP31_HUMAN	RS26_HUMAN	PRPF31	RPS26	PRP31_YEAST	RS26B_YEAST	eSGA Costanzo
yeast	genetic	PRP31_HUMAN	RL7A_HUMAN	PRPF31	RPL7A	PRP31_YEAST	RL8B_YEAST	eSGA Costanzo
yeast	genetic	PRP31_HUMAN	DYN2_HUMAN	PRPF31	DNM2	PRP31_YEAST	DNM1_YEAST	eSGA Costanzo
yeast	genetic	UBR1_HUMAN	CTR1_HUMAN	UBR1	SLC7A1	UBR1_YEAST	AGP1_YEAST	eSGA Costanzo
yeast	genetic	UBR1_HUMAN	VP26A_HUMAN	UBR1	VPS26A	UBR1_YEAST	VPS26_YEAST	eSGA Costanzo
yeast	genetic	RL8_HUMAN	RL37_HUMAN	RPL8	RPL37	RL2_YEAST	RL37A_YEAST	eSGA Costanzo
yeast	genetic	RL8_HUMAN	PUS7L_HUMAN	RPL8	PUS7L	RL2_YEAST	PUS7_YEAST	eSGA Costanzo
yeast	genetic	VPS35_HUMAN	RL7A_HUMAN	VPS35	RPL7A	VPS35_YEAST	RL8B_YEAST	eSGA Costanzo
yeast	genetic	M3K1_HUMAN	PEX13_HUMAN	MAP3K1	PEX13	BCK1_YEAST	PEX13_YEAST	eSGA Costanzo
yeast	genetic	KTHY_HUMAN	RL7A_HUMAN	DTYMK	RPL7A	KTHY_YEAST	RL8B_YEAST	eSGA Costanzo
yeast	genetic	UCHL3_HUMAN	CTR1_HUMAN	UCHL3	SLC7A1	UBL1_YEAST	AGP1_YEAST	eSGA Costanzo
yeast	genetic	UCHL3_HUMAN	MK06_HUMAN	UCHL3	MAPK6	UBL1_YEAST	KCC4_YEAST	eSGA Costanzo
yeast	genetic	UCHL3_HUMAN	RS26_HUMAN	UCHL3	RPS26	UBL1_YEAST	RS26B_YEAST	eSGA Costanzo
yeast	genetic	VPS25_HUMAN	UBE4A_HUMAN	VPS25	UBE4A	VPS25_YEAST	UFD2_YEAST	eSGA Costanzo
yeast	genetic	VPS25_HUMAN	UBR1_HUMAN	VPS25	UBR1	VPS25_YEAST	UBR1_YEAST	eSGA Costanzo
yeast	genetic	VPS25_HUMAN	VP26A_HUMAN	VPS25	VPS26A	VPS25_YEAST	VPS26_YEAST	eSGA Costanzo
yeast	genetic	VATC1_HUMAN	CPVL_HUMAN	ATP6V1C1	CPVL	VATC_YEAST	YBY9_YEAST	eSGA Costanzo
yeast	genetic	VATC1_HUMAN	NFIP2_HUMAN	ATP6V1C1	NDFIP2	VATC_YEAST	BSD2_YEAST	eSGA Costanzo
yeast	genetic	VATC1_HUMAN	RL35_HUMAN	ATP6V1C1	RPL35	VATC_YEAST	RL35_YEAST	eSGA Costanzo
yeast	genetic	RL7A_HUMAN	PUS7L_HUMAN	RPL7A	PUS7L	RL8B_YEAST	PUS7_YEAST	eSGA Costanzo
yeast	genetic	RL37_HUMAN	RL24_HUMAN	RPL37	RPL24	RL37A_YEAST	RL24A_YEAST	eSGA Costanzo
yeast	genetic	PRLD1_HUMAN	PP2AB_HUMAN	PRELID1	PPP2CB	UPS1_YEAST	PP2A2_YEAST	eSGA Costanzo
yeast	genetic	PRLD1_HUMAN	SGPP1_HUMAN	PRELID1	SGPP1	UPS1_YEAST	DS1P1_YEAST	eSGA Costanzo
yeast	genetic	PRLD1_HUMAN	CLK2_HUMAN	PRELID1	CLK2	UPS1_YEAST	KNS1_YEAST	eSGA Costanzo
yeast	genetic	PRLD1_HUMAN	CHCH2_HUMAN	PRELID1	CHCHD2	UPS1_YEAST	MIC17_YEAST	eSGA Costanzo
yeast	genetic	PFD6_HUMAN	RS16_HUMAN	PFDN6	RPS16	PFD6_YEAST	RS16_YEAST	eSGA Costanzo
yeast	genetic	PFD6_HUMAN	1433E_HUMAN	PFDN6	YWHAE	PFD6_YEAST	BMH2_YEAST	eSGA Costanzo
yeast	genetic	PFD6_HUMAN	BR44_HUMAN	PFDN6	BRP44	PFD6_YEAST	FMP43_YEAST	eSGA Costanzo
yeast	genetic	PFD6_HUMAN	LKHA4_HUMAN	PFDN6	LTA4H	PFD6_YEAST	LKHA4_YEAST	eSGA Costanzo
yeast	genetic	PFD6_HUMAN	ZDHC6_HUMAN	PFDN6	ZDHHC6	PFD6_YEAST	PFA4_YEAST	eSGA Costanzo
yeast	genetic	PFD6_HUMAN	PORCN_HUMAN	PFDN6	PORCN	PFD6_YEAST	ALE1_YEAST	eSGA Costanzo
yeast	genetic	VPS36_HUMAN	AT1A3_HUMAN	VPS36	ATP1A3	VPS36_YEAST	ATC1_YEAST	eSGA Costanzo
yeast	genetic	VPS36_HUMAN	VP26A_HUMAN	VPS36	VPS26A	VPS36_YEAST	VPS26_YEAST	eSGA Costanzo
yeast	genetic	VPS36_HUMAN	PFD6_HUMAN	VPS36	PFDN6	VPS36_YEAST	PFD6_YEAST	eSGA Costanzo
yeast	genetic	TFP11_HUMAN	RL35_HUMAN	TFIP11	RPL35	SP382_YEAST	RL35_YEAST	eSGA Costanzo
yeast	genetic	TFP11_HUMAN	RTF1_HUMAN	TFIP11	RTF1	SP382_YEAST	RTF1_YEAST	eSGA Costanzo
yeast	genetic	RAD50_HUMAN	RL37_HUMAN	RAD50	RPL37	RAD50_YEAST	RL37A_YEAST	eSGA Costanzo
yeast	genetic	SSU72_HUMAN	CLK2_HUMAN	SSU72	CLK2	SSU72_YEAST	KNS1_YEAST	eSGA Costanzo
yeast	genetic	SSU72_HUMAN	PEX13_HUMAN	SSU72	PEX13	SSU72_YEAST	PEX13_YEAST	eSGA Costanzo
yeast	genetic	SSU72_HUMAN	PRLD1_HUMAN	SSU72	PRELID1	SSU72_YEAST	UPS1_YEAST	eSGA Costanzo
yeast	genetic	SSU72_HUMAN	PFD6_HUMAN	SSU72	PFDN6	SSU72_YEAST	PFD6_YEAST	eSGA Costanzo
yeast	genetic	RASK_HUMAN	RL35_HUMAN	KRAS	RPL35	IRA2_YEAST	RL35_YEAST	eSGA Costanzo
yeast	genetic	RASK_HUMAN	RS16_HUMAN	KRAS	RPS16	IRA2_YEAST	RS16_YEAST	eSGA Costanzo
yeast	genetic	RASK_HUMAN	BR44_HUMAN	KRAS	BRP44	IRA2_YEAST	FMP43_YEAST	eSGA Costanzo
yeast	genetic	RASK_HUMAN	RL17_HUMAN	KRAS	RPL17	IRA2_YEAST	RL17B_YEAST	eSGA Costanzo
yeast	genetic	RASK_HUMAN	SGPP1_HUMAN	KRAS	SGPP1	IRA2_YEAST	DS1P1_YEAST	eSGA Costanzo
yeast	genetic	RASK_HUMAN	CLK2_HUMAN	KRAS	CLK2	IRA2_YEAST	KNS1_YEAST	eSGA Costanzo
yeast	genetic	RASK_HUMAN	DOCK3_HUMAN	KRAS	DOCK3	IRA2_YEAST	YL422_YEAST	eSGA Costanzo
yeast	genetic	RASK_HUMAN	RU2A_HUMAN	KRAS	SNRPA1	IRA2_YEAST	RU2A_YEAST	eSGA Costanzo
yeast	genetic	EXOSX_HUMAN	VPS35_HUMAN	EXOSC10	VPS35	RRP6_YEAST	VPS35_YEAST	eSGA Costanzo
yeast	genetic	NXF1_HUMAN	ST32A_HUMAN	NXF1	STK32A	MEX67_YEAST	KAPC_YEAST	eSGA Costanzo
yeast	genetic	NXF1_HUMAN	NTCP7_HUMAN	NXF1	SLC10A7	MEX67_YEAST	YMS4_YEAST	eSGA Costanzo
yeast	genetic	IF5_HUMAN	RL35_HUMAN	EIF5	RPL35	IF5_YEAST	RL35_YEAST	eSGA Costanzo
yeast	genetic	IF5_HUMAN	RL8_HUMAN	EIF5	RPL8	IF5_YEAST	RL2_YEAST	eSGA Costanzo
yeast	genetic	IF5_HUMAN	RTF1_HUMAN	EIF5	RTF1	IF5_YEAST	RTF1_YEAST	eSGA Costanzo
human	physical	PSA1_HUMAN	PSB5_HUMAN	PSMA1	PSMB5	PSA1_HUMAN	PSB5_HUMAN	PUBMED:15657099
human	physical	RASK_HUMAN	FNTB_HUMAN	KRAS	FNTB	RASK_HUMAN	FNTB_HUMAN	PUBMED:12374986
human	physical	RL4_HUMAN	M3K1_HUMAN	RPL4	MAP3K1	RL4_HUMAN	M3K1_HUMAN	PUBMED:15657099
human	physical	IF6_HUMAN	KCY_HUMAN	EIF6	CMPK1	IF6_HUMAN	KCY_HUMAN	PUBMED:17353931
human	physical	VPS36_HUMAN	VPS25_HUMAN	VPS36	VPS25	VPS36_HUMAN	VPS25_HUMAN	PUBMED:14505570
human	physical	TCPG_HUMAN	M3K1_HUMAN	CCT3	MAP3K1	TCPG_HUMAN	M3K1_HUMAN	PUBMED:15657099
human	physical	MTR1A_HUMAN	GRP78_HUMAN	MTNR1A	HSPA5	MTR1A_HUMAN	GRP78_HUMAN	PUBMED:17215244
human	physical	RAD50_HUMAN	MDC1_HUMAN	RAD50	MDC1	RAD50_HUMAN	MDC1_HUMAN	PUBMED:18583988
human	physical	M3K1_HUMAN	1433E_HUMAN	MAP3K1	YWHAE	M3K1_HUMAN	1433E_HUMAN	PUBMED:14743216
human	physical	STRAP_HUMAN	SMD3_HUMAN	STRAP	SNRPD3	STRAP_HUMAN	SMD3_HUMAN	PUBMED:15848170
human	physical	CDC5L_HUMAN	RS16_HUMAN	CDC5L	RPS16	CDC5L_HUMAN	RS16_HUMAN	PUBMED:11101529
human	physical	NEDD8_HUMAN	RS3_HUMAN	NEDD8	RPS3	NEDD8_HUMAN	RS3_HUMAN	PUBMED:18274552
human	physical	RL35A_HUMAN	M3K1_HUMAN	RPL35A	MAP3K1	RL35A_HUMAN	M3K1_HUMAN	PUBMED:15657099
human	physical	RL35_HUMAN	M3K1_HUMAN	RPL35	MAP3K1	RL35_HUMAN	M3K1_HUMAN	PUBMED:15657099
human	physical	ZN263_HUMAN	TRI41_HUMAN	ZNF263	TRIM41	ZN263_HUMAN	TRI41_HUMAN	PUBMED:15657099
human	physical	CFLAR_HUMAN	MP2K1_HUMAN	CFLAR	MAP2K1	CFLAR_HUMAN	MP2K1_HUMAN	PUBMED:17110930
human	physical	M3K1_HUMAN	TBB6_HUMAN	MAP3K1	TUBB6	M3K1_HUMAN	TBB6_HUMAN	PUBMED:15657099
human	physical	CASC3_HUMAN	IF4A3_HUMAN	CASC3	EIF4A3	CASC3_HUMAN	IF4A3_HUMAN	PUBMED:14973490
human	physical	PP2AB_HUMAN	TCPG_HUMAN	PPP2CB	CCT3	PP2AB_HUMAN	TCPG_HUMAN	PUBMED:19156129
human	physical	IF6_HUMAN	RS16_HUMAN	EIF6	RPS16	IF6_HUMAN	RS16_HUMAN	PUBMED:17353931
human	physical	PTN9_HUMAN	GAB1_HUMAN	PTPN9	GAB1	PTN9_HUMAN	GAB1_HUMAN	PUBMED:19167335
human	physical	RS16_HUMAN	M3K1_HUMAN	RPS16	MAP3K1	RS16_HUMAN	M3K1_HUMAN	PUBMED:15657099
human	physical	MDC1_HUMAN	BRCA1_HUMAN	MDC1	BRCA1	MDC1_HUMAN	BRCA1_HUMAN	PUBMED:17525332
human	physical	SPB9_HUMAN	MED31_HUMAN	SERPINB9	MED31	SPB9_HUMAN	MED31_HUMAN	PUBMED:15657099
human	physical	NMDE2_HUMAN	EPHB2_HUMAN	GRIN2B	EPHB2	NMDE2_HUMAN	EPHB2_HUMAN	PUBMED:11799243
human	physical	1433E_HUMAN	MPIP3_HUMAN	YWHAE	CDC25C	1433E_HUMAN	MPIP3_HUMAN	PUBMED:19331823
human	physical	VPS35_HUMAN	VP26A_HUMAN	VPS35	VPS26A	VPS35_HUMAN	VP26A_HUMAN	PUBMED:16732284
human	physical	NEDD8_HUMAN	RL11_HUMAN	NEDD8	RPL11	NEDD8_HUMAN	RL11_HUMAN	PUBMED:0
human	physical	BRCA1_HUMAN	BRCA2_HUMAN	BRCA1	BRCA2	BRCA1_HUMAN	BRCA2_HUMAN	PUBMED:15657099
human	physical	RL24_HUMAN	M3K1_HUMAN	RPL24	MAP3K1	RL24_HUMAN	M3K1_HUMAN	PUBMED:15657099
human	physical	MARE1_HUMAN	PI3R4_HUMAN	MAPRE1	PIK3R4	MARE1_HUMAN	PI3R4_HUMAN	PUBMED:12388762
human	physical	CDC5L_HUMAN	SMD2_HUMAN	CDC5L	SNRPD2	CDC5L_HUMAN	SMD2_HUMAN	PUBMED:11101529
human	physical	CDC5L_HUMAN	SFPQ_HUMAN	CDC5L	SFPQ	CDC5L_HUMAN	SFPQ_HUMAN	PUBMED:11101529
human	physical	APC4_HUMAN	APC10_HUMAN	ANAPC4	ANAPC10	APC4_HUMAN	APC10_HUMAN	PUBMED:12956947
human	physical	PRS7_HUMAN	PRS8_HUMAN	PSMC2	PSMC5	PRS7_HUMAN	PRS8_HUMAN	PUBMED:15657099
human	physical	STRAP_HUMAN	SMD2_HUMAN	STRAP	SNRPD2	STRAP_HUMAN	SMD2_HUMAN	PUBMED:15848170
human	physical	EF1A2_HUMAN	M3K1_HUMAN	EEF1A2	MAP3K1	EF1A2_HUMAN	M3K1_HUMAN	PUBMED:15657099
human	physical	RL18A_HUMAN	M3K12_HUMAN	RPL18A	MAP3K12	RL18A_HUMAN	M3K12_HUMAN	PUBMED:15657099
human	physical	GRP78_HUMAN	M3K1_HUMAN	HSPA5	MAP3K1	GRP78_HUMAN	M3K1_HUMAN	PUBMED:15657099
human	physical	NEDD8_HUMAN	RS7_HUMAN	NEDD8	RPS7	NEDD8_HUMAN	RS7_HUMAN	PUBMED:18274552
human	physical	PP2AB_HUMAN	IF6_HUMAN	PPP2CB	EIF6	PP2AB_HUMAN	IF6_HUMAN	PUBMED:17353931
human	physical	RUXF_HUMAN	SMD2_HUMAN	SNRPF	SNRPD2	RUXF_HUMAN	SMD2_HUMAN	PUBMED:15657099
human	physical	CDC5L_HUMAN	SMD3_HUMAN	CDC5L	SNRPD3	CDC5L_HUMAN	SMD3_HUMAN	PUBMED:11101529
human	physical	M3K1_HUMAN	RUVB2_HUMAN	MAP3K1	RUVBL2	M3K1_HUMAN	RUVB2_HUMAN	PUBMED:15657099
human	physical	MCM2_HUMAN	CPSF1_HUMAN	MCM2	CPSF1	MCM2_HUMAN	CPSF1_HUMAN	PUBMED:15657099
human	physical	EI2BE_HUMAN	EI2BA_HUMAN	EIF2B5	EIF2B1	EI2BE_HUMAN	EI2BA_HUMAN	PUBMED:15657099
human	physical	CNOT1_HUMAN	TOB1_HUMAN	CNOT1	TOB1	CNOT1_HUMAN	TOB1_HUMAN	PUBMED:18377426
human	physical	TCRG1_HUMAN	SF3B2_HUMAN	TCERG1	SF3B2	TCRG1_HUMAN	SF3B2_HUMAN	PUBMED:15657099
human	physical	TNR12_HUMAN	TRAF5_HUMAN	TNFRSF12A	TRAF5	TNR12_HUMAN	TRAF5_HUMAN	PUBMED:12529173
human	physical	RL9_HUMAN	RS3_HUMAN	RPL9	RPS3	RL9_HUMAN	Q53G83_HUMAN	PUBMED:16169070
human	physical	IF6_HUMAN	AHSA1_HUMAN	EIF6	AHSA1	IF6_HUMAN	AHSA1_HUMAN	PUBMED:17353931
human	physical	C1QBP_HUMAN	GAB1_HUMAN	C1QBP	GAB1	C1QBP_HUMAN	GAB1_HUMAN	PUBMED:15657099
human	physical	DLG1_HUMAN	NMDE2_HUMAN	DLG1	GRIN2B	DLG1_HUMAN	NMDE2_HUMAN	PUBMED:8601796
human	physical	BRCA1_HUMAN	RAD50_HUMAN	BRCA1	RAD50	BRCA1_HUMAN	RAD50_HUMAN	PUBMED:10426999
human	physical	COPD_HUMAN	COPA_HUMAN	ARCN1	COPA	COPD_HUMAN	COPA_HUMAN	PUBMED:15657099
human	physical	TCP4_HUMAN	TAF1_HUMAN	SUB1	TAF1	TCP4_HUMAN	TAF1_HUMAN	PUBMED:15657099
human	physical	MAFG_HUMAN	NF2L3_HUMAN	MAFG	NFE2L3	MAFG_HUMAN	NF2L3_HUMAN	PUBMED:12805554
human	physical	SFPQ_HUMAN	NONO_HUMAN	SFPQ	NONO	SFPQ_HUMAN	NONO_HUMAN	PUBMED:9756848
human	physical	CDC5L_HUMAN	RL12_HUMAN	CDC5L	RPL12	CDC5L_HUMAN	RL12_HUMAN	PUBMED:11101529
human	physical	KCRU_HUMAN	IF6_HUMAN	CKMT1B	EIF6	KCRU_HUMAN	IF6_HUMAN	PUBMED:17353931
human	physical	RUXF_HUMAN	M3K1_HUMAN	SNRPF	MAP3K1	RUXF_HUMAN	M3K1_HUMAN	PUBMED:15657099
human	physical	UCHL3_HUMAN	NEDD8_HUMAN	UCHL3	NEDD8	UCHL3_HUMAN	NEDD8_HUMAN	PUBMED:15657099
human	physical	PDPK1_HUMAN	STRAP_HUMAN	PDPK1	STRAP	Q9BRD5_HUMAN	STRAP_HUMAN	PUBMED:16251192
human	physical	GSK3A_HUMAN	EI2BE_HUMAN	GSK3A	EIF2B5	GSK3A_HUMAN	EI2BE_HUMAN	PUBMED:11500362
human	physical	YBOX1_HUMAN	IREB2_HUMAN	YBX1	IREB2	YBOX1_HUMAN	IREB2_HUMAN	PUBMED:12192037
human	physical	DYN2_HUMAN	DX39B_HUMAN	DNM2	BAT1	DYN2_HUMAN	UAP56_HUMAN	PUBMED:15657099
human	physical	SPB9_HUMAN	UBR1_HUMAN	SERPINB9	UBR1	SPB9_HUMAN	UBR1_HUMAN	PUBMED:15657099
human	physical	RASH_HUMAN	MP2K1_HUMAN	HRAS	MAP2K1	RASH_HUMAN	MP2K1_HUMAN	PUBMED:15657099
human	physical	CDC5L_HUMAN	RU2A_HUMAN	CDC5L	SNRPA1	CDC5L_HUMAN	RU2A_HUMAN	PUBMED:11101529
human	physical	DX39B_HUMAN	RS15A_HUMAN	BAT1	RPS15A	UAP56_HUMAN	RS15A_HUMAN	PUBMED:14667819
human	physical	EXOSX_HUMAN	RUVB2_HUMAN	EXOSC10	RUVBL2	EXOSX_HUMAN	RUVB2_HUMAN	PUBMED:15657099
human	physical	M3K1_HUMAN	MP2K1_HUMAN	MAP3K1	MAP2K1	M3K1_HUMAN	MP2K1_HUMAN	PUBMED:10969079
human	physical	MAFG_HUMAN	MED31_HUMAN	MAFG	MED31	MAFG_HUMAN	MED31_HUMAN	PUBMED:15657099
human	physical	EXOSX_HUMAN	HIAL1_HUMAN	EXOSC10	HIATL1	EXOSX_HUMAN	HIAL1_HUMAN	PUBMED:15657099
human	physical	TCRG1_HUMAN	GRP78_HUMAN	TCERG1	HSPA5	TCRG1_HUMAN	GRP78_HUMAN	PUBMED:15456888
human	physical	CDC5L_HUMAN	SF3B2_HUMAN	CDC5L	SF3B2	CDC5L_HUMAN	SF3B2_HUMAN	PUBMED:11101529
human	physical	RUVB2_HUMAN	GRP78_HUMAN	RUVBL2	HSPA5	RUVB2_HUMAN	GRP78_HUMAN	PUBMED:17643375
human	physical	RUVB2_HUMAN	DYN2_HUMAN	RUVBL2	DNM2	RUVB2_HUMAN	DYN2_HUMAN	PUBMED:17643375
human	physical	RUVB2_HUMAN	PFD6_HUMAN	RUVBL2	PFDN6	RUVB2_HUMAN	PFD6_HUMAN	PUBMED:17643375
human	physical	RUVB2_HUMAN	HNRPU_HUMAN	RUVBL2	HNRNPU	RUVB2_HUMAN	HNRPU_HUMAN	PUBMED:17643375
human	physical	RTF1_HUMAN	PAF1_HUMAN	RTF1	PAF1	RTF1_HUMAN	PAF1_HUMAN	PUBMED:20178742
human	physical	TRIO_HUMAN	EXOC1_HUMAN	TRIO	EXOC1	TRIO_HUMAN	EXOC1_HUMAN	PUBMED:17043677
human	physical	KEAP1_HUMAN	COPD_HUMAN	KEAP1	ARCN1	KEAP1_HUMAN	COPD_HUMAN	PUBMED:19615732
human	physical	SVIL_HUMAN	GRP78_HUMAN	SVIL	HSPA5	SVIL_HUMAN	GRP78_HUMAN	PUBMED:16880273
human	physical	NUP98_HUMAN	NXF1_HUMAN	NUP98	NXF1	NUP98_HUMAN	NXF1_HUMAN	PUBMED:15657099
human	physical	ETV4_HUMAN	HXD4_HUMAN	ETV4	HOXD4	ETV4_HUMAN	HXD4_HUMAN	PUBMED:20211142
human	physical	PSD3_HUMAN	PRS8_HUMAN	PSD3	PSMC5	PSMD3_HUMAN	PRS8_HUMAN	PUBMED:19490896
human	physical	DLG1_HUMAN	MPP2_HUMAN	DLG1	MPP2	DLG1_HUMAN	MPP2_HUMAN	PUBMED:12351654
human	physical	1433E_HUMAN	HDAC5_HUMAN	YWHAE	HDAC5	1433E_HUMAN	HDAC5_HUMAN	PUBMED:15657099
human	physical	RU17_HUMAN	SFPQ_HUMAN	SNRNP70	SFPQ	RU17_HUMAN	SFPQ_HUMAN	PUBMED:11514619
human	physical	LEG8_HUMAN	ITA3_HUMAN	LGALS8	ITGA3	LEG8_HUMAN	ITA3_HUMAN	PUBMED:10852818
human	physical	GLIS2_HUMAN	CPSF1_HUMAN	GLIS2	CPSF1	GLIS2_HUMAN	CPSF1_HUMAN	PUBMED:17289029
human	physical	1433E_HUMAN	ZEP2_HUMAN	YWHAE	HIVEP2	1433E_HUMAN	ZEP2_HUMAN	PUBMED:20936779
human	physical	TEST_HUMAN	SPB5_HUMAN	PRSS21	SERPINB5	TEST_HUMAN	SPB5_HUMAN	PUBMED:20211623
human	physical	SVIL_HUMAN	KIF22_HUMAN	SVIL	KIF22	SVIL_HUMAN	KIF22_HUMAN	PUBMED:20309963
human	physical	MK06_HUMAN	TCPG_HUMAN	MAPK6	CCT3	MK06_HUMAN	TCPG_HUMAN	PUBMED:20936779
human	physical	GLIS2_HUMAN	SYF1_HUMAN	GLIS2	XAB2	GLIS2_HUMAN	SYF1_HUMAN	PUBMED:17289029
human	physical	PP2AB_HUMAN	PFD6_HUMAN	PPP2CB	PFDN6	PP2AB_HUMAN	PFD6_HUMAN	PUBMED:19156129
human	physical	BRCA1_HUMAN	RL31_HUMAN	BRCA1	RPL31	Q1RMC1_HUMAN	Q6IRZ0_HUMAN	pubmed:11746496
human	physical	CDC5L_HUMAN	GCN1L_HUMAN	CDC5L	GCN1L1	CDC5L_HUMAN	GCN1L_HUMAN	pubmed:11101529
human	physical	TYY1_HUMAN	HDAC5_HUMAN	YY1	HDAC5	TYY1_HUMAN	HDAC5_HUMAN	pubmed:16822951
human	physical	TCRG1_HUMAN	HNRPU_HUMAN	TCERG1	HNRNPU	TCRG1_HUMAN	HNRPU_HUMAN	pubmed:16055720
human	physical	TCRG1_HUMAN	NONO_HUMAN	TCERG1	NONO	TCRG1_HUMAN	NONO_HUMAN	pubmed:16055720
human	physical	TCRG1_HUMAN	SFPQ_HUMAN	TCERG1	SFPQ	TCRG1_HUMAN	Q86VG2_HUMAN	pubmed:16055720
human	physical	TCRG1_HUMAN	DIAP2_HUMAN	TCERG1	DIAPH2	TCRG1_HUMAN	DIAP2_HUMAN	pubmed:16055720
human	physical	TCRG1_HUMAN	EVL_HUMAN	TCERG1	EVL	TCRG1_HUMAN	EVL_HUMAN	pubmed:16055720
human	physical	TYY1_HUMAN	RUVB2_HUMAN	YY1	RUVBL2	TYY1_HUMAN	RUVB2_HUMAN	pubmed:18026119
fly	physical	SNAA_HUMAN	NHEJ1_HUMAN	NAPA	NHEJ1	SNAP_DROME	Q9VH02_DROME	PUBMED:16603075
fly	physical	SNAA_HUMAN	S23A2_HUMAN	NAPA	SLC23A2	SNAP_DROME	Q9VH02_DROME	PUBMED:16603075
fly	physical	NT5D2_HUMAN	RL37_HUMAN	NT5DC2	RPL37	A1Z7V9_DROME	RL371_DROME	PUBMED:14605208
fly	physical	VPS36_HUMAN	VPS25_HUMAN	VPS36	VPS25	VPS36_DROME	VPS25_DROME	PUBMED:14605208
fly	physical	DCTN5_HUMAN	RL17_HUMAN	DCTN5	RPL17	Q7KT78_DROME	RL17_DROME	PUBMED:14605208
fly	physical	TFP11_HUMAN	PRPF3_HUMAN	TFIP11	PRPF3	TFP11_DROME	Q9VW52_DROME	PUBMED:14605208
fly	physical	YBOX1_HUMAN	C1QBP_HUMAN	YBX1	C1QBP	Q95RE4_DROME	Q7JXC4_DROME	PUBMED:14605208
fly	physical	SFPQ_HUMAN	TFP11_HUMAN	SFPQ	TFIP11	NONA_DROME	TFP11_DROME	PUBMED:14605208
fly	physical	HNRGT_HUMAN	PROM1_HUMAN	RBMXL2	PROM1	RB27C_DROME	PROML_DROME	PUBMED:14605208
fly	physical	RU17_HUMAN	TFP11_HUMAN	SNRNP70	TFIP11	RU17_DROME	TFP11_DROME	PUBMED:0
fly	physical	FBLN1_HUMAN	RL9_HUMAN	FBLN1	RPL9	Q9V4B8_DROME	RL9_DROME	PUBMED:14605208
fly	physical	MYO9B_HUMAN	RL4_HUMAN	MYO9B	RPL4	Q9VZ45_DROME	RL4_DROME	PUBMED:14605208
fly	physical	RL9_HUMAN	SIAH2_HUMAN	RPL9	SIAH2	RL9_DROME	SINA_DROME	PUBMED:14605208
fly	physical	PRS8_HUMAN	TFP11_HUMAN	PSMC5	TFIP11	PRS8_DROME	TFP11_DROME	PUBMED:14605208
fly	physical	EI2BA_HUMAN	SPB9_HUMAN	EIF2B1	SERPINB9	Q9VAD4_DROME	Q7YTY6_DROME	PUBMED:14605208
fly	physical	MYO9B_HUMAN	RU17_HUMAN	MYO9B	SNRNP70	Q9VZ45_DROME	RU17_DROME	PUBMED:14605208
fly	physical	SURF4_HUMAN	SIAH2_HUMAN	SURF4	SIAH2	SURF4_DROME	SINA_DROME	PUBMED:14605208
fly	physical	PRS7_HUMAN	PRS8_HUMAN	PSMC2	PSMC5	Q7KMQ0_DROME	PRS8_DROME	PUBMED:19079254
fly	physical	SSU72_HUMAN	BAZ2B_HUMAN	SSU72	BAZ2B	Q9VWE4_DROME	Q9BMQ0_DROME	PUBMED:15710747
fly	physical	RS3_HUMAN	PP2AB_HUMAN	RPS3	PPP2CB	RS3_DROME	PP2A_DROME	PUBMED:14605208
fly	physical	RASK_HUMAN	PK3CB_HUMAN	KRAS	PIK3CB	RAS1_DROME	P91634_DROME	PUBMED:15710747
fly	physical	RASH_HUMAN	PK3CB_HUMAN	HRAS	PIK3CB	RAS1_DROME	P91634_DROME	PUBMED:15710747
fly	physical	HIOM_HUMAN	PUS7L_HUMAN	ASMT	PUS7L	NTM1_DROME	Q9VSK9_DROME	PUBMED:14605208
fly	physical	SMD2_HUMAN	RUXF_HUMAN	SNRPD2	SNRPF	SMD2_DROME	RUXF_DROME	PUBMED:14605208
fly	physical	ANFY1_HUMAN	C1QBP_HUMAN	ANKFY1	C1QBP	Q7PLP5_DROME	Q7JXC4_DROME	PUBMED:14605208
fly	physical	CDK17_HUMAN	1433E_HUMAN	CDK17	YWHAE	Q94888_DROME	1433E_DROME	PUBMED:15575970
fly	physical	IF4A3_HUMAN	CASC3_HUMAN	EIF4A3	CASC3	Q9VHS8_DROME	Q7KRX5_DROME	PUBMED:14973490
fly	physical	C1QBP_HUMAN	RL37_HUMAN	C1QBP	RPL37	Q7JXC4_DROME	RL371_DROME	PUBMED:14605208
fly	physical	PRS8_HUMAN	NEDD8_HUMAN	PSMC5	NEDD8	PRS8_DROME	NEDD8_DROME	PUBMED:19079254
fly	physical	PSB5_HUMAN	PSA1_HUMAN	PSMB5	PSMA1	Q7K148_DROME	PSA1_DROME	PUBMED:19079254
fly	physical	RAP2C_HUMAN	IF5_HUMAN	RAP2C	EIF5	O96692_DROME	IF5_DROME	PUBMED:15710747
fly	physical	RAP2C_HUMAN	SMG5_HUMAN	RAP2C	SMG5	O96692_DROME	Q9V414_DROME	PUBMED:15710747
fly	physical	MYO9B_HUMAN	RS3_HUMAN	MYO9B	RPS3	Q9VZ45_DROME	RS3_DROME	PUBMED:14605208
fly	physical	MAFG_HUMAN	NF2L3_HUMAN	MAFG	NFE2L3	Q4QPP9_DROME	CNC_DROME	PUBMED:14605208
fly	physical	EVL_HUMAN	PTN13_HUMAN	EVL	PTPN13	ENA_DROME	LAR_DROME	PUBMED:10069336
fly	physical	SSU72_HUMAN	RL31_HUMAN	SSU72	RPL31	Q9VWE4_DROME	RL31_DROME	PUBMED:15710747
fly	physical	RAP2C_HUMAN	RS7_HUMAN	RAP2C	RPS7	O96692_DROME	Q8IMI7_DROME	PUBMED:15710747
fly	physical	FBLN1_HUMAN	EVL_HUMAN	FBLN1	EVL	Q9V4B8_DROME	ENA_DROME	PUBMED:14605208
fly	physical	UTP15_HUMAN	PCY2_HUMAN	UTP15	PCYT2	Q9W4Z9_DROME	Q8IP79_DROME	PUBMED:14605208
fly	physical	ANFY1_HUMAN	NF2L3_HUMAN	ANKFY1	NFE2L3	Q7PLP5_DROME	CNC_DROME	PUBMED:14605208
fly	physical	MYO9B_HUMAN	PP2AB_HUMAN	MYO9B	PPP2CB	Q9VZ45_DROME	PP2A_DROME	PUBMED:14605208
fly	physical	SSU72_HUMAN	TEAD4_HUMAN	SSU72	TEAD4	Q9VWE4_DROME	Q8IR25_DROME	PUBMED:15710747
fly	physical	COCA1_HUMAN	C1QBP_HUMAN	COL12A1	C1QBP	Q9N693_DROME	Q7JXC4_DROME	PUBMED:14605208
fly	physical	TYY1_HUMAN	RUVB2_HUMAN	YY1	RUVBL2	PHO_DROME	RUVB2_DROME	pubmed:16618800
mouse	physical	CLD11_HUMAN	TSN3_HUMAN	CLDN11	TSPAN3	CLD11_MOUSE	TSN3_MOUSE	PUBMED:11309411
mouse	physical	PDPK1_HUMAN	PAF1_HUMAN	PDPK1	PAF1	PDPK1_MOUSE	PAF1_MOUSE	PUBMED:15102471
mouse	physical	GMEB1_HUMAN	ZDHC6_HUMAN	GMEB1	ZDHHC6	Q80Y88_MOUSE	ZDHC6_MOUSE	PUBMED:20211142
mouse	physical	BRCA1_HUMAN	BRCA2_HUMAN	BRCA1	BRCA2	A2A4Q4_MOUSE	BRCA2_MOUSE	pubmed:20211142
mouse	physical	MYD88_HUMAN	PRP31_HUMAN	MYD88	PRPF31	MYD88_MOUSE	PRP31_MOUSE	pubmed:15952741
mouse	physical	MYD88_HUMAN	GRP78_HUMAN	MYD88	HSPA5	MYD88_MOUSE	Q3U7T8_MOUSE	pubmed:15952741
worm	physical	PSA1_HUMAN	RL35_HUMAN	PSMA1	RPL35	PSA1_CAEEL	RL35_CAEEL	PUBMED:18692475
worm	physical	SMD2_HUMAN	RUXF_HUMAN	SNRPD2	SNRPF	SMD2_CAEEL	RUXF_CAEEL	PUBMED:14704431
worm	physical	KBTB4_HUMAN	KCRU_HUMAN	KBTBD4	CKMT1B	O61899_CAEEL	KARG1_CAEEL	PUBMED:14704431
worm	physical	KEAP1_HUMAN	KCRU_HUMAN	KEAP1	CKMT1B	O61899_CAEEL	KARG1_CAEEL	PUBMED:14704431
worm	physical	SPAG7_HUMAN	MAOX_HUMAN	SPAG7	ME1	Q20308_CAEEL	Q9U296_CAEEL	PUBMED:14704431
worm	physical	RL8_HUMAN	DLG1_HUMAN	RPL8	DLG1	RL8_CAEEL	Q18165_CAEEL	PUBMED:18692475
worm	physical	PSA1_HUMAN	KBTB4_HUMAN	PSMA1	KBTBD4	PSA1_CAEEL	O61899_CAEEL	PUBMED:11559592
worm	physical	PSA1_HUMAN	KEAP1_HUMAN	PSMA1	KEAP1	PSA1_CAEEL	O61899_CAEEL	PUBMED:11559592
worm	physical	STAT2_HUMAN	RL4_HUMAN	STAT2	RPL4	STAT1_CAEEL	RL4_CAEEL	PUBMED:14704431
worm	physical	STA5B_HUMAN	RL4_HUMAN	STAT5B	RPL4	STAT1_CAEEL	RL4_CAEEL	PUBMED:14704431
worm	physical	KBTB4_HUMAN	RU17_HUMAN	KBTBD4	SNRNP70	O61899_CAEEL	Q09584_CAEEL	PUBMED:14704431
worm	physical	KBTB4_HUMAN	HNRGT_HUMAN	KBTBD4	RBMXL2	O61899_CAEEL	Q09584_CAEEL	PUBMED:14704431
worm	physical	KEAP1_HUMAN	RU17_HUMAN	KEAP1	SNRNP70	O61899_CAEEL	Q09584_CAEEL	PUBMED:14704431
worm	physical	KEAP1_HUMAN	HNRGT_HUMAN	KEAP1	RBMXL2	O61899_CAEEL	Q09584_CAEEL	PUBMED:14704431
worm	physical	PSA1_HUMAN	EI2BA_HUMAN	PSMA1	EIF2B1	PSA1_CAEEL	EI2BA_CAEEL	PUBMED:11559592
worm	physical	GLU2B_HUMAN	RS7_HUMAN	PRKCSH	RPS7	Q23440_CAEEL	RS7_CAEEL	PUBMED:14704431
worm	physical	SPAG7_HUMAN	KBTB4_HUMAN	SPAG7	KBTBD4	Q20308_CAEEL	O61899_CAEEL	PUBMED:14704431
worm	physical	SPAG7_HUMAN	KEAP1_HUMAN	SPAG7	KEAP1	Q20308_CAEEL	O61899_CAEEL	PUBMED:14704431
worm	physical	TCRG1_HUMAN	NAB1_HUMAN	TCERG1	NAB1	Q95PX7_CAEEL	Q22002_CAEEL	PUBMED:19123269
worm	physical	TCRG1_HUMAN	DIAP2_HUMAN	TCERG1	DIAPH2	Q95PX7_CAEEL	Q7JP75_CAEEL	PUBMED:19123269
worm	physical	M3K6_HUMAN	EF1A2_HUMAN	MAP3K6	EEF1A2	Q21029_CAEEL	EF1A_CAEEL	PUBMED:14704431
yeast	physical	RU2A_HUMAN	SMD3_HUMAN	SNRPA1	SNRPD3	RU2A_YEAST	SMD3_YEAST	PUBMED:16429126
yeast	physical	PSB6_HUMAN	PSD3_HUMAN	PSMB6	PSD3	PSB6_YEAST	RPN3_YEAST	PUBMED:16429126
yeast	physical	PRS8_HUMAN	PSD3_HUMAN	PSMC5	PSD3	PRS8_YEAST	RPN3_YEAST	PUBMED:16554755
yeast	physical	RAD50_HUMAN	DDR1_HUMAN	RAD50	DDR1	RAD50_YEAST	CLA4_YEAST	PUBMED:14764870
yeast	physical	IF6_HUMAN	RL8_HUMAN	EIF6	RPL8	IF6_YEAST	RL2_YEAST	PUBMED:16429126
yeast	physical	RAD50_HUMAN	M3K1_HUMAN	RAD50	MAP3K1	RAD50_YEAST	BCK1_YEAST	PUBMED:14764870
yeast	physical	RL24_HUMAN	RL17_HUMAN	RPL24	RPL17	RL24A_YEAST	RL17B_YEAST	PUBMED:17200106
yeast	physical	MAOX_HUMAN	GCN1L_HUMAN	ME1	GCN1L1	MAOM_YEAST	GCN1_YEAST	PUBMED:16429126
yeast	physical	AT1A3_HUMAN	RUVB2_HUMAN	ATP1A3	RUVBL2	ATC1_YEAST	RUVB2_YEAST	PUBMED:16429126
yeast	physical	UBP10_HUMAN	TLK2_HUMAN	USP10	TLK2	UBP3_YEAST	KPC1_YEAST	PUBMED:17986446
yeast	physical	RL15_HUMAN	RL23A_HUMAN	RPL15	RPL23A	RL15A_YEAST	RL25_YEAST	PUBMED:17200106
yeast	physical	RL17_HUMAN	RS7_HUMAN	RPL17	RPS7	RL17B_YEAST	RS7A_YEAST	PUBMED:17200106
yeast	physical	RS16_HUMAN	RL23A_HUMAN	RPS16	RPL23A	RS16_YEAST	RL25_YEAST	PUBMED:17200106
yeast	physical	UBR1_HUMAN	PRS7_HUMAN	UBR1	PSMC2	UBR1_YEAST	PRS7_YEAST	PUBMED:10688918
yeast	physical	LKHA4_HUMAN	MAOX_HUMAN	LTA4H	ME1	LKHA4_YEAST	MAOM_YEAST	PUBMED:16554755
yeast	physical	IF5_HUMAN	STRAP_HUMAN	EIF5	STRAP	IF5_YEAST	EIF3I_YEAST	PUBMED:11805826
yeast	physical	RL4_HUMAN	RL17_HUMAN	RPL4	RPL17	RL4B_YEAST	RL17B_YEAST	PUBMED:17200106
yeast	physical	RL23A_HUMAN	IF6_HUMAN	RPL23A	EIF6	RL25_YEAST	IF6_YEAST	PUBMED:17200106
yeast	physical	RS16_HUMAN	RS17_HUMAN	RPS16	RPS17	RS16_YEAST	RS17B_YEAST	PUBMED:17200106
yeast	physical	PSD3_HUMAN	PSA1_HUMAN	PSD3	PSMA1	RPN3_YEAST	PSA1_YEAST	PUBMED:17200106
yeast	physical	RL27_HUMAN	RL24_HUMAN	RPL27	RPL24	RL27B_YEAST	RL24A_YEAST	PUBMED:17200106
yeast	physical	PSA1_HUMAN	MCM2_HUMAN	PSMA1	MCM2	PSA1_YEAST	MCM2_YEAST	PUBMED:18719252
yeast	physical	RTF1_HUMAN	ZEP2_HUMAN	RTF1	HIVEP2	RTF1_YEAST	RPB1_YEAST	PUBMED:11927560
yeast	physical	RS16_HUMAN	RS3_HUMAN	RPS16	RPS3	RS16_YEAST	RS3_YEAST	PUBMED:17200106
yeast	physical	RS17_HUMAN	RL8_HUMAN	RPS17	RPL8	RS17B_YEAST	RL2_YEAST	PUBMED:17200106
yeast	physical	RL27_HUMAN	RS3_HUMAN	RPL27	RPS3	RL27B_YEAST	RS3_YEAST	PUBMED:17200106
yeast	physical	TBB6_HUMAN	PFD6_HUMAN	TUBB6	PFDN6	TBB_YEAST	PFD6_YEAST	PUBMED:9463374
yeast	physical	RL4_HUMAN	RS7_HUMAN	RPL4	RPS7	RL4B_YEAST	RS7A_YEAST	PUBMED:17200106
yeast	physical	SSU72_HUMAN	ZEP2_HUMAN	SSU72	HIVEP2	SSU72_YEAST	RPB1_YEAST	PUBMED:15125841
yeast	physical	PAF1_HUMAN	RTF1_HUMAN	PAF1	RTF1	PAF1_YEAST	RTF1_YEAST	PUBMED:11927560
yeast	physical	RL7A_HUMAN	RL23A_HUMAN	RPL7A	RPL23A	RL8B_YEAST	RL25_YEAST	PUBMED:17200106
yeast	physical	MARE1_HUMAN	DDR1_HUMAN	MAPRE1	DDR1	BIM1_YEAST	CLA4_YEAST	PUBMED:14764870
yeast	physical	SURF4_HUMAN	COPD_HUMAN	SURF4	ARCN1	ERV29_YEAST	COPD_YEAST	PUBMED:18467557
yeast	physical	RS16_HUMAN	RS7_HUMAN	RPS16	RPS7	RS16_YEAST	RS7A_YEAST	PUBMED:17200106
yeast	physical	RS3_HUMAN	RL23A_HUMAN	RPS3	RPL23A	RS3_YEAST	RL25_YEAST	PUBMED:17200106
yeast	physical	RS17_HUMAN	RS15A_HUMAN	RPS17	RPS15A	RS17B_YEAST	RS22A_YEAST	PUBMED:17200106
yeast	physical	RL35_HUMAN	RL4_HUMAN	RPL35	RPL4	RL35_YEAST	RL4B_YEAST	PUBMED:17200106
yeast	physical	RM17_HUMAN	PRP31_HUMAN	MRPL17	PRPF31	RM08_YEAST	PRP31_YEAST	PUBMED:11805826
yeast	physical	BRX1_HUMAN	DDX18_HUMAN	BRIX1	DDX18	BRX1_YEAST	HAS1_YEAST	PUBMED:16429126
yeast	physical	RL31_HUMAN	RL4_HUMAN	RPL31	RPL4	RL31A_YEAST	RL4B_YEAST	PUBMED:17200106
yeast	physical	RL31_HUMAN	RS7_HUMAN	RPL31	RPS7	RL31A_YEAST	RS7A_YEAST	PUBMED:17200106
yeast	physical	RL4_HUMAN	RS17_HUMAN	RPL4	RPS17	RL4B_YEAST	RS17B_YEAST	PUBMED:17200106
yeast	physical	IF5_HUMAN	RS7_HUMAN	EIF5	RPS7	IF5_YEAST	RS7A_YEAST	PUBMED:16429126
yeast	physical	M3K1_HUMAN	OSBL3_HUMAN	MAP3K1	OSBPL3	BCK1_YEAST	OSH2_YEAST	PUBMED:16319894
yeast	physical	CDK12_HUMAN	ZEP2_HUMAN	CDK12	HIVEP2	CTK1_YEAST	RPB1_YEAST	PUBMED:12972617
yeast	physical	RL31_HUMAN	RL35_HUMAN	RPL31	RPL35	RL31A_YEAST	RL35_YEAST	PUBMED:17200106
yeast	physical	RL17_HUMAN	RL23A_HUMAN	RPL17	RPL23A	RL17B_YEAST	RL25_YEAST	PUBMED:17200106
yeast	physical	RUVB2_HUMAN	PRP31_HUMAN	RUVBL2	PRPF31	RUVB2_YEAST	PRP31_YEAST	PUBMED:18268104
yeast	physical	RAB13_HUMAN	CTR1_HUMAN	RAB13	SLC7A1	SEC4_YEAST	AGP1_YEAST	PUBMED:18467557
yeast	physical	RS17_HUMAN	RL7A_HUMAN	RPS17	RPL7A	RS17B_YEAST	RL8B_YEAST	PUBMED:17200106
yeast	physical	M3K1_HUMAN	KAD2_HUMAN	MAP3K1	AK2	BCK1_YEAST	KAD1_YEAST	PUBMED:16319894
yeast	physical	NUP98_HUMAN	COR2A_HUMAN	NUP98	CORO2A	NU145_YEAST	CORO_YEAST	PUBMED:16554755
yeast	physical	RL27_HUMAN	RL8_HUMAN	RPL27	RPL8	RL27B_YEAST	RL2_YEAST	PUBMED:17200106
yeast	physical	RL27_HUMAN	DDX18_HUMAN	RPL27	DDX18	RL27B_YEAST	HAS1_YEAST	PUBMED:17200106
yeast	physical	BAZ2B_HUMAN	RL11_HUMAN	BAZ2B	RPL11	SNF2_YEAST	RL11A_YEAST	PUBMED:14660704
yeast	physical	TAF1_HUMAN	RL11_HUMAN	TAF1	RPL11	SNF2_YEAST	RL11A_YEAST	PUBMED:14660704
yeast	physical	DREB_HUMAN	COR2A_HUMAN	DBN1	CORO2A	ABP1_YEAST	CORO_YEAST	PUBMED:17200106
yeast	physical	CPSF1_HUMAN	SSU72_HUMAN	CPSF1	SSU72	CFT1_YEAST	SSU72_YEAST	PUBMED:17200106
yeast	physical	IF5_HUMAN	H2B1M_HUMAN	EIF5	HIST1H2BM	IF5_YEAST	H2B1_YEAST	PUBMED:11283351
yeast	physical	DDR1_HUMAN	SAM50_HUMAN	DDR1	SAMM50	CLA4_YEAST	SAM50_YEAST	PUBMED:18467557
yeast	physical	RL8_HUMAN	RS7_HUMAN	RPL8	RPS7	RL2_YEAST	RS7A_YEAST	PUBMED:17200106
yeast	physical	SURF4_HUMAN	NFIP2_HUMAN	SURF4	NDFIP2	ERV29_YEAST	BSD2_YEAST	PUBMED:16093310
yeast	physical	RL31_HUMAN	RS15A_HUMAN	RPL31	RPS15A	RL31A_YEAST	RS22A_YEAST	PUBMED:17200106
yeast	physical	RL17_HUMAN	RS3_HUMAN	RPL17	RPS3	RL17B_YEAST	RS3_YEAST	PUBMED:17200106
yeast	physical	RL31_HUMAN	RS17_HUMAN	RPL31	RPS17	RL31A_YEAST	RS17B_YEAST	PUBMED:17200106
yeast	physical	RL17_HUMAN	RL7A_HUMAN	RPL17	RPL7A	RL17B_YEAST	RL8B_YEAST	PUBMED:17200106
yeast	physical	UBR1_HUMAN	PRS8_HUMAN	UBR1	PSMC5	UBR1_YEAST	PRS8_YEAST	PUBMED:10688918
yeast	physical	PSD3_HUMAN	PRS7_HUMAN	PSD3	PSMC2	RPN3_YEAST	PRS7_YEAST	PUBMED:11805826
yeast	physical	RS16_HUMAN	RL24_HUMAN	RPS16	RPL24	RS16_YEAST	RL24A_YEAST	PUBMED:17200106
yeast	physical	DDX18_HUMAN	RU17_HUMAN	DDX18	SNRNP70	HAS1_YEAST	RU17_YEAST	PUBMED:11805837
yeast	physical	RS16_HUMAN	RL15_HUMAN	RPS16	RPL15	RS16_YEAST	RL15A_YEAST	PUBMED:17200106
yeast	physical	DYN2_HUMAN	EF1A2_HUMAN	DNM2	EEF1A2	DNM1_YEAST	EF1A_YEAST	PUBMED:16429126
yeast	physical	PFD6_HUMAN	RS15A_HUMAN	PFDN6	RPS15A	PFD6_YEAST	RS22A_YEAST	PUBMED:14764870
yeast	physical	RL35_HUMAN	RL17_HUMAN	RPL35	RPL17	RL35_YEAST	RL17B_YEAST	PUBMED:17200106
yeast	physical	NXF1_HUMAN	NUP93_HUMAN	NXF1	NUP93	MEX67_YEAST	NIC96_YEAST	PUBMED:17922018
yeast	physical	M3K1_HUMAN	COR2A_HUMAN	MAP3K1	CORO2A	BCK1_YEAST	CORO_YEAST	PUBMED:16319894
yeast	physical	PRS7_HUMAN	PSA1_HUMAN	PSMC2	PSMA1	PRS7_YEAST	PSA1_YEAST	PUBMED:17200106
yeast	physical	RAD50_HUMAN	PYGB_HUMAN	RAD50	PYGB	RAD50_YEAST	PHSG_YEAST	PUBMED:11805837
yeast	physical	RL7A_HUMAN	RS3_HUMAN	RPL7A	RPS3	RL8B_YEAST	RS3_YEAST	PUBMED:17200106
yeast	physical	RL4_HUMAN	RL27_HUMAN	RPL4	RPL27	RL4B_YEAST	RL27B_YEAST	PUBMED:17200106
yeast	physical	MARE1_HUMAN	KIF22_HUMAN	MAPRE1	KIF22	BIM1_YEAST	KIP3_YEAST	PUBMED:11743205
yeast	physical	MARE1_HUMAN	KI18A_HUMAN	MAPRE1	KIF18A	BIM1_YEAST	KIP3_YEAST	PUBMED:11743205
yeast	physical	MARE1_HUMAN	KIF12_HUMAN	MAPRE1	KIF12	BIM1_YEAST	KIP3_YEAST	PUBMED:11743205
yeast	physical	RL7A_HUMAN	DDX18_HUMAN	RPL7A	DDX18	RL8B_YEAST	HAS1_YEAST	PUBMED:17200106
yeast	physical	SMD3_HUMAN	SMD2_HUMAN	SNRPD3	SNRPD2	SMD3_YEAST	SMD2_YEAST	PUBMED:10377396
yeast	physical	RS3_HUMAN	RS7_HUMAN	RPS3	RPS7	RS3_YEAST	RS7A_YEAST	PUBMED:17200106
yeast	physical	RS16_HUMAN	RS26_HUMAN	RPS16	RPS26	RS16_YEAST	RS26B_YEAST	PUBMED:17200106
yeast	physical	TRI39_HUMAN	H2B1M_HUMAN	TRIM39	HIST1H2BM	PSH1_YEAST	H2B1_YEAST	PUBMED:11805837
yeast	physical	TRI11_HUMAN	H2B1M_HUMAN	TRIM11	HIST1H2BM	PSH1_YEAST	H2B1_YEAST	PUBMED:11805837
yeast	physical	RS16_HUMAN	RS15A_HUMAN	RPS16	RPS15A	RS16_YEAST	RS22A_YEAST	PUBMED:17200106
yeast	physical	DDX18_HUMAN	RL23A_HUMAN	DDX18	RPL23A	HAS1_YEAST	RL25_YEAST	PUBMED:17200106
yeast	physical	PFD6_HUMAN	DDR1_HUMAN	PFDN6	DDR1	PFD6_YEAST	CLA4_YEAST	PUBMED:14764870
yeast	physical	GSK3A_HUMAN	RASK_HUMAN	GSK3A	KRAS	RIM11_YEAST	IRA2_YEAST	PUBMED:11805837
yeast	physical	TFP11_HUMAN	SYF1_HUMAN	TFIP11	XAB2	SP382_YEAST	SYF1_YEAST	PUBMED:14690591
yeast	physical	GCN1L_HUMAN	M3K6_HUMAN	GCN1L1	MAP3K6	GCN1_YEAST	GCN2_YEAST	PUBMED:9234705
yeast	physical	RL17_HUMAN	RL35A_HUMAN	RPL17	RPL35A	RL17B_YEAST	RL33B_YEAST	PUBMED:17200106
yeast	physical	RL7A_HUMAN	RS7_HUMAN	RPL7A	RPS7	RL8B_YEAST	RS7A_YEAST	PUBMED:17200106
yeast	physical	RL31_HUMAN	RL23A_HUMAN	RPL31	RPL23A	RL31A_YEAST	RL25_YEAST	PUBMED:17200106
yeast	physical	TBB6_HUMAN	FOXL1_HUMAN	TUBB6	FOXL1	TBB_YEAST	HCM1_YEAST	PUBMED:14661025
yeast	physical	RL27_HUMAN	RL7A_HUMAN	RPL27	RPL7A	RL27B_YEAST	RL8B_YEAST	PUBMED:17200106
yeast	physical	PP2AB_HUMAN	SAM50_HUMAN	PPP2CB	SAMM50	PP2A2_YEAST	SAM50_YEAST	PUBMED:18467557
yeast	physical	PRP31_HUMAN	RU2A_HUMAN	PRPF31	SNRPA1	PRP31_YEAST	RU2A_YEAST	PUBMED:17200106
yeast	physical	RS16_HUMAN	RL7A_HUMAN	RPS16	RPL7A	RS16_YEAST	RL8B_YEAST	PUBMED:17200106
yeast	physical	DREB_HUMAN	ZEP2_HUMAN	DBN1	HIVEP2	ABP1_YEAST	RPB1_YEAST	PUBMED:11743162
yeast	physical	ST32A_HUMAN	DCAM_HUMAN	STK32A	AMD1	KAPC_YEAST	DCAM_YEAST	PUBMED:16319894
yeast	physical	UXS1_HUMAN	TBB6_HUMAN	UXS1	TUBB6	ERG26_YEAST	TBB_YEAST	PUBMED:16429126
yeast	physical	PSB6_HUMAN	PSA1_HUMAN	PSMB6	PSMA1	PSB6_YEAST	PSA1_YEAST	PUBMED:16429126
yeast	physical	RL17_HUMAN	RL15_HUMAN	RPL17	RPL15	RL17B_YEAST	RL15A_YEAST	PUBMED:17200106
yeast	physical	RS17_HUMAN	RL27_HUMAN	RPS17	RPL27	RS17B_YEAST	RL27B_YEAST	PUBMED:17200106
yeast	physical	RL35_HUMAN	RL27_HUMAN	RPL35	RPL27	RL35_YEAST	RL27B_YEAST	PUBMED:17200106
yeast	physical	RL35_HUMAN	RL23A_HUMAN	RPL35	RPL23A	RL35_YEAST	RL25_YEAST	PUBMED:17200106
yeast	physical	DDR1_HUMAN	RL24_HUMAN	DDR1	RPL24	CLA4_YEAST	RL24A_YEAST	PUBMED:12686605
yeast	physical	CDK12_HUMAN	H2B1M_HUMAN	CDK12	HIST1H2BM	CTK1_YEAST	H2B1_YEAST	PUBMED:17643376
yeast	physical	DCAM_HUMAN	AHSA1_HUMAN	AMD1	AHSA1	DCAM_YEAST	AHA1_YEAST	PUBMED:11283351
yeast	physical	UBP10_HUMAN	ZEP2_HUMAN	USP10	HIVEP2	UBP3_YEAST	RPB1_YEAST	PUBMED:18498751
yeast	physical	RS17_HUMAN	RL15_HUMAN	RPS17	RPL15	RS17B_YEAST	RL15A_YEAST	PUBMED:17200106
yeast	physical	PRS8_HUMAN	PRS7_HUMAN	PSMC5	PSMC2	PRS8_YEAST	PRS7_YEAST	PUBMED:11805826
yeast	physical	PSB5_HUMAN	PSA1_HUMAN	PSMB5	PSMA1	PSB5_YEAST	PSA1_YEAST	PUBMED:17892321
yeast	physical	SMD3_HUMAN	SAM50_HUMAN	SNRPD3	SAMM50	SMD3_YEAST	SAM50_YEAST	PUBMED:18467557
yeast	physical	IF6_HUMAN	RL7A_HUMAN	EIF6	RPL7A	IF6_YEAST	RL8B_YEAST	PUBMED:16429126
yeast	physical	RL35_HUMAN	RL9_HUMAN	RPL35	RPL9	RL35_YEAST	RL9B_YEAST	PUBMED:17200106
yeast	physical	NUP98_HUMAN	NXF1_HUMAN	NUP98	NXF1	NU145_YEAST	MEX67_YEAST	PUBMED:18046452
yeast	physical	RL15_HUMAN	DDX18_HUMAN	RPL15	DDX18	RL15A_YEAST	HAS1_YEAST	PUBMED:17200106
yeast	physical	RL31_HUMAN	RL8_HUMAN	RPL31	RPL8	RL31A_YEAST	RL2_YEAST	PUBMED:17200106
yeast	physical	IF5_HUMAN	RS3_HUMAN	EIF5	RPS3	IF5_YEAST	RS3_YEAST	PUBMED:16429126
yeast	physical	RL4_HUMAN	DDX18_HUMAN	RPL4	DDX18	RL4B_YEAST	HAS1_YEAST	PUBMED:17200106
yeast	physical	IF6_HUMAN	EF1A2_HUMAN	EIF6	EEF1A2	IF6_YEAST	EF1A_YEAST	PUBMED:16095611
yeast	physical	MFHA1_HUMAN	COR2A_HUMAN	MFHAS1	CORO2A	SOG2_YEAST	CORO_YEAST	PUBMED:14690591
yeast	physical	ZEP2_HUMAN	EXOSX_HUMAN	HIVEP2	EXOSC10	RPB1_YEAST	RRP6_YEAST	PUBMED:14759368
yeast	physical	RL31_HUMAN	RL17_HUMAN	RPL31	RPL17	RL31A_YEAST	RL17B_YEAST	PUBMED:17200106
yeast	physical	ST32A_HUMAN	PYGB_HUMAN	STK32A	PYGB	KAPC_YEAST	PHSG_YEAST	PUBMED:20489023
yeast	physical	CPSF1_HUMAN	ZEP2_HUMAN	CPSF1	HIVEP2	CFT1_YEAST	RPB1_YEAST	PUBMED:12145212
yeast	physical	RL27_HUMAN	RL15_HUMAN	RPL27	RPL15	RL27B_YEAST	RL15A_YEAST	PUBMED:17200106
yeast	physical	TEAD4_HUMAN	H2B1M_HUMAN	TEAD4	HIST1H2BM	TEC1_YEAST	H2B1_YEAST	PUBMED:11805837
yeast	physical	RL8_HUMAN	RS3_HUMAN	RPL8	RPS3	RL2_YEAST	RS3_YEAST	PUBMED:16429126
yeast	physical	CDK12_HUMAN	TFP11_HUMAN	CDK12	TFIP11	CTK1_YEAST	SP382_YEAST	PUBMED:18467557
yeast	physical	VPS25_HUMAN	VPS36_HUMAN	VPS25	VPS36	VPS25_YEAST	VPS36_YEAST	PUBMED:0
yeast	physical	CPVL_HUMAN	GRP78_HUMAN	CPVL	HSPA5	YBY9_YEAST	GRP78_YEAST	PUBMED:16429126
yeast	physical	TFP11_HUMAN	SMD3_HUMAN	TFIP11	SNRPD3	SP382_YEAST	SMD3_YEAST	PUBMED:14690591
yeast	physical	RL31_HUMAN	RL15_HUMAN	RPL31	RPL15	RL31A_YEAST	RL15A_YEAST	PUBMED:17200106
yeast	physical	TCPG_HUMAN	PFD6_HUMAN	CCT3	PFDN6	TCPG_YEAST	PFD6_YEAST	PUBMED:9463374
yeast	physical	PRP31_HUMAN	SMD2_HUMAN	PRPF31	SNRPD2	PRP31_YEAST	SMD2_YEAST	PUBMED:11805826
yeast	physical	RUVB2_HUMAN	MAOX_HUMAN	RUVBL2	ME1	RUVB2_YEAST	MAOM_YEAST	PUBMED:16429126
yeast	physical	OSBL3_HUMAN	CTR1_HUMAN	OSBPL3	SLC7A1	OSH2_YEAST	AGP1_YEAST	PUBMED:18467557
yeast	physical	RL24_HUMAN	RL23A_HUMAN	RPL24	RPL23A	RL24A_YEAST	RL25_YEAST	PUBMED:17200106
yeast	physical	RL23A_HUMAN	RS7_HUMAN	RPL23A	RPS7	RL25_YEAST	RS7A_YEAST	PUBMED:17200106
yeast	physical	PRP31_HUMAN	TFP11_HUMAN	PRPF31	TFIP11	PRP31_YEAST	SP382_YEAST	PUBMED:17200106
yeast	physical	RS17_HUMAN	RL17_HUMAN	RPS17	RPL17	RS17B_YEAST	RL17B_YEAST	PUBMED:17200106
yeast	physical	NUP98_HUMAN	MILK2_HUMAN	NUP98	MICALL2	NU145_YEAST	FIMB_YEAST	PUBMED:16554755
yeast	physical	TFP11_HUMAN	SMG5_HUMAN	TFIP11	SMG5	SP382_YEAST	EBS1_YEAST	PUBMED:14690591
yeast	physical	TFP11_HUMAN	CDC5L_HUMAN	TFIP11	CDC5L	SP382_YEAST	CEF1_YEAST	PUBMED:14690591
yeast	physical	RL4_HUMAN	RL15_HUMAN	RPL4	RPL15	RL4B_YEAST	RL15A_YEAST	PUBMED:17200106
yeast	physical	RL35_HUMAN	RS17_HUMAN	RPL35	RPS17	RL35_YEAST	RS17B_YEAST	PUBMED:17200106
yeast	physical	RL27_HUMAN	RS7_HUMAN	RPL27	RPS7	RL27B_YEAST	RS7A_YEAST	PUBMED:17200106
yeast	physical	UXS1_HUMAN	CTR1_HUMAN	UXS1	SLC7A1	ERG26_YEAST	AGP1_YEAST	PUBMED:18467557
yeast	physical	PRP31_HUMAN	SMD3_HUMAN	PRPF31	SNRPD3	PRP31_YEAST	SMD3_YEAST	PUBMED:10377396
yeast	physical	RS17_HUMAN	RS3_HUMAN	RPS17	RPS3	RS17B_YEAST	RS3_YEAST	PUBMED:17200106
yeast	physical	PDPK1_HUMAN	1433E_HUMAN	PDPK1	YWHAE	PKH1_YEAST	BMH2_YEAST	PUBMED:16554755
yeast	physical	RS17_HUMAN	RL35A_HUMAN	RPS17	RPL35A	RS17B_YEAST	RL33B_YEAST	PUBMED:17200106
yeast	physical	DDR1_HUMAN	RL35_HUMAN	DDR1	RPL35	CLA4_YEAST	RL35_YEAST	PUBMED:12686605
yeast	physical	CNOT1_HUMAN	COPA_HUMAN	CNOT1	COPA	NOT1_YEAST	COPA_YEAST	PUBMED:11805826
yeast	physical	ACAD9_HUMAN	PSD3_HUMAN	ACAD9	PSD3	ACOX_YEAST	RPN3_YEAST	PUBMED:18467557
yeast	physical	ACOX3_HUMAN	PSD3_HUMAN	ACOX3	PSD3	ACOX_YEAST	RPN3_YEAST	PUBMED:18467557
yeast	physical	RUVB2_HUMAN	TBB6_HUMAN	RUVBL2	TUBB6	RUVB2_YEAST	TBB_YEAST	PUBMED:16429126
yeast	physical	DREB_HUMAN	M3K1_HUMAN	DBN1	MAP3K1	ABP1_YEAST	BCK1_YEAST	PUBMED:11743162
yeast	physical	RS16_HUMAN	RL17_HUMAN	RPS16	RPL17	RS16_YEAST	RL17B_YEAST	PUBMED:17200106
yeast	physical	RU2A_HUMAN	SMD2_HUMAN	SNRPA1	SNRPD2	RU2A_YEAST	SMD2_YEAST	PUBMED:16554755
yeast	physical	RS16_HUMAN	RL35_HUMAN	RPS16	RPL35	RS16_YEAST	RL35_YEAST	PUBMED:17200106
yeast	physical	RL8_HUMAN	RL24_HUMAN	RPL8	RPL24	RL2_YEAST	RL24A_YEAST	PUBMED:16429126
yeast	physical	KTHY_HUMAN	PDPK1_HUMAN	DTYMK	PDPK1	KTHY_YEAST	PKH1_YEAST	PUBMED:14764870
yeast	physical	RS15A_HUMAN	RL15_HUMAN	RPS15A	RPL15	RS22A_YEAST	RL15A_YEAST	PUBMED:17200106
yeast	physical	PACE1_HUMAN	EF1A2_HUMAN	SCYL3	EEF1A2	YO112_YEAST	EF1A_YEAST	PUBMED:17203074
yeast	physical	EI2BE_HUMAN	EI2BA_HUMAN	EIF2B5	EIF2B1	EI2BE_YEAST	EI2BA_YEAST	PUBMED:8336705
yeast	physical	PSB5_HUMAN	PSB6_HUMAN	PSMB5	PSMB6	PSB5_YEAST	PSB6_YEAST	PUBMED:11595789
yeast	physical	ST32A_HUMAN	PDPK1_HUMAN	STK32A	PDPK1	KAPC_YEAST	PKH1_YEAST	PUBMED:11805837
yeast	physical	CDK12_HUMAN	EF1A2_HUMAN	CDK12	EEF1A2	CTK1_YEAST	EF1A_YEAST	PUBMED:14769921
yeast	physical	IF6_HUMAN	BRX1_HUMAN	EIF6	BRIX1	IF6_YEAST	BRX1_YEAST	PUBMED:18467557
yeast	physical	DREB_HUMAN	DDR1_HUMAN	DBN1	DDR1	ABP1_YEAST	CLA4_YEAST	PUBMED:11489916
yeast	physical	CDC5L_HUMAN	SMD3_HUMAN	CDC5L	SNRPD3	CEF1_YEAST	SMD3_YEAST	PUBMED:16554755
yeast	physical	EF1A2_HUMAN	PRS7_HUMAN	EEF1A2	PSMC2	EF1A_YEAST	PRS7_YEAST	PUBMED:15601860
yeast	physical	PRS7_HUMAN	PAF1_HUMAN	PSMC2	PAF1	PRS7_YEAST	PAF1_YEAST	PUBMED:11029046
yeast	physical	RL31_HUMAN	RL35A_HUMAN	RPL31	RPL35A	RL31A_YEAST	RL33B_YEAST	PUBMED:17200106
yeast	physical	RAD50_HUMAN	MARE1_HUMAN	RAD50	MAPRE1	RAD50_YEAST	BIM1_YEAST	PUBMED:14764870
yeast	physical	SMD2_HUMAN	RU17_HUMAN	SNRPD2	SNRNP70	SMD2_YEAST	RU17_YEAST	PUBMED:16554755
yeast	physical	RL8_HUMAN	RL17_HUMAN	RPL8	RPL17	RL2_YEAST	RL17B_YEAST	PUBMED:17200106
yeast	physical	IF6_HUMAN	DDX18_HUMAN	EIF6	DDX18	IF6_YEAST	HAS1_YEAST	PUBMED:11805826
yeast	physical	FOXL1_HUMAN	VPS25_HUMAN	FOXL1	VPS25	HCM1_YEAST	VPS25_YEAST	PUBMED:16554755
yeast	physical	RU2A_HUMAN	RU17_HUMAN	SNRPA1	SNRNP70	RU2A_YEAST	RU17_YEAST	PUBMED:16618970
yeast	physical	GCN1L_HUMAN	TBB6_HUMAN	GCN1L1	TUBB6	GCN1_YEAST	TBB_YEAST	PUBMED:16429126
yeast	physical	RL27_HUMAN	BRX1_HUMAN	RPL27	BRIX1	RL27B_YEAST	BRX1_YEAST	PUBMED:17200106
yeast	physical	BRX1_HUMAN	RL7A_HUMAN	BRIX1	RPL7A	BRX1_YEAST	RL8B_YEAST	PUBMED:16429126
yeast	physical	CNOT1_HUMAN	PRS8_HUMAN	CNOT1	PSMC5	NOT1_YEAST	PRS8_YEAST	PUBMED:17389396
yeast	physical	RAD50_HUMAN	PRS8_HUMAN	RAD50	PSMC5	RAD50_YEAST	PRS8_YEAST	PUBMED:16429126
yeast	physical	RL15_HUMAN	RS3_HUMAN	RPL15	RPS3	RL15A_YEAST	RS3_YEAST	PUBMED:17200106
yeast	physical	RS17_HUMAN	RL23A_HUMAN	RPS17	RPL23A	RS17B_YEAST	RL25_YEAST	PUBMED:17200106
yeast	physical	PSB6_HUMAN	PRS7_HUMAN	PSMB6	PSMC2	PSB6_YEAST	PRS7_YEAST	PUBMED:16429126
yeast	physical	TLK2_HUMAN	M3K1_HUMAN	TLK2	MAP3K1	KPC1_YEAST	BCK1_YEAST	PUBMED:7874200
yeast	physical	MARE1_HUMAN	PFD6_HUMAN	MAPRE1	PFDN6	BIM1_YEAST	PFD6_YEAST	PUBMED:14764870
yeast	physical	GSK3A_HUMAN	FNTB_HUMAN	GSK3A	FNTB	RIM11_YEAST	FNTB_YEAST	PUBMED:18719252
yeast	physical	ST32A_HUMAN	RS19_HUMAN	STK32A	RPS19	KAPC_YEAST	RS19A_YEAST	PUBMED:16319894
yeast	physical	M3K12_HUMAN	MCM2_HUMAN	MAP3K12	MCM2	KIN2_YEAST	MCM2_YEAST	PUBMED:18719252
yeast	physical	RL8_HUMAN	RL7A_HUMAN	RPL8	RPL7A	RL2_YEAST	RL8B_YEAST	PUBMED:16429126
yeast	physical	SMD2_HUMAN	CDC5L_HUMAN	SNRPD2	CDC5L	SMD2_YEAST	CEF1_YEAST	PUBMED:11805826
yeast	physical	PP2AB_HUMAN	PSB5_HUMAN	PPP2CB	PSMB5	PP2A2_YEAST	PSB5_YEAST	PUBMED:11805826
yeast	physical	CDC5L_HUMAN	SYF1_HUMAN	CDC5L	XAB2	CEF1_YEAST	SYF1_YEAST	PUBMED:11283351
yeast	physical	VP26A_HUMAN	VPS35_HUMAN	VPS26A	VPS35	VPS26_YEAST	VPS35_YEAST	PUBMED:15965486
yeast	physical	RS17_HUMAN	RS26_HUMAN	RPS17	RPS26	RS17B_YEAST	RS26B_YEAST	PUBMED:17200106
yeast	physical	SYF1_HUMAN	CPVL_HUMAN	XAB2	CPVL	SYF1_YEAST	YBY9_YEAST	PUBMED:16554755
yeast	physical	TFP11_HUMAN	RU2A_HUMAN	TFIP11	SNRPA1	SP382_YEAST	RU2A_YEAST	PUBMED:17200106
yeast	physical	RL4_HUMAN	RL8_HUMAN	RPL4	RPL8	RL4B_YEAST	RL2_YEAST	PUBMED:17200106
yeast	physical	RL35_HUMAN	RL7A_HUMAN	RPL35	RPL7A	RL35_YEAST	RL8B_YEAST	PUBMED:17200106
yeast	physical	RS17_HUMAN	RL24_HUMAN	RPS17	RPL24	RS17B_YEAST	RL24A_YEAST	PUBMED:17200106
yeast	physical	ST32A_HUMAN	TRNT1_HUMAN	STK32A	TRNT1	KAPC_YEAST	CCA1_YEAST	PUBMED:16319894
yeast	physical	RL27_HUMAN	RS15A_HUMAN	RPL27	RPS15A	RL27B_YEAST	RS22A_YEAST	PUBMED:17200106
yeast	physical	M3K6_HUMAN	PRP31_HUMAN	MAP3K6	PRPF31	GCN2_YEAST	PRP31_YEAST	PUBMED:11805826
yeast	physical	RL35_HUMAN	RL8_HUMAN	RPL35	RPL8	RL35_YEAST	RL2_YEAST	PUBMED:17200106
yeast	physical	RL8_HUMAN	RL23A_HUMAN	RPL8	RPL23A	RL2_YEAST	RL25_YEAST	PUBMED:16429126
yeast	physical	RL17_HUMAN	RS15A_HUMAN	RPL17	RPS15A	RL17B_YEAST	RS22A_YEAST	PUBMED:17200106
yeast	physical	RS16_HUMAN	RL27_HUMAN	RPS16	RPL27	RS16_YEAST	RL27B_YEAST	PUBMED:17200106
yeast	physical	RUVB2_HUMAN	PRS8_HUMAN	RUVBL2	PSMC5	RUVB2_YEAST	PRS8_YEAST	PUBMED:16429126
yeast	physical	MAOX_HUMAN	EF1A2_HUMAN	ME1	EEF1A2	MAOM_YEAST	EF1A_YEAST	PUBMED:16429126
yeast	physical	COPA_HUMAN	COPD_HUMAN	COPA	ARCN1	COPA_YEAST	COPD_YEAST	PUBMED:11805826
yeast	physical	AHSA1_HUMAN	GCN1L_HUMAN	AHSA1	GCN1L1	AHA1_YEAST	GCN1_YEAST	PUBMED:16429126
yeast	physical	MILK2_HUMAN	COR2A_HUMAN	MICALL2	CORO2A	FIMB_YEAST	CORO_YEAST	PUBMED:17200106
yeast	physical	RL27_HUMAN	RL23A_HUMAN	RPL27	RPL23A	RL27B_YEAST	RL25_YEAST	PUBMED:17200106
yeast	physical	IF6_HUMAN	RL15_HUMAN	EIF6	RPL15	IF6_YEAST	RL15A_YEAST	PUBMED:16429126
yeast	physical	RL8_HUMAN	RL15_HUMAN	RPL8	RPL15	RL2_YEAST	RL15A_YEAST	PUBMED:16429126
yeast	physical	RL27_HUMAN	RL17_HUMAN	RPL27	RPL17	RL27B_YEAST	RL17B_YEAST	PUBMED:17200106
yeast	physical	RL35_HUMAN	RL24_HUMAN	RPL35	RPL24	RL35_YEAST	RL24A_YEAST	PUBMED:17200106
yeast	physical	FNTB_HUMAN	PGAM1_HUMAN	FNTB	PGAM1	FNTB_YEAST	PMG1_YEAST	PUBMED:11805826
yeast	physical	RL4_HUMAN	RL23A_HUMAN	RPL4	RPL23A	RL4B_YEAST	RL25_YEAST	PUBMED:17200106
yeast	physical	RL15_HUMAN	RL7A_HUMAN	RPL15	RPL7A	RL15A_YEAST	RL8B_YEAST	PUBMED:10937989
yeast	physical	RL35_HUMAN	RS7_HUMAN	RPL35	RPS7	RL35_YEAST	RS7A_YEAST	PUBMED:17200106
yeast	physical	DDR1_HUMAN	M3K1_HUMAN	DDR1	MAP3K1	CLA4_YEAST	BCK1_YEAST	PUBMED:12686605
yeast	physical	UCHL3_HUMAN	NEDD8_HUMAN	UCHL3	NEDD8	UBL1_YEAST	RUB1_YEAST	PUBMED:12455997
yeast	physical	BRX1_HUMAN	RL15_HUMAN	BRIX1	RPL15	BRX1_YEAST	RL15A_YEAST	PUBMED:16429126
yeast	physical	RS15A_HUMAN	RS7_HUMAN	RPS15A	RPS7	RS22A_YEAST	RS7A_YEAST	PUBMED:17200106
yeast	physical	RS15A_HUMAN	RL7A_HUMAN	RPS15A	RPL7A	RS22A_YEAST	RL8B_YEAST	PUBMED:17200106
yeast	physical	CDC5L_HUMAN	RU2A_HUMAN	CDC5L	SNRPA1	CEF1_YEAST	RU2A_YEAST	PUBMED:11884590
yeast	physical	RL15_HUMAN	RS7_HUMAN	RPL15	RPS7	RL15A_YEAST	RS7A_YEAST	PUBMED:17200106
yeast	physical	RL4_HUMAN	RS3_HUMAN	RPL4	RPS3	RL4B_YEAST	RS3_YEAST	PUBMED:17200106
yeast	physical	PSB5_HUMAN	UBR1_HUMAN	PSMB5	UBR1	PSB5_YEAST	UBR1_YEAST	PUBMED:8628401
yeast	physical	PSB5_HUMAN	PRS8_HUMAN	PSMB5	PSMC5	PSB5_YEAST	PRS8_YEAST	PUBMED:8628401
yeast	physical	RU2A_HUMAN	SYF1_HUMAN	SNRPA1	XAB2	RU2A_YEAST	SYF1_YEAST	PUBMED:16429126
yeast	physical	RL31_HUMAN	RL27_HUMAN	RPL31	RPL27	RL31A_YEAST	RL27B_YEAST	PUBMED:17200106
yeast	physical	RL8_HUMAN	DDX18_HUMAN	RPL8	DDX18	RL2_YEAST	HAS1_YEAST	PUBMED:17200106
yeast	physical	BAZ2B_HUMAN	RL35_HUMAN	BAZ2B	RPL35	SNF2_YEAST	RL35_YEAST	PUBMED:14660704
yeast	physical	TAF1_HUMAN	RL35_HUMAN	TAF1	RPL35	SNF2_YEAST	RL35_YEAST	PUBMED:14660704
yeast	physical	RU17_HUMAN	MYO9B_HUMAN	SNRNP70	MYO9B	RU17_YEAST	MYO1_YEAST	PUBMED:9207794
yeast	physical	SYF1_HUMAN	SMD3_HUMAN	XAB2	SNRPD3	SYF1_YEAST	SMD3_YEAST	PUBMED:16554755
yeast	physical	PSA1_HUMAN	DX39B_HUMAN	PSMA1	BAT1	PSA1_YEAST	SUB2_YEAST	PUBMED:11595789
yeast	physical	RU17_HUMAN	SMD3_HUMAN	SNRNP70	SNRPD3	RU17_YEAST	SMD3_YEAST	PUBMED:17200106
yeast	physical	DX39B_HUMAN	CDK12_HUMAN	BAT1	CDK12	SUB2_YEAST	CTK1_YEAST	PUBMED:14769921
yeast	physical	RS16_HUMAN	RL8_HUMAN	RPS16	RPL8	RS16_YEAST	RL2_YEAST	PUBMED:17200106
yeast	physical	RL8_HUMAN	RS15A_HUMAN	RPL8	RPS15A	RL2_YEAST	RS22A_YEAST	PUBMED:17200106
yeast	physical	DDX18_HUMAN	RS7_HUMAN	DDX18	RPS7	HAS1_YEAST	RS7A_YEAST	PUBMED:17200106
yeast	physical	APC4_HUMAN	APC10_HUMAN	ANAPC4	ANAPC10	APC4_YEAST	APC10_YEAST	PUBMED:9469814
yeast	physical	PP2AB_HUMAN	PSA1_HUMAN	PPP2CB	PSMA1	PP2A2_YEAST	PSA1_YEAST	PUBMED:11805826
yeast	physical	RS15A_HUMAN	RL23A_HUMAN	RPS15A	RPL23A	RS22A_YEAST	RL25_YEAST	PUBMED:17200106
yeast	physical	RL4_HUMAN	RL7A_HUMAN	RPL4	RPL7A	RL4B_YEAST	RL8B_YEAST	PUBMED:17200106
yeast	physical	PFD6_HUMAN	M3K1_HUMAN	PFDN6	MAP3K1	PFD6_YEAST	BCK1_YEAST	PUBMED:14764870
yeast	physical	RUVB2_HUMAN	GCN1L_HUMAN	RUVBL2	GCN1L1	RUVB2_YEAST	GCN1_YEAST	PUBMED:16429126
yeast	physical	IF6_HUMAN	RL4_HUMAN	EIF6	RPL4	IF6_YEAST	RL4B_YEAST	PUBMED:16429126
yeast	physical	AHSA1_HUMAN	TBB6_HUMAN	AHSA1	TUBB6	AHA1_YEAST	TBB_YEAST	PUBMED:16429126
yeast	physical	BRX1_HUMAN	RL23A_HUMAN	BRIX1	RPL23A	BRX1_YEAST	RL25_YEAST	PUBMED:16429126
yeast	physical	PRS7_HUMAN	GRP78_HUMAN	PSMC2	HSPA5	PRS7_YEAST	GRP78_YEAST	PUBMED:17264153
yeast	physical	GCN1L_HUMAN	RS3_HUMAN	GCN1L1	RPS3	GCN1_YEAST	RS3_YEAST	PUBMED:16429126
yeast	physical	RS17_HUMAN	RS7_HUMAN	RPS17	RPS7	RS17B_YEAST	RS7A_YEAST	PUBMED:17200106
yeast	physical	DREB_HUMAN	MILK2_HUMAN	DBN1	MICALL2	ABP1_YEAST	FIMB_YEAST	PUBMED:8334302
yeast	physical	TRI39_HUMAN	CLK2_HUMAN	TRIM39	CLK2	PSH1_YEAST	KNS1_YEAST	PUBMED:11805837
yeast	physical	TRI11_HUMAN	CLK2_HUMAN	TRIM11	CLK2	PSH1_YEAST	KNS1_YEAST	PUBMED:11805837
yeast	physical	RS15A_HUMAN	RS3_HUMAN	RPS15A	RPS3	RS22A_YEAST	RS3_YEAST	PUBMED:17200106
yeast	physical	UTP15_HUMAN	RS7_HUMAN	UTP15	RPS7	UTP15_YEAST	RS7A_YEAST	PUBMED:17200106
yeast	physical	MAOX_HUMAN	TBB6_HUMAN	ME1	TUBB6	MAOM_YEAST	TBB_YEAST	PUBMED:16429126
yeast	physical	RL31_HUMAN	RL7A_HUMAN	RPL31	RPL7A	RL31A_YEAST	RL8B_YEAST	PUBMED:17200106
yeast	physical	CDK12_HUMAN	SAM50_HUMAN	CDK12	SAMM50	CTK1_YEAST	SAM50_YEAST	PUBMED:18467557
yeast	physical	RUVB2_HUMAN	CNOT1_HUMAN	RUVBL2	CNOT1	RUVB2_YEAST	NOT1_YEAST	PUBMED:11805826
yeast	physical	TBCD8_HUMAN	RAB13_HUMAN	TBC1D8	RAB13	GYP2_YEAST	SEC4_YEAST	PUBMED:10559187
yeast	physical	SPHAR_HUMAN	CTR1_HUMAN	SPHAR	SLC7A1	YPT31_YEAST	AGP1_YEAST	PUBMED:18467557
yeast	physical	DREB_HUMAN	BAZ2B_HUMAN	DBN1	BAZ2B	ABP1_YEAST	SNF2_YEAST	PUBMED:19841731
yeast	physical	DREB_HUMAN	TAF1_HUMAN	DBN1	TAF1	ABP1_YEAST	SNF2_YEAST	PUBMED:19841731
yeast	physical	NFIP2_HUMAN	CTR1_HUMAN	NDFIP2	SLC7A1	BSD2_YEAST	AGP1_YEAST	PUBMED:18467557
yeast	physical	RL31_HUMAN	RS16_HUMAN	RPL31	RPS16	RL31A_YEAST	RS16_YEAST	PUBMED:17200106
yeast	physical	ZEP2_HUMAN	PAF1_HUMAN	HIVEP2	PAF1	RPB1_YEAST	PAF1_YEAST	PUBMED:9032243
yeast	physical	SURF4_HUMAN	CTR1_HUMAN	SURF4	SLC7A1	ERV29_YEAST	AGP1_YEAST	PUBMED:16093310
yeast	physical	1433E_HUMAN	COPA_HUMAN	YWHAE	COPA	BMH2_YEAST	COPA_YEAST	PUBMED:11805837
yeast	physical	1433E_HUMAN	PTN9_HUMAN	YWHAE	PTPN9	BMH2_YEAST	PTP3_YEAST	PUBMED:11805837
yeast	physical	1433E_HUMAN	PTPRE_HUMAN	YWHAE	PTPRE	BMH2_YEAST	PTP3_YEAST	PUBMED:11805837
yeast	physical	1433E_HUMAN	MILK2_HUMAN	YWHAE	MICALL2	BMH2_YEAST	FIMB_YEAST	PUBMED:11805837
yeast	physical	IF5_HUMAN	EI2BE_HUMAN	EIF5	EIF2B5	IF5_YEAST	EI2BE_YEAST	PUBMED:16522633
yeast	physical	M3K12_HUMAN	PEX13_HUMAN	MAP3K12	PEX13	KIN2_YEAST	PEX13_YEAST	PUBMED:19841731
yeast	physical	TCPG_HUMAN	RAP2C_HUMAN	CCT3	RAP2C	TCPG_YEAST	RSR1_YEAST	PUBMED:18511909
yeast	physical	CDK12_HUMAN	PGAM1_HUMAN	CDK12	PGAM1	CTK1_YEAST	PMG1_YEAST	PUBMED:11805837
yeast	physical	EF1A2_HUMAN	ST32A_HUMAN	EEF1A2	STK32A	EF1A_YEAST	KAPC_YEAST	PUBMED:11805837
yeast	physical	1433E_HUMAN	MCM2_HUMAN	YWHAE	MCM2	BMH2_YEAST	MCM2_YEAST	PUBMED:19934224
yeast	physical	TBB6_HUMAN	CLK2_HUMAN	TUBB6	CLK2	TBB_YEAST	KNS1_YEAST	PUBMED:11805837
yeast	physical	PRS8_HUMAN	ST32A_HUMAN	PSMC5	STK32A	PRS8_YEAST	KAPC_YEAST	PUBMED:11805837
yeast	physical	TCPG_HUMAN	TBB6_HUMAN	CCT3	TUBB6	TCPG_YEAST	TBB_YEAST	PUBMED:18511909
yeast	physical	RL24_HUMAN	RL7A_HUMAN	RPL24	RPL7A	RL24A_YEAST	RL8B_YEAST	PUBMED:19797078
yeast	physical	TRI39_HUMAN	GRP78_HUMAN	TRIM39	HSPA5	PSH1_YEAST	GRP78_YEAST	PUBMED:11805837
yeast	physical	TRI11_HUMAN	GRP78_HUMAN	TRIM11	HSPA5	PSH1_YEAST	GRP78_YEAST	PUBMED:11805837
yeast	physical	TBB6_HUMAN	EI2BA_HUMAN	TUBB6	EIF2B1	TBB_YEAST	EI2BA_YEAST	PUBMED:11805837
yeast	physical	GSTCD_HUMAN	1433E_HUMAN	GSTCD	YWHAE	OMS1_YEAST	BMH2_YEAST	PUBMED:11805837
yeast	physical	RAD50_HUMAN	GRP78_HUMAN	RAD50	HSPA5	RAD50_YEAST	GRP78_YEAST	PUBMED:11805837
yeast	physical	TEAD4_HUMAN	RUVB2_HUMAN	TEAD4	RUVBL2	TEC1_YEAST	RUVB2_YEAST	PUBMED:11805837
yeast	physical	UBP10_HUMAN	RL7A_HUMAN	USP10	RPL7A	UBP3_YEAST	RL8B_YEAST	PUBMED:20508643
yeast	physical	UBP10_HUMAN	COPD_HUMAN	USP10	ARCN1	UBP3_YEAST	COPD_YEAST	PUBMED:20508643
yeast	physical	UBP10_HUMAN	EI2BE_HUMAN	USP10	EIF2B5	UBP3_YEAST	EI2BE_YEAST	PUBMED:20508643
yeast	physical	RUVB2_HUMAN	PP2AB_HUMAN	RUVBL2	PPP2CB	RUVB2_YEAST	PP2A2_YEAST	PUBMED:20489023
yeast	physical	UBP10_HUMAN	ZC3HF_HUMAN	USP10	ZC3H15	UBP3_YEAST	TMA46_YEAST	PUBMED:20508643
yeast	physical	UBP10_HUMAN	RL15_HUMAN	USP10	RPL15	UBP3_YEAST	RL15A_YEAST	PUBMED:20508643
yeast	physical	UBP10_HUMAN	MAOX_HUMAN	USP10	ME1	UBP3_YEAST	MAOM_YEAST	PUBMED:20508643
yeast	physical	UBP10_HUMAN	RS7_HUMAN	USP10	RPS7	UBP3_YEAST	RS7A_YEAST	PUBMED:20508643
yeast	physical	UBP10_HUMAN	TBB6_HUMAN	USP10	TUBB6	UBP3_YEAST	TBB_YEAST	PUBMED:20508643
yeast	physical	UBP10_HUMAN	RL27_HUMAN	USP10	RPL27	UBP3_YEAST	RL27B_YEAST	PUBMED:20508643
yeast	physical	UBP10_HUMAN	BRX1_HUMAN	USP10	BRIX1	UBP3_YEAST	BRX1_YEAST	PUBMED:20508643
yeast	physical	M3K12_HUMAN	TRI39_HUMAN	MAP3K12	TRIM39	KIN2_YEAST	PSH1_YEAST	PUBMED:20489023
yeast	physical	M3K12_HUMAN	TRI11_HUMAN	MAP3K12	TRIM11	KIN2_YEAST	PSH1_YEAST	PUBMED:20489023
yeast	physical	UBP10_HUMAN	RS19_HUMAN	USP10	RPS19	UBP3_YEAST	RS19A_YEAST	PUBMED:20508643
yeast	physical	RUVB2_HUMAN	PRS7_HUMAN	RUVBL2	PSMC2	RUVB2_YEAST	PRS7_YEAST	PUBMED:18757749
yeast	physical	TFP11_HUMAN	CNOT1_HUMAN	TFIP11	CNOT1	SP382_YEAST	NOT1_YEAST	PUBMED:14690591
yeast	physical	UBP10_HUMAN	RL8_HUMAN	USP10	RPL8	UBP3_YEAST	RL2_YEAST	PUBMED:20508643
yeast	physical	UBP10_HUMAN	EF1A2_HUMAN	USP10	EEF1A2	UBP3_YEAST	EF1A_YEAST	PUBMED:20508643
yeast	physical	ZEP2_HUMAN	PEX13_HUMAN	HIVEP2	PEX13	RPB1_YEAST	PEX13_YEAST	PUBMED:19841731
yeast	physical	UBP10_HUMAN	RS16_HUMAN	USP10	RPS16	UBP3_YEAST	RS16_YEAST	PUBMED:20508643
yeast	physical	UBP10_HUMAN	IF6_HUMAN	USP10	EIF6	UBP3_YEAST	IF6_YEAST	PUBMED:20508643
yeast	physical	CPSF1_HUMAN	PSD3_HUMAN	CPSF1	PSD3	CFT1_YEAST	RPN3_YEAST	PUBMED:18467557
yeast	physical	UBP10_HUMAN	RS3_HUMAN	USP10	RPS3	UBP3_YEAST	RS3_YEAST	PUBMED:20508643
yeast	physical	RASK_HUMAN	GRP78_HUMAN	KRAS	HSPA5	IRA2_YEAST	GRP78_YEAST	PUBMED:20160012
yeast	physical	UBP10_HUMAN	CNOT1_HUMAN	USP10	CNOT1	UBP3_YEAST	NOT1_YEAST	PUBMED:20508643
yeast	physical	UBP10_HUMAN	RS15A_HUMAN	USP10	RPS15A	UBP3_YEAST	RS22A_YEAST	PUBMED:20508643
yeast	physical	UBP10_HUMAN	RS17_HUMAN	USP10	RPS17	UBP3_YEAST	RS17B_YEAST	PUBMED:20508643
yeast	physical	ACAD9_HUMAN	M3K1_HUMAN	ACAD9	MAP3K1	ACOX_YEAST	BCK1_YEAST	PUBMED:20489023
yeast	physical	ACOX3_HUMAN	M3K1_HUMAN	ACOX3	MAP3K1	ACOX_YEAST	BCK1_YEAST	PUBMED:20489023
yeast	physical	UBP10_HUMAN	H2B1M_HUMAN	USP10	HIST1H2BM	UBP3_YEAST	H2B1_YEAST	PUBMED:20508643
yeast	physical	GSK3A_HUMAN	MK06_HUMAN	GSK3A	MAPK6	RIM11_YEAST	KCC4_YEAST	PUBMED:20489023
yeast	physical	UBP10_HUMAN	RL35_HUMAN	USP10	RPL35	UBP3_YEAST	RL35_YEAST	PUBMED:20508643
yeast	physical	UBP10_HUMAN	STRAP_HUMAN	USP10	STRAP	UBP3_YEAST	EIF3I_YEAST	PUBMED:20508643
yeast	physical	UBP10_HUMAN	1433E_HUMAN	USP10	YWHAE	UBP3_YEAST	BMH2_YEAST	PUBMED:20508643
yeast	physical	M3K1_HUMAN	DDX18_HUMAN	MAP3K1	DDX18	BCK1_YEAST	HAS1_YEAST	PUBMED:20489023
yeast	physical	UBP10_HUMAN	TCPG_HUMAN	USP10	CCT3	UBP3_YEAST	TCPG_YEAST	PUBMED:20508643
yeast	physical	UBP10_HUMAN	PGAM1_HUMAN	USP10	PGAM1	UBP3_YEAST	PMG1_YEAST	PUBMED:20508643
yeast	physical	UBP10_HUMAN	RL24_HUMAN	USP10	RPL24	UBP3_YEAST	RL24A_YEAST	PUBMED:20508643
yeast	physical	UBP10_HUMAN	RL11_HUMAN	USP10	RPL11	UBP3_YEAST	RL11A_YEAST	PUBMED:20508643
yeast	physical	UBP10_HUMAN	RL17_HUMAN	USP10	RPL17	UBP3_YEAST	RL17B_YEAST	PUBMED:20508643
yeast	physical	UBP10_HUMAN	RL35A_HUMAN	USP10	RPL35A	UBP3_YEAST	RL33B_YEAST	PUBMED:20508643
yeast	physical	UBP10_HUMAN	RL23A_HUMAN	USP10	RPL23A	UBP3_YEAST	RL25_YEAST	PUBMED:20508643
yeast	physical	UBP10_HUMAN	RS26_HUMAN	USP10	RPS26	UBP3_YEAST	RS26B_YEAST	PUBMED:20508643
yeast	physical	UBP10_HUMAN	DDX18_HUMAN	USP10	DDX18	UBP3_YEAST	HAS1_YEAST	PUBMED:20508643
yeast	physical	OSBL3_HUMAN	PSD3_HUMAN	OSBPL3	PSD3	OSH2_YEAST	RPN3_YEAST	PUBMED:18467557
yeast	physical	UBP10_HUMAN	PUM2_HUMAN	USP10	PUM2	UBP3_YEAST	PUF3_YEAST	PUBMED:20508643
yeast	physical	UBP10_HUMAN	PUM1_HUMAN	USP10	PUM1	UBP3_YEAST	PUF3_YEAST	PUBMED:20508643
yeast	physical	PSF1_HUMAN	MCM2_HUMAN	GINS1	MCM2	PSF1_YEAST	MCM2_YEAST	PUBMED:20231317
yeast	physical	M3K6_HUMAN	M3K12_HUMAN	MAP3K6	MAP3K12	GCN2_YEAST	KIN2_YEAST	PUBMED:20489023
yeast	physical	BRX1_HUMAN	RL18A_HUMAN	BRIX1	RPL18A	BRX1_YEAST	RL20A_YEAST	pubmed:16429126
yeast	physical	CDK12_HUMAN	RL18A_HUMAN	CDK12	RPL18A	CTK1_YEAST	RL20A_YEAST	pubmed:16429126
yeast	physical	RL31_HUMAN	RL18A_HUMAN	RPL31	RPL18A	RL31A_YEAST	RL20A_YEAST	pubmed:17200106
yeast	physical	RL4_HUMAN	RL18A_HUMAN	RPL4	RPL18A	RL4B_YEAST	RL20A_YEAST	pubmed:17200106
yeast	physical	RS17_HUMAN	RL18A_HUMAN	RPS17	RPL18A	RS17B_YEAST	RL20A_YEAST	pubmed:17200106
yeast	physical	RL27_HUMAN	RL18A_HUMAN	RPL27	RPL18A	RL27B_YEAST	RL20A_YEAST	pubmed:17200106
yeast	physical	RL24_HUMAN	RL18A_HUMAN	RPL24	RPL18A	RL24A_YEAST	RL20A_YEAST	pubmed:17200106
yeast	physical	RL17_HUMAN	RL18A_HUMAN	RPL17	RPL18A	RL17B_YEAST	RL20A_YEAST	pubmed:17200106
yeast	physical	RS15A_HUMAN	RL18A_HUMAN	RPS15A	RPL18A	RS22A_YEAST	RL20A_YEAST	pubmed:17200106
yeast	physical	RL7A_HUMAN	RL18A_HUMAN	RPL7A	RPL18A	RL8B_YEAST	RL20A_YEAST	pubmed:17200106
yeast	physical	RL15_HUMAN	RL18A_HUMAN	RPL15	RPL18A	RL15A_YEAST	RL20A_YEAST	pubmed:17200106
yeast	physical	RL18A_HUMAN	DDX18_HUMAN	RPL18A	DDX18	RL20A_YEAST	HAS1_YEAST	pubmed:17200106
yeast	physical	RL18A_HUMAN	RS3_HUMAN	RPL18A	RPS3	RL20A_YEAST	RS3_YEAST	pubmed:17200106
yeast	physical	RL18A_HUMAN	RL23A_HUMAN	RPL18A	RPL23A	RL20A_YEAST	RL25_YEAST	pubmed:17200106
yeast	physical	RL18A_HUMAN	RS7_HUMAN	RPL18A	RPS7	RL20A_YEAST	RS7A_YEAST	pubmed:17200106
yeast	physical	RL18A_HUMAN	RL35A_HUMAN	RPL18A	RPL35A	RL20A_YEAST	RL33B_YEAST	pubmed:17200106
yeast	physical	UBP10_HUMAN	RL18A_HUMAN	USP10	RPL18A	UBP3_YEAST	RL20A_YEAST	pubmed:20508643
yeast	physical	UBP10_HUMAN	PRS7_HUMAN	USP10	PSMC2	UBP3_YEAST	PRS7_YEAST	pubmed:20876584
yeast	physical	1433E_HUMAN	ANFY1_HUMAN	YWHAE	ANKFY1	BMH2_YEAST	GDE1_YEAST	pubmed:21182200
yeast	physical	1433E_HUMAN	EF1A2_HUMAN	YWHAE	EEF1A2	BMH2_YEAST	EF1A_YEAST	pubmed:21182200
yeast	physical	ZEP2_HUMAN	PRS8_HUMAN	HIVEP2	PSMC5	RPB1_YEAST	PRS8_YEAST	pubmed:20494970
yeast	physical	CDK12_HUMAN	PRS8_HUMAN	CDK12	PSMC5	CTK1_YEAST	PRS8_YEAST	pubmed:20494970
yeast	physical	NXF1_HUMAN	PRS8_HUMAN	NXF1	PSMC5	MEX67_YEAST	PRS8_YEAST	pubmed:20494970
yeast	physical	IF5_HUMAN	RS15A_HUMAN	EIF5	RPS15A	IF5_YEAST	RS22A_YEAST	pubmed:16990799
yeast	physical	SYF1_HUMAN	ZEP2_HUMAN	XAB2	HIVEP2	SYF1_YEAST	RPB1_YEAST	pubmed:21576257
yeast	physical	RU2A_HUMAN	SMG5_HUMAN	SNRPA1	SMG5	RU2A_YEAST	EBS1_YEAST	pubmed:21558325
yeast	physical	RU2A_HUMAN	UBP10_HUMAN	SNRPA1	USP10	RU2A_YEAST	UBP3_YEAST	pubmed:21558325

## Sheet: MUS81_subnetwork_evidences
Species	Type of Interaction	Gene A (Uniprot)	Gene B (Uniprot)	Gene A	Gene B	Interactor A	Interactor B	Reference
human	genetic	EP300_HUMAN	TWST1_HUMAN	CREBBP	TWIST1	EP300_HUMAN	TWST1_HUMAN	PUBMED:10025406
human	genetic	MYD88_HUMAN	TRAF6_HUMAN	MYD88	TRAF6	MYD88_HUMAN	TRAF6_HUMAN	pubmed:11544529
human	genetic	MYD88_HUMAN	M3K7_HUMAN	MYD88	MAP3K7	MYD88_HUMAN	M3K7_HUMAN	pubmed:11544529
fly	genetic	GPC3_HUMAN	FZD2_HUMAN	GPC3	FZD2	DALY_DROME	FRIZ2_DROME	PUBMED:10421372
fly	genetic	GPC3_HUMAN	FZD8_HUMAN	GPC3	FZD8	DALY_DROME	FRIZ2_DROME	PUBMED:10421372
fly	genetic	FZD1_HUMAN	FZD2_HUMAN	FZD1	FZD2	FRIZ_DROME	FRIZ2_DROME	PUBMED:10556068
fly	genetic	FZD1_HUMAN	FZD8_HUMAN	FZD1	FZD8	FRIZ_DROME	FRIZ2_DROME	PUBMED:10556068
fly	genetic	GDF7_HUMAN	WNT9B_HUMAN	GDF7	WNT9B	DECA_DROME	WNTG_DROME	PUBMED:8582266
fly	genetic	GDF7_HUMAN	GPC3_HUMAN	GDF7	GPC3	DECA_DROME	DALY_DROME	PUBMED:9374407
fly	genetic	ITB3_HUMAN	ZBT48_HUMAN	C17ORF57	ZBTB48	ITBX_DROME	O61360_DROME	PUBMED:10753511
fly	genetic	ITB3_HUMAN	ZN700_HUMAN	C17ORF57	ZNF700	ITBX_DROME	O61360_DROME	PUBMED:10753511
fly	genetic	MYO9A_HUMAN	FZD1_HUMAN	MYO9A	FZD1	MYO7A_DROME	FRIZ_DROME	PUBMED:11301004
fly	genetic	ASXL1_HUMAN	HSP7C_HUMAN	ASXL1	HSPA8	ASX_DROME	HSP7D_DROME	PUBMED:11274417
fly	genetic	GPC3_HUMAN	NDST1_HUMAN	GPC3	NDST1	DALY_DROME	NDST_DROME	PUBMED:10421372
fly	genetic	GDF7_HUMAN	SALL3_HUMAN	GDF7	SALL3	DECA_DROME	Q9W4J1_DROME	PUBMED:11509232
fly	genetic	BRAF_HUMAN	WNT9B_HUMAN	BRAF	WNT9B	KRAF1_DROME	WNTG_DROME	PUBMED:11526075
fly	genetic	WNT9B_HUMAN	GPC3_HUMAN	WNT9B	GPC3	WNTG_DROME	DALY_DROME	PUBMED:10421372
fly	genetic	GPC3_HUMAN	GPC1_HUMAN	GPC3	GPC1	DALY_DROME	Q7KUL1_DROME	PUBMED:11092814
fly	genetic	GDF7_HUMAN	CBP_HUMAN	GDF7	CREBBP	DECA_DROME	Q9W321_DROME	PUBMED:10075933
fly	genetic	PTPRF_HUMAN	ITB3_HUMAN	PTPRF	C17ORF57	LAR_DROME	ITBX_DROME	PUBMED:11553324
fly	genetic	FZD1_HUMAN	WNT9B_HUMAN	FZD1	WNT9B	FRIZ_DROME	WNTG_DROME	PUBMED:10556068
fly	genetic	WNT9B_HUMAN	FZD2_HUMAN	WNT9B	FZD2	WNTG_DROME	FRIZ2_DROME	PUBMED:9671581
fly	genetic	WNT9B_HUMAN	FZD8_HUMAN	WNT9B	FZD8	WNTG_DROME	FRIZ2_DROME	PUBMED:9671581
fly	genetic	ASXL1_HUMAN	SMCA2_HUMAN	ASXL1	SMARCA2	ASX_DROME	BRM_DROME	PUBMED:11014813
fly	genetic	WNT9B_HUMAN	GPC1_HUMAN	WNT9B	GPC1	WNTG_DROME	Q7KUL1_DROME	PUBMED:11092814
worm	genetic	SOS2_HUMAN	CKAP5_HUMAN	SOS2	CKAP5	Q9N5D3_CAEEL	O61442_CAEEL	PUBMED:17897480
worm	genetic	SOS2_HUMAN	ITB3_HUMAN	SOS2	C17ORF57	Q9N5D3_CAEEL	PAT3_CAEEL	PUBMED:17897480
worm	genetic	SOS2_HUMAN	DHX16_HUMAN	SOS2	DHX16	Q9N5D3_CAEEL	DHX16_CAEEL	PUBMED:17897480
worm	genetic	FZD2_HUMAN	GNAI3_HUMAN	FZD2	GNAI3	O16147_CAEEL	GNAO_CAEEL	PUBMED:16845399
worm	genetic	FZD1_HUMAN	GNAI3_HUMAN	FZD1	GNAI3	O16147_CAEEL	GNAO_CAEEL	PUBMED:16845399
worm	genetic	SOS2_HUMAN	PO3F3_HUMAN	SOS2	POU3F3	Q9N5D3_CAEEL	HM06_CAEEL	PUBMED:16845399
yeast	genetic	TIM_HUMAN	RFA1_HUMAN	TIMELESS	RPA1	TOF1_YEAST	RFA1_YEAST	PUBMED:17314980
yeast	genetic	MUS81_HUMAN	PCNA_HUMAN	MUS81	PCNA	MUS81_YEAST	PCNA_YEAST	PUBMED:17314980
yeast	genetic	PFD2_HUMAN	IF4A1_HUMAN	PFDN2	EIF4A1	PFD2_YEAST	IF4A_YEAST	PUBMED:19061648
yeast	genetic	HS90B_HUMAN	WDR36_HUMAN	HSP90AB1	WDR36	HSP82_YEAST	UTP21_YEAST	PUBMED:17923092
yeast	genetic	TRI72_HUMAN	PFD6_HUMAN	TRIM72	PFDN6	PSH1_YEAST	PFD6_YEAST	PUBMED:17314980
yeast	genetic	TRI15_HUMAN	PFD6_HUMAN	TRIM15	PFDN6	PSH1_YEAST	PFD6_YEAST	PUBMED:17314980
yeast	genetic	BT2A2_HUMAN	PFD6_HUMAN	BTN2A2	PFDN6	PSH1_YEAST	PFD6_YEAST	PUBMED:17314980
yeast	genetic	TOP1_HUMAN	PFD6_HUMAN	TOP1	PFDN6	TOP1_YEAST	PFD6_YEAST	PUBMED:19061648
yeast	genetic	HS90B_HUMAN	PFD2_HUMAN	HSP90AB1	PFDN2	HSP82_YEAST	PFD2_YEAST	PUBMED:15766533
yeast	genetic	CP46A_HUMAN	RPC10_HUMAN	CYP46A1	POLR3K	CP51_YEAST	RPC10_YEAST	PUBMED:16155567
yeast	genetic	ZN496_HUMAN	PCNA_HUMAN	ZNF496	PCNA	SWI5_YEAST	PCNA_YEAST	PUBMED:17314980
yeast	genetic	PA2G4_HUMAN	IF4A1_HUMAN	PA2G4	EIF4A1	ARX1_YEAST	IF4A_YEAST	PUBMED:19061648
yeast	genetic	RBM10_HUMAN	ZN142_HUMAN	RBM10	ZNF142	SQS1_YEAST	RPB1_YEAST	PUBMED:17314980
yeast	genetic	RBM10_HUMAN	ZN592_HUMAN	RBM10	ZNF592	SQS1_YEAST	RPB1_YEAST	PUBMED:17314980
yeast	genetic	PFD6_HUMAN	TBB5_HUMAN	PFDN6	TUBB	PFD6_YEAST	TBB_YEAST	PUBMED:9463374
yeast	genetic	SYYC_HUMAN	IF4A1_HUMAN	YARS	EIF4A1	G4P1_YEAST	IF4A_YEAST	PUBMED:19061648
yeast	genetic	RBM10_HUMAN	SUV91_HUMAN	RBM10	SUV39H1	SQS1_YEAST	SET5_YEAST	PUBMED:17314980
yeast	genetic	ANM1_HUMAN	NUP54_HUMAN	PRMT1	NUP54	HMT1_YEAST	NUP57_YEAST	PUBMED:19061648
yeast	genetic	TBPL1_HUMAN	SP16H_HUMAN	TBPL1	SUPT16H	TBP_YEAST	SPT16_YEAST	PUBMED:15987999
yeast	genetic	SUGT1_HUMAN	TTK_HUMAN	SUGT1	TTK	STI1_YEAST	MPS1_YEAST	PUBMED:10397771
yeast	genetic	CK5P2_HUMAN	KI20A_HUMAN	CDK5RAP2	KIF20A	NUM1_YEAST	CIN8_YEAST	PUBMED:14764870
yeast	genetic	AP3S2_HUMAN	ARL17_HUMAN	AP3S2	ARL17A	AP3S_YEAST	ARF1_YEAST	PUBMED:16269340
yeast	genetic	CP46A_HUMAN	VPS29_HUMAN	CYP46A1	VPS29	CP51_YEAST	PEP11_YEAST	PUBMED:14661025
yeast	genetic	HS90B_HUMAN	TBB5_HUMAN	HSP90AB1	TUBB	HSP82_YEAST	TBB_YEAST	PUBMED:17923092
yeast	genetic	CAF1B_HUMAN	DNLI1_HUMAN	CHAF1B	LIG1	CAC2_YEAST	DNLI1_YEAST	PUBMED:17314980
yeast	genetic	PCNA_HUMAN	DPOD1_HUMAN	PCNA	POLD1	PCNA_YEAST	DPOD_YEAST	PUBMED:9927447
yeast	genetic	TBCE_HUMAN	TBCD_HUMAN	TBCE	TBCD	PAC2_YEAST	CIN1_YEAST	PUBMED:9215891
yeast	genetic	SP16H_HUMAN	DPOD1_HUMAN	SUPT16H	POLD1	SPT16_YEAST	DPOD_YEAST	PUBMED:9199353
yeast	genetic	SSU72_HUMAN	ZN142_HUMAN	SSU72	ZNF142	SSU72_YEAST	RPB1_YEAST	PUBMED:17101794
yeast	genetic	SSU72_HUMAN	ZN592_HUMAN	SSU72	ZNF592	SSU72_YEAST	RPB1_YEAST	PUBMED:17101794
yeast	genetic	TBCE_HUMAN	PFD6_HUMAN	TBCE	PFDN6	PAC2_YEAST	PFD6_YEAST	PUBMED:14764870
yeast	genetic	CDC7_HUMAN	MCM5_HUMAN	CDC7	MCM5	CDC7_YEAST	MCM5_YEAST	PUBMED:9096361
yeast	genetic	BUB1_HUMAN	PCNA_HUMAN	BUB1	PCNA	BUB1_YEAST	PCNA_YEAST	PUBMED:17314980
yeast	genetic	HS90B_HUMAN	FXRD2_HUMAN	HSP90AB1	FOXRED2	HSP82_YEAST	FMO1_YEAST	PUBMED:17923092
yeast	genetic	HS90B_HUMAN	KI20A_HUMAN	HSP90AB1	KIF20A	HSP82_YEAST	CIN8_YEAST	PUBMED:15766533
yeast	genetic	SSU72_HUMAN	MMS19_HUMAN	SSU72	MMS19	SSU72_YEAST	MET18_YEAST	PUBMED:17314980
yeast	genetic	SUGT1_HUMAN	HS90B_HUMAN	SUGT1	HSP90AB1	STI1_YEAST	HSP82_YEAST	PUBMED:8972212
yeast	genetic	PFD6_HUMAN	VPS29_HUMAN	PFDN6	VPS29	PFD6_YEAST	PEP11_YEAST	PUBMED:14764870
yeast	genetic	HS90B_HUMAN	BPNT1_HUMAN	HSP90AB1	BPNT1	HSP82_YEAST	INM1_YEAST	PUBMED:17923092
yeast	genetic	SKP1_HUMAN	HS90B_HUMAN	SKP1	HSP90AB1	SKP1_YEAST	HSP82_YEAST	PUBMED:12084919
yeast	genetic	CDC7_HUMAN	PDE9A_HUMAN	CDC7	PDE9A	CDC7_YEAST	PDE2_YEAST	PUBMED:14764870
yeast	genetic	DPOD2_HUMAN	PCNA_HUMAN	POLD2	PCNA	DPOD2_YEAST	PCNA_YEAST	PUBMED:16949354
yeast	genetic	HS90B_HUMAN	LTK_HUMAN	HSP90AB1	LTK	HSP82_YEAST	IRE1_YEAST	PUBMED:17923092
yeast	genetic	RFC1_HUMAN	DPOD1_HUMAN	RFC1	POLD1	RFC1_YEAST	DPOD_YEAST	PUBMED:9927446
yeast	genetic	ARL17_HUMAN	DP13A_HUMAN	ARL17A	APPL1	ARF1_YEAST	AGE1_YEAST	PUBMED:9677411
yeast	genetic	PCNA_HUMAN	RFC1_HUMAN	PCNA	RFC1	PCNA_YEAST	RFC1_YEAST	PUBMED:9504910
yeast	genetic	ZN496_HUMAN	BUB1_HUMAN	ZNF496	BUB1	SWI5_YEAST	BUB1_YEAST	PUBMED:19269370
yeast	genetic	MCM4_HUMAN	MCM5_HUMAN	MCM4	MCM5	CDC54_YEAST	MCM5_YEAST	PUBMED:18321994
yeast	genetic	CDC7_HUMAN	IF4A1_HUMAN	CDC7	EIF4A1	CDC7_YEAST	IF4A_YEAST	PUBMED:14764870
yeast	genetic	HS90B_HUMAN	DHX16_HUMAN	HSP90AB1	DHX16	HSP82_YEAST	PRP22_YEAST	PUBMED:17923092
yeast	genetic	PFD2_HUMAN	RPC10_HUMAN	PFDN2	POLR3K	PFD2_YEAST	RPC10_YEAST	PUBMED:17314980
yeast	genetic	PFD2_HUMAN	VPS29_HUMAN	PFDN2	VPS29	PFD2_YEAST	PEP11_YEAST	PUBMED:14764870
yeast	genetic	HS90B_HUMAN	SNW1_HUMAN	HSP90AB1	SNW1	HSP82_YEAST	PRP45_YEAST	PUBMED:17923092
yeast	genetic	TBCD_HUMAN	PCNA_HUMAN	TBCD	PCNA	CIN1_YEAST	PCNA_YEAST	PUBMED:17314980
yeast	genetic	COPZ1_HUMAN	LTK_HUMAN	COPZ1	LTK	COPZ_YEAST	IRE1_YEAST	PUBMED:12176018
yeast	genetic	CDC7_HUMAN	SUGT1_HUMAN	CDC7	SUGT1	CDC7_YEAST	STI1_YEAST	PUBMED:20093466
yeast	genetic	ANM1_HUMAN	SYYC_HUMAN	PRMT1	YARS	HMT1_YEAST	G4P1_YEAST	PUBMED:19061648
yeast	genetic	SUV91_HUMAN	UBP1_HUMAN	SUV39H1	USP1	SET5_YEAST	UBP9_YEAST	PUBMED:17314980
yeast	genetic	PRDX3_HUMAN	RFA1_HUMAN	PRDX3	RPA1	TSA1_YEAST	RFA1_YEAST	PUBMED:17314980
yeast	genetic	CP46A_HUMAN	PCNA_HUMAN	CYP46A1	PCNA	CP51_YEAST	PCNA_YEAST	PUBMED:16155567
yeast	genetic	HS90B_HUMAN	ERG28_HUMAN	HSP90AB1	C14ORF1	HSP82_YEAST	ERG28_YEAST	PUBMED:15766533
yeast	genetic	PFD2_HUMAN	CK5P2_HUMAN	PFDN2	CDK5RAP2	PFD2_YEAST	NUM1_YEAST	PUBMED:17314980
yeast	genetic	HS90B_HUMAN	AP3S2_HUMAN	HSP90AB1	AP3S2	HSP82_YEAST	AP3S_YEAST	PUBMED:17923092
yeast	genetic	PFD6_HUMAN	TBCD_HUMAN	PFDN6	TBCD	PFD6_YEAST	CIN1_YEAST	PUBMED:14764870
yeast	genetic	TOP1_HUMAN	PFD2_HUMAN	TOP1	PFDN2	TOP1_YEAST	PFD2_YEAST	PUBMED:17314980
yeast	genetic	MSH3_HUMAN	DPOD1_HUMAN	MSH3	POLD1	MSH3_YEAST	DPOD_YEAST	PUBMED:8844147
yeast	genetic	CK5P2_HUMAN	TBB5_HUMAN	CDK5RAP2	TUBB	NUM1_YEAST	TBB_YEAST	PUBMED:7490278
yeast	genetic	INSR_HUMAN	GPDA_HUMAN	INSR	GPD1	SSK2_YEAST	GPD1_YEAST	PUBMED:10409737
yeast	genetic	HS90B_HUMAN	VAMP5_HUMAN	HSP90AB1	VAMP5	HSP82_YEAST	SNC1_YEAST	PUBMED:17923092
yeast	genetic	LTK_HUMAN	SNAB_HUMAN	LTK	NAPB	IRE1_YEAST	SEC17_YEAST	PUBMED:15371354
yeast	genetic	PRDX3_HUMAN	PCNA_HUMAN	PRDX3	PCNA	TSA1_YEAST	PCNA_YEAST	PUBMED:17314980
yeast	genetic	WRIP1_HUMAN	MMS19_HUMAN	WRNIP1	MMS19	WRIP1_YEAST	MET18_YEAST	PUBMED:17314980
yeast	genetic	CSN6_HUMAN	PRS6B_HUMAN	COPS6	PSMC4	RPN8_YEAST	PRS6B_YEAST	PUBMED:18622397
yeast	genetic	DPOD1_HUMAN	TIM_HUMAN	POLD1	TIMELESS	DPOD_YEAST	TOF1_YEAST	PUBMED:14764870
yeast	genetic	TOP1_HUMAN	MUS81_HUMAN	TOP1	MUS81	TOP1_YEAST	MUS81_YEAST	PUBMED:17314980
yeast	genetic	HS90B_HUMAN	MED14_HUMAN	HSP90AB1	MED14	HSP82_YEAST	MED14_YEAST	PUBMED:16452140
yeast	genetic	PFD6_HUMAN	RS11_HUMAN	PFDN6	RPS11	PFD6_YEAST	RS11_YEAST	PUBMED:17314980
yeast	genetic	CDC7_HUMAN	PCNA_HUMAN	CDC7	PCNA	CDC7_YEAST	PCNA_YEAST	PUBMED:15342501
yeast	genetic	PREP_HUMAN	YMEL1_HUMAN	PITRM1	YME1L1	CYM1_YEAST	YME1_YEAST	PUBMED:15772085
yeast	genetic	KI20A_HUMAN	TBCD_HUMAN	KIF20A	TBCD	CIN8_YEAST	CIN1_YEAST	PUBMED:14764870
yeast	genetic	PCNA_HUMAN	WRIP1_HUMAN	PCNA	WRNIP1	PCNA_YEAST	WRIP1_YEAST	PUBMED:12436259
yeast	genetic	WRIP1_HUMAN	RFA1_HUMAN	WRNIP1	RPA1	WRIP1_YEAST	RFA1_YEAST	PUBMED:17314980
yeast	genetic	VAMP5_HUMAN	STX12_HUMAN	VAMP5	STX12	SNC1_YEAST	PEP12_YEAST	PUBMED:11847108
yeast	genetic	HS90B_HUMAN	TBPL1_HUMAN	HSP90AB1	TBPL1	HSP82_YEAST	TBP_YEAST	PUBMED:17923092
yeast	genetic	KI20A_HUMAN	DYR1A_HUMAN	KIF20A	DYRK1A	CIN8_YEAST	YAK1_YEAST	PUBMED:15525520
yeast	genetic	KI20A_HUMAN	TBCE_HUMAN	KIF20A	TBCE	CIN8_YEAST	PAC2_YEAST	PUBMED:9215891
yeast	genetic	CP46A_HUMAN	SMD3_HUMAN	CYP46A1	SNRPD3	CP51_YEAST	SMD3_YEAST	PUBMED:16155567
yeast	genetic	KI20A_HUMAN	IF4A1_HUMAN	KIF20A	EIF4A1	CIN8_YEAST	IF4A_YEAST	PUBMED:15525520
yeast	genetic	HS90B_HUMAN	TCPE_HUMAN	HSP90AB1	CCT5	HSP82_YEAST	TCPE_YEAST	PUBMED:17923092
yeast	genetic	CALM_HUMAN	TBG2_HUMAN	CALM2	TUBG2	CALM_YEAST	TBG_YEAST	PUBMED:14554195
yeast	genetic	DPOD2_HUMAN	DPOD1_HUMAN	POLD2	POLD1	DPOD2_YEAST	DPOD_YEAST	PUBMED:9421503
yeast	genetic	CDC7_HUMAN	POLH_HUMAN	CDC7	POLH	CDC7_YEAST	POLH_YEAST	PUBMED:15342501
yeast	genetic	KI20A_HUMAN	BUB1_HUMAN	KIF20A	BUB1	CIN8_YEAST	BUB1_YEAST	PUBMED:15525520
yeast	genetic	HS90B_HUMAN	DUS3L_HUMAN	HSP90AB1	DUS3L	HSP82_YEAST	DUS3_YEAST	PUBMED:17923092
yeast	genetic	TRI72_HUMAN	KI20A_HUMAN	TRIM72	KIF20A	PSH1_YEAST	CIN8_YEAST	PUBMED:17314980
yeast	genetic	TRI15_HUMAN	KI20A_HUMAN	TRIM15	KIF20A	PSH1_YEAST	CIN8_YEAST	PUBMED:17314980
yeast	genetic	BT2A2_HUMAN	KI20A_HUMAN	BTN2A2	KIF20A	PSH1_YEAST	CIN8_YEAST	PUBMED:17314980
yeast	genetic	TBCD_HUMAN	ZBTB3_HUMAN	TBCD	ZBTB3	CIN1_YEAST	RPH1_YEAST	PUBMED:17314980
yeast	genetic	SOS2_HUMAN	ZBTB3_HUMAN	SOS2	ZBTB3	CDC25_YEAST	RPH1_YEAST	PUBMED:10628841
yeast	genetic	EPC1_HUMAN	BRD9_HUMAN	EPC1	BRD9	EPL1_YEAST	BDF1_YEAST	PUBMED:18676811
yeast	genetic	KI20A_HUMAN	TBB5_HUMAN	KIF20A	TUBB	CIN8_YEAST	TBB_YEAST	PUBMED:15766794
yeast	genetic	TIM_HUMAN	BUB1_HUMAN	TIMELESS	BUB1	TOF1_YEAST	BUB1_YEAST	PUBMED:17314980
yeast	genetic	HS90B_HUMAN	COF2_HUMAN	HSP90AB1	CFL2	HSP82_YEAST	COFI_YEAST	PUBMED:17923092
yeast	genetic	HS90B_HUMAN	ABTB1_HUMAN	HSP90AB1	ABTB1	HSP82_YEAST	YIA1_YEAST	PUBMED:17923092
yeast	genetic	CAF1B_HUMAN	ZN496_HUMAN	CHAF1B	ZNF496	CAC2_YEAST	SWI5_YEAST	PUBMED:17314980
yeast	genetic	MMS19_HUMAN	PFD2_HUMAN	MMS19	PFDN2	MET18_YEAST	PFD2_YEAST	PUBMED:17314980
yeast	genetic	TOP1_HUMAN	PCNA_HUMAN	TOP1	PCNA	TOP1_YEAST	PCNA_YEAST	PUBMED:17314980
yeast	genetic	HS90B_HUMAN	NFYA_HUMAN	HSP90AB1	NFYA	HSP82_YEAST	HAP2_YEAST	PUBMED:17923092
yeast	genetic	BUB1_HUMAN	TTK_HUMAN	BUB1	TTK	BUB1_YEAST	MPS1_YEAST	PUBMED:10397771
yeast	genetic	HS90B_HUMAN	ARL17_HUMAN	HSP90AB1	ARL17A	HSP82_YEAST	ARF1_YEAST	PUBMED:15766533
yeast	genetic	PFD2_HUMAN	BUB1_HUMAN	PFDN2	BUB1	PFD2_YEAST	BUB1_YEAST	PUBMED:14764870
yeast	genetic	HS90B_HUMAN	IF2P_HUMAN	HSP90AB1	EIF5B	HSP82_YEAST	IF2P_YEAST	PUBMED:17923092
yeast	genetic	KIF23_HUMAN	TBB5_HUMAN	KIF23	TUBB	KIP1_YEAST	TBB_YEAST	PUBMED:15766794
yeast	genetic	DPOD1_HUMAN	WRIP1_HUMAN	POLD1	WRNIP1	DPOD_YEAST	WRIP1_YEAST	PUBMED:11953321
yeast	genetic	TBCD_HUMAN	CK5P2_HUMAN	TBCD	CDK5RAP2	CIN1_YEAST	NUM1_YEAST	PUBMED:14764870
yeast	genetic	HS90B_HUMAN	TBCD_HUMAN	HSP90AB1	TBCD	HSP82_YEAST	CIN1_YEAST	PUBMED:17923092
yeast	genetic	HS90B_HUMAN	MMS19_HUMAN	HSP90AB1	MMS19	HSP82_YEAST	MET18_YEAST	PUBMED:15766533
yeast	genetic	ISL2_HUMAN	POLH_HUMAN	ISL2	POLH	YHP1_YEAST	POLH_YEAST	PUBMED:17314980
yeast	genetic	TOP1_HUMAN	BUB1_HUMAN	TOP1	BUB1	TOP1_YEAST	BUB1_YEAST	PUBMED:17314980
yeast	genetic	KI20A_HUMAN	PDE9A_HUMAN	KIF20A	PDE9A	CIN8_YEAST	PDE2_YEAST	PUBMED:15525520
yeast	genetic	EPC1_HUMAN	TIM_HUMAN	EPC1	TIMELESS	EPL1_YEAST	TOF1_YEAST	PUBMED:18676811
yeast	genetic	TIM_HUMAN	PCNA_HUMAN	TIMELESS	PCNA	TOF1_YEAST	PCNA_YEAST	PUBMED:17314980
yeast	genetic	KI20A_HUMAN	KIF23_HUMAN	KIF20A	KIF23	CIN8_YEAST	KIP1_YEAST	PUBMED:14764870
yeast	genetic	HS90B_HUMAN	DUS2L_HUMAN	HSP90AB1	DUS2L	HSP82_YEAST	DUS2_YEAST	PUBMED:17923092
yeast	genetic	MMS19_HUMAN	PCNA_HUMAN	MMS19	PCNA	MET18_YEAST	PCNA_YEAST	PUBMED:17314980
yeast	genetic	HS90B_HUMAN	GRAM3_HUMAN	HSP90AB1	GRAMD3	HSP82_YEAST	YFE2_YEAST	PUBMED:17923092
yeast	genetic	SP16H_HUMAN	H2A2B_HUMAN	SUPT16H	HIST2H2AB	SPT16_YEAST	H2A2_YEAST	PUBMED:20502685
yeast	genetic	PFD6_HUMAN	PCNA_HUMAN	PFDN6	PCNA	PFD6_YEAST	PCNA_YEAST	PUBMED:17314980
yeast	genetic	SYYC_HUMAN	RS11_HUMAN	YARS	RPS11	G4P1_YEAST	RS11_YEAST	PUBMED:19061648
yeast	genetic	ZN142_HUMAN	SPT5H_HUMAN	ZNF142	SUPT5H	RPB1_YEAST	SPT5_YEAST	PUBMED:11606527
yeast	genetic	ZN592_HUMAN	SPT5H_HUMAN	ZNF592	SUPT5H	RPB1_YEAST	SPT5_YEAST	PUBMED:11606527
yeast	genetic	ARL17_HUMAN	ARL4D_HUMAN	ARL17A	ARL4D	ARF1_YEAST	ARF2_YEAST	PUBMED:12808035
yeast	genetic	TBB5_HUMAN	TBCE_HUMAN	TUBB	TBCE	TBB_YEAST	PAC2_YEAST	PUBMED:14661025
yeast	genetic	KI20A_HUMAN	TTK_HUMAN	KIF20A	TTK	CIN8_YEAST	MPS1_YEAST	PUBMED:9201714
yeast	genetic	SP16H_HUMAN	DNLI1_HUMAN	SUPT16H	LIG1	SPT16_YEAST	DNLI1_YEAST	PUBMED:9199353
yeast	genetic	DPOG1_HUMAN	PFD2_HUMAN	POLG	PFDN2	DPOG_YEAST	PFD2_YEAST	PUBMED:17314980
yeast	genetic	H15_HUMAN	PCNA_HUMAN	HIST1H1B	PCNA	H1_YEAST	PCNA_YEAST	PUBMED:17314980
yeast	genetic	CAF1B_HUMAN	PCNA_HUMAN	CHAF1B	PCNA	CAC2_YEAST	PCNA_YEAST	PUBMED:16143623
yeast	genetic	RHOG_HUMAN	STX4_HUMAN	RHOG	STX4	CDC42_YEAST	SSO2_YEAST	PUBMED:11706050
yeast	genetic	ZN496_HUMAN	MED14_HUMAN	ZNF496	MED14	SWI5_YEAST	MED14_YEAST	PUBMED:8005433
yeast	genetic	EPC1_HUMAN	SMCA2_HUMAN	EPC1	SMARCA2	EPL1_YEAST	SNF2_YEAST	PUBMED:18676811
yeast	genetic	PFD6_HUMAN	MMS19_HUMAN	PFDN6	MMS19	PFD6_YEAST	MET18_YEAST	PUBMED:17314980
yeast	genetic	NUP54_HUMAN	PA2G4_HUMAN	NUP54	PA2G4	NUP57_YEAST	ARX1_YEAST	PUBMED:20093466
yeast	genetic	EF2_HUMAN	IF4A1_HUMAN	EEF2	EIF4A1	EF2_YEAST	IF4A_YEAST	PUBMED:19061648
yeast	genetic	DUS2L_HUMAN	EF1A2_HUMAN	DUS2L	EEF1A2	DUS2_YEAST	EF1A_YEAST	PUBMED:19061648
yeast	genetic	PFD2_HUMAN	TBG2_HUMAN	PFDN2	TUBG2	PFD2_YEAST	TBG_YEAST	PUBMED:9463374
yeast	genetic	KAP0_HUMAN	IF4E3_HUMAN	PRKAR1A	EIF4E3	KAPR_YEAST	IF4E_YEAST	PUBMED:3062383
yeast	genetic	TBB5_HUMAN	TBCD_HUMAN	TUBB	TBCD	TBB_YEAST	CIN1_YEAST	PUBMED:14661025
yeast	genetic	AIF1L_HUMAN	MYO9A_HUMAN	AIF1L	MYO9A	MLC1_YEAST	MYO1_YEAST	PUBMED:12456647
yeast	genetic	PFD6_HUMAN	TBG2_HUMAN	PFDN6	TUBG2	PFD6_YEAST	TBG_YEAST	PUBMED:9463374
yeast	genetic	PRDX3_HUMAN	MUS81_HUMAN	PRDX3	MUS81	TSA1_YEAST	MUS81_YEAST	PUBMED:17314980
yeast	genetic	HS90B_HUMAN	PDE9A_HUMAN	HSP90AB1	PDE9A	HSP82_YEAST	PDE2_YEAST	PUBMED:17923092
yeast	genetic	ANM1_HUMAN	EF1A2_HUMAN	PRMT1	EEF1A2	HMT1_YEAST	EF1A_YEAST	PUBMED:19061648
yeast	genetic	ARL17_HUMAN	LTK_HUMAN	ARL17A	LTK	ARF1_YEAST	IRE1_YEAST	PUBMED:16269340
yeast	genetic	YMEL1_HUMAN	PRS6B_HUMAN	YME1L1	PSMC4	YME1_YEAST	PRS6B_YEAST	PUBMED:7803857
yeast	genetic	HS90B_HUMAN	SMCA2_HUMAN	HSP90AB1	SMARCA2	HSP82_YEAST	SNF2_YEAST	PUBMED:15766533
yeast	genetic	ABCE1_HUMAN	IF4A1_HUMAN	ABCE1	EIF4A1	RLI1_YEAST	IF4A_YEAST	PUBMED:19061648
yeast	genetic	IF4A1_HUMAN	IF4E3_HUMAN	EIF4A1	EIF4E3	IF4A_YEAST	IF4E_YEAST	PUBMED:9144215
yeast	genetic	HS90B_HUMAN	VPS29_HUMAN	HSP90AB1	VPS29	HSP82_YEAST	PEP11_YEAST	PUBMED:17923092
yeast	genetic	CAF1B_HUMAN	MMS19_HUMAN	CHAF1B	MMS19	CAC2_YEAST	MET18_YEAST	PUBMED:17314980
yeast	genetic	CSN5_HUMAN	DCNL5_HUMAN	COPS5	DCUN1D5	CSN5_YEAST	DCN1_YEAST	PUBMED:15988528
yeast	genetic	STX4_HUMAN	VAMP5_HUMAN	STX4	VAMP5	SSO2_YEAST	SNC1_YEAST	PUBMED:11839791
yeast	genetic	PA2G4_HUMAN	BUB3_HUMAN	PA2G4	BUB3	ARX1_YEAST	GLE2_YEAST	PUBMED:18077551
yeast	genetic	SMCA2_HUMAN	TBPL1_HUMAN	SMARCA2	TBPL1	SNF2_YEAST	TBP_YEAST	PUBMED:15340090
yeast	genetic	PFD6_HUMAN	PFD2_HUMAN	PFDN6	PFDN2	PFD6_YEAST	PFD2_YEAST	PUBMED:17314980
yeast	genetic	DPOG1_HUMAN	H2A2B_HUMAN	POLG	HIST2H2AB	DPOG_YEAST	H2A2_YEAST	PUBMED:17314980
yeast	genetic	TBCD_HUMAN	BUB1_HUMAN	TBCD	BUB1	CIN1_YEAST	BUB1_YEAST	PUBMED:14764870
yeast	genetic	DHX16_HUMAN	IF4A1_HUMAN	DHX16	EIF4A1	PRP22_YEAST	IF4A_YEAST	PUBMED:19061648
yeast	genetic	MCM4_HUMAN	CDC7_HUMAN	MCM4	CDC7	CDC54_YEAST	CDC7_YEAST	PUBMED:18321994
yeast	genetic	MCM5_HUMAN	ZN142_HUMAN	MCM5	ZNF142	MCM5_YEAST	RPB1_YEAST	PUBMED:12454060
yeast	genetic	MCM5_HUMAN	ZN592_HUMAN	MCM5	ZNF592	MCM5_YEAST	RPB1_YEAST	PUBMED:12454060
yeast	genetic	PFD2_HUMAN	KI20A_HUMAN	PFDN2	KIF20A	PFD2_YEAST	CIN8_YEAST	PUBMED:14764870
yeast	genetic	PFD2_HUMAN	TBCE_HUMAN	PFDN2	TBCE	PFD2_YEAST	PAC2_YEAST	PUBMED:14764870
yeast	genetic	TBB5_HUMAN	PFD2_HUMAN	TUBB	PFDN2	TBB_YEAST	PFD2_YEAST	PUBMED:14661025
yeast	genetic	KI20A_HUMAN	TIM_HUMAN	KIF20A	TIMELESS	CIN8_YEAST	TOF1_YEAST	PUBMED:14764870
yeast	genetic	MMS19_HUMAN	DPOD1_HUMAN	MMS19	POLD1	MET18_YEAST	DPOD_YEAST	PUBMED:12759774
yeast	genetic	DPOG1_HUMAN	BUB1_HUMAN	POLG	BUB1	DPOG_YEAST	BUB1_YEAST	PUBMED:17314980
yeast	genetic	RBM10_HUMAN	PA2G4_HUMAN	RBM10	PA2G4	SQS1_YEAST	ARX1_YEAST	PUBMED:17314980
yeast	genetic	NUP54_HUMAN	PFD6_HUMAN	NUP54	PFDN6	NUP57_YEAST	PFD6_YEAST	PUBMED:19061648
yeast	genetic	PCNA_HUMAN	POLH_HUMAN	PCNA	POLH	PCNA_YEAST	POLH_YEAST	PUBMED:10924462
yeast	genetic	PFD6_HUMAN	BUB1_HUMAN	PFDN6	BUB1	PFD6_YEAST	BUB1_YEAST	PUBMED:14764870
yeast	genetic	GRWD1_HUMAN	BOP1_HUMAN	GRWD1	BOP1	RRB1_YEAST	ERB1_YEAST	PUBMED:15467761
yeast	genetic	HS90B_HUMAN	AP1M2_HUMAN	HSP90AB1	AP1M2	HSP82_YEAST	AP1M1_YEAST	PUBMED:17923092
yeast	genetic	RBM10_HUMAN	RPC10_HUMAN	RBM10	POLR3K	SQS1_YEAST	RPC10_YEAST	PUBMED:17314980
yeast	genetic	SUGT1_HUMAN	WDR36_HUMAN	SUGT1	WDR36	STI1_YEAST	UTP21_YEAST	PUBMED:15871019
yeast	genetic	MYO9A_HUMAN	RL30_HUMAN	MYO9A	RPL30	MYO1_YEAST	RL30_YEAST	PUBMED:18215314
yeast	genetic	DPOD2_HUMAN	WRIP1_HUMAN	POLD2	WRNIP1	DPOD2_YEAST	WRIP1_YEAST	PUBMED:16949354
yeast	genetic	DPOG1_HUMAN	DPOLM_HUMAN	POLG	POLM	DPOG_YEAST	DPO4_YEAST	PUBMED:17314980
yeast	genetic	HS90B_HUMAN	YMEL1_HUMAN	HSP90AB1	YME1L1	HSP82_YEAST	YME1_YEAST	PUBMED:15766533
yeast	genetic	HS90B_HUMAN	TBCE_HUMAN	HSP90AB1	TBCE	HSP82_YEAST	PAC2_YEAST	PUBMED:17923092
yeast	genetic	SNW1_HUMAN	DHX16_HUMAN	SNW1	DHX16	PRP45_YEAST	PRP22_YEAST	PUBMED:19016306
yeast	genetic	CP46A_HUMAN	SYCM_HUMAN	CYP46A1	CARS2	CP51_YEAST	SYC_YEAST	PUBMED:16155567
yeast	genetic	KI20A_HUMAN	PFD6_HUMAN	KIF20A	PFDN6	CIN8_YEAST	PFD6_YEAST	PUBMED:15525520
yeast	genetic	CK5P2_HUMAN	PFD6_HUMAN	CDK5RAP2	PFDN6	NUM1_YEAST	PFD6_YEAST	PUBMED:14764870
yeast	genetic	NUP54_HUMAN	RS11_HUMAN	NUP54	RPS11	NUP57_YEAST	RS11_YEAST	PUBMED:19061648
yeast	genetic	TBCE_HUMAN	BUB1_HUMAN	TBCE	BUB1	PAC2_YEAST	BUB1_YEAST	PUBMED:14764870
yeast	genetic	PFD6_HUMAN	NFYA_HUMAN	PFDN6	NFYA	PFD6_YEAST	HAP2_YEAST	PUBMED:14764870
yeast	genetic	PCNA_HUMAN	H2A2B_HUMAN	PCNA	HIST2H2AB	PCNA_YEAST	H2A2_YEAST	PUBMED:17314980
yeast	genetic	ARL17_HUMAN	MP2K4_HUMAN	ARL17A	MAP2K4	ARF1_YEAST	PBS2_YEAST	PUBMED:7814365
yeast	genetic	HS90B_HUMAN	CK5P2_HUMAN	HSP90AB1	CDK5RAP2	HSP82_YEAST	NUM1_YEAST	PUBMED:15766533
yeast	genetic	PFD2_HUMAN	TBCD_HUMAN	PFDN2	TBCD	PFD2_YEAST	CIN1_YEAST	PUBMED:14764870
yeast	genetic	VAMP5_HUMAN	SNAB_HUMAN	VAMP5	NAPB	SNC1_YEAST	SEC17_YEAST	PUBMED:9195971
yeast	genetic	RFA1_HUMAN	H2A2B_HUMAN	RPA1	HIST2H2AB	RFA1_YEAST	H2A2_YEAST	PUBMED:16678108
yeast	genetic	TERA_HUMAN	LTK_HUMAN	VCP	LTK	CDC48_YEAST	IRE1_YEAST	PUBMED:20093466
yeast	genetic	BRD9_HUMAN	PP2BA_HUMAN	BRD9	PPP3CA	BDF1_YEAST	PP2B2_YEAST	PUBMED:19220868
yeast	genetic	BRD9_HUMAN	PP2BC_HUMAN	BRD9	PPP3CC	BDF1_YEAST	PP2B2_YEAST	PUBMED:19220868
yeast	genetic	SEPT6_HUMAN	MP2K4_HUMAN	2011-09-06	MAP2K4	CDC3_YEAST	PBS2_YEAST	PUBMED:20093466
yeast	genetic	DPOD1_HUMAN	DPOLM_HUMAN	POLD1	POLM	DPOD_YEAST	DPO4_YEAST	PUBMED:18606574
yeast	genetic	PDE9A_HUMAN	RS27_HUMAN	PDE9A	RPS27L	PDE2_YEAST	RS27B_YEAST	PUBMED:20093466
yeast	genetic	DUS2L_HUMAN	CBR3_HUMAN	DUS2L	CBR3	DUS2_YEAST	BZRD_YEAST	PUBMED:20093466
yeast	genetic	PRP16_HUMAN	ARL17_HUMAN	DHX38	ARL17A	PRP16_YEAST	ARF1_YEAST	PUBMED:20093466
yeast	genetic	RHOG_HUMAN	CK5P2_HUMAN	RHOG	CDK5RAP2	CDC42_YEAST	NUM1_YEAST	PUBMED:20093466
yeast	genetic	EI2BD_HUMAN	PRDX3_HUMAN	EIF2B4	PRDX3	EI2BD_YEAST	TSA1_YEAST	PUBMED:20093466
yeast	genetic	GEMI5_HUMAN	VPS29_HUMAN	GEMIN5	VPS29	COPA_YEAST	PEP11_YEAST	PUBMED:20093466
yeast	genetic	PRS6B_HUMAN	ARL17_HUMAN	PSMC4	ARL17A	PRS6B_YEAST	ARF1_YEAST	PUBMED:20093466
yeast	genetic	CSN5_HUMAN	STX4_HUMAN	COPS5	STX4	CSN5_YEAST	SSO2_YEAST	PUBMED:20093466
yeast	genetic	PP1R7_HUMAN	AP3S2_HUMAN	PPP1R7	AP3S2	SDS22_YEAST	AP3S_YEAST	PUBMED:20093466
yeast	genetic	SEPT6_HUMAN	DYR1A_HUMAN	2011-09-06	DYRK1A	CDC3_YEAST	YAK1_YEAST	PUBMED:20093466
yeast	genetic	SEPT6_HUMAN	PA2G4_HUMAN	2011-09-06	PA2G4	CDC3_YEAST	ARX1_YEAST	PUBMED:20093466
yeast	genetic	PFD2_HUMAN	TRI72_HUMAN	PFDN2	TRIM72	PFD2_YEAST	PSH1_YEAST	PUBMED:20093466
yeast	genetic	PFD2_HUMAN	TRI15_HUMAN	PFDN2	TRIM15	PFD2_YEAST	PSH1_YEAST	PUBMED:20093466
yeast	genetic	PFD2_HUMAN	BT2A2_HUMAN	PFDN2	BTN2A2	PFD2_YEAST	PSH1_YEAST	PUBMED:20093466
yeast	genetic	CSN5_HUMAN	BAZ1A_HUMAN	COPS5	BAZ1A	CSN5_YEAST	ITC1_YEAST	PUBMED:20093466
yeast	genetic	KI20A_HUMAN	YMEL1_HUMAN	KIF20A	YME1L1	CIN8_YEAST	YME1_YEAST	PUBMED:20093466
yeast	genetic	PFD2_HUMAN	AP3S2_HUMAN	PFDN2	AP3S2	PFD2_YEAST	AP3S_YEAST	PUBMED:19547744
yeast	genetic	PRP16_HUMAN	ZN496_HUMAN	DHX38	ZNF496	PRP16_YEAST	SWI5_YEAST	PUBMED:20093466
yeast	genetic	TERA_HUMAN	CAF1B_HUMAN	VCP	CHAF1B	CDC48_YEAST	CAC2_YEAST	PUBMED:20093466
yeast	genetic	KAP0_HUMAN	ARL17_HUMAN	PRKAR1A	ARL17A	KAPR_YEAST	ARF1_YEAST	PUBMED:20093466
yeast	genetic	DAD1_HUMAN	LTK_HUMAN	DAD1	LTK	OST2_YEAST	IRE1_YEAST	PUBMED:20093466
yeast	genetic	DAD1_HUMAN	PFD6_HUMAN	DAD1	PFDN6	OST2_YEAST	PFD6_YEAST	PUBMED:20093466
yeast	genetic	KI20A_HUMAN	DCNL5_HUMAN	KIF20A	DCUN1D5	CIN8_YEAST	DCN1_YEAST	PUBMED:20093466
yeast	genetic	SCAP_HUMAN	TM1L1_HUMAN	SCAP	TOM1L1	NPC1_YEAST	GGA2_YEAST	PUBMED:20093466
yeast	genetic	NPC1_HUMAN	TM1L1_HUMAN	NPC1	TOM1L1	NPC1_YEAST	GGA2_YEAST	PUBMED:20093466
yeast	genetic	DDX23_HUMAN	ARL17_HUMAN	DDX23	ARL17A	PRP28_YEAST	ARF1_YEAST	PUBMED:20093466
yeast	genetic	CDC7_HUMAN	PFD6_HUMAN	CDC7	PFDN6	CDC7_YEAST	PFD6_YEAST	PUBMED:20093466
yeast	genetic	PP1R7_HUMAN	DUS2L_HUMAN	PPP1R7	DUS2L	SDS22_YEAST	DUS2_YEAST	PUBMED:20093466
yeast	genetic	CSN5_HUMAN	WIPI3_HUMAN	COPS5	WDR45L	CSN5_YEAST	HSV2_YEAST	PUBMED:20093466
yeast	genetic	PRP16_HUMAN	PA2G4_HUMAN	DHX38	PA2G4	PRP16_YEAST	ARX1_YEAST	PUBMED:20093466
yeast	genetic	PFD2_HUMAN	QORL1_HUMAN	PFDN2	CRYZL1	PFD2_YEAST	AST1_YEAST	PUBMED:20093466
yeast	genetic	SSU72_HUMAN	YMEL1_HUMAN	SSU72	YME1L1	SSU72_YEAST	YME1_YEAST	PUBMED:20093466
yeast	genetic	NUP54_HUMAN	CK5P2_HUMAN	NUP54	CDK5RAP2	NUP57_YEAST	NUM1_YEAST	PUBMED:20093466
yeast	genetic	CSN5_HUMAN	IF4A1_HUMAN	COPS5	EIF4A1	CSN5_YEAST	IF4A_YEAST	PUBMED:20093466
yeast	genetic	GEMI5_HUMAN	MP2K4_HUMAN	GEMIN5	MAP2K4	COPA_YEAST	PBS2_YEAST	PUBMED:20093466
yeast	genetic	KAP0_HUMAN	ZN496_HUMAN	PRKAR1A	ZNF496	KAPR_YEAST	SWI5_YEAST	PUBMED:20093466
yeast	genetic	CALM_HUMAN	PFD6_HUMAN	CALM2	PFDN6	CALM_YEAST	PFD6_YEAST	PUBMED:20093466
yeast	genetic	PRP16_HUMAN	RS27_HUMAN	DHX38	RPS27L	PRP16_YEAST	RS27B_YEAST	PUBMED:20093466
yeast	genetic	DAD1_HUMAN	CK5P2_HUMAN	DAD1	CDK5RAP2	OST2_YEAST	NUM1_YEAST	PUBMED:20093466
yeast	genetic	RHOG_HUMAN	ZN496_HUMAN	RHOG	ZNF496	CDC42_YEAST	SWI5_YEAST	PUBMED:20093466
yeast	genetic	CALM_HUMAN	CK5P2_HUMAN	CALM2	CDK5RAP2	CALM_YEAST	NUM1_YEAST	PUBMED:20093466
yeast	genetic	KAP0_HUMAN	CK5P2_HUMAN	PRKAR1A	CDK5RAP2	KAPR_YEAST	NUM1_YEAST	PUBMED:20093466
yeast	genetic	DHX16_HUMAN	SUGT1_HUMAN	DHX16	SUGT1	PRP22_YEAST	STI1_YEAST	PUBMED:20093466
yeast	genetic	SNAB_HUMAN	TOP1_HUMAN	NAPB	TOP1	SEC17_YEAST	TOP1_YEAST	PUBMED:20093466
yeast	genetic	DHX16_HUMAN	TBCD_HUMAN	DHX16	TBCD	PRP22_YEAST	CIN1_YEAST	PUBMED:20093466
yeast	genetic	VPS29_HUMAN	YMEL1_HUMAN	VPS29	YME1L1	PEP11_YEAST	YME1_YEAST	PUBMED:20093466
yeast	genetic	CK5P2_HUMAN	UBP1_HUMAN	CDK5RAP2	USP1	NUM1_YEAST	UBP9_YEAST	PUBMED:20093466
yeast	genetic	CK5P2_HUMAN	STX12_HUMAN	CDK5RAP2	STX12	NUM1_YEAST	PEP12_YEAST	PUBMED:19700218
yeast	genetic	DPOD1_HUMAN	MUS81_HUMAN	POLD1	MUS81	DPOD_YEAST	MUS81_YEAST	PUBMED:19139272
yeast	genetic	PP1R7_HUMAN	ABCB8_HUMAN	PPP1R7	ABCB8	SDS22_YEAST	MDL2_YEAST	PUBMED:20093466
yeast	genetic	PRP16_HUMAN	TM1L1_HUMAN	DHX38	TOM1L1	PRP16_YEAST	GGA2_YEAST	PUBMED:20093466
yeast	genetic	RS11_HUMAN	ARL17_HUMAN	RPS11	ARL17A	RS11_YEAST	ARF1_YEAST	PUBMED:20093466
yeast	genetic	SYYC_HUMAN	EF1A2_HUMAN	YARS	EEF1A2	G4P1_YEAST	EF1A_YEAST	PUBMED:20093466
yeast	genetic	CSN5_HUMAN	ACADV_HUMAN	COPS5	ACADVL	CSN5_YEAST	ACOX_YEAST	PUBMED:20093466
yeast	genetic	SEPT6_HUMAN	IF4A1_HUMAN	2011-09-06	EIF4A1	CDC3_YEAST	IF4A_YEAST	PUBMED:20093466
yeast	genetic	KAP0_HUMAN	AT7L1_HUMAN	PRKAR1A	ATXN7L1	KAPR_YEAST	SGF73_YEAST	PUBMED:20093466
yeast	genetic	ARL17_HUMAN	EF2_HUMAN	ARL17A	EEF2	ARF1_YEAST	EF2_YEAST	PUBMED:20093466
yeast	genetic	DHX16_HUMAN	CK5P2_HUMAN	DHX16	CDK5RAP2	PRP22_YEAST	NUM1_YEAST	PUBMED:20093466
yeast	genetic	TM1L1_HUMAN	STX4_HUMAN	TOM1L1	STX4	GGA2_YEAST	SSO2_YEAST	PUBMED:20093466
yeast	genetic	PRP16_HUMAN	AT7L1_HUMAN	DHX38	ATXN7L1	PRP16_YEAST	SGF73_YEAST	PUBMED:20093466
yeast	genetic	DHX16_HUMAN	PFD6_HUMAN	DHX16	PFDN6	PRP22_YEAST	PFD6_YEAST	PUBMED:20093466
yeast	genetic	TTK_HUMAN	NFYA_HUMAN	TTK	NFYA	MPS1_YEAST	HAP2_YEAST	PUBMED:20093466
yeast	genetic	SEPT6_HUMAN	BAZ1A_HUMAN	2011-09-06	BAZ1A	CDC3_YEAST	ITC1_YEAST	PUBMED:20093466
yeast	genetic	SEPT6_HUMAN	ARI1_HUMAN	2011-09-06	ARIH1	CDC3_YEAST	YKZ7_YEAST	PUBMED:20093466
yeast	genetic	TIM_HUMAN	IF4A1_HUMAN	TIMELESS	EIF4A1	TOF1_YEAST	IF4A_YEAST	PUBMED:20093466
yeast	genetic	ARL4D_HUMAN	ZN496_HUMAN	ARL4D	ZNF496	ARF2_YEAST	SWI5_YEAST	PUBMED:20093466
yeast	genetic	SEPT6_HUMAN	CAF1B_HUMAN	2011-09-06	CHAF1B	CDC3_YEAST	CAC2_YEAST	PUBMED:20093466
yeast	genetic	RS11_HUMAN	AT7L1_HUMAN	RPS11	ATXN7L1	RS11_YEAST	SGF73_YEAST	PUBMED:20093466
yeast	genetic	DHX16_HUMAN	ARL17_HUMAN	DHX16	ARL17A	PRP22_YEAST	ARF1_YEAST	PUBMED:20093466
yeast	genetic	CSN5_HUMAN	NUP62_HUMAN	COPS5	IL4I1	CSN5_YEAST	FMS1_YEAST	PUBMED:20093466
yeast	genetic	PRP16_HUMAN	PDE9A_HUMAN	DHX38	PDE9A	PRP16_YEAST	PDE2_YEAST	PUBMED:20093466
yeast	genetic	DAD1_HUMAN	ARL17_HUMAN	DAD1	ARL17A	OST2_YEAST	ARF1_YEAST	PUBMED:20093466
yeast	genetic	DUS2L_HUMAN	RS27_HUMAN	DUS2L	RPS27L	DUS2_YEAST	RS27B_YEAST	PUBMED:20093466
yeast	genetic	PP1R7_HUMAN	AP1M2_HUMAN	PPP1R7	AP1M2	SDS22_YEAST	AP1M1_YEAST	PUBMED:20093466
yeast	genetic	CK5P2_HUMAN	PTPRA_HUMAN	CDK5RAP2	PTPRA	NUM1_YEAST	VPS16_YEAST	PUBMED:19700218
yeast	genetic	PP1R7_HUMAN	SUGT1_HUMAN	PPP1R7	SUGT1	SDS22_YEAST	STI1_YEAST	PUBMED:20093466
yeast	genetic	DPOD1_HUMAN	NUDT4_HUMAN	POLD1	NUDT4	DPOD_YEAST	DDP1_YEAST	PUBMED:20093466
yeast	genetic	CK5P2_HUMAN	PEPL_HUMAN	CDK5RAP2	PPL	NUM1_YEAST	MLP1_YEAST	PUBMED:20093466
yeast	genetic	DDX23_HUMAN	PEPL_HUMAN	DDX23	PPL	PRP28_YEAST	MLP1_YEAST	PUBMED:20093466
yeast	genetic	PP1R7_HUMAN	VPS29_HUMAN	PPP1R7	VPS29	SDS22_YEAST	PEP11_YEAST	PUBMED:20093466
yeast	genetic	PRP16_HUMAN	TOP1_HUMAN	DHX38	TOP1	PRP16_YEAST	TOP1_YEAST	PUBMED:20093466
yeast	genetic	DPOD1_HUMAN	TOP1_HUMAN	POLD1	TOP1	DPOD_YEAST	TOP1_YEAST	PUBMED:20093466
yeast	genetic	DHX16_HUMAN	PEPL_HUMAN	DHX16	PPL	PRP22_YEAST	MLP1_YEAST	PUBMED:20093466
yeast	genetic	ARL17_HUMAN	RS27_HUMAN	ARL17A	RPS27L	ARF1_YEAST	RS27B_YEAST	PUBMED:20093466
yeast	genetic	MP2K4_HUMAN	AP1M2_HUMAN	MAP2K4	AP1M2	PBS2_YEAST	AP1M1_YEAST	PUBMED:20093466
yeast	genetic	DAD1_HUMAN	VPS29_HUMAN	DAD1	VPS29	OST2_YEAST	PEP11_YEAST	PUBMED:20093466
yeast	genetic	MP2K4_HUMAN	TOP1_HUMAN	MAP2K4	TOP1	PBS2_YEAST	TOP1_YEAST	PUBMED:20093466
yeast	genetic	COF2_HUMAN	DP13A_HUMAN	CFL2	APPL1	COFI_YEAST	AGE1_YEAST	PUBMED:20093466
yeast	genetic	DPOD1_HUMAN	CAF1B_HUMAN	POLD1	CHAF1B	DPOD_YEAST	CAC2_YEAST	PUBMED:20093466
yeast	genetic	ACADV_HUMAN	RS27_HUMAN	ACADVL	RPS27L	ACOX_YEAST	RS27B_YEAST	PUBMED:20093466
yeast	genetic	SCAP_HUMAN	DP13A_HUMAN	SCAP	APPL1	NPC1_YEAST	AGE1_YEAST	PUBMED:20093466
yeast	genetic	NPC1_HUMAN	DP13A_HUMAN	NPC1	APPL1	NPC1_YEAST	AGE1_YEAST	PUBMED:20093466
yeast	genetic	ARL17_HUMAN	CALM_HUMAN	ARL17A	CALM2	ARF1_YEAST	CALM_YEAST	PUBMED:20519435
yeast	genetic	DPOD1_HUMAN	POLH_HUMAN	POLD1	POLH	DPOD_YEAST	POLH_YEAST	PUBMED:18086882
yeast	genetic	RFA1_HUMAN	BUB1_HUMAN	RPA1	BUB1	RFA1_YEAST	BUB1_YEAST	PUBMED:15514023
yeast	genetic	ZN559_HUMAN	ARL17_HUMAN	ZNF559	ARL17A	ZAP1_YEAST	ARF1_YEAST	PUBMED:19325107
yeast	genetic	ZN133_HUMAN	ARL17_HUMAN	ZNF133	ARL17A	ZAP1_YEAST	ARF1_YEAST	PUBMED:19325107
yeast	genetic	ZBT48_HUMAN	ARL17_HUMAN	ZBTB48	ARL17A	ZAP1_YEAST	ARF1_YEAST	PUBMED:19325107
yeast	genetic	ZN700_HUMAN	ARL17_HUMAN	ZNF700	ARL17A	ZAP1_YEAST	ARF1_YEAST	PUBMED:19325107
yeast	genetic	ANM1_HUMAN	RL40_HUMAN	PRMT1	UBA52	HMT1_YEAST	RL402_YEAST	pubmed:20093466
yeast	genetic	CK5P2_HUMAN	RL40_HUMAN	CDK5RAP2	UBA52	NUM1_YEAST	RL402_YEAST	pubmed:20093466
yeast	genetic	KAP0_HUMAN	RL40_HUMAN	PRKAR1A	UBA52	KAPR_YEAST	RL402_YEAST	pubmed:20093466
yeast	genetic	LTK_HUMAN	SOX10_HUMAN	LTK	SOX10	IRE1_YEAST	ROX1_YEAST	pubmed:20959818
yeast	genetic	LTK_HUMAN	BAZ1A_HUMAN	LTK	BAZ1A	IRE1_YEAST	ITC1_YEAST	pubmed:20959818
yeast	genetic	LTK_HUMAN	BUB1_HUMAN	LTK	BUB1	IRE1_YEAST	BUB1_YEAST	pubmed:20959818
yeast	genetic	LTK_HUMAN	PFD2_HUMAN	LTK	PFDN2	IRE1_YEAST	PFD2_YEAST	pubmed:20959818
yeast	genetic	LTK_HUMAN	BRD9_HUMAN	LTK	BRD9	IRE1_YEAST	BDF1_YEAST	pubmed:20959818
yeast	genetic	SOX10_HUMAN	AT7L1_HUMAN	SOX10	ATXN7L1	ROX1_YEAST	SGF73_YEAST	pubmed:20959818
yeast	genetic	BAZ1A_HUMAN	TBCD_HUMAN	BAZ1A	TBCD	ITC1_YEAST	CIN1_YEAST	pubmed:20959818
yeast	genetic	BAZ1A_HUMAN	PFD2_HUMAN	BAZ1A	PFDN2	ITC1_YEAST	PFD2_YEAST	pubmed:20959818
yeast	genetic	BAZ1A_HUMAN	ZN496_HUMAN	BAZ1A	ZNF496	ITC1_YEAST	SWI5_YEAST	pubmed:20959818
yeast	genetic	BAZ1A_HUMAN	AT7L1_HUMAN	BAZ1A	ATXN7L1	ITC1_YEAST	SGF73_YEAST	pubmed:20959818
yeast	genetic	SALL3_HUMAN	AT7L1_HUMAN	SALL3	ATXN7L1	RSF2_YEAST	SGF73_YEAST	pubmed:20959818
yeast	genetic	TBCD_HUMAN	AT7L1_HUMAN	TBCD	ATXN7L1	CIN1_YEAST	SGF73_YEAST	pubmed:20959818
yeast	genetic	BUB1_HUMAN	ZN142_HUMAN	BUB1	ZNF142	BUB1_YEAST	RPB1_YEAST	pubmed:20959818
yeast	genetic	BUB1_HUMAN	ZN592_HUMAN	BUB1	ZNF592	BUB1_YEAST	RPB1_YEAST	pubmed:20959818
yeast	genetic	BUB1_HUMAN	BRD9_HUMAN	BUB1	BRD9	BUB1_YEAST	BDF1_YEAST	pubmed:20959818
yeast	genetic	ZN559_HUMAN	PFD2_HUMAN	ZNF559	PFDN2	ZAP1_YEAST	PFD2_YEAST	pubmed:20959818
yeast	genetic	ZN133_HUMAN	PFD2_HUMAN	ZNF133	PFDN2	ZAP1_YEAST	PFD2_YEAST	pubmed:20959818
yeast	genetic	ZBT48_HUMAN	PFD2_HUMAN	ZBTB48	PFDN2	ZAP1_YEAST	PFD2_YEAST	pubmed:20959818
yeast	genetic	ZN700_HUMAN	PFD2_HUMAN	ZNF700	PFDN2	ZAP1_YEAST	PFD2_YEAST	pubmed:20959818
yeast	genetic	ZN559_HUMAN	ZN496_HUMAN	ZNF559	ZNF496	ZAP1_YEAST	SWI5_YEAST	pubmed:20959818
yeast	genetic	ZN133_HUMAN	ZN496_HUMAN	ZNF133	ZNF496	ZAP1_YEAST	SWI5_YEAST	pubmed:20959818
yeast	genetic	ZBT48_HUMAN	ZN496_HUMAN	ZBTB48	ZNF496	ZAP1_YEAST	SWI5_YEAST	pubmed:20959818
yeast	genetic	ZN700_HUMAN	ZN496_HUMAN	ZNF700	ZNF496	ZAP1_YEAST	SWI5_YEAST	pubmed:20959818
yeast	genetic	ZN559_HUMAN	AT7L1_HUMAN	ZNF559	ATXN7L1	ZAP1_YEAST	SGF73_YEAST	pubmed:20959818
yeast	genetic	ZN133_HUMAN	AT7L1_HUMAN	ZNF133	ATXN7L1	ZAP1_YEAST	SGF73_YEAST	pubmed:20959818
yeast	genetic	ZBT48_HUMAN	AT7L1_HUMAN	ZBTB48	ATXN7L1	ZAP1_YEAST	SGF73_YEAST	pubmed:20959818
yeast	genetic	ZN700_HUMAN	AT7L1_HUMAN	ZNF700	ATXN7L1	ZAP1_YEAST	SGF73_YEAST	pubmed:20959818
yeast	genetic	BRD9_HUMAN	AT7L1_HUMAN	BRD9	ATXN7L1	BDF1_YEAST	SGF73_YEAST	pubmed:20959818
yeast	genetic	TIM_HUMAN	MCM4_HUMAN	TIMELESS	MCM4	TOF1_YEAST	MCM4_YEAST	pubmed:21242538
yeast	genetic	TOP1_HUMAN	TIM_HUMAN	TOP1	TIMELESS	TOP1_YEAST	TOF1_YEAST	pubmed:21173034
yeast	genetic	TOP1_HUMAN	RM22_HUMAN	TOP1	MRPL22	TOP1_YEAST	RM22_YEAST	pubmed:21173034
yeast	genetic	TOP1_HUMAN	VPS29_HUMAN	TOP1	VPS29	TOP1_YEAST	VPS29_YEAST	pubmed:21173034
yeast	genetic	TOP1_HUMAN	AP1S1_HUMAN	TOP1	AP1S1	TOP1_YEAST	AP1S1_YEAST	pubmed:21173034
yeast	genetic	HS90B_HUMAN	PRS6B_HUMAN	HSP90AB1	PSMC4	HSP82_YEAST	PRS6B_YEAST	pubmed:21439406
yeast	genetic	SP16H_HUMAN	SMCA2_HUMAN	SUPT16H	SMARCA2	SPT16_YEAST	SNF2_YEAST	pubmed:17709398
yeast	genetic	SALL3_HUMAN	BUB1_HUMAN	SALL3	BUB1	RSF2_YEAST	BUB1_YEAST	pubmed:21127252
yeast	genetic	MMS19_HUMAN	LTK_HUMAN	MMS19	LTK	MET18_YEAST	IRE1_YEAST	pubmed:21127252
yeast	genetic	DYR1A_HUMAN	BUB1_HUMAN	DYRK1A	BUB1	YAK1_YEAST	BUB1_YEAST	pubmed:21127252
yeast	genetic	DCNL5_HUMAN	MMS19_HUMAN	DCUN1D5	MMS19	DCN1_YEAST	MET18_YEAST	pubmed:21127252
yeast	genetic	INSR_HUMAN	MMS19_HUMAN	INSR	MMS19	SSK2_YEAST	MET18_YEAST	pubmed:21127252
yeast	genetic	MMS19_HUMAN	CSN5_HUMAN	MMS19	COPS5	MET18_YEAST	CSN5_YEAST	pubmed:21127252
yeast	genetic	DYR1A_HUMAN	MMS19_HUMAN	DYRK1A	MMS19	YAK1_YEAST	MET18_YEAST	pubmed:21127252
yeast	genetic	EKI2_HUMAN	MMS19_HUMAN	ETNK2	MMS19	KICH_YEAST	MET18_YEAST	pubmed:21127252
yeast	genetic	MMS19_HUMAN	NFYA_HUMAN	MMS19	NFYA	MET18_YEAST	HAP2_YEAST	pubmed:21127252
yeast	genetic	SOX10_HUMAN	MMS19_HUMAN	SOX10	MMS19	ROX1_YEAST	MET18_YEAST	pubmed:21127252
yeast	genetic	MP2K4_HUMAN	MMS19_HUMAN	MAP2K4	MMS19	PBS2_YEAST	MET18_YEAST	pubmed:21127252
yeast	genetic	DCNL5_HUMAN	ZBTB3_HUMAN	DCUN1D5	ZBTB3	DCN1_YEAST	RPH1_YEAST	pubmed:21127252
yeast	genetic	SNAB_HUMAN	CK5P2_HUMAN	NAPB	CDK5RAP2	SEC17_YEAST	NUM1_YEAST	eSGA Costanzo
yeast	genetic	SNAB_HUMAN	IF4A1_HUMAN	NAPB	EIF4A1	SEC17_YEAST	IF4A_YEAST	eSGA Costanzo
yeast	genetic	SNAB_HUMAN	PDE9A_HUMAN	NAPB	PDE9A	SEC17_YEAST	PDE2_YEAST	eSGA Costanzo
yeast	genetic	ANM1_HUMAN	IF4A1_HUMAN	PRMT1	EIF4A1	HMT1_YEAST	IF4A_YEAST	eSGA Costanzo
yeast	genetic	RS11_HUMAN	EF2_HUMAN	RPS11	EEF2	RS11_YEAST	EF2_YEAST	eSGA Costanzo
yeast	genetic	RS11_HUMAN	AL1A3_HUMAN	RPS11	ALDH1A3	RS11_YEAST	ALDH4_YEAST	eSGA Costanzo
yeast	genetic	RS11_HUMAN	ALDH2_HUMAN	RPS11	ALDH2	RS11_YEAST	ALDH4_YEAST	eSGA Costanzo
yeast	genetic	RS11_HUMAN	ABCB8_HUMAN	RPS11	ABCB8	RS11_YEAST	MDL2_YEAST	eSGA Costanzo
yeast	genetic	ARL17_HUMAN	NFYA_HUMAN	ARL17A	NFYA	ARF1_YEAST	HAP2_YEAST	eSGA Costanzo
yeast	genetic	ARL17_HUMAN	AT7L1_HUMAN	ARL17A	ATXN7L1	ARF1_YEAST	SGF73_YEAST	eSGA Costanzo
yeast	genetic	ARL17_HUMAN	WIPI3_HUMAN	ARL17A	WDR45L	ARF1_YEAST	HSV2_YEAST	eSGA Costanzo
yeast	genetic	ARL17_HUMAN	AP1S1_HUMAN	ARL17A	AP1S1	ARF1_YEAST	AP1S1_YEAST	eSGA Costanzo
yeast	genetic	ARL17_HUMAN	PRDX3_HUMAN	ARL17A	PRDX3	ARF1_YEAST	TSA1_YEAST	eSGA Costanzo
yeast	genetic	GEMI5_HUMAN	IF4A1_HUMAN	GEMIN5	EIF4A1	COPA_YEAST	IF4A_YEAST	eSGA Costanzo
yeast	genetic	ZN142_HUMAN	PFD6_HUMAN	ZNF142	PFDN6	RPB1_YEAST	PFD6_YEAST	eSGA Costanzo
yeast	genetic	ZN592_HUMAN	PFD6_HUMAN	ZNF592	PFDN6	RPB1_YEAST	PFD6_YEAST	eSGA Costanzo
yeast	genetic	ARL4D_HUMAN	PFD6_HUMAN	ARL4D	PFDN6	ARF2_YEAST	PFD6_YEAST	eSGA Costanzo
yeast	genetic	ARL4D_HUMAN	PRDX3_HUMAN	ARL4D	PRDX3	ARF2_YEAST	TSA1_YEAST	eSGA Costanzo
yeast	genetic	TERA_HUMAN	EF1A2_HUMAN	VCP	EEF1A2	CDC48_YEAST	EF1A_YEAST	eSGA Costanzo
yeast	genetic	TERA_HUMAN	TM1L1_HUMAN	VCP	TOM1L1	CDC48_YEAST	GGA2_YEAST	eSGA Costanzo
yeast	genetic	TERA_HUMAN	AP3S2_HUMAN	VCP	AP3S2	CDC48_YEAST	AP3S_YEAST	eSGA Costanzo
yeast	genetic	TERA_HUMAN	HSP7C_HUMAN	VCP	HSPA8	CDC48_YEAST	HSP72_YEAST	eSGA Costanzo
yeast	genetic	TERA_HUMAN	TOP1_HUMAN	VCP	TOP1	CDC48_YEAST	TOP1_YEAST	eSGA Costanzo
yeast	genetic	TERA_HUMAN	SUGT1_HUMAN	VCP	SUGT1	CDC48_YEAST	STI1_YEAST	eSGA Costanzo
yeast	genetic	TERA_HUMAN	SOX10_HUMAN	VCP	SOX10	CDC48_YEAST	ROX1_YEAST	eSGA Costanzo
yeast	genetic	TERA_HUMAN	RS11_HUMAN	VCP	RPS11	CDC48_YEAST	RS11_YEAST	eSGA Costanzo
yeast	genetic	TERA_HUMAN	RL40_HUMAN	VCP	UBA52	CDC48_YEAST	RL402_YEAST	eSGA Costanzo
yeast	genetic	TERA_HUMAN	PRDX3_HUMAN	VCP	PRDX3	CDC48_YEAST	TSA1_YEAST	eSGA Costanzo
yeast	genetic	DPOD1_HUMAN	AP3S2_HUMAN	POLD1	AP3S2	DPOD_YEAST	AP3S_YEAST	eSGA Costanzo
yeast	genetic	DPOD1_HUMAN	RL40_HUMAN	POLD1	UBA52	DPOD_YEAST	RL402_YEAST	eSGA Costanzo
yeast	genetic	DPOD1_HUMAN	PFD6_HUMAN	POLD1	PFDN6	DPOD_YEAST	PFD6_YEAST	eSGA Costanzo
yeast	genetic	DPOD1_HUMAN	SUGT1_HUMAN	POLD1	SUGT1	DPOD_YEAST	STI1_YEAST	eSGA Costanzo
yeast	genetic	TTK_HUMAN	TMLH_HUMAN	TTK	TMLHE	MPS1_YEAST	AIM17_YEAST	eSGA Costanzo
yeast	genetic	TTK_HUMAN	RL40_HUMAN	TTK	UBA52	MPS1_YEAST	RL402_YEAST	eSGA Costanzo
yeast	genetic	TTK_HUMAN	PFD6_HUMAN	TTK	PFDN6	MPS1_YEAST	PFD6_YEAST	eSGA Costanzo
yeast	genetic	CDC7_HUMAN	RL40_HUMAN	CDC7	UBA52	CDC7_YEAST	RL402_YEAST	eSGA Costanzo
yeast	genetic	CDC7_HUMAN	SNX8_HUMAN	CDC7	SNX8	CDC7_YEAST	MVP1_YEAST	eSGA Costanzo
yeast	genetic	CDC7_HUMAN	STX4_HUMAN	CDC7	STX4	CDC7_YEAST	SSO2_YEAST	eSGA Costanzo
yeast	genetic	PA2G4_HUMAN	STX4_HUMAN	PA2G4	STX4	ARX1_YEAST	SSO2_YEAST	eSGA Costanzo
yeast	genetic	CK5P2_HUMAN	VPS29_HUMAN	CDK5RAP2	VPS29	NUM1_YEAST	PEP11_YEAST	eSGA Costanzo
yeast	genetic	CK5P2_HUMAN	ABCB8_HUMAN	CDK5RAP2	ABCB8	NUM1_YEAST	MDL2_YEAST	eSGA Costanzo
yeast	genetic	DDX23_HUMAN	AT7L1_HUMAN	DDX23	ATXN7L1	PRP28_YEAST	SGF73_YEAST	eSGA Costanzo
yeast	genetic	DDX23_HUMAN	MP2K4_HUMAN	DDX23	MAP2K4	PRP28_YEAST	PBS2_YEAST	eSGA Costanzo
yeast	genetic	DDX23_HUMAN	SUGT1_HUMAN	DDX23	SUGT1	PRP28_YEAST	STI1_YEAST	eSGA Costanzo
yeast	genetic	EF2_HUMAN	AT7L1_HUMAN	EEF2	ATXN7L1	EF2_YEAST	SGF73_YEAST	eSGA Costanzo
yeast	genetic	EF2_HUMAN	NUDT4_HUMAN	EEF2	NUDT4	EF2_YEAST	DDP1_YEAST	eSGA Costanzo
yeast	genetic	POLH_HUMAN	TMLH_HUMAN	POLH	TMLHE	POLH_YEAST	AIM17_YEAST	eSGA Costanzo
yeast	genetic	POLH_HUMAN	AP3S2_HUMAN	POLH	AP3S2	POLH_YEAST	AP3S_YEAST	eSGA Costanzo
yeast	genetic	POLH_HUMAN	SNX8_HUMAN	POLH	SNX8	POLH_YEAST	MVP1_YEAST	eSGA Costanzo
yeast	genetic	KI20A_HUMAN	ANM1_HUMAN	KIF20A	PRMT1	CIN8_YEAST	HMT1_YEAST	eSGA Costanzo
yeast	genetic	PFD2_HUMAN	EF1A2_HUMAN	PFDN2	EEF1A2	PFD2_YEAST	EF1A_YEAST	eSGA Costanzo
yeast	genetic	PFD2_HUMAN	RS27_HUMAN	PFDN2	RPS27L	PFD2_YEAST	RS27B_YEAST	eSGA Costanzo
yeast	genetic	PFD2_HUMAN	DYR1A_HUMAN	PFDN2	DYRK1A	PFD2_YEAST	YAK1_YEAST	eSGA Costanzo
yeast	genetic	DHX16_HUMAN	H2A2B_HUMAN	DHX16	HIST2H2AB	PRP22_YEAST	H2A2_YEAST	eSGA Costanzo
yeast	genetic	DHX16_HUMAN	BAZ1A_HUMAN	DHX16	BAZ1A	PRP22_YEAST	ITC1_YEAST	eSGA Costanzo
yeast	genetic	DHX16_HUMAN	TOP1_HUMAN	DHX16	TOP1	PRP22_YEAST	TOP1_YEAST	eSGA Costanzo
yeast	genetic	BUB3_HUMAN	INSR_HUMAN	BUB3	INSR	GLE2_YEAST	SSK2_YEAST	eSGA Costanzo
yeast	genetic	BUB3_HUMAN	AP1M2_HUMAN	BUB3	AP1M2	GLE2_YEAST	AP1M1_YEAST	eSGA Costanzo
yeast	genetic	NFYA_HUMAN	HSP7C_HUMAN	NFYA	HSPA8	HAP2_YEAST	HSP72_YEAST	eSGA Costanzo
yeast	genetic	ACADV_HUMAN	H15_HUMAN	ACADVL	HIST1H1B	ACOX_YEAST	H1_YEAST	eSGA Costanzo
yeast	genetic	SYYC_HUMAN	STX4_HUMAN	YARS	STX4	G4P1_YEAST	SSO2_YEAST	eSGA Costanzo
yeast	genetic	AT7L1_HUMAN	RS27_HUMAN	ATXN7L1	RPS27L	SGF73_YEAST	RS27B_YEAST	eSGA Costanzo
yeast	genetic	AT7L1_HUMAN	STX4_HUMAN	ATXN7L1	STX4	SGF73_YEAST	SSO2_YEAST	eSGA Costanzo
yeast	genetic	AT7L1_HUMAN	PDE9A_HUMAN	ATXN7L1	PDE9A	SGF73_YEAST	PDE2_YEAST	eSGA Costanzo
yeast	genetic	EI2BD_HUMAN	ARL17_HUMAN	EIF2B4	ARL17A	EI2BD_YEAST	ARF1_YEAST	eSGA Costanzo
yeast	genetic	EI2BD_HUMAN	STX4_HUMAN	EIF2B4	STX4	EI2BD_YEAST	SSO2_YEAST	eSGA Costanzo
yeast	genetic	NUP54_HUMAN	HSP7C_HUMAN	NUP54	HSPA8	NUP57_YEAST	HSP72_YEAST	eSGA Costanzo
yeast	genetic	NUP54_HUMAN	TBCD_HUMAN	NUP54	TBCD	NUP57_YEAST	CIN1_YEAST	eSGA Costanzo
yeast	genetic	BUB1_HUMAN	SMAG2_HUMAN	BUB1	SAMD4B	BUB1_YEAST	VTS1_YEAST	eSGA Costanzo
yeast	genetic	VPS29_HUMAN	AP1S1_HUMAN	VPS29	AP1S1	PEP11_YEAST	AP1S1_YEAST	eSGA Costanzo
yeast	genetic	VPS29_HUMAN	STX4_HUMAN	VPS29	STX4	PEP11_YEAST	SSO2_YEAST	eSGA Costanzo
yeast	genetic	BPNT1_HUMAN	YMEL1_HUMAN	BPNT1	YME1L1	INM1_YEAST	YME1_YEAST	eSGA Costanzo
yeast	genetic	TM1L1_HUMAN	ZN496_HUMAN	TOM1L1	ZNF496	GGA2_YEAST	SWI5_YEAST	eSGA Costanzo
yeast	genetic	TM1L1_HUMAN	ABCB8_HUMAN	TOM1L1	ABCB8	GGA2_YEAST	MDL2_YEAST	eSGA Costanzo
yeast	genetic	KAP0_HUMAN	EF1A2_HUMAN	PRKAR1A	EEF1A2	KAPR_YEAST	EF1A_YEAST	eSGA Costanzo
yeast	genetic	KAP0_HUMAN	RS27_HUMAN	PRKAR1A	RPS27L	KAPR_YEAST	RS27B_YEAST	eSGA Costanzo
yeast	genetic	KAP0_HUMAN	CBR3_HUMAN	PRKAR1A	CBR3	KAPR_YEAST	BZRD_YEAST	eSGA Costanzo
yeast	genetic	KAP0_HUMAN	IF4A1_HUMAN	PRKAR1A	EIF4A1	KAPR_YEAST	IF4A_YEAST	eSGA Costanzo
yeast	genetic	KAP0_HUMAN	INSR_HUMAN	PRKAR1A	INSR	KAPR_YEAST	SSK2_YEAST	eSGA Costanzo
yeast	genetic	KAP0_HUMAN	SMAG2_HUMAN	PRKAR1A	SAMD4B	KAPR_YEAST	VTS1_YEAST	eSGA Costanzo
yeast	genetic	MP2K4_HUMAN	EVI5L_HUMAN	MAP2K4	EVI5L	PBS2_YEAST	GYP2_YEAST	eSGA Costanzo
yeast	genetic	MP2K4_HUMAN	CAF1B_HUMAN	MAP2K4	CHAF1B	PBS2_YEAST	CAC2_YEAST	eSGA Costanzo
yeast	genetic	MP2K4_HUMAN	PRDX3_HUMAN	MAP2K4	PRDX3	PBS2_YEAST	TSA1_YEAST	eSGA Costanzo
yeast	genetic	MP2K4_HUMAN	SMAG2_HUMAN	MAP2K4	SAMD4B	PBS2_YEAST	VTS1_YEAST	eSGA Costanzo
yeast	genetic	PP1R7_HUMAN	TRI72_HUMAN	PPP1R7	TRIM72	SDS22_YEAST	PSH1_YEAST	eSGA Costanzo
yeast	genetic	PP1R7_HUMAN	TRI15_HUMAN	PPP1R7	TRIM15	SDS22_YEAST	PSH1_YEAST	eSGA Costanzo
yeast	genetic	PP1R7_HUMAN	BT2A2_HUMAN	PPP1R7	BTN2A2	SDS22_YEAST	PSH1_YEAST	eSGA Costanzo
yeast	genetic	PRP16_HUMAN	RS11_HUMAN	DHX38	RPS11	PRP16_YEAST	RS11_YEAST	eSGA Costanzo
yeast	genetic	PRP16_HUMAN	ARL4D_HUMAN	DHX38	ARL4D	PRP16_YEAST	ARF2_YEAST	eSGA Costanzo
yeast	genetic	PRP16_HUMAN	BPNT1_HUMAN	DHX38	BPNT1	PRP16_YEAST	INM1_YEAST	eSGA Costanzo
yeast	genetic	PRP16_HUMAN	DYR1A_HUMAN	DHX38	DYRK1A	PRP16_YEAST	YAK1_YEAST	eSGA Costanzo
yeast	genetic	PRP16_HUMAN	IF4A1_HUMAN	DHX38	EIF4A1	PRP16_YEAST	IF4A_YEAST	eSGA Costanzo
yeast	genetic	PRP16_HUMAN	CAF1B_HUMAN	DHX38	CHAF1B	PRP16_YEAST	CAC2_YEAST	eSGA Costanzo
yeast	genetic	PRP16_HUMAN	PRDX3_HUMAN	DHX38	PRDX3	PRP16_YEAST	TSA1_YEAST	eSGA Costanzo
yeast	genetic	PRP16_HUMAN	SUGT1_HUMAN	DHX38	SUGT1	PRP16_YEAST	STI1_YEAST	eSGA Costanzo
yeast	genetic	COF2_HUMAN	SNX8_HUMAN	CFL2	SNX8	COFI_YEAST	MVP1_YEAST	eSGA Costanzo
yeast	genetic	COF2_HUMAN	TBCD_HUMAN	CFL2	TBCD	COFI_YEAST	CIN1_YEAST	eSGA Costanzo
yeast	genetic	AP1S1_HUMAN	ZN496_HUMAN	AP1S1	ZNF496	AP1S1_YEAST	SWI5_YEAST	eSGA Costanzo
yeast	genetic	AP1S1_HUMAN	SMAG2_HUMAN	AP1S1	SAMD4B	AP1S1_YEAST	VTS1_YEAST	eSGA Costanzo
yeast	genetic	PFD6_HUMAN	YMEL1_HUMAN	PFDN6	YME1L1	PFD6_YEAST	YME1_YEAST	eSGA Costanzo
yeast	genetic	SEPT6_HUMAN	EF1A2_HUMAN	2011-09-06	EEF1A2	CDC3_YEAST	EF1A_YEAST	eSGA Costanzo
yeast	genetic	SEPT6_HUMAN	ARL17_HUMAN	2011-09-06	ARL17A	CDC3_YEAST	ARF1_YEAST	eSGA Costanzo
yeast	genetic	SEPT6_HUMAN	TM1L1_HUMAN	2011-09-06	TOM1L1	CDC3_YEAST	GGA2_YEAST	eSGA Costanzo
yeast	genetic	SEPT6_HUMAN	SALL3_HUMAN	2011-09-06	SALL3	CDC3_YEAST	RSF2_YEAST	eSGA Costanzo
yeast	genetic	SEPT6_HUMAN	SNX8_HUMAN	2011-09-06	SNX8	CDC3_YEAST	MVP1_YEAST	eSGA Costanzo
yeast	genetic	SEPT6_HUMAN	SMAG2_HUMAN	2011-09-06	SAMD4B	CDC3_YEAST	VTS1_YEAST	eSGA Costanzo
yeast	genetic	SEPT6_HUMAN	RS11_HUMAN	2011-09-06	RPS11	CDC3_YEAST	RS11_YEAST	eSGA Costanzo
yeast	genetic	SEPT6_HUMAN	ZN496_HUMAN	2011-09-06	ZNF496	CDC3_YEAST	SWI5_YEAST	eSGA Costanzo
yeast	genetic	SEPT6_HUMAN	CK5P2_HUMAN	2011-09-06	CDK5RAP2	CDC3_YEAST	NUM1_YEAST	eSGA Costanzo
yeast	genetic	SEPT6_HUMAN	SUV91_HUMAN	2011-09-06	SUV39H1	CDC3_YEAST	SET5_YEAST	eSGA Costanzo
yeast	genetic	SEPT6_HUMAN	AP3S2_HUMAN	2011-09-06	AP3S2	CDC3_YEAST	AP3S_YEAST	eSGA Costanzo
yeast	genetic	SEPT6_HUMAN	NUDT4_HUMAN	2011-09-06	NUDT4	CDC3_YEAST	DDP1_YEAST	eSGA Costanzo
yeast	genetic	SEPT6_HUMAN	H15_HUMAN	2011-09-06	HIST1H1B	CDC3_YEAST	H1_YEAST	eSGA Costanzo
yeast	genetic	CAF1B_HUMAN	EF1A2_HUMAN	CHAF1B	EEF1A2	CAC2_YEAST	EF1A_YEAST	eSGA Costanzo
yeast	genetic	CAF1B_HUMAN	BAZ1A_HUMAN	CHAF1B	BAZ1A	CAC2_YEAST	ITC1_YEAST	eSGA Costanzo
yeast	genetic	CAF1B_HUMAN	RS27_HUMAN	CHAF1B	RPS27L	CAC2_YEAST	RS27B_YEAST	eSGA Costanzo
yeast	genetic	TIM_HUMAN	CK5P2_HUMAN	TIMELESS	CDK5RAP2	TOF1_YEAST	NUM1_YEAST	eSGA Costanzo
yeast	genetic	TIM_HUMAN	EKI2_HUMAN	TIMELESS	ETNK2	TOF1_YEAST	KICH_YEAST	eSGA Costanzo
yeast	genetic	TIM_HUMAN	EF2_HUMAN	TIMELESS	EEF2	TOF1_YEAST	EF2_YEAST	eSGA Costanzo
yeast	genetic	SSU72_HUMAN	RS27_HUMAN	SSU72	RPS27L	SSU72_YEAST	RS27B_YEAST	eSGA Costanzo
yeast	genetic	SSU72_HUMAN	PFD6_HUMAN	SSU72	PFDN6	SSU72_YEAST	PFD6_YEAST	eSGA Costanzo
yeast	genetic	SSU72_HUMAN	TBCD_HUMAN	SSU72	TBCD	SSU72_YEAST	CIN1_YEAST	eSGA Costanzo
yeast	genetic	SSU72_HUMAN	ABCB8_HUMAN	SSU72	ABCB8	SSU72_YEAST	MDL2_YEAST	eSGA Costanzo
yeast	genetic	DUS2L_HUMAN	IF4A1_HUMAN	DUS2L	EIF4A1	DUS2_YEAST	IF4A_YEAST	eSGA Costanzo
yeast	genetic	DUS2L_HUMAN	STX4_HUMAN	DUS2L	STX4	DUS2_YEAST	SSO2_YEAST	eSGA Costanzo
yeast	genetic	INSR_HUMAN	PRDX3_HUMAN	INSR	PRDX3	SSK2_YEAST	TSA1_YEAST	eSGA Costanzo
yeast	genetic	TOP1_HUMAN	RL40_HUMAN	TOP1	UBA52	TOP1_YEAST	RL402_YEAST	eSGA Costanzo
yeast	genetic	SUGT1_HUMAN	YMEL1_HUMAN	SUGT1	YME1L1	STI1_YEAST	YME1_YEAST	eSGA Costanzo
yeast	genetic	STX12_HUMAN	VPS29_HUMAN	STX12	VPS29	PEP12_YEAST	PEP11_YEAST	eSGA Costanzo
yeast	genetic	STX12_HUMAN	SMAG2_HUMAN	STX12	SAMD4B	PEP12_YEAST	VTS1_YEAST	eSGA Costanzo
yeast	genetic	DAD1_HUMAN	AT7L1_HUMAN	DAD1	ATXN7L1	OST2_YEAST	SGF73_YEAST	eSGA Costanzo
yeast	genetic	DAD1_HUMAN	EVI5L_HUMAN	DAD1	EVI5L	OST2_YEAST	GYP2_YEAST	eSGA Costanzo
yeast	genetic	DAD1_HUMAN	MP2K4_HUMAN	DAD1	MAP2K4	OST2_YEAST	PBS2_YEAST	eSGA Costanzo
yeast	genetic	DAD1_HUMAN	CAF1B_HUMAN	DAD1	CHAF1B	OST2_YEAST	CAC2_YEAST	eSGA Costanzo
yeast	genetic	PDE9A_HUMAN	ZN496_HUMAN	PDE9A	ZNF496	PDE2_YEAST	SWI5_YEAST	eSGA Costanzo
yeast	genetic	PDE9A_HUMAN	IF4A1_HUMAN	PDE9A	EIF4A1	PDE2_YEAST	IF4A_YEAST	eSGA Costanzo
yeast	genetic	PDE9A_HUMAN	PRDX3_HUMAN	PDE9A	PRDX3	PDE2_YEAST	TSA1_YEAST	eSGA Costanzo
yeast	genetic	ABCB8_HUMAN	YMEL1_HUMAN	ABCB8	YME1L1	MDL2_YEAST	YME1_YEAST	eSGA Costanzo
yeast	genetic	SCAP_HUMAN	EVI5L_HUMAN	SCAP	EVI5L	NPC1_YEAST	GYP2_YEAST	eSGA Costanzo
yeast	genetic	NPC1_HUMAN	EVI5L_HUMAN	NPC1	EVI5L	NPC1_YEAST	GYP2_YEAST	eSGA Costanzo
human	physical	SYT7_HUMAN	STX4_HUMAN	SYT7	STX4	SYT7_HUMAN	STX4_HUMAN	PUBMED:7791877
human	physical	NCK1_HUMAN	ASXL1_HUMAN	NCK1	ASXL1	NCK1_HUMAN	ASXL1_HUMAN	PUBMED:17474147
human	physical	FZD2_HUMAN	DLG4_HUMAN	FZD2	DLG4	FZD2_HUMAN	DLG4_HUMAN	PUBMED:12067714
human	physical	NMDZ1_HUMAN	CALM_HUMAN	GRIN1	CALM2	NMDZ1_HUMAN	CALM_HUMAN	PUBMED:9728925
human	physical	DLG4_HUMAN	FZD1_HUMAN	DLG4	FZD1	DLG4_HUMAN	FZD1_HUMAN	PUBMED:15657099
human	physical	FUBP2_HUMAN	PARN_HUMAN	KHSRP	PARN	FUBP2_HUMAN	PARN_HUMAN	PUBMED:15175153
human	physical	ZRAB2_HUMAN	EP300_HUMAN	ZRANB2	CREBBP	ZRAB2_HUMAN	EP300_HUMAN	PUBMED:15657099
human	physical	GCH1_HUMAN	HSP7C_HUMAN	GCH1	HSPA8	GCH1_HUMAN	HSP7C_HUMAN	PUBMED:16696853
human	physical	CH10_HUMAN	TRAF6_HUMAN	HSPE1	TRAF6	CH10_HUMAN	TRAF6_HUMAN	PUBMED:17353931
human	physical	M3K7_HUMAN	CALM_HUMAN	MAP3K7	CALM2	M3K7_HUMAN	CALM_HUMAN	PUBMED:15657099
human	physical	NMDZ1_HUMAN	DLG4_HUMAN	GRIN1	DLG4	NMDZ1_HUMAN	DLG4_HUMAN	PUBMED:12068077
human	physical	ATF4_HUMAN	CBP_HUMAN	ATF4	CREBBP	ATF4_HUMAN	CBP_HUMAN	PUBMED:9295363
human	physical	CEBPE_HUMAN	ATF4_HUMAN	CEBPE	ATF4	CEBPE_HUMAN	ATF4_HUMAN	PUBMED:12805554
human	physical	ATF4_HUMAN	BATF3_HUMAN	ATF4	BATF3	ATF4_HUMAN	BATF3_HUMAN	PUBMED:12805554
human	physical	ABCB8_HUMAN	DLG4_HUMAN	ABCB8	DLG4	ACCN3_HUMAN	DLG4_HUMAN	PUBMED:15317815
human	physical	MDFI_HUMAN	ZN559_HUMAN	MDFI	ZNF559	MDFI_HUMAN	ZN559_HUMAN	PUBMED:15657099
human	physical	PCNA_HUMAN	DPOD1_HUMAN	PCNA	POLD1	PCNA_HUMAN	DPOD1_HUMAN	PUBMED:12171929
human	physical	PCNA_HUMAN	DNLI1_HUMAN	PCNA	LIG1	PCNA_HUMAN	DNLI1_HUMAN	PUBMED:12171929
human	physical	HSP7C_HUMAN	TRAF6_HUMAN	HSPA8	TRAF6	HSP7C_HUMAN	TRAF6_HUMAN	PUBMED:15657099
human	physical	NCK1_HUMAN	CAF1A_HUMAN	NCK1	CHAF1A	NCK1_HUMAN	CAF1A_HUMAN	PUBMED:17474147
human	physical	PTN1_HUMAN	ITB3_HUMAN	PTPN1	C17ORF57	PTN1_HUMAN	ITB3_HUMAN	PUBMED:16115959
human	physical	TIM_HUMAN	PCNA_HUMAN	TIMELESS	PCNA	TIM_HUMAN	PCNA_HUMAN	PUBMED:18451105
human	physical	SMD3_HUMAN	SF3A2_HUMAN	SNRPD3	SF3A2	SMD3_HUMAN	SF3A2_HUMAN	PUBMED:17332742
human	physical	IF4E3_HUMAN	ARI1_HUMAN	EIF4E3	ARIH1	IF4E2_HUMAN	ARI1_HUMAN	PUBMED:15657099
human	physical	SF3A2_HUMAN	CHERP_HUMAN	SF3A2	CHERP	SF3A2_HUMAN	CHERP_HUMAN	PUBMED:12234937
human	physical	JIP3_HUMAN	MP2K4_HUMAN	MAPK8IP3	MAP2K4	JIP3_HUMAN	MP2K4_HUMAN	PUBMED:12189133
human	physical	NCK1_HUMAN	MED14_HUMAN	NCK1	MED14	NCK1_HUMAN	MED14_HUMAN	PUBMED:17474147
human	physical	LASP1_HUMAN	MDFI_HUMAN	LASP1	MDFI	LASP1_HUMAN	MDFI_HUMAN	PUBMED:15657099
human	physical	CBP_HUMAN	DAXX_HUMAN	CREBBP	DAXX	CBP_HUMAN	DAXX_HUMAN	PUBMED:11799127
human	physical	CEBPG_HUMAN	BATF3_HUMAN	CEBPG	BATF3	CEBPG_HUMAN	BATF3_HUMAN	PUBMED:12805554
human	physical	TOP1_HUMAN	SFPQ_HUMAN	TOP1	SFPQ	TOP1_HUMAN	SFPQ_HUMAN	PUBMED:9756848
human	physical	TRAF6_HUMAN	PRS6B_HUMAN	TRAF6	PSMC4	TRAF6_HUMAN	PRS6B_HUMAN	PUBMED:17353931
human	physical	SSXT_HUMAN	EP300_HUMAN	SS18	CREBBP	SSXT_HUMAN	EP300_HUMAN	PUBMED:11030627
human	physical	PCNA_HUMAN	DPOLB_HUMAN	PCNA	POLB	PCNA_HUMAN	DPOLB_HUMAN	PUBMED:12063248
human	physical	PTPRA_HUMAN	CALM_HUMAN	PTPRA	CALM2	PTPRA_HUMAN	CALM_HUMAN	PUBMED:10893241
human	physical	TRAF6_HUMAN	PA2G4_HUMAN	TRAF6	PA2G4	TRAF6_HUMAN	PA2G4_HUMAN	PUBMED:17353931
human	physical	AP2A2_HUMAN	AP1S1_HUMAN	AP2A2	AP1S1	AP2A2_HUMAN	AP1S1_HUMAN	PUBMED:11707398
human	physical	BUB1_HUMAN	BUB3_HUMAN	BUB1	BUB3	BUB1_HUMAN	BUB3_HUMAN	PUBMED:15525512
human	physical	WRIP1_HUMAN	DPOD2_HUMAN	WRNIP1	POLD2	WRIP1_HUMAN	DPOD2_HUMAN	PUBMED:15670210
human	physical	TRAF6_HUMAN	DDB1_HUMAN	TRAF6	DDB1	TRAF6_HUMAN	DDB1_HUMAN	PUBMED:17353931
human	physical	WDR48_HUMAN	UBP1_HUMAN	WDR48	USP1	WDR48_HUMAN	UBP1_HUMAN	PUBMED:19615732
human	physical	HUS1_HUMAN	PCNA_HUMAN	HUS1	PCNA	HUS1_HUMAN	PCNA_HUMAN	PUBMED:15657099
human	physical	HS90B_HUMAN	EF2_HUMAN	HSP90AB1	EEF2	HS90B_HUMAN	EF2_HUMAN	PUBMED:16263121
human	physical	FACD2_HUMAN	TRAF6_HUMAN	FANCD2	TRAF6	FACD2_HUMAN	TRAF6_HUMAN	PUBMED:15657099
human	physical	CDC7_HUMAN	MCM5_HUMAN	CDC7	MCM5	CDC7_HUMAN	MCM5_HUMAN	PUBMED:12614612
human	physical	RIPK2_HUMAN	HSP7C_HUMAN	RIPK2	HSPA8	RIPK2_HUMAN	HSP7C_HUMAN	PUBMED:15657099
human	physical	ALDH2_HUMAN	ERG28_HUMAN	ALDH2	C14ORF1	ALDH2_HUMAN	ERG28_HUMAN	PUBMED:15657099
human	physical	ALDH2_HUMAN	CH10_HUMAN	ALDH2	HSPE1	ALDH2_HUMAN	CH10_HUMAN	PUBMED:15657099
human	physical	RIPK1_HUMAN	HS90B_HUMAN	RIPK1	HSP90AB1	RIPK1_HUMAN	HS90B_HUMAN	PUBMED:15657099
human	physical	TCP4_HUMAN	PCNA_HUMAN	SUB1	PCNA	TCP4_HUMAN	PCNA_HUMAN	PUBMED:11313979
human	physical	RIOK3_HUMAN	CALM_HUMAN	RIOK3	CALM2	RIOK3_HUMAN	CALM_HUMAN	PUBMED:17353931
human	physical	CBP_HUMAN	RFA2_HUMAN	CREBBP	RPA2	CBP_HUMAN	RFA2_HUMAN	PUBMED:17525332
human	physical	PCNA_HUMAN	RFC1_HUMAN	PCNA	RFC1	PCNA_HUMAN	RFC1_HUMAN	PUBMED:15657099
human	physical	DDX23_HUMAN	SF3A2_HUMAN	DDX23	SF3A2	DDX23_HUMAN	SF3A2_HUMAN	PUBMED:17332742
human	physical	HSP7C_HUMAN	ABI1_HUMAN	HSPA8	ABI1	HSP7C_HUMAN	ABI1_HUMAN	PUBMED:15657099
human	physical	CSN8_HUMAN	CSN5_HUMAN	COPS8	COPS5	CSN8_HUMAN	CSN5_HUMAN	PUBMED:9707402
human	physical	DPOLM_HUMAN	PCNA_HUMAN	POLM	PCNA	DPOLM_HUMAN	PCNA_HUMAN	PUBMED:11724965
human	physical	RIPK2_HUMAN	CALM_HUMAN	RIPK2	CALM2	RIPK2_HUMAN	CALM_HUMAN	PUBMED:15657099
human	physical	BPNT1_HUMAN	TRAF6_HUMAN	BPNT1	TRAF6	BPNT1_HUMAN	TRAF6_HUMAN	PUBMED:17353931
human	physical	DHE3_HUMAN	TRAF6_HUMAN	GLUD1	TRAF6	DHE3_HUMAN	TRAF6_HUMAN	PUBMED:17353931
human	physical	IF4E3_HUMAN	TRAF6_HUMAN	EIF4E3	TRAF6	IF4E2_HUMAN	TRAF6_HUMAN	PUBMED:17353931
human	physical	M3K7_HUMAN	HS90B_HUMAN	MAP3K7	HSP90AB1	M3K7_HUMAN	HS90B_HUMAN	PUBMED:15657099
human	physical	GTR1_HUMAN	CSN6_HUMAN	SLC2A1	COPS6	GTR1_HUMAN	CSN6_HUMAN	PUBMED:15657099
human	physical	BORG5_HUMAN	MDFI_HUMAN	CDC42EP1	MDFI	BORG5_HUMAN	MDFI_HUMAN	PUBMED:19060904
human	physical	TRIP6_HUMAN	AF1L1_HUMAN	TRIP6	AFAP1L1	TRIP6_HUMAN	AF1L1_HUMAN	PUBMED:17353931
human	physical	RFA1_HUMAN	RFA2_HUMAN	RPA1	RPA2	RFA1_HUMAN	RFA2_HUMAN	PUBMED:10856290
human	physical	RU2B_HUMAN	SF3A2_HUMAN	SNRPB2	SF3A2	RU2B_HUMAN	SF3A2_HUMAN	PUBMED:17332742
human	physical	CSN8_HUMAN	CSN6_HUMAN	COPS8	COPS6	CSN8_HUMAN	CSN6_HUMAN	PUBMED:9707402
human	physical	CHIP_HUMAN	HSP7C_HUMAN	STUB1	HSPA8	CHIP_HUMAN	HSP7C_HUMAN	PUBMED:10330192
human	physical	NCK1_HUMAN	TRAIP_HUMAN	NCK1	TRAIP	NCK1_HUMAN	TRAIP_HUMAN	PUBMED:17474147
human	physical	N4BP2_HUMAN	EP300_HUMAN	N4BP2	CREBBP	N4BP2_HUMAN	EP300_HUMAN	PUBMED:12730195
human	physical	CAF1A_HUMAN	CDC7_HUMAN	CHAF1A	CDC7	CAF1A_HUMAN	CDC7_HUMAN	PUBMED:16826239
human	physical	PCNA_HUMAN	EP300_HUMAN	PCNA	CREBBP	PCNA_HUMAN	EP300_HUMAN	PUBMED:15657099
human	physical	RFA1_HUMAN	AKTIP_HUMAN	RPA1	AKTIP	RFA1_HUMAN	AKTIP_HUMAN	PUBMED:15657099
human	physical	BUB3_HUMAN	TRAF6_HUMAN	BUB3	TRAF6	BUB3_HUMAN	TRAF6_HUMAN	PUBMED:17353931
human	physical	IF4E3_HUMAN	MDFI_HUMAN	EIF4E3	MDFI	IF4E2_HUMAN	MDFI_HUMAN	PUBMED:19060904
human	physical	EP300_HUMAN	SUV91_HUMAN	CREBBP	SUV39H1	EP300_HUMAN	SUV91_HUMAN	PUBMED:11252719
human	physical	CDC7_HUMAN	MCM4_HUMAN	CDC7	MCM4	CDC7_HUMAN	MCM4_HUMAN	PUBMED:12614612
human	physical	SOS2_HUMAN	CRKL_HUMAN	SOS2	CRKL	SOS2_HUMAN	CRKL_HUMAN	PUBMED:8943292
human	physical	TRAF6_HUMAN	GNAI3_HUMAN	TRAF6	GNAI3	TRAF6_HUMAN	GNAI3_HUMAN	PUBMED:17353931
human	physical	BATF3_HUMAN	CEBPE_HUMAN	BATF3	CEBPE	BATF3_HUMAN	CEBPE_HUMAN	PUBMED:12805554
human	physical	HNRPG_HUMAN	VINEX_HUMAN	RBMX	SORBS3	HNRPG_HUMAN	Q96FY4_HUMAN	PUBMED:16189514
human	physical	SF3A2_HUMAN	RBM10_HUMAN	SF3A2	RBM10	SF3A2_HUMAN	RBM10_HUMAN	PUBMED:17332742
human	physical	CAF1A_HUMAN	PCNA_HUMAN	CHAF1A	PCNA	CAF1A_HUMAN	PCNA_HUMAN	PUBMED:10648606
human	physical	NCK1_HUMAN	ECT2_HUMAN	NCK1	ECT2	NCK1_HUMAN	ECT2_HUMAN	PUBMED:17474147
human	physical	STK11_HUMAN	MARK1_HUMAN	STK11	MARK1	STK11_HUMAN	MARK1_HUMAN	PUBMED:14976552
human	physical	TRIP6_HUMAN	PRS6B_HUMAN	TRIP6	PSMC4	TRIP6_HUMAN	PRS6B_HUMAN	PUBMED:17353931
human	physical	XIAP_HUMAN	CHIP_HUMAN	XIAP	STUB1	XIAP_HUMAN	CHIP_HUMAN	PUBMED:19011619
human	physical	CALM_HUMAN	TRAF6_HUMAN	CALM2	TRAF6	CALM_HUMAN	TRAF6_HUMAN	PUBMED:15657099
human	physical	RFA1_HUMAN	MCM4_HUMAN	RPA1	MCM4	RFA1_HUMAN	MCM4_HUMAN	PUBMED:12614612
human	physical	BUB3_HUMAN	SF3A2_HUMAN	BUB3	SF3A2	BUB3_HUMAN	SF3A2_HUMAN	PUBMED:17332742
human	physical	DPOD2_HUMAN	DPOD1_HUMAN	POLD2	POLD1	DPOD2_HUMAN	DPOD1_HUMAN	PUBMED:15657099
human	physical	SYEP_HUMAN	ARL4D_HUMAN	EPRS	ARL4D	SYEP_HUMAN	ARL4D_HUMAN	PUBMED:15657099
human	physical	MCM4_HUMAN	SP16H_HUMAN	MCM4	SUPT16H	MCM4_HUMAN	SP16H_HUMAN	PUBMED:16902406
human	physical	M3K7_HUMAN	XIAP_HUMAN	MAP3K7	XIAP	M3K7_HUMAN	XIAP_HUMAN	PUBMED:15657099
human	physical	SOX10_HUMAN	HXA3_HUMAN	SOX10	HOXA3	SOX10_HUMAN	HXA3_HUMAN	PUBMED:16582099
human	physical	WRIP1_HUMAN	DPOD1_HUMAN	WRNIP1	POLD1	WRIP1_HUMAN	DPOD1_HUMAN	PUBMED:15670210
human	physical	SPI1_HUMAN	CBP_HUMAN	SPI1	CREBBP	SPI1_HUMAN	CBP_HUMAN	PUBMED:10050886
human	physical	SOX10_HUMAN	PO3F3_HUMAN	SOX10	POU3F3	SOX10_HUMAN	PO3F3_HUMAN	PUBMED:16582099
human	physical	ARL4D_HUMAN	JIP3_HUMAN	ARL4D	MAPK8IP3	ARL4D_HUMAN	JIP3_HUMAN	PUBMED:15657099
human	physical	GNAI3_HUMAN	CD59_HUMAN	GNAI3	CD59	GNAI3_HUMAN	CD59_HUMAN	PUBMED:15657099
human	physical	CBP_HUMAN	GMEB2_HUMAN	CREBBP	GMEB2	CBP_HUMAN	GMEB2_HUMAN	PUBMED:10894151
human	physical	NLGN2_HUMAN	DLG4_HUMAN	NLGN2	DLG4	NLGN2_HUMAN	DLG4_HUMAN	PUBMED:9278515
human	physical	SKP1_HUMAN	FBXL4_HUMAN	SKP1	FBXL4	SKP1_HUMAN	FBXL4_HUMAN	PUBMED:15657099
human	physical	CEBPE_HUMAN	SPI1_HUMAN	CEBPE	SPI1	CEBPE_HUMAN	SPI1_HUMAN	PUBMED:12202480
human	physical	RIPK1_HUMAN	M3K7_HUMAN	RIPK1	MAP3K7	RIPK1_HUMAN	M3K7_HUMAN	PUBMED:18570872
human	physical	RS11_HUMAN	TRAF6_HUMAN	RPS11	TRAF6	RS11_HUMAN	TRAF6_HUMAN	PUBMED:17353931
human	physical	M3K7_HUMAN	HSP7C_HUMAN	MAP3K7	HSPA8	M3K7_HUMAN	HSP7C_HUMAN	PUBMED:15657099
human	physical	EKI2_HUMAN	MDFI_HUMAN	ETNK2	MDFI	EKI2_HUMAN	MDFI_HUMAN	PUBMED:19060904
human	physical	MCM5_HUMAN	RFA2_HUMAN	MCM5	RPA2	MCM5_HUMAN	RFA2_HUMAN	PUBMED:12614612
human	physical	EF1A2_HUMAN	TRAF6_HUMAN	EEF1A2	TRAF6	EF1A2_HUMAN	TRAF6_HUMAN	PUBMED:15657099
human	physical	RFA2_HUMAN	CSN6_HUMAN	RPA2	COPS6	RFA2_HUMAN	CSN6_HUMAN	PUBMED:15657099
human	physical	TRAF6_HUMAN	MBP_HUMAN	TRAF6	MBP	TRAF6_HUMAN	MBP_HUMAN	PUBMED:10346818
human	physical	CH10_HUMAN	ERG28_HUMAN	HSPE1	C14ORF1	CH10_HUMAN	ERG28_HUMAN	PUBMED:15657099
human	physical	TCP4_HUMAN	EP300_HUMAN	SUB1	CREBBP	TCP4_HUMAN	EP300_HUMAN	PUBMED:15657099
human	physical	PEO1_HUMAN	AKTIP_HUMAN	C10ORF2	AKTIP	PEO1_HUMAN	AKTIP_HUMAN	PUBMED:15657099
human	physical	RIOK3_HUMAN	PRS6B_HUMAN	RIOK3	PSMC4	RIOK3_HUMAN	PRS6B_HUMAN	PUBMED:17353931
human	physical	PHF5A_HUMAN	SF3A2_HUMAN	PHF5A	SF3A2	PHF5A_HUMAN	SF3A2_HUMAN	PUBMED:17332742
human	physical	AP1M2_HUMAN	EHD2_HUMAN	AP1M2	EHD2	AP1M2_HUMAN	EHD2_HUMAN	PUBMED:15182197
human	physical	RFA2_HUMAN	MCM4_HUMAN	RPA2	MCM4	RFA2_HUMAN	MCM4_HUMAN	PUBMED:12614612
human	physical	PTN1_HUMAN	LTK_HUMAN	PTPN1	LTK	PTN1_HUMAN	LTK_HUMAN	PUBMED:12237455
human	physical	POLH_HUMAN	PCNA_HUMAN	POLH	PCNA	POLH_HUMAN	Q6FI35_HUMAN	PUBMED:16763556
human	physical	SOS2_HUMAN	ABI1_HUMAN	SOS2	ABI1	SOS2_HUMAN	ABI1_HUMAN	PUBMED:15657099
human	physical	NFYA_HUMAN	ATF6B_HUMAN	NFYA	ATF6B	NFYA_HUMAN	ATF6B_HUMAN	PUBMED:11158310
human	physical	SMCA2_HUMAN	SSXT_HUMAN	SMARCA2	SS18	SMCA2_HUMAN	SSXT_HUMAN	PUBMED:14603256
human	physical	HSP7C_HUMAN	RIPK1_HUMAN	HSPA8	RIPK1	HSP7C_HUMAN	RIPK1_HUMAN	PUBMED:15657099
human	physical	PTPRF_HUMAN	PTPRA_HUMAN	PTPRF	PTPRA	PTPRF_HUMAN	PTPRA_HUMAN	PUBMED:10777529
human	physical	NCK1_HUMAN	ABI1_HUMAN	NCK1	ABI1	NCK1_HUMAN	ABI1_HUMAN	PUBMED:15657099
human	physical	CK5P2_HUMAN	ERG28_HUMAN	CDK5RAP2	C14ORF1	CK5P2_HUMAN	ERG28_HUMAN	PUBMED:15657099
human	physical	PCNA_HUMAN	DPOD2_HUMAN	PCNA	POLD2	PCNA_HUMAN	DPOD2_HUMAN	PUBMED:11986310
human	physical	TRAF6_HUMAN	ANM1_HUMAN	TRAF6	PRMT1	TRAF6_HUMAN	ANM1_HUMAN	PUBMED:17353931
human	physical	OXLA_HUMAN	NUP54_HUMAN	IL4I1	NUP54	NUP62_HUMAN	NUP54_HUMAN	PUBMED:15657099
human	physical	DNJB6_HUMAN	HSP7C_HUMAN	DNAJB6	HSPA8	DNJB6_HUMAN	HSP7C_HUMAN	PUBMED:10954706
human	physical	ECT2_HUMAN	RHOG_HUMAN	ECT2	RHOG	ECT2_HUMAN	RHOG_HUMAN	PUBMED:12376551
human	physical	PCNA_HUMAN	RFA1_HUMAN	PCNA	RPA1	PCNA_HUMAN	RFA1_HUMAN	PUBMED:15657099
human	physical	CKAP5_HUMAN	NCK1_HUMAN	CKAP5	NCK1	CKAP5_HUMAN	NCK1_HUMAN	PUBMED:17474147
human	physical	PCNA_HUMAN	TRAF6_HUMAN	PCNA	TRAF6	PCNA_HUMAN	TRAF6_HUMAN	PUBMED:17353931
human	physical	CEBPG_HUMAN	CEBPE_HUMAN	CEBPG	CEBPE	CEBPG_HUMAN	CEBPE_HUMAN	PUBMED:12805554
human	physical	MCM5_HUMAN	MCM4_HUMAN	MCM5	MCM4	MCM5_HUMAN	MCM4_HUMAN	PUBMED:11248027
human	physical	SKP1_HUMAN	SUGT1_HUMAN	SKP1	SUGT1	SKP1_HUMAN	SUGT1_HUMAN	PUBMED:15657099
human	physical	PCNA_HUMAN	MSH3_HUMAN	PCNA	MSH3	PCNA_HUMAN	MSH3_HUMAN	PUBMED:15657099
human	physical	M3K7_HUMAN	TRAF6_HUMAN	MAP3K7	TRAF6	M3K7_HUMAN	TRAF6_HUMAN	PUBMED:15657099
human	physical	DDB2_HUMAN	DDB1_HUMAN	DDB2	DDB1	DDB2_HUMAN	DDB1_HUMAN	PUBMED:9418871
human	physical	TRAF6_HUMAN	ABCE1_HUMAN	TRAF6	ABCE1	TRAF6_HUMAN	ABCE1_HUMAN	PUBMED:17353931
human	physical	EP300_HUMAN	SNW1_HUMAN	CREBBP	SNW1	EP300_HUMAN	SNW1_HUMAN	PUBMED:14985122
human	physical	CAF1A_HUMAN	CAF1B_HUMAN	CHAF1A	CHAF1B	CAF1A_HUMAN	CAF1B_HUMAN	PUBMED:9614144
human	physical	EP300_HUMAN	TWST1_HUMAN	CREBBP	TWIST1	EP300_HUMAN	TWST1_HUMAN	PUBMED:15657099
human	physical	MCM5_HUMAN	MDFI_HUMAN	MCM5	MDFI	MCM5_HUMAN	MDFI_HUMAN	PUBMED:15657099
human	physical	SOS2_HUMAN	NCK1_HUMAN	SOS2	NCK1	SOS2_HUMAN	NCK1_HUMAN	PUBMED:17474147
human	physical	SF3A2_HUMAN	HNRPG_HUMAN	SF3A2	RBMX	SF3A2_HUMAN	HNRPG_HUMAN	PUBMED:17332742
human	physical	SYYC_HUMAN	TRAF6_HUMAN	YARS	TRAF6	SYYC_HUMAN	TRAF6_HUMAN	PUBMED:17353931
human	physical	SNX8_HUMAN	NCK1_HUMAN	SNX8	NCK1	SNX8_HUMAN	NCK1_HUMAN	PUBMED:17474147
human	physical	RIPK2_HUMAN	TRAF6_HUMAN	RIPK2	TRAF6	RIPK2_HUMAN	TRAF6_HUMAN	PUBMED:15657099
human	physical	TERA_HUMAN	TRAF6_HUMAN	VCP	TRAF6	TERA_HUMAN	TRAF6_HUMAN	PUBMED:15657099
human	physical	SF3A2_HUMAN	HSP7C_HUMAN	SF3A2	HSPA8	SF3A2_HUMAN	HSP7C_HUMAN	PUBMED:17332742
human	physical	PA1B2_HUMAN	TRAF6_HUMAN	PAFAH1B2	TRAF6	PA1B2_HUMAN	TRAF6_HUMAN	PUBMED:17353931
human	physical	SMD3_HUMAN	GEMI5_HUMAN	SNRPD3	GEMIN5	SMD3_HUMAN	GEMI5_HUMAN	PUBMED:15657099
human	physical	UBP1_HUMAN	FACD2_HUMAN	USP1	FANCD2	UBP1_HUMAN	FACD2_HUMAN	PUBMED:15694335
human	physical	AP1S1_HUMAN	AP1M2_HUMAN	AP1S1	AP1M2	AP1S1_HUMAN	AP1M2_HUMAN	PUBMED:15657099
human	physical	EP300_HUMAN	CSN6_HUMAN	CREBBP	COPS6	EP300_HUMAN	CSN6_HUMAN	PUBMED:15657099
human	physical	FER_HUMAN	CALM_HUMAN	FER	CALM2	FER_HUMAN	CALM_HUMAN	PUBMED:10411641
human	physical	XIAP_HUMAN	TRAF6_HUMAN	XIAP	TRAF6	XIAP_HUMAN	TRAF6_HUMAN	PUBMED:15657099
human	physical	CEBPG_HUMAN	ATF4_HUMAN	CEBPG	ATF4	CEBPG_HUMAN	ATF4_HUMAN	PUBMED:12805554
human	physical	CSN6_HUMAN	CSN5_HUMAN	COPS6	COPS5	CSN6_HUMAN	CSN5_HUMAN	PUBMED:15657099
human	physical	SF3A2_HUMAN	CTBL1_HUMAN	SF3A2	CTNNBL1	SF3A2_HUMAN	CTBL1_HUMAN	PUBMED:17332742
human	physical	APT_HUMAN	TRAF6_HUMAN	APRT	TRAF6	APT_HUMAN	TRAF6_HUMAN	PUBMED:17353931
human	physical	CSN6_HUMAN	DDB2_HUMAN	COPS6	DDB2	CSN6_HUMAN	DDB2_HUMAN	PUBMED:19615732
human	physical	INSR_HUMAN	CALM_HUMAN	INSR	CALM2	INSR_HUMAN	CALM_HUMAN	PUBMED:12153558
human	physical	CSN6_HUMAN	LLR1_HUMAN	COPS6	PPIL5	CSN6_HUMAN	LLR1_HUMAN	PUBMED:19615732
human	physical	INSR_HUMAN	PTPRF_HUMAN	INSR	PTPRF	INSR_HUMAN	PTPRF_HUMAN	PUBMED:15657099
human	physical	CSN5_HUMAN	DDB2_HUMAN	COPS5	DDB2	CSN5_HUMAN	DDB2_HUMAN	PUBMED:19615732
human	physical	WDR48_HUMAN	BOP1_HUMAN	WDR48	BOP1	WDR48_HUMAN	BOP1_HUMAN	PUBMED:19615732
human	physical	WDR48_HUMAN	STK11_HUMAN	WDR48	STK11	WDR48_HUMAN	STK11_HUMAN	PUBMED:19615732
human	physical	UIMC1_HUMAN	UBA3_HUMAN	UIMC1	UBA3	UIMC1_HUMAN	UBA3_HUMAN	PUBMED:19615732
human	physical	UIMC1_HUMAN	WDR48_HUMAN	UIMC1	WDR48	UIMC1_HUMAN	WDR48_HUMAN	PUBMED:19615732
human	physical	CRKL_HUMAN	INSR_HUMAN	CRKL	INSR	CRKL_HUMAN	INSR_HUMAN	PUBMED:15522217
human	physical	UIMC1_HUMAN	SSU72_HUMAN	UIMC1	SSU72	UIMC1_HUMAN	SSU72_HUMAN	PUBMED:19615732
human	physical	M3K7_HUMAN	SYEP_HUMAN	MAP3K7	EPRS	M3K7_HUMAN	SYEP_HUMAN	PUBMED:15657099
human	physical	HUS1_HUMAN	RFA1_HUMAN	HUS1	RPA1	HUS1_HUMAN	RFA1_HUMAN	PUBMED:15897895
human	physical	CSN5_HUMAN	LLR1_HUMAN	COPS5	PPIL5	CSN5_HUMAN	LLR1_HUMAN	PUBMED:19615732
human	physical	DUS2L_HUMAN	SYEP_HUMAN	DUS2L	EPRS	DUS2L_HUMAN	SYEP_HUMAN	PUBMED:15994936
human	physical	UBP1_HUMAN	A16A1_HUMAN	USP1	ALDH16A1	UBP1_HUMAN	A16A1_HUMAN	PUBMED:19615732
human	physical	INSR_HUMAN	PTN1_HUMAN	INSR	PTPN1	INSR_HUMAN	PTN1_HUMAN	PUBMED:15657099
human	physical	HUS1_HUMAN	RFA2_HUMAN	HUS1	RPA2	HUS1_HUMAN	RFA2_HUMAN	PUBMED:15897895
human	physical	UBP12_HUMAN	WDR48_HUMAN	USP12	WDR48	UBP12_HUMAN	WDR48_HUMAN	PUBMED:19615732
human	physical	FUBP2_HUMAN	TRAF6_HUMAN	KHSRP	TRAF6	FUBP2_HUMAN	TRAF6_HUMAN	PUBMED:17353931
human	physical	KAP0_HUMAN	SPTB2_HUMAN	PRKAR1A	SPTBN1	KAP0_HUMAN	SPTB2_HUMAN	PUBMED:20195357
human	physical	IRF6_HUMAN	ZBTB3_HUMAN	IRF6	ZBTB3	IRF6_HUMAN	ZBTB3_HUMAN	PUBMED:20211142
human	physical	ABI1_HUMAN	CRKL_HUMAN	ABI1	CRKL	ABI1_HUMAN	CRKL_HUMAN	PUBMED:20598684
human	physical	TOP1_HUMAN	TOPB1_HUMAN	TOP1	TOPBP1	TOP1_HUMAN	TOPB1_HUMAN	PUBMED:17006541
human	physical	ATF4_HUMAN	TIF1A_HUMAN	ATF4	TRIM24	ATF4_HUMAN	TIF1A_HUMAN	PUBMED:20211142
human	physical	SNW1_HUMAN	TRI15_HUMAN	SNW1	TRIM15	SNW1_HUMAN	TRI15_HUMAN	PUBMED:20211142
human	physical	DDB1_HUMAN	CSN6_HUMAN	DDB1	COPS6	DDB1_HUMAN	CSN6_HUMAN	PUBMED:16964240
human	physical	SPT5H_HUMAN	ZBTB3_HUMAN	SUPT5H	ZBTB3	SPT5H_HUMAN	ZBTB3_HUMAN	PUBMED:20211142
human	physical	M3K7_HUMAN	CSN5_HUMAN	MAP3K7	COPS5	M3K7_HUMAN	CSN5_HUMAN	PUBMED:20936779
human	physical	ATRX_HUMAN	DAXX_HUMAN	ATRX	DAXX	ATRX_HUMAN	DAXX_HUMAN	PUBMED:12953102
human	physical	FBX31_HUMAN	SKP1_HUMAN	FBXO31	SKP1	FBX31_HUMAN	SKP1_HUMAN	PUBMED:16357137
human	physical	TCPE_HUMAN	TBC17_HUMAN	CCT5	TBC1D17	TCPE_HUMAN	TBC17_HUMAN	PUBMED:15657099
human	physical	KIF23_HUMAN	ECT2_HUMAN	KIF23	ECT2	KIF23_HUMAN	ECT2_HUMAN	PUBMED:19468300
human	physical	TBCE_HUMAN	TBCD_HUMAN	TBCE	TBCD	TBCE_HUMAN	TBCD_HUMAN	PUBMED:15657099
human	physical	SPT5H_HUMAN	ZN496_HUMAN	SUPT5H	ZNF496	SPT5H_HUMAN	ZN496_HUMAN	PUBMED:20211142
human	physical	RIPK2_HUMAN	XIAP_HUMAN	RIPK2	XIAP	RIPK2_HUMAN	XIAP_HUMAN	PUBMED:19667203
human	physical	BAZ1A_HUMAN	SMCA2_HUMAN	BAZ1A	SMARCA2	BAZ1A_HUMAN	SMCA2_HUMAN	PUBMED:16877760
human	physical	HS90B_HUMAN	SKP1_HUMAN	HSP90AB1	SKP1	HS90B_HUMAN	SKP1_HUMAN	PUBMED:0
human	physical	DDB1_HUMAN	CSN8_HUMAN	DDB1	COPS8	DDB1_HUMAN	CSN8_HUMAN	PUBMED:16964240
human	physical	PJA1_HUMAN	SPTB2_HUMAN	PJA1	SPTBN1	PJA1_HUMAN	SPTB2_HUMAN	PUBMED:16247473
human	physical	CHIP_HUMAN	TERA_HUMAN	STUB1	VCP	CHIP_HUMAN	TERA_HUMAN	PUBMED:16621797
human	physical	DDB1_HUMAN	CSN5_HUMAN	DDB1	COPS5	DDB1_HUMAN	CSN5_HUMAN	PUBMED:16964240
human	physical	IF2P_HUMAN	ZBTB3_HUMAN	EIF5B	ZBTB3	IF2P_HUMAN	ZBTB3_HUMAN	PUBMED:20211142
human	physical	CHIP_HUMAN	HS90B_HUMAN	STUB1	HSP90AB1	CHIP_HUMAN	HS90B_HUMAN	PUBMED:16293251
human	physical	DDB1_HUMAN	PCNA_HUMAN	DDB1	PCNA	DDB1_HUMAN	PCNA_HUMAN	PUBMED:16964240
human	physical	ABI1_HUMAN	FER_HUMAN	ABI1	FER	ABI1_HUMAN	FER_HUMAN	PUBMED:20598684
human	physical	AKTIP_HUMAN	PTPRA_HUMAN	AKTIP	PTPRA	AKTIP_HUMAN	VPS16_HUMAN	PUBMED:18799622
human	physical	HSP7C_HUMAN	TERA_HUMAN	HSPA8	VCP	HSP7C_HUMAN	TERA_HUMAN	PUBMED:16621797
human	physical	PTPRF_HUMAN	BCAR1_HUMAN	PTPRF	BCAR1	PTPRF_HUMAN	BCAR1_HUMAN	PUBMED:15657099
human	physical	CRKL_HUMAN	BCAR1_HUMAN	CRKL	BCAR1	CRKL_HUMAN	BCAR1_HUMAN	PUBMED:15657099
human	physical	BCAR1_HUMAN	TRIP6_HUMAN	BCAR1	TRIP6	BCAR1_HUMAN	TRIP6_HUMAN	PUBMED:15657099
human	physical	PTN1_HUMAN	BCAR1_HUMAN	PTPN1	BCAR1	PTN1_HUMAN	BCAR1_HUMAN	PUBMED:15657099
human	physical	NCK1_HUMAN	BCAR1_HUMAN	NCK1	BCAR1	NCK1_HUMAN	BCAR1_HUMAN	PUBMED:15657099
human	physical	BCAR1_HUMAN	TENS1_HUMAN	BCAR1	TNS1	BCAR1_HUMAN	Q59G71_HUMAN	pubmed:8810278
human	physical	ANM1_HUMAN	SPT5H_HUMAN	PRMT1	SUPT5H	Q8WUW5_HUMAN	SPT5H_HUMAN	pubmed:12718890
human	physical	NFYA_HUMAN	SPI1_HUMAN	NFYA	SPI1	NFYA_HUMAN	SPI1_HUMAN	pubmed:9668064
human	physical	WDR48_HUMAN	GPN1_HUMAN	WDR48	GPN1	WDR48_HUMAN	GPN1_HUMAN	pubmed:19615732
human	physical	WDR48_HUMAN	GPN3_HUMAN	WDR48	GPN3	WDR48_HUMAN	GPN3_HUMAN	pubmed:19615732
human	physical	GPN1_HUMAN	TCPE_HUMAN	GPN1	CCT5	GPN1_HUMAN	TCPE_HUMAN	pubmed:17643375
human	physical	GPN1_HUMAN	RMP_HUMAN	GPN1	C19ORF2	GPN1_HUMAN	RMP_HUMAN	pubmed:17643375
human	physical	GPN1_HUMAN	HSP7C_HUMAN	GPN1	HSPA8	GPN1_HUMAN	HSP7C_HUMAN	pubmed:17643375
human	physical	GPN1_HUMAN	HS90B_HUMAN	GPN1	HSP90AB1	GPN1_HUMAN	HS90B_HUMAN	pubmed:17643375
human	physical	GPN1_HUMAN	GPN3_HUMAN	GPN1	GPN3	GPN1_HUMAN	GPN3_HUMAN	pubmed:17643375
human	physical	GPN1_HUMAN	DDB1_HUMAN	GPN1	DDB1	GPN1_HUMAN	DDB1_HUMAN	pubmed:17643375
human	physical	CAF1A_HUMAN	RFA1_HUMAN	CHAF1A	RPA1	CAF1A_HUMAN	RFA1_HUMAN	pubmed:19059499
human	physical	ANM1_HUMAN	IF4A1_HUMAN	PRMT1	EIF4A1	Q8WUW5_HUMAN	IF4A1_HUMAN	pubmed:18700728
human	physical	EP300_HUMAN	H2A2B_HUMAN	CREBBP	HIST2H2AB	EP300_HUMAN	H2A2B_HUMAN	pubmed:11691934
human	physical	EP300_HUMAN	ANM1_HUMAN	CREBBP	PRMT1	EP300_HUMAN	Q8WUW5_HUMAN	pubmed:18280497
human	physical	SMCA2_HUMAN	SFPQ_HUMAN	SMARCA2	SFPQ	Q8N9Q1_HUMAN	Q86VG2_HUMAN	pubmed:18042045
human	physical	TOPB1_HUMAN	RFA1_HUMAN	TOPBP1	RPA1	A0AV47_HUMAN	RFA1_HUMAN	pubmed:20159562
human	physical	PCNA_HUMAN	FACD2_HUMAN	PCNA	FANCD2	PCNA_HUMAN	FACD2_HUMAN	pubmed:19704162
human	physical	WDR48_HUMAN	PCNA_HUMAN	WDR48	PCNA	WDR48_HUMAN	PCNA_HUMAN	pubmed:18082604
human	physical	WDR48_HUMAN	FACD2_HUMAN	WDR48	FANCD2	WDR48_HUMAN	FACD2_HUMAN	pubmed:18082604
human	physical	UBP1_HUMAN	PCNA_HUMAN	USP1	PCNA	UBP1_HUMAN	PCNA_HUMAN	pubmed:16531995
human	physical	DAXX_HUMAN	CHIP_HUMAN	DAXX	STUB1	DAXX_HUMAN	CHIP_HUMAN	pubmed:19465479
human	physical	CSN5_HUMAN	TERA_HUMAN	COPS5	VCP	CSN5_HUMAN	Q96IF9_HUMAN	pubmed:19826004
fly	physical	SSU72_HUMAN	HSP7C_HUMAN	SSU72	HSPA8	Q9VWE4_DROME	HSP7D_DROME	PUBMED:15710747
fly	physical	NFYA_HUMAN	CSN8_HUMAN	NFYA	COPS8	Q9VSY9_DROME	CSN8_DROME	PUBMED:14605208
fly	physical	WNT7B_HUMAN	FZD2_HUMAN	WNT7B	FZD2	WNT2_DROME	FRIZ2_DROME	PUBMED:0
fly	physical	WNT7B_HUMAN	FZD8_HUMAN	WNT7B	FZD8	WNT2_DROME	FRIZ2_DROME	PUBMED:0
fly	physical	TBC25_HUMAN	SMD3_HUMAN	TBC1D25	SNRPD3	Q5BI03_DROME	SMD3_DROME	PUBMED:14605208
fly	physical	HSP7C_HUMAN	TBC25_HUMAN	HSPA8	TBC1D25	HSP7D_DROME	Q5BI03_DROME	PUBMED:14605208
fly	physical	BRAF_HUMAN	HS90B_HUMAN	BRAF	HSP90AB1	KRAF1_DROME	HSP83_DROME	PUBMED:0
fly	physical	TM1L1_HUMAN	STX12_HUMAN	TOM1L1	STX12	Q9VSZ1_DROME	Q7K0X9_DROME	PUBMED:14605208
fly	physical	MCM5_HUMAN	NUP54_HUMAN	MCM5	NUP54	Q9VGW6_DROME	NUP54_DROME	PUBMED:14605208
fly	physical	CSN5_HUMAN	CSN6_HUMAN	COPS5	COPS6	CSN5_DROME	CSN6_DROME	PUBMED:14605208
fly	physical	CK5P2_HUMAN	SOS2_HUMAN	CDK5RAP2	SOS2	LVA_DROME	SOS_DROME	PUBMED:14605208
fly	physical	NFYA_HUMAN	PP2BC_HUMAN	NFYA	PPP3CC	Q9VSY9_DROME	PP2B2_DROME	PUBMED:14605208
fly	physical	SNAB_HUMAN	STX12_HUMAN	NAPB	STX12	SNAP_DROME	Q7K0X9_DROME	PUBMED:19079254
fly	physical	SNX8_HUMAN	STX12_HUMAN	SNX8	STX12	Q9VQQ6_DROME	Q7K0X9_DROME	PUBMED:14605208
fly	physical	HS90B_HUMAN	RBM28_HUMAN	HSP90AB1	RBM28	HSP83_DROME	Q9VT19_DROME	PUBMED:14605208
fly	physical	FZD2_HUMAN	AP2A2_HUMAN	FZD2	AP2A2	FRIZ2_DROME	Q24253_DROME	PUBMED:14605208
fly	physical	FZD8_HUMAN	AP2A2_HUMAN	FZD8	AP2A2	FRIZ2_DROME	Q24253_DROME	PUBMED:14605208
fly	physical	PP2BC_HUMAN	PA1B2_HUMAN	PPP3CC	PAFAH1B2	PP2B2_DROME	PA1B2_DROME	PUBMED:19079254
fly	physical	STX4_HUMAN	SNAB_HUMAN	STX4	NAPB	STX1A_DROME	SNAP_DROME	PUBMED:14605208
fly	physical	COF2_HUMAN	TENS1_HUMAN	CFL2	TNS1	CADF_DROME	SSH_DROME	PUBMED:0
fly	physical	UBR4_HUMAN	CALM_HUMAN	UBR4	CALM2	POE_DROME	CALM_DROME	PUBMED:0
fly	physical	AP2A2_HUMAN	IF2B3_HUMAN	AP2A2	IGF2BP3	Q24253_DROME	Q9VZ69_DROME	PUBMED:14605208
fly	physical	WNT7B_HUMAN	FZD1_HUMAN	WNT7B	FZD1	WNT2_DROME	FRIZ_DROME	PUBMED:0
fly	physical	DPOD1_HUMAN	DDB1_HUMAN	POLD1	DDB1	DPOD1_DROME	DDB1_DROME	PUBMED:15710747
fly	physical	BUB3_HUMAN	BUB1_HUMAN	BUB3	BUB1	Q9VAJ2_DROME	A1Z6I7_DROME	PUBMED:14605208
fly	physical	HSP7C_HUMAN	CHIP_HUMAN	HSPA8	STUB1	HSP7D_DROME	Q9XYW6_DROME	PUBMED:14605208
fly	physical	WNT9B_HUMAN	FZD1_HUMAN	WNT9B	FZD1	WNTG_DROME	FRIZ_DROME	PUBMED:0
fly	physical	WNT9B_HUMAN	FZD2_HUMAN	WNT9B	FZD2	WNTG_DROME	FRIZ2_DROME	PUBMED:0
fly	physical	WNT9B_HUMAN	FZD8_HUMAN	WNT9B	FZD8	WNTG_DROME	FRIZ2_DROME	PUBMED:0
fly	physical	SMD3_HUMAN	EF2_HUMAN	SNRPD3	EEF2	SMD3_DROME	EF2_DROME	PUBMED:14605208
fly	physical	HOME3_HUMAN	IF4A1_HUMAN	HOMER3	EIF4A1	Q9VPY0_DROME	IF4A_DROME	PUBMED:14605208
fly	physical	RBM28_HUMAN	RS11_HUMAN	RBM28	RPS11	Q9VT19_DROME	RS11_DROME	PUBMED:14605208
fly	physical	FRIL_HUMAN	CHERP_HUMAN	FTL	CHERP	Q9VYH1_DROME	Q59E33_DROME	PUBMED:14605208
fly	physical	KCNQ4_HUMAN	CALM_HUMAN	KCNQ4	CALM2	Q5PXF9_DROME	CALM_DROME	PUBMED:14605208
fly	physical	MYO9A_HUMAN	CALM_HUMAN	MYO9A	CALM2	MYO7A_DROME	CALM_DROME	PUBMED:19255446
fly	physical	CAF1B_HUMAN	CAF1A_HUMAN	CHAF1B	CHAF1A	A1Z898_DROME	Q9W3D1_DROME	pubmed:11533245
fly	physical	ANM1_HUMAN	CBP_HUMAN	PRMT1	CREBBP	Q9VGW7_DROME	Q9W321_DROME	pubmed:14705965
mouse	physical	DLG4_HUMAN	NMDZ1_HUMAN	DLG4	GRIN1	DLG4_MOUSE	NMDZ1_MOUSE	PUBMED:19455133
mouse	physical	FZD1_HUMAN	DLG4_HUMAN	FZD1	DLG4	FZD1_MOUSE	DLG4_MOUSE	PUBMED:12067714
mouse	physical	NMDZ1_HUMAN	PP2BA_HUMAN	GRIN1	PPP3CA	NMDZ1_MOUSE	PP2BA_MOUSE	PUBMED:10862698
mouse	physical	NMDZ1_HUMAN	DP13A_HUMAN	GRIN1	APPL1	NMDZ1_MOUSE	DP13A_MOUSE	PUBMED:10862698
mouse	physical	CDC7_HUMAN	MCM5_HUMAN	CDC7	MCM5	Q9WUV1_MOUSE	Q52KC3_MOUSE	PUBMED:12614612
mouse	physical	RFA2_HUMAN	MCM5_HUMAN	RPA2	MCM5	Q3TE40_MOUSE	Q52KC3_MOUSE	PUBMED:12614612
mouse	physical	SPI1_HUMAN	CBP_HUMAN	SPI1	CREBBP	SPI1_MOUSE	CBP_MOUSE	PUBMED:10050886
mouse	physical	PP2BA_HUMAN	CALM_HUMAN	PPP3CA	CALM2	PP2BA_MOUSE	CALM_MOUSE	PUBMED:15543153
mouse	physical	CDC7_HUMAN	MCM4_HUMAN	CDC7	MCM4	Q9WUV1_MOUSE	MCM4_MOUSE	PUBMED:12614612
mouse	physical	PCNA_HUMAN	DPOLB_HUMAN	PCNA	POLB	PCNA_MOUSE	DPOLB_MOUSE	PUBMED:12063248
mouse	physical	FZD2_HUMAN	DLG4_HUMAN	FZD2	DLG4	FZD2_MOUSE	DLG4_MOUSE	PUBMED:12067714
mouse	physical	BCAR1_HUMAN	NCK1_HUMAN	BCAR1	NCK1	Q6PFF9_MOUSE	Q99M51_MOUSE	PUBMED:9032297
mouse	physical	DAXX_HUMAN	SNW1_HUMAN	DAXX	SNW1	DAXX_MOUSE	SNW1_MOUSE	PUBMED:15878163
mouse	physical	RFA2_HUMAN	MCM4_HUMAN	RPA2	MCM4	Q3TE40_MOUSE	MCM4_MOUSE	PUBMED:12614612
mouse	physical	NLGN2_HUMAN	DLG4_HUMAN	NLGN2	DLG4	NLGN2_MOUSE	DLG4_MOUSE	PUBMED:19455133
mouse	physical	DLG4_HUMAN	DHE3_HUMAN	DLG4	GLUD1	DLG4_MOUSE	DHE3_MOUSE	PUBMED:19455133
mouse	physical	HSP7C_HUMAN	DLG4_HUMAN	HSPA8	DLG4	HSP7C_MOUSE	DLG4_MOUSE	PUBMED:19455133
mouse	physical	DLG4_HUMAN	SNAB_HUMAN	DLG4	NAPB	DLG4_MOUSE	SNAB_MOUSE	PUBMED:19455133
mouse	physical	DLG4_HUMAN	PP2BA_HUMAN	DLG4	PPP3CA	DLG4_MOUSE	PP2BA_MOUSE	PUBMED:19455133
mouse	physical	GTR1_HUMAN	DLG4_HUMAN	SLC2A1	DLG4	GTR1_MOUSE	DLG4_MOUSE	PUBMED:19455133
mouse	physical	DLG4_HUMAN	BPNT1_HUMAN	DLG4	BPNT1	DLG4_MOUSE	IMPA1_MOUSE	PUBMED:19455133
mouse	physical	GPDA_HUMAN	DLG4_HUMAN	GPD1	DLG4	GPDA_MOUSE	DLG4_MOUSE	PUBMED:19455133
mouse	physical	DLG4_HUMAN	HS90B_HUMAN	DLG4	HSP90AB1	DLG4_MOUSE	HS90B_MOUSE	PUBMED:19455133
mouse	physical	LANC1_HUMAN	DLG4_HUMAN	LANCL1	DLG4	LANC1_MOUSE	DLG4_MOUSE	PUBMED:19455133
mouse	physical	DLG4_HUMAN	PRDX3_HUMAN	DLG4	PRDX3	DLG4_MOUSE	PRDX3_MOUSE	PUBMED:19455133
mouse	physical	DLG4_HUMAN	SPTB2_HUMAN	DLG4	SPTBN1	DLG4_MOUSE	SPTB2_MOUSE	PUBMED:19455133
mouse	physical	DLG4_HUMAN	ALDH2_HUMAN	DLG4	ALDH2	DLG4_MOUSE	ALDH2_MOUSE	PUBMED:19455133
mouse	physical	RFA1_HUMAN	MCM4_HUMAN	RPA1	MCM4	RFA1_MOUSE	MCM4_MOUSE	PUBMED:12614612
mouse	physical	SMCA2_HUMAN	SFPQ_HUMAN	SMARCA2	SFPQ	F2Z4A9_MOUSE	SFPQ_MOUSE	pubmed:19279220
mouse	physical	SMCA2_HUMAN	BRD9_HUMAN	SMARCA2	BRD9	F2Z4A9_MOUSE	BRD7_MOUSE	pubmed:19279220
mouse	physical	EPC1_HUMAN	EP300_HUMAN	EPC1	CREBBP	EPC1_MOUSE	Q8BJ14_MOUSE	pubmed:19359245
mouse	physical	MYD88_HUMAN	TBB5_HUMAN	MYD88	TUBB	MYD88_MOUSE	TBB5_MOUSE	pubmed:15952741
mouse	physical	MYD88_HUMAN	HSP7C_HUMAN	MYD88	HSPA8	MYD88_MOUSE	HSP7C_MOUSE	pubmed:15952741
mouse	physical	TRAF6_HUMAN	EF2_HUMAN	TRAF6	EEF2	TRAF6_MOUSE	EF2_MOUSE	pubmed:16196101
mouse	physical	TRAF6_HUMAN	HS90B_HUMAN	TRAF6	HSP90AB1	TRAF6_MOUSE	Q71LX8_MOUSE	pubmed:16196101
mouse	physical	TRAF6_HUMAN	HSP7C_HUMAN	TRAF6	HSPA8	TRAF6_MOUSE	HSP7C_MOUSE	pubmed:16196101
mouse	physical	CSN5_HUMAN	TERA_HUMAN	COPS5	VCP	CSN5_MOUSE	TERA_MOUSE	pubmed:19826004
worm	physical	BUB3_HUMAN	BUB1_HUMAN	BUB3	BUB1	Q9XWH0_CAEEL	Q21776_CAEEL	PUBMED:14704431
worm	physical	CHIP_HUMAN	HSP7C_HUMAN	STUB1	HSPA8	Q9BMU2_CAEEL	HSP7A_CAEEL	PUBMED:15294159
worm	physical	RFA2_HUMAN	RFA1_HUMAN	RPA2	RPA1	Q95Y97_CAEEL	RFA1_CAEEL	PUBMED:14704431
worm	physical	PEO1_HUMAN	JIP3_HUMAN	C10ORF2	MAPK8IP3	Q5WRT0_CAEEL	JIP_CAEEL	PUBMED:14704431
worm	physical	GPN3_HUMAN	GPN1_HUMAN	GPN3	GPN1	Q9XW68_CAEEL	GPN1_CAEEL	PUBMED:14704431
worm	physical	FUBP2_HUMAN	DLG4_HUMAN	KHSRP	DLG4	Q17935_CAEEL	Q18165_CAEEL	PUBMED:14704431
worm	physical	RFC1_HUMAN	PCNA_HUMAN	RFC1	PCNA	Q18841_CAEEL	PCNA_CAEEL	PUBMED:11778048
worm	physical	TBG2_HUMAN	DAD1_HUMAN	TUBG2	DAD1	TBG_CAEEL	DAD1_CAEEL	PUBMED:14704431
worm	physical	DP13A_HUMAN	LMNB2_HUMAN	APPL1	LMNB2	Q9XXH8_CAEEL	LMN1_CAEEL	PUBMED:14704431
worm	physical	NUP54_HUMAN	LMNB2_HUMAN	NUP54	LMNB2	Q21295_CAEEL	LMN1_CAEEL	PUBMED:18692475
worm	physical	CSN5_HUMAN	NUP54_HUMAN	COPS5	NUP54	CSN5_CAEEL	Q21295_CAEEL	PUBMED:18692475
worm	physical	DLG4_HUMAN	CSN5_HUMAN	DLG4	COPS5	Q18165_CAEEL	CSN5_CAEEL	PUBMED:21110867
worm	physical	VPS29_HUMAN	SNX8_HUMAN	VPS29	SNX8	Q86D99_CAEEL	Q9GYJ9_CAEEL	pubmed:20133524
yeast	physical	STX4_HUMAN	ARL17_HUMAN	STX4	ARL17A	SSO2_YEAST	ARF1_YEAST	PUBMED:17522384
yeast	physical	HS90B_HUMAN	CH10_HUMAN	HSP90AB1	HSPE1	HSP82_YEAST	CH10_YEAST	PUBMED:15879519
yeast	physical	NUP54_HUMAN	HSP7C_HUMAN	NUP54	HSPA8	NUP57_YEAST	HSP72_YEAST	PUBMED:11387327
yeast	physical	TIM_HUMAN	MCM5_HUMAN	TIMELESS	MCM5	TOF1_YEAST	MCM5_YEAST	PUBMED:15755447
yeast	physical	AP1M2_HUMAN	AP1S1_HUMAN	AP1M2	AP1S1	AP1M1_YEAST	AP1S1_YEAST	PUBMED:10564262
yeast	physical	HS90B_HUMAN	NUP54_HUMAN	HSP90AB1	NUP54	HSP82_YEAST	NUP57_YEAST	PUBMED:15879519
yeast	physical	HSP7C_HUMAN	SUGT1_HUMAN	HSPA8	SUGT1	HSP72_YEAST	STI1_YEAST	PUBMED:12716905
yeast	physical	TBB5_HUMAN	PFD6_HUMAN	TUBB	PFDN6	TBB_YEAST	PFD6_YEAST	PUBMED:9463374
yeast	physical	MUS81_HUMAN	IF4E3_HUMAN	MUS81	EIF4E3	MUS81_YEAST	IF4E_YEAST	PUBMED:11805837
yeast	physical	KIF23_HUMAN	EF1A2_HUMAN	KIF23	EEF1A2	KIP1_YEAST	EF1A_YEAST	PUBMED:16429126
yeast	physical	ERG28_HUMAN	CP46A_HUMAN	C14ORF1	CYP46A1	ERG28_YEAST	CP51_YEAST	PUBMED:16300994
yeast	physical	AP1M2_HUMAN	RL1D1_HUMAN	AP1M2	RSL1D1	AP1M1_YEAST	CIC1_YEAST	PUBMED:11805837
yeast	physical	CK5P2_HUMAN	KI20A_HUMAN	CDK5RAP2	KIF20A	NUM1_YEAST	CIN8_YEAST	PUBMED:9201714
yeast	physical	CP46A_HUMAN	VPS29_HUMAN	CYP46A1	VPS29	CP51_YEAST	PEP11_YEAST	PUBMED:14661025
yeast	physical	SUGT1_HUMAN	PRS6B_HUMAN	SUGT1	PSMC4	STI1_YEAST	PRS6B_YEAST	PUBMED:11805837
yeast	physical	SKP1_HUMAN	HSP7C_HUMAN	SKP1	HSPA8	SKP1_YEAST	HSP72_YEAST	PUBMED:16432255
yeast	physical	DPOLM_HUMAN	PRS6B_HUMAN	POLM	PSMC4	DPO4_YEAST	PRS6B_YEAST	PUBMED:17200106
yeast	physical	TBCD_HUMAN	TBCE_HUMAN	TBCD	TBCE	CIN1_YEAST	PAC2_YEAST	PUBMED:10978276
yeast	physical	PA2G4_HUMAN	RL30_HUMAN	PA2G4	RPL30	ARX1_YEAST	RL30_YEAST	PUBMED:16429126
yeast	physical	SSU72_HUMAN	ZN142_HUMAN	SSU72	ZNF142	SSU72_YEAST	RPB1_YEAST	PUBMED:15125841
yeast	physical	SSU72_HUMAN	ZN592_HUMAN	SSU72	ZNF592	SSU72_YEAST	RPB1_YEAST	PUBMED:15125841
yeast	physical	SYYC_HUMAN	EF2_HUMAN	YARS	EEF2	G4P1_YEAST	EF2_YEAST	PUBMED:16554755
yeast	physical	H2A2B_HUMAN	RFC1_HUMAN	HIST2H2AB	RFC1	H2A2_YEAST	RFC1_YEAST	PUBMED:16554755
yeast	physical	TBCE_HUMAN	PFD6_HUMAN	TBCE	PFDN6	PAC2_YEAST	PFD6_YEAST	PUBMED:14764870
yeast	physical	CDC7_HUMAN	MCM5_HUMAN	CDC7	MCM5	CDC7_YEAST	MCM5_YEAST	PUBMED:10508166
yeast	physical	HS90B_HUMAN	FXRD2_HUMAN	HSP90AB1	FOXRED2	HSP82_YEAST	FMO1_YEAST	PUBMED:15766533
yeast	physical	DNLI1_HUMAN	RFC1_HUMAN	LIG1	RFC1	DNLI1_YEAST	RFC1_YEAST	PUBMED:17308348
yeast	physical	SP16H_HUMAN	RFA1_HUMAN	SUPT16H	RPA1	SPT16_YEAST	RFA1_YEAST	PUBMED:16678108
yeast	physical	H15_HUMAN	MUS81_HUMAN	HIST1H1B	MUS81	H1_YEAST	MUS81_YEAST	PUBMED:11805837
yeast	physical	CP46A_HUMAN	GTR1_HUMAN	CYP46A1	SLC2A1	CP51_YEAST	YB91_YEAST	PUBMED:18467557
yeast	physical	MSH3_HUMAN	RFA1_HUMAN	MSH3	RPA1	MSH3_YEAST	RFA1_YEAST	PUBMED:16429126
yeast	physical	TBPL1_HUMAN	TBB5_HUMAN	TBPL1	TUBB	TBP_YEAST	TBB_YEAST	PUBMED:12052880
yeast	physical	HS90B_HUMAN	SOS2_HUMAN	HSP90AB1	SOS2	HSP82_YEAST	CDC25_YEAST	PUBMED:10094633
yeast	physical	H2A2B_HUMAN	NSE4A_HUMAN	HIST2H2AB	NSMCE4A	H2A2_YEAST	NSE4_YEAST	PUBMED:16554755
yeast	physical	IF2P_HUMAN	ABCE1_HUMAN	EIF5B	ABCE1	IF2P_YEAST	RLI1_YEAST	PUBMED:17200106
yeast	physical	PP2BA_HUMAN	HS90B_HUMAN	PPP3CA	HSP90AB1	PP2B2_YEAST	HSP82_YEAST	PUBMED:11094077
yeast	physical	PP2BC_HUMAN	HS90B_HUMAN	PPP3CC	HSP90AB1	PP2B2_YEAST	HSP82_YEAST	PUBMED:11094077
yeast	physical	SUGT1_HUMAN	HS90B_HUMAN	SUGT1	HSP90AB1	STI1_YEAST	HSP82_YEAST	PUBMED:12525481
yeast	physical	PFD6_HUMAN	VPS29_HUMAN	PFDN6	VPS29	PFD6_YEAST	PEP11_YEAST	PUBMED:14764870
yeast	physical	ZN142_HUMAN	RFA1_HUMAN	ZNF142	RPA1	RPB1_YEAST	RFA1_YEAST	PUBMED:16554755
yeast	physical	ZN592_HUMAN	RFA1_HUMAN	ZNF592	RPA1	RPB1_YEAST	RFA1_YEAST	PUBMED:16554755
yeast	physical	RFA1_HUMAN	MCM5_HUMAN	RPA1	MCM5	RFA1_YEAST	MCM5_YEAST	PUBMED:9724654
yeast	physical	HS90B_HUMAN	SKP1_HUMAN	HSP90AB1	SKP1	HSP82_YEAST	SKP1_YEAST	PUBMED:12084919
yeast	physical	CDC7_HUMAN	PDE9A_HUMAN	CDC7	PDE9A	CDC7_YEAST	PDE2_YEAST	PUBMED:14764870
yeast	physical	VAMP5_HUMAN	ARL17_HUMAN	VAMP5	ARL17A	SNC1_YEAST	ARF1_YEAST	PUBMED:17522384
yeast	physical	SKP1_HUMAN	RS27_HUMAN	SKP1	RPS27L	SKP1_YEAST	RS27B_YEAST	PUBMED:16432255
yeast	physical	PCNA_HUMAN	RFC1_HUMAN	PCNA	RFC1	PCNA_YEAST	RFC1_YEAST	PUBMED:15201901
yeast	physical	TBPL1_HUMAN	BRD9_HUMAN	TBPL1	BRD9	TBP_YEAST	BDF1_YEAST	PUBMED:12052880
yeast	physical	CALM_HUMAN	AIF1L_HUMAN	CALM2	AIF1L	CALM_YEAST	MLC1_YEAST	PUBMED:11805837
yeast	physical	MCM5_HUMAN	MCM4_HUMAN	MCM5	MCM4	MCM5_YEAST	CDC54_YEAST	PUBMED:19896182
yeast	physical	HS90B_HUMAN	RBM28_HUMAN	HSP90AB1	RBM28	HSP82_YEAST	MRD1_YEAST	PUBMED:15766533
yeast	physical	CDC7_HUMAN	IF4A1_HUMAN	CDC7	EIF4A1	CDC7_YEAST	IF4A_YEAST	PUBMED:19013276
yeast	physical	RL36A_HUMAN	SP16H_HUMAN	RPL36A	SUPT16H	RL44_YEAST	SPT16_YEAST	PUBMED:16554755
yeast	physical	PFD2_HUMAN	VPS29_HUMAN	PFDN2	VPS29	PFD2_YEAST	PEP11_YEAST	PUBMED:14764870
yeast	physical	SKP1_HUMAN	RPC10_HUMAN	SKP1	POLR3K	SKP1_YEAST	RPC10_YEAST	PUBMED:17634282
yeast	physical	CDC7_HUMAN	SUGT1_HUMAN	CDC7	SUGT1	CDC7_YEAST	STI1_YEAST	PUBMED:11805837
yeast	physical	RL1D1_HUMAN	IF2P_HUMAN	RSL1D1	EIF5B	CIC1_YEAST	IF2P_YEAST	PUBMED:14759368
yeast	physical	COPZ1_HUMAN	AP2A2_HUMAN	COPZ1	AP2A2	COPZ_YEAST	COPB_YEAST	PUBMED:18467557
yeast	physical	CK5P2_HUMAN	PFD2_HUMAN	CDK5RAP2	PFDN2	NUM1_YEAST	PFD2_YEAST	PUBMED:14764870
yeast	physical	PFD6_HUMAN	TBCD_HUMAN	PFDN6	TBCD	PFD6_YEAST	CIN1_YEAST	PUBMED:14764870
yeast	physical	PP2BA_HUMAN	CALM_HUMAN	PPP3CA	CALM2	PP2B2_YEAST	CALM_YEAST	PUBMED:11474067
yeast	physical	PP2BC_HUMAN	CALM_HUMAN	PPP3CC	CALM2	PP2B2_YEAST	CALM_YEAST	PUBMED:11474067
yeast	physical	CK5P2_HUMAN	TBB5_HUMAN	CDK5RAP2	TUBB	NUM1_YEAST	TBB_YEAST	PUBMED:7490278
yeast	physical	ARL17_HUMAN	GEMI5_HUMAN	ARL17A	GEMIN5	ARF1_YEAST	COPA_YEAST	PUBMED:15356266
yeast	physical	PRP16_HUMAN	LYPA2_HUMAN	DHX38	LYPLA2	PRP16_YEAST	APTH1_YEAST	PUBMED:10688190
yeast	physical	PRP16_HUMAN	DHX16_HUMAN	DHX38	DHX16	PRP16_YEAST	PRP22_YEAST	PUBMED:11290703
yeast	physical	ZN142_HUMAN	SP16H_HUMAN	ZNF142	SUPT16H	RPB1_YEAST	SPT16_YEAST	PUBMED:12242279
yeast	physical	ZN592_HUMAN	SP16H_HUMAN	ZNF592	SUPT16H	RPB1_YEAST	SPT16_YEAST	PUBMED:12242279
yeast	physical	AP1S1_HUMAN	TM1L1_HUMAN	AP1S1	TOM1L1	AP1S1_YEAST	GGA2_YEAST	PUBMED:17344475
yeast	physical	CSN6_HUMAN	PRS6B_HUMAN	COPS6	PSMC4	RPN8_YEAST	PRS6B_YEAST	PUBMED:11805837
yeast	physical	HS90B_HUMAN	RL36A_HUMAN	HSP90AB1	RPL36A	HSP82_YEAST	RL44_YEAST	PUBMED:15766533
yeast	physical	SMD3_HUMAN	TXN4A_HUMAN	SNRPD3	TXNL4A	SMD3_YEAST	DIB1_YEAST	PUBMED:10377396
yeast	physical	DPOD1_HUMAN	TIM_HUMAN	POLD1	TIMELESS	DPOD_YEAST	TOF1_YEAST	PUBMED:14764870
yeast	physical	STX12_HUMAN	SNAB_HUMAN	STX12	NAPB	PEP12_YEAST	SEC17_YEAST	PUBMED:10655498
yeast	physical	SCAP_HUMAN	ARL17_HUMAN	SCAP	ARL17A	NPC1_YEAST	ARF1_YEAST	PUBMED:18467557
yeast	physical	NPC1_HUMAN	ARL17_HUMAN	NPC1	ARL17A	NPC1_YEAST	ARF1_YEAST	PUBMED:18467557
yeast	physical	BRD9_HUMAN	SP16H_HUMAN	BRD9	SUPT16H	BDF1_YEAST	SPT16_YEAST	PUBMED:16554755
yeast	physical	DYR1A_HUMAN	GCH1_HUMAN	DYRK1A	GCH1	YAK1_YEAST	GCH1_YEAST	PUBMED:16319894
yeast	physical	HS90B_HUMAN	HSP7C_HUMAN	HSP90AB1	HSPA8	HSP82_YEAST	HSP72_YEAST	PUBMED:15766533
yeast	physical	OXSR1_HUMAN	CSN6_HUMAN	OXSR1	COPS6	SPS1_YEAST	RPN8_YEAST	PUBMED:11805837
yeast	physical	BOP1_HUMAN	MUS81_HUMAN	BOP1	MUS81	ERB1_YEAST	MUS81_YEAST	PUBMED:11805837
yeast	physical	KI20A_HUMAN	TBCD_HUMAN	KIF20A	TBCD	CIN8_YEAST	CIN1_YEAST	PUBMED:9215891
yeast	physical	MCM5_HUMAN	AIF1L_HUMAN	MCM5	AIF1L	MCM5_YEAST	MLC1_YEAST	PUBMED:16429126
yeast	physical	VAMP5_HUMAN	STX12_HUMAN	VAMP5	STX12	SNC1_YEAST	PEP12_YEAST	PUBMED:12453154
yeast	physical	HS90B_HUMAN	TBPL1_HUMAN	HSP90AB1	TBPL1	HSP82_YEAST	TBP_YEAST	PUBMED:15766533
yeast	physical	ANM1_HUMAN	BUB1_HUMAN	PRMT1	BUB1	HMT1_YEAST	BUB1_YEAST	PUBMED:14690591
yeast	physical	IF4A1_HUMAN	NFYA_HUMAN	EIF4A1	NFYA	IF4A_YEAST	HAP2_YEAST	PUBMED:11805837
yeast	physical	KI20A_HUMAN	TBCE_HUMAN	KIF20A	TBCE	CIN8_YEAST	PAC2_YEAST	PUBMED:9215891
yeast	physical	ARL17_HUMAN	TM1L1_HUMAN	ARL17A	TOM1L1	ARF1_YEAST	GGA2_YEAST	PUBMED:11124697
yeast	physical	AP2A2_HUMAN	GEMI5_HUMAN	AP2A2	GEMIN5	COPB_YEAST	COPA_YEAST	PUBMED:10921873
yeast	physical	GNAI3_HUMAN	HSP7C_HUMAN	GNAI3	HSPA8	GPA1_YEAST	HSP72_YEAST	PUBMED:9064301
yeast	physical	CALM_HUMAN	TBG2_HUMAN	CALM2	TUBG2	CALM_YEAST	TBG_YEAST	PUBMED:14554195
yeast	physical	DPOD1_HUMAN	DPOD2_HUMAN	POLD1	POLD2	DPOD_YEAST	DPOD2_YEAST	PUBMED:11568188
yeast	physical	KI20A_HUMAN	BUB1_HUMAN	KIF20A	BUB1	CIN8_YEAST	BUB1_YEAST	PUBMED:9201714
yeast	physical	IF4A1_HUMAN	HSP7C_HUMAN	EIF4A1	HSPA8	IF4A_YEAST	HSP72_YEAST	PUBMED:15766533
yeast	physical	RL1D1_HUMAN	BOP1_HUMAN	RSL1D1	BOP1	CIC1_YEAST	ERB1_YEAST	PUBMED:11805837
yeast	physical	PFD2_HUMAN	BUB1_HUMAN	PFDN2	BUB1	PFD2_YEAST	BUB1_YEAST	PUBMED:14764870
yeast	physical	ANM1_HUMAN	ABCE1_HUMAN	PRMT1	ABCE1	HMT1_YEAST	RLI1_YEAST	PUBMED:14690591
yeast	physical	CK5P2_HUMAN	TBCD_HUMAN	CDK5RAP2	TBCD	NUM1_YEAST	CIN1_YEAST	PUBMED:14764870
yeast	physical	RS11_HUMAN	RL30_HUMAN	RPS11	RPL30	RS11_YEAST	RL30_YEAST	PUBMED:17200106
yeast	physical	CK5P2_HUMAN	HSP7C_HUMAN	CDK5RAP2	HSPA8	NUM1_YEAST	HSP72_YEAST	PUBMED:16429126
yeast	physical	TBPL1_HUMAN	HSP7C_HUMAN	TBPL1	HSPA8	TBP_YEAST	HSP72_YEAST	PUBMED:15766533
yeast	physical	ABCB8_HUMAN	PDE9A_HUMAN	ABCB8	PDE9A	MDL2_YEAST	PDE2_YEAST	PUBMED:18467557
yeast	physical	CPSF4_HUMAN	SSU72_HUMAN	CPSF4	SSU72	YTH1_YEAST	SSU72_YEAST	PUBMED:11805826
yeast	physical	IF2P_HUMAN	RL30_HUMAN	EIF5B	RPL30	IF2P_YEAST	RL30_YEAST	PUBMED:16429126
yeast	physical	KI20A_HUMAN	KIF23_HUMAN	KIF20A	KIF23	CIN8_YEAST	KIP1_YEAST	PUBMED:14764870
yeast	physical	H2A2B_HUMAN	SMCA2_HUMAN	HIST2H2AB	SMARCA2	H2A2_YEAST	SNF2_YEAST	PUBMED:16429126
yeast	physical	MRP4_HUMAN	CK5P2_HUMAN	ABCC4	CDK5RAP2	YCFI_YEAST	NUM1_YEAST	PUBMED:17434123
yeast	physical	SKP1_HUMAN	EF2_HUMAN	SKP1	EEF2	SKP1_YEAST	EF2_YEAST	PUBMED:11283612
yeast	physical	H2A2B_HUMAN	SP16H_HUMAN	HIST2H2AB	SUPT16H	H2A2_YEAST	SPT16_YEAST	PUBMED:16554755
yeast	physical	SKP1_HUMAN	COF2_HUMAN	SKP1	CFL2	SKP1_YEAST	COFI_YEAST	PUBMED:16432255
yeast	physical	PEPL_HUMAN	HSP7C_HUMAN	PPL	HSPA8	MLP1_YEAST	HSP72_YEAST	PUBMED:16429126
yeast	physical	IF4E3_HUMAN	NFYA_HUMAN	EIF4E3	NFYA	IF4E_YEAST	HAP2_YEAST	PUBMED:11805837
yeast	physical	INSR_HUMAN	NFYA_HUMAN	INSR	NFYA	SSK2_YEAST	HAP2_YEAST	PUBMED:11805837
yeast	physical	EF1A2_HUMAN	EF2_HUMAN	EEF1A2	EEF2	EF1A_YEAST	EF2_YEAST	PUBMED:16429126
yeast	physical	ZN142_HUMAN	SPT5H_HUMAN	ZNF142	SUPT5H	RPB1_YEAST	SPT5_YEAST	PUBMED:9450930
yeast	physical	ZN592_HUMAN	SPT5H_HUMAN	ZNF592	SUPT5H	RPB1_YEAST	SPT5_YEAST	PUBMED:9450930
yeast	physical	ARL4D_HUMAN	ARL17_HUMAN	ARL4D	ARL17A	ARF2_YEAST	ARF1_YEAST	PUBMED:11805837
yeast	physical	RBM10_HUMAN	RS11_HUMAN	RBM10	RPS11	SQS1_YEAST	RS11_YEAST	PUBMED:16429126
yeast	physical	TBB5_HUMAN	TBCE_HUMAN	TUBB	TBCE	TBB_YEAST	PAC2_YEAST	PUBMED:14661025
yeast	physical	TTK_HUMAN	KI20A_HUMAN	TTK	KIF20A	MPS1_YEAST	CIN8_YEAST	PUBMED:9201714
yeast	physical	DNLI1_HUMAN	SP16H_HUMAN	LIG1	SUPT16H	DNLI1_YEAST	SPT16_YEAST	PUBMED:0
yeast	physical	SPT5H_HUMAN	SP16H_HUMAN	SUPT5H	SUPT16H	SPT5_YEAST	SPT16_YEAST	PUBMED:12556496
yeast	physical	TOP1_HUMAN	SP16H_HUMAN	TOP1	SUPT16H	TOP1_YEAST	SPT16_YEAST	PUBMED:11805837
yeast	physical	CAF1B_HUMAN	PCNA_HUMAN	CHAF1B	PCNA	CAC2_YEAST	PCNA_YEAST	PUBMED:16157874
yeast	physical	ARL4D_HUMAN	TM1L1_HUMAN	ARL4D	TOM1L1	ARF2_YEAST	GGA2_YEAST	PUBMED:11124697
yeast	physical	BUB1_HUMAN	SKP1_HUMAN	BUB1	SKP1	BUB1_YEAST	SKP1_YEAST	PUBMED:12769845
yeast	physical	RL1D1_HUMAN	RL30_HUMAN	RSL1D1	RPL30	CIC1_YEAST	RL30_YEAST	PUBMED:12374754
yeast	physical	NSE4A_HUMAN	INSR_HUMAN	NSMCE4A	INSR	NSE4_YEAST	SSK2_YEAST	PUBMED:10688190
yeast	physical	SPT5H_HUMAN	RFC1_HUMAN	SUPT5H	RFC1	SPT5_YEAST	RFC1_YEAST	PUBMED:12556496
yeast	physical	NSE4A_HUMAN	SUGT1_HUMAN	NSMCE4A	SUGT1	NSE4_YEAST	STI1_YEAST	PUBMED:10688190
yeast	physical	H2A2B_HUMAN	TRI72_HUMAN	HIST2H2AB	TRIM72	H2A2_YEAST	PSH1_YEAST	PUBMED:11805837
yeast	physical	H2A2B_HUMAN	TRI15_HUMAN	HIST2H2AB	TRIM15	H2A2_YEAST	PSH1_YEAST	PUBMED:11805837
yeast	physical	H2A2B_HUMAN	BT2A2_HUMAN	HIST2H2AB	BTN2A2	H2A2_YEAST	PSH1_YEAST	PUBMED:11805837
yeast	physical	BUB1_HUMAN	AIF1L_HUMAN	BUB1	AIF1L	BUB1_YEAST	MLC1_YEAST	PUBMED:16554755
yeast	physical	MED14_HUMAN	ZN142_HUMAN	MED14	ZNF142	MED14_YEAST	RPB1_YEAST	PUBMED:9891034
yeast	physical	MED14_HUMAN	ZN592_HUMAN	MED14	ZNF592	MED14_YEAST	RPB1_YEAST	PUBMED:9891034
yeast	physical	HS90B_HUMAN	SYYC_HUMAN	HSP90AB1	YARS	HSP82_YEAST	G4P1_YEAST	PUBMED:15766533
yeast	physical	RL1D1_HUMAN	NFYA_HUMAN	RSL1D1	NFYA	CIC1_YEAST	HAP2_YEAST	PUBMED:11805837
yeast	physical	PA2G4_HUMAN	NUP54_HUMAN	PA2G4	NUP54	ARX1_YEAST	NUP57_YEAST	PUBMED:18077551
yeast	physical	EF2_HUMAN	IF4A1_HUMAN	EEF2	EIF4A1	EF2_YEAST	IF4A_YEAST	PUBMED:17200106
yeast	physical	SMCA2_HUMAN	ZN496_HUMAN	SMARCA2	ZNF496	SNF2_YEAST	SWI5_YEAST	PUBMED:11865042
yeast	physical	CSN5_HUMAN	SKP1_HUMAN	COPS5	SKP1	CSN5_YEAST	SKP1_YEAST	PUBMED:16554755
yeast	physical	SNW1_HUMAN	STX12_HUMAN	SNW1	STX12	PRP45_YEAST	PEP12_YEAST	PUBMED:11283351
yeast	physical	PFD2_HUMAN	TBG2_HUMAN	PFDN2	TUBG2	PFD2_YEAST	TBG_YEAST	PUBMED:9463374
yeast	physical	RL30_HUMAN	RL36A_HUMAN	RPL30	RPL36A	RL30_YEAST	RL44_YEAST	PUBMED:17200106
yeast	physical	HS90B_HUMAN	IF4A1_HUMAN	HSP90AB1	EIF4A1	HSP82_YEAST	IF4A_YEAST	PUBMED:15766533
yeast	physical	TBB5_HUMAN	TBCD_HUMAN	TUBB	TBCD	TBB_YEAST	CIN1_YEAST	PUBMED:10978276
yeast	physical	AIF1L_HUMAN	MYO9A_HUMAN	AIF1L	MYO9A	MLC1_YEAST	MYO1_YEAST	PUBMED:15210731
yeast	physical	KAP0_HUMAN	MMS19_HUMAN	PRKAR1A	MMS19	KAPR_YEAST	MET18_YEAST	PUBMED:11805837
yeast	physical	SP16H_HUMAN	TRI72_HUMAN	SUPT16H	TRIM72	SPT16_YEAST	PSH1_YEAST	PUBMED:11805837
yeast	physical	SP16H_HUMAN	TRI15_HUMAN	SUPT16H	TRIM15	SPT16_YEAST	PSH1_YEAST	PUBMED:11805837
yeast	physical	SP16H_HUMAN	BT2A2_HUMAN	SUPT16H	BTN2A2	SPT16_YEAST	PSH1_YEAST	PUBMED:11805837
yeast	physical	PFD6_HUMAN	TBG2_HUMAN	PFDN6	TUBG2	PFD6_YEAST	TBG_YEAST	PUBMED:9463374
yeast	physical	ARL17_HUMAN	GTR1_HUMAN	ARL17A	SLC2A1	ARF1_YEAST	YB91_YEAST	PUBMED:18467557
yeast	physical	OXSR1_HUMAN	AT7L1_HUMAN	OXSR1	ATXN7L1	SPS1_YEAST	SGF73_YEAST	PUBMED:16319894
yeast	physical	TBPL1_HUMAN	H2A2B_HUMAN	TBPL1	HIST2H2AB	TBP_YEAST	H2A2_YEAST	PUBMED:12052880
yeast	physical	LTK_HUMAN	SKP1_HUMAN	LTK	SKP1	IRE1_YEAST	SKP1_YEAST	PUBMED:16319894
yeast	physical	EI2BG_HUMAN	EI2BD_HUMAN	EIF2B3	EIF2B4	EI2BG_YEAST	EI2BD_YEAST	PUBMED:9472020
yeast	physical	IF4E3_HUMAN	IF4A1_HUMAN	EIF4E3	EIF4A1	IF4E_YEAST	IF4A_YEAST	PUBMED:11805837
yeast	physical	ARL17_HUMAN	AP2A2_HUMAN	ARL17A	AP2A2	ARF1_YEAST	COPB_YEAST	PUBMED:10921873
yeast	physical	TCPH_HUMAN	TBB5_HUMAN	CCT7	TUBB	TCPH_YEAST	TBB_YEAST	PUBMED:16429126
yeast	physical	TOP1_HUMAN	TIM_HUMAN	TOP1	TIMELESS	TOP1_YEAST	TOF1_YEAST	PUBMED:10028183
yeast	physical	STX4_HUMAN	VAMP5_HUMAN	STX4	VAMP5	SSO2_YEAST	SNC1_YEAST	PUBMED:11038189
yeast	physical	PCNA_HUMAN	MSH3_HUMAN	PCNA	MSH3	PCNA_YEAST	MSH3_YEAST	PUBMED:11005803
yeast	physical	PFD2_HUMAN	PFD6_HUMAN	PFDN2	PFDN6	PFD2_YEAST	PFD6_YEAST	PUBMED:9463374
yeast	physical	TBCD_HUMAN	BUB1_HUMAN	TBCD	BUB1	CIN1_YEAST	BUB1_YEAST	PUBMED:14764870
yeast	physical	PRP16_HUMAN	SALL3_HUMAN	DHX38	SALL3	PRP16_YEAST	RSF2_YEAST	PUBMED:10688190
yeast	physical	CDC7_HUMAN	MCM4_HUMAN	CDC7	MCM4	CDC7_YEAST	CDC54_YEAST	PUBMED:9407029
yeast	physical	AIF1L_HUMAN	IF4E3_HUMAN	AIF1L	EIF4E3	MLC1_YEAST	IF4E_YEAST	PUBMED:16554755
yeast	physical	PFD2_HUMAN	KI20A_HUMAN	PFDN2	KIF20A	PFD2_YEAST	CIN8_YEAST	PUBMED:14764870
yeast	physical	PFD2_HUMAN	TBCE_HUMAN	PFDN2	TBCE	PFD2_YEAST	PAC2_YEAST	PUBMED:14764870
yeast	physical	SPT5H_HUMAN	DDX52_HUMAN	SUPT5H	DDX52	SPT5_YEAST	ROK1_YEAST	PUBMED:12556496
yeast	physical	COF2_HUMAN	CALM_HUMAN	CFL2	CALM2	COFI_YEAST	CALM_YEAST	PUBMED:11805837
yeast	physical	MCM5_HUMAN	MYO9A_HUMAN	MCM5	MYO9A	MCM5_YEAST	MYO1_YEAST	PUBMED:16429126
yeast	physical	BOP1_HUMAN	SP16H_HUMAN	BOP1	SUPT16H	ERB1_YEAST	SPT16_YEAST	PUBMED:16554755
yeast	physical	TBB5_HUMAN	PFD2_HUMAN	TUBB	PFDN2	TBB_YEAST	PFD2_YEAST	PUBMED:14661025
yeast	physical	INSR_HUMAN	MP2K4_HUMAN	INSR	MAP2K4	SSK2_YEAST	PBS2_YEAST	PUBMED:12853477
yeast	physical	KI20A_HUMAN	TIM_HUMAN	KIF20A	TIMELESS	CIN8_YEAST	TOF1_YEAST	PUBMED:14764870
yeast	physical	PRP16_HUMAN	TXN4A_HUMAN	DHX38	TXNL4A	PRP16_YEAST	DIB1_YEAST	PUBMED:10688190
yeast	physical	HSP7C_HUMAN	SOS2_HUMAN	HSPA8	SOS2	HSP72_YEAST	CDC25_YEAST	PUBMED:10094633
yeast	physical	PCNA_HUMAN	POLH_HUMAN	PCNA	POLH	PCNA_YEAST	POLH_YEAST	PUBMED:11545742
yeast	physical	PFD6_HUMAN	BUB1_HUMAN	PFDN6	BUB1	PFD6_YEAST	BUB1_YEAST	PUBMED:14764870
yeast	physical	MSH3_HUMAN	SUV91_HUMAN	MSH3	SUV39H1	MSH3_YEAST	SET5_YEAST	PUBMED:18467557
yeast	physical	DPOD2_HUMAN	WRIP1_HUMAN	POLD2	WRNIP1	DPOD2_YEAST	WRIP1_YEAST	PUBMED:16949354
yeast	physical	GPN1_HUMAN	GPN3_HUMAN	GPN1	GPN3	NPA3_YEAST	GPN3_YEAST	PUBMED:10688190
yeast	physical	LTK_HUMAN	RBM10_HUMAN	LTK	RBM10	IRE1_YEAST	SQS1_YEAST	PUBMED:16319894
yeast	physical	DNLI1_HUMAN	PCNA_HUMAN	LIG1	PCNA	DNLI1_YEAST	PCNA_YEAST	PUBMED:11805837
yeast	physical	SKP1_HUMAN	BRD9_HUMAN	SKP1	BRD9	SKP1_YEAST	BDF1_YEAST	PUBMED:10688190
yeast	physical	COPZ1_HUMAN	ARL17_HUMAN	COPZ1	ARL17A	COPZ_YEAST	ARF1_YEAST	PUBMED:18467557
yeast	physical	PA2G4_HUMAN	RL1D1_HUMAN	PA2G4	RSL1D1	ARX1_YEAST	CIC1_YEAST	PUBMED:12374754
yeast	physical	ZN142_HUMAN	TBPL1_HUMAN	ZNF142	TBPL1	RPB1_YEAST	TBP_YEAST	PUBMED:8324825
yeast	physical	ZN592_HUMAN	TBPL1_HUMAN	ZNF592	TBPL1	RPB1_YEAST	TBP_YEAST	PUBMED:8324825
yeast	physical	NFYA_HUMAN	GCH1_HUMAN	NFYA	GCH1	HAP2_YEAST	GCH1_YEAST	PUBMED:11805837
yeast	physical	H2A2B_HUMAN	IF4A1_HUMAN	HIST2H2AB	EIF4A1	H2A2_YEAST	IF4A_YEAST	PUBMED:16554755
yeast	physical	DHX16_HUMAN	SNW1_HUMAN	DHX16	SNW1	PRP22_YEAST	PRP45_YEAST	PUBMED:12554883
yeast	physical	MP2K4_HUMAN	KAP0_HUMAN	MAP2K4	PRKAR1A	PBS2_YEAST	KAPR_YEAST	PUBMED:16319894
yeast	physical	SKP1_HUMAN	IF4A1_HUMAN	SKP1	EIF4A1	SKP1_YEAST	IF4A_YEAST	PUBMED:16432255
yeast	physical	SCAP_HUMAN	GTR1_HUMAN	SCAP	SLC2A1	NPC1_YEAST	YB91_YEAST	PUBMED:18467557
yeast	physical	NPC1_HUMAN	GTR1_HUMAN	NPC1	SLC2A1	NPC1_YEAST	YB91_YEAST	PUBMED:18467557
yeast	physical	KI20A_HUMAN	PFD6_HUMAN	KIF20A	PFDN6	CIN8_YEAST	PFD6_YEAST	PUBMED:14764870
yeast	physical	EPC1_HUMAN	H2A2B_HUMAN	EPC1	HIST2H2AB	EPL1_YEAST	H2A2_YEAST	PUBMED:16554755
yeast	physical	MCM5_HUMAN	CALM_HUMAN	MCM5	CALM2	MCM5_YEAST	CALM_YEAST	PUBMED:16429126
yeast	physical	CK5P2_HUMAN	PFD6_HUMAN	CDK5RAP2	PFDN6	NUM1_YEAST	PFD6_YEAST	PUBMED:14764870
yeast	physical	TBCE_HUMAN	BUB1_HUMAN	TBCE	BUB1	PAC2_YEAST	BUB1_YEAST	PUBMED:14764870
yeast	physical	CPSF4_HUMAN	EF1A2_HUMAN	CPSF4	EEF1A2	YTH1_YEAST	EF1A_YEAST	PUBMED:16554755
yeast	physical	PFD6_HUMAN	NFYA_HUMAN	PFDN6	NFYA	PFD6_YEAST	HAP2_YEAST	PUBMED:14764870
yeast	physical	HS90B_HUMAN	INSR_HUMAN	HSP90AB1	INSR	HSP82_YEAST	SSK2_YEAST	PUBMED:15766533
yeast	physical	COPZ1_HUMAN	GEMI5_HUMAN	COPZ1	GEMIN5	COPZ_YEAST	COPA_YEAST	PUBMED:11805826
yeast	physical	SPT5H_HUMAN	ABCE1_HUMAN	SUPT5H	ABCE1	SPT5_YEAST	RLI1_YEAST	PUBMED:12556496
yeast	physical	HS90B_HUMAN	STX12_HUMAN	HSP90AB1	STX12	HSP82_YEAST	PEP12_YEAST	PUBMED:15879519
yeast	physical	PFD2_HUMAN	TBCD_HUMAN	PFDN2	TBCD	PFD2_YEAST	CIN1_YEAST	PUBMED:14764870
yeast	physical	VAMP5_HUMAN	SNAB_HUMAN	VAMP5	NAPB	SNC1_YEAST	SEC17_YEAST	PUBMED:9195974
yeast	physical	UBP1_HUMAN	CALM_HUMAN	USP1	CALM2	UBP9_YEAST	CALM_YEAST	PUBMED:16554755
yeast	physical	NFYA_HUMAN	TBB5_HUMAN	NFYA	TUBB	HAP2_YEAST	TBB_YEAST	PUBMED:11805837
yeast	physical	RFA1_HUMAN	TBB5_HUMAN	RPA1	TUBB	RFA1_YEAST	TBB_YEAST	PUBMED:11805837
yeast	physical	TBB5_HUMAN	OXSR1_HUMAN	TUBB	OXSR1	TBB_YEAST	SPS1_YEAST	PUBMED:11805837
yeast	physical	PRDX3_HUMAN	ARL17_HUMAN	PRDX3	ARL17A	TSA1_YEAST	ARF1_YEAST	PUBMED:11805837
yeast	physical	TOP1_HUMAN	H2A2B_HUMAN	TOP1	HIST2H2AB	TOP1_YEAST	H2A2_YEAST	PUBMED:16015338
yeast	physical	RHOG_HUMAN	TERA_HUMAN	RHOG	VCP	CDC42_YEAST	CDC48_YEAST	PUBMED:11805837
yeast	physical	TERA_HUMAN	GEMI5_HUMAN	VCP	GEMIN5	CDC48_YEAST	COPA_YEAST	PUBMED:11805837
yeast	physical	PRDX3_HUMAN	CAF1B_HUMAN	PRDX3	CHAF1B	TSA1_YEAST	CAC2_YEAST	PUBMED:11805837
yeast	physical	MCM4_HUMAN	SP16H_HUMAN	MCM4	SUPT16H	CDC54_YEAST	SPT16_YEAST	PUBMED:19661920
yeast	physical	EF1A2_HUMAN	CDC7_HUMAN	EEF1A2	CDC7	EF1A_YEAST	CDC7_YEAST	PUBMED:11805837
yeast	physical	HS90B_HUMAN	GEMI5_HUMAN	HSP90AB1	GEMIN5	HSP82_YEAST	COPA_YEAST	PUBMED:11805837
yeast	physical	ZN496_HUMAN	SP16H_HUMAN	ZNF496	SUPT16H	SWI5_YEAST	SPT16_YEAST	PUBMED:19481521
yeast	physical	HSP7C_HUMAN	MED14_HUMAN	HSPA8	MED14	HSP72_YEAST	MED14_YEAST	PUBMED:19536198
yeast	physical	RFA1_HUMAN	HS90B_HUMAN	RPA1	HSP90AB1	RFA1_YEAST	HSP82_YEAST	PUBMED:11805837
yeast	physical	PRS6B_HUMAN	DNJB6_HUMAN	PSMC4	DNAJB6	PRS6B_YEAST	MDJ1_YEAST	PUBMED:11805837
yeast	physical	EF1A2_HUMAN	TERA_HUMAN	EEF1A2	VCP	EF1A_YEAST	CDC48_YEAST	PUBMED:11805837
yeast	physical	H2A2B_HUMAN	EF2_HUMAN	HIST2H2AB	EEF2	H2A2_YEAST	EF2_YEAST	PUBMED:19106085
yeast	physical	HS90B_HUMAN	PRS6B_HUMAN	HSP90AB1	PSMC4	HSP82_YEAST	PRS6B_YEAST	PUBMED:11805837
yeast	physical	NTHL1_HUMAN	TBB5_HUMAN	NTHL1	TUBB	NTG1_YEAST	TBB_YEAST	PUBMED:11805837
yeast	physical	PP1R7_HUMAN	DNJB6_HUMAN	PPP1R7	DNAJB6	SDS22_YEAST	MDJ1_YEAST	PUBMED:11805837
yeast	physical	TERA_HUMAN	BOP1_HUMAN	VCP	BOP1	CDC48_YEAST	ERB1_YEAST	PUBMED:11805837
yeast	physical	H2A2B_HUMAN	BAZ1A_HUMAN	HIST2H2AB	BAZ1A	H2A2_YEAST	ITC1_YEAST	PUBMED:19106085
yeast	physical	TERA_HUMAN	CDC7_HUMAN	VCP	CDC7	CDC48_YEAST	CDC7_YEAST	PUBMED:11805837
yeast	physical	GEMI5_HUMAN	EF2_HUMAN	GEMIN5	EEF2	COPA_YEAST	EF2_YEAST	PUBMED:11805837
yeast	physical	CDC7_HUMAN	TBB5_HUMAN	CDC7	TUBB	CDC7_YEAST	TBB_YEAST	PUBMED:11805837
yeast	physical	MMS19_HUMAN	EF1A2_HUMAN	MMS19	EEF1A2	MET18_YEAST	EF1A_YEAST	PUBMED:11805837
yeast	physical	PRS6B_HUMAN	EF1A2_HUMAN	PSMC4	EEF1A2	PRS6B_YEAST	EF1A_YEAST	PUBMED:11805837
yeast	physical	PRS6B_HUMAN	BOP1_HUMAN	PSMC4	BOP1	PRS6B_YEAST	ERB1_YEAST	PUBMED:11805837
yeast	physical	MUS81_HUMAN	EF1A2_HUMAN	MUS81	EEF1A2	MUS81_YEAST	EF1A_YEAST	PUBMED:11805837
yeast	physical	HSP7C_HUMAN	EF2_HUMAN	HSPA8	EEF2	HSP72_YEAST	EF2_YEAST	PUBMED:19536198
yeast	physical	H2A2B_HUMAN	MCM4_HUMAN	HIST2H2AB	MCM4	H2A2_YEAST	CDC54_YEAST	PUBMED:19106085
yeast	physical	HSP7C_HUMAN	TOP1_HUMAN	HSPA8	TOP1	HSP72_YEAST	TOP1_YEAST	PUBMED:19536198
yeast	physical	DNJB6_HUMAN	OXSR1_HUMAN	DNAJB6	OXSR1	MDJ1_YEAST	SPS1_YEAST	PUBMED:11805837
yeast	physical	EF1A2_HUMAN	DNLI1_HUMAN	EEF1A2	LIG1	EF1A_YEAST	DNLI1_YEAST	PUBMED:11805837
yeast	physical	TBCE_HUMAN	TERA_HUMAN	TBCE	VCP	PAC2_YEAST	CDC48_YEAST	PUBMED:11805837
yeast	physical	DPOLM_HUMAN	TBB5_HUMAN	POLM	TUBB	DPO4_YEAST	TBB_YEAST	PUBMED:11805837
yeast	physical	EF1A2_HUMAN	ARL17_HUMAN	EEF1A2	ARL17A	EF1A_YEAST	ARF1_YEAST	PUBMED:11805837
yeast	physical	H2A2B_HUMAN	RFA1_HUMAN	HIST2H2AB	RPA1	H2A2_YEAST	RFA1_YEAST	PUBMED:19106085
yeast	physical	H2A2B_HUMAN	RL1D1_HUMAN	HIST2H2AB	RSL1D1	H2A2_YEAST	CIC1_YEAST	PUBMED:19106085
yeast	physical	EF1A2_HUMAN	OXSR1_HUMAN	EEF1A2	OXSR1	EF1A_YEAST	SPS1_YEAST	PUBMED:11805837
yeast	physical	H2A2B_HUMAN	BOP1_HUMAN	HIST2H2AB	BOP1	H2A2_YEAST	ERB1_YEAST	PUBMED:19106085
yeast	physical	CALM_HUMAN	AL1A3_HUMAN	CALM2	ALDH1A3	CALM_YEAST	ALDH4_YEAST	PUBMED:11805837
yeast	physical	CALM_HUMAN	ALDH2_HUMAN	CALM2	ALDH2	CALM_YEAST	ALDH4_YEAST	PUBMED:11805837
yeast	physical	H2A2B_HUMAN	MCM5_HUMAN	HIST2H2AB	MCM5	H2A2_YEAST	MCM5_YEAST	PUBMED:19106085
yeast	physical	EF1A2_HUMAN	CALM_HUMAN	EEF1A2	CALM2	EF1A_YEAST	CALM_YEAST	PUBMED:11805837
yeast	physical	MCM4_HUMAN	TIM_HUMAN	MCM4	TIMELESS	CDC54_YEAST	TOF1_YEAST	PUBMED:19661920
yeast	physical	TERA_HUMAN	MSH3_HUMAN	VCP	MSH3	CDC48_YEAST	MSH3_YEAST	PUBMED:11805837
yeast	physical	CDC7_HUMAN	HS90B_HUMAN	CDC7	HSP90AB1	CDC7_YEAST	HSP82_YEAST	PUBMED:11805837
yeast	physical	AL1A3_HUMAN	INSR_HUMAN	ALDH1A3	INSR	ALDH4_YEAST	SSK2_YEAST	PUBMED:11805837
yeast	physical	ALDH2_HUMAN	INSR_HUMAN	ALDH2	INSR	ALDH4_YEAST	SSK2_YEAST	PUBMED:11805837
yeast	physical	DPOLM_HUMAN	HS90B_HUMAN	POLM	HSP90AB1	DPO4_YEAST	HSP82_YEAST	PUBMED:11805837
yeast	physical	MCM4_HUMAN	TOP1_HUMAN	MCM4	TOP1	CDC54_YEAST	TOP1_YEAST	PUBMED:19661920
yeast	physical	HSP7C_HUMAN	NMT2_HUMAN	HSPA8	NMT2	HSP72_YEAST	NMT_YEAST	PUBMED:19536198
yeast	physical	H2A2B_HUMAN	H15_HUMAN	HIST2H2AB	HIST1H1B	H2A2_YEAST	H1_YEAST	PUBMED:19106085
yeast	physical	PP2BA_HUMAN	CDC7_HUMAN	PPP3CA	CDC7	PP2B2_YEAST	CDC7_YEAST	PUBMED:19013276
yeast	physical	PP2BC_HUMAN	CDC7_HUMAN	PPP3CC	CDC7	PP2B2_YEAST	CDC7_YEAST	PUBMED:19013276
yeast	physical	PRS6B_HUMAN	CDC7_HUMAN	PSMC4	CDC7	PRS6B_YEAST	CDC7_YEAST	PUBMED:19013276
yeast	physical	TTK_HUMAN	CALM_HUMAN	TTK	CALM2	MPS1_YEAST	CALM_YEAST	PUBMED:20489023
yeast	physical	AIF1L_HUMAN	TTK_HUMAN	AIF1L	TTK	MLC1_YEAST	MPS1_YEAST	PUBMED:20489023
yeast	physical	CDC7_HUMAN	ARL17_HUMAN	CDC7	ARL17A	CDC7_YEAST	ARF1_YEAST	PUBMED:19013276
yeast	physical	SKP1_HUMAN	MCM4_HUMAN	SKP1	MCM4	SKP1_YEAST	CDC54_YEAST	PUBMED:19882662
yeast	physical	MP2K4_HUMAN	SOS2_HUMAN	MAP2K4	SOS2	PBS2_YEAST	CDC25_YEAST	PUBMED:19841731
yeast	physical	TM1L1_HUMAN	RL40_HUMAN	TOM1L1	UBA52	GGA2_YEAST	RL402_YEAST	pubmed:15039776
yeast	physical	HS90B_HUMAN	RL40_HUMAN	HSP90AB1	UBA52	HSP82_YEAST	RL402_YEAST	pubmed:15766533
yeast	physical	H2A2B_HUMAN	RL40_HUMAN	HIST2H2AB	UBA52	H2A2_YEAST	RL402_YEAST	pubmed:16554755
yeast	physical	RL40_HUMAN	IF4A1_HUMAN	UBA52	EIF4A1	RL402_YEAST	IF4A_YEAST	pubmed:16554755
yeast	physical	SKP1_HUMAN	RL40_HUMAN	SKP1	UBA52	SKP1_YEAST	RL402_YEAST	pubmed:16432255
yeast	physical	PRP16_HUMAN	SNW1_HUMAN	DHX38	SNW1	PRP16_YEAST	PRP45_YEAST	pubmed:20089683
yeast	physical	TERA_HUMAN	ZN142_HUMAN	VCP	ZNF142	CDC48_YEAST	RPB1_YEAST	pubmed:21211725
yeast	physical	TERA_HUMAN	ZN592_HUMAN	VCP	ZNF592	CDC48_YEAST	RPB1_YEAST	pubmed:21211725
yeast	physical	OXSR1_HUMAN	TXN4A_HUMAN	OXSR1	TXNL4A	SPS1_YEAST	DIB1_YEAST	pubmed:21460040
yeast	physical	OXSR1_HUMAN	PP1R7_HUMAN	OXSR1	PPP1R7	SPS1_YEAST	SDS22_YEAST	pubmed:21460040
yeast	physical	DYR1A_HUMAN	OXSR1_HUMAN	DYRK1A	OXSR1	YAK1_YEAST	SPS1_YEAST	pubmed:21460040
yeast	physical	AT7L1_HUMAN	NUP54_HUMAN	ATXN7L1	NUP54	SGF73_YEAST	NUP57_YEAST	pubmed:21734642
yeast	physical	AT7L1_HUMAN	TBB5_HUMAN	ATXN7L1	TUBB	SGF73_YEAST	TBB_YEAST	pubmed:21734642
yeast	physical	AT7L1_HUMAN	SPT5H_HUMAN	ATXN7L1	SUPT5H	SGF73_YEAST	SPT5_YEAST	pubmed:21734642
yeast	physical	AT7L1_HUMAN	HS90B_HUMAN	ATXN7L1	HSP90AB1	SGF73_YEAST	HSP82_YEAST	pubmed:21734642
yeast	physical	AT7L1_HUMAN	RL30_HUMAN	ATXN7L1	RPL30	SGF73_YEAST	RL30_YEAST	pubmed:21734642

## Sheet: PTEN_subnetwork_evidences
Species	Type of Interaction	Gene A (Uniprot)	Gene B (Uniprot)	Gene A	Gene B	Interactor A	Interactor B	Reference
human	genetic	TIRAP_HUMAN	TRAF6_HUMAN	TIRAP	TRAF6	Q56UH9_HUMAN	TRAF6_HUMAN	PUBMED:11544529
fly	genetic	RASH_HUMAN	NOTC1_HUMAN	HRAS	NOTCH1	RAS1_DROME	NOTCH_DROME	PUBMED:11944933
fly	genetic	NOTC1_HUMAN	PMYT1_HUMAN	NOTCH1	PKMYT1	NOTCH_DROME	PMYT1_DROME	PUBMED:12072468
fly	genetic	HSP71_HUMAN	NOTC1_HUMAN	HSPA1B	NOTCH1	HSP7D_DROME	NOTCH_DROME	PUBMED:10569241
fly	genetic	GDF7_HUMAN	ZEP3_HUMAN	GDF7	HIVEP3	DECA_DROME	A1Z8F4_DROME	PUBMED:11071762
fly	genetic	MIS_HUMAN	ZEP3_HUMAN	AMH	HIVEP3	DECA_DROME	A1Z8F4_DROME	PUBMED:11071762
fly	genetic	PROF1_HUMAN	RASH_HUMAN	PFN1	HRAS	PROF_DROME	RAS1_DROME	PUBMED:11606538
fly	genetic	GDF7_HUMAN	RASH_HUMAN	GDF7	HRAS	DECA_DROME	RAS1_DROME	PUBMED:9869644
fly	genetic	MIS_HUMAN	RASH_HUMAN	AMH	HRAS	DECA_DROME	RAS1_DROME	PUBMED:9869644
fly	genetic	SRF_HUMAN	NOTC1_HUMAN	SRF	NOTCH1	SRF_DROME	NOTCH_DROME	PUBMED:9550715
fly	genetic	L2GL2_HUMAN	NUMBL_HUMAN	LLGL2	NUMBL	L2GL_DROME	NUMB_DROME	PUBMED:11117747
fly	genetic	ISL2_HUMAN	FOG1_HUMAN	ISL2	ZFPM1	Q9VJ37_DROME	USH_DROME	PUBMED:8946251
fly	genetic	RASH_HUMAN	CEBPE_HUMAN	HRAS	CEBPE	RAS1_DROME	CEBP_DROME	PUBMED:9169047
fly	genetic	IRS1_HUMAN	PTEN_HUMAN	IRS1	PTEN	IRS1_DROME	Q7KMQ6_DROME	PUBMED:10556061
fly	genetic	NUMBL_HUMAN	NOTC1_HUMAN	NUMBL	NOTCH1	NUMB_DROME	NOTCH_DROME	PUBMED:8755476
fly	genetic	HSP71_HUMAN	RASL1_HUMAN	HSPA1B	RASAL1	HSP7D_DROME	GAP1_DROME	PUBMED:9178011
fly	genetic	GDF7_HUMAN	BMP7_HUMAN	GDF7	BMP7	DECA_DROME	60A_DROME	PUBMED:8086336
fly	genetic	MIS_HUMAN	BMP7_HUMAN	AMH	BMP7	DECA_DROME	60A_DROME	PUBMED:8086336
fly	genetic	IF4A1_HUMAN	NOTC1_HUMAN	EIF4A1	NOTCH1	IF4A_DROME	NOTCH_DROME	PUBMED:9529525
fly	genetic	RASH_HUMAN	SRF_HUMAN	HRAS	SRF	RAS1_DROME	SRF_DROME	PUBMED:11606538
fly	genetic	IF4A1_HUMAN	PTEN_HUMAN	EIF4A1	PTEN	IF4A_DROME	Q7KMQ6_DROME	PUBMED:10790335
fly	genetic	RASH_HUMAN	RPB9_HUMAN	HRAS	POLR2I	RAS1_DROME	RPB9_DROME	PUBMED:9883586
fly	genetic	MYO9A_HUMAN	MLRS_HUMAN	MYO9A	MYLPF	MYO7A_DROME	SQH_DROME	PUBMED:11301004
fly	genetic	RHOD_HUMAN	PKP3_HUMAN	RHOD	PKP3	RHO1_DROME	Q7PLI0_DROME	PUBMED:12135916
fly	genetic	RHOB_HUMAN	PKP3_HUMAN	RHOB	PKP3	RHO1_DROME	Q7PLI0_DROME	PUBMED:12135916
fly	genetic	RHOF_HUMAN	PKP3_HUMAN	RHOF	PKP3	RHO1_DROME	Q7PLI0_DROME	PUBMED:12135916
fly	genetic	RASH_HUMAN	RASL1_HUMAN	HRAS	RASAL1	RAS1_DROME	GAP1_DROME	PUBMED:8901596
fly	genetic	RASH_HUMAN	CIC_HUMAN	HRAS	CIC	RAS1_DROME	CIC_DROME	PUBMED:11861482
fly	genetic	GDF7_HUMAN	L2GL2_HUMAN	GDF7	LLGL2	DECA_DROME	L2GL_DROME	PUBMED:11493541
fly	genetic	MIS_HUMAN	L2GL2_HUMAN	AMH	LLGL2	DECA_DROME	L2GL_DROME	PUBMED:11493541
fly	genetic	WNT7B_HUMAN	TCF7_HUMAN	WNT7B	TCF7	WNT2_DROME	PANG1_DROME	pubmed:10457025
worm	genetic	EPHA2_HUMAN	AGRIN_HUMAN	EPHA2	AGRN	VAB1_CAEEL	UNC52_CAEEL	PUBMED:16845399
worm	genetic	RASH_HUMAN	H14_HUMAN	HRAS	HIST1H1E	LET60_CAEEL	H11_CAEEL	PUBMED:16845399
worm	genetic	HIC1_HUMAN	TFEB_HUMAN	HIC1	TFEB	Q9TYX3_CAEEL	Q86MJ5_CAEEL	PUBMED:16845399
worm	genetic	ZBT41_HUMAN	TFEB_HUMAN	ZBTB41	TFEB	Q9TYX3_CAEEL	Q86MJ5_CAEEL	PUBMED:16845399
worm	genetic	ZNF74_HUMAN	TFEB_HUMAN	ZNF74	TFEB	Q9TYX3_CAEEL	Q86MJ5_CAEEL	PUBMED:16845399
worm	genetic	EPHA2_HUMAN	H4_HUMAN	EPHA2	HIST1H4J	VAB1_CAEEL	H4_CAEEL	PUBMED:16845399
worm	genetic	RASH_HUMAN	CDX2_HUMAN	HRAS	CDX2	LET60_CAEEL	PAL1_CAEEL	PUBMED:17897480
worm	genetic	RASH_HUMAN	FZD7_HUMAN	HRAS	FZD7	LET60_CAEEL	O16147_CAEEL	PUBMED:17897480
worm	genetic	RASH_HUMAN	NOTC1_HUMAN	HRAS	NOTCH1	LET60_CAEEL	MUA3_CAEEL	PUBMED:17897480
worm	genetic	RASH_HUMAN	MNX1_HUMAN	HRAS	MNX1	LET60_CAEEL	LIN39_CAEEL	PUBMED:17897480
worm	genetic	RASH_HUMAN	PAR6A_HUMAN	HRAS	PARD6A	LET60_CAEEL	PAR6_CAEEL	PUBMED:17897480
worm	genetic	EPHA2_HUMAN	VDR_HUMAN	EPHA2	VDR	VAB1_CAEEL	NHR8_CAEEL	PUBMED:16845399
worm	genetic	RASH_HUMAN	AGRIN_HUMAN	HRAS	AGRN	LET60_CAEEL	UNC52_CAEEL	PUBMED:17897480
worm	genetic	FZD7_HUMAN	AF17_HUMAN	FZD7	MLLT6	O16147_CAEEL	YM2A_CAEEL	PUBMED:16845399
worm	genetic	RASH_HUMAN	TCF7_HUMAN	HRAS	TCF7	LET60_CAEEL	POP1_CAEEL	pubmed:17897480
yeast	genetic	CP46A_HUMAN	RPC10_HUMAN	CYP46A1	POLR3K	CP51_YEAST	RPC10_YEAST	PUBMED:16155567
yeast	genetic	CP26C_HUMAN	RPC10_HUMAN	CYP26C1	POLR3K	CP51_YEAST	RPC10_YEAST	PUBMED:16155567
yeast	genetic	PA2G4_HUMAN	IF4A1_HUMAN	PA2G4	EIF4A1	ARX1_YEAST	IF4A_YEAST	PUBMED:19061648
yeast	genetic	RBM10_HUMAN	ZEP3_HUMAN	RBM10	HIVEP3	SQS1_YEAST	RPB1_YEAST	PUBMED:17314980
yeast	genetic	NSMA_HUMAN	DUS7_HUMAN	SMPD2	DUSP7	ISC1_YEAST	MSG5_YEAST	PUBMED:19269370
yeast	genetic	CP46A_HUMAN	PROF1_HUMAN	CYP46A1	PFN1	CP51_YEAST	PROF_YEAST	PUBMED:16155567
yeast	genetic	CP26C_HUMAN	PROF1_HUMAN	CYP26C1	PFN1	CP51_YEAST	PROF_YEAST	PUBMED:16155567
yeast	genetic	RBM10_HUMAN	SUV91_HUMAN	RBM10	SUV39H1	SQS1_YEAST	SET5_YEAST	PUBMED:17314980
yeast	genetic	FACE2_HUMAN	RAB5A_HUMAN	RCE1	RAB5A	RCE1_YEAST	VPS21_YEAST	PUBMED:16269340
yeast	genetic	RAB5A_HUMAN	SUV91_HUMAN	RAB5A	SUV39H1	VPS21_YEAST	SET5_YEAST	PUBMED:17314980
yeast	genetic	UB2D1_HUMAN	TFEB_HUMAN	UBE2D1	TFEB	UBC4_YEAST	RTG3_YEAST	PUBMED:17314980
yeast	genetic	UBE2H_HUMAN	ZEP3_HUMAN	UBE2H	HIVEP3	UBC8_YEAST	RPB1_YEAST	PUBMED:17314980
yeast	genetic	CHD1L_HUMAN	H2A2B_HUMAN	CHD1L	HIST2H2AB	ISW1_YEAST	H2A2_YEAST	PUBMED:16880522
yeast	genetic	TRAP1_HUMAN	TFEB_HUMAN	TRAP1	TFEB	HSP82_YEAST	RTG3_YEAST	PUBMED:15766533
yeast	genetic	PP1A_HUMAN	INSL3_HUMAN	PPP1CA	INSL3	PP12_YEAST	BCK1_YEAST	PUBMED:10639337
yeast	genetic	PP1B_HUMAN	INSL3_HUMAN	PPP1CB	INSL3	PP12_YEAST	BCK1_YEAST	PUBMED:10639337
yeast	genetic	PCSK6_HUMAN	SRPK3_HUMAN	PCSK6	SRPK3	KEX2_YEAST	SKY1_YEAST	PUBMED:17314980
yeast	genetic	TRAP1_HUMAN	KI20A_HUMAN	TRAP1	KIF20A	HSP82_YEAST	CIN8_YEAST	PUBMED:15766533
yeast	genetic	TTC31_HUMAN	TRAP1_HUMAN	TTC31	TRAP1	STI1_YEAST	HSP82_YEAST	PUBMED:8972212
yeast	genetic	RAB5A_HUMAN	TFEB_HUMAN	RAB5A	TFEB	VPS21_YEAST	RTG3_YEAST	PUBMED:17314980
yeast	genetic	PP1A_HUMAN	ARHG1_HUMAN	PPP1CA	ARHGEF1	PP12_YEAST	ROM2_YEAST	PUBMED:10639337
yeast	genetic	PP1B_HUMAN	ARHG1_HUMAN	PPP1CB	ARHGEF1	PP12_YEAST	ROM2_YEAST	PUBMED:10639337
yeast	genetic	TRAP1_HUMAN	S39A3_HUMAN	TRAP1	SLC39A3	HSP82_YEAST	YKE4_YEAST	PUBMED:17923092
yeast	genetic	TRAP1_HUMAN	LTK_HUMAN	TRAP1	LTK	HSP82_YEAST	IRE1_YEAST	PUBMED:17923092
yeast	genetic	UBE2H_HUMAN	TFEB_HUMAN	UBE2H	TFEB	UBC8_YEAST	RTG3_YEAST	PUBMED:17314980
yeast	genetic	WAP53_HUMAN	UB2D1_HUMAN	WRAP53	UBE2D1	TAF5_YEAST	UBC4_YEAST	PUBMED:17314980
yeast	genetic	COPZ1_HUMAN	LTK_HUMAN	COPZ1	LTK	COPZ_YEAST	IRE1_YEAST	PUBMED:12176018
yeast	genetic	ARHG1_HUMAN	RHOD_HUMAN	ARHGEF1	RHOD	ROM2_YEAST	RHO1_YEAST	PUBMED:8641285
yeast	genetic	ARHG1_HUMAN	RHOB_HUMAN	ARHGEF1	RHOB	ROM2_YEAST	RHO1_YEAST	PUBMED:8641285
yeast	genetic	ARHG1_HUMAN	RHOF_HUMAN	ARHGEF1	RHOF	ROM2_YEAST	RHO1_YEAST	PUBMED:8641285
yeast	genetic	TRAP1_HUMAN	ARHG1_HUMAN	TRAP1	ARHGEF1	HSP82_YEAST	ROM2_YEAST	PUBMED:15766533
yeast	genetic	PP1A_HUMAN	PDE9A_HUMAN	PPP1CA	PDE9A	PP12_YEAST	PDE2_YEAST	PUBMED:8107672
yeast	genetic	PP1B_HUMAN	PDE9A_HUMAN	PPP1CB	PDE9A	PP12_YEAST	PDE2_YEAST	PUBMED:8107672
yeast	genetic	TRAP1_HUMAN	RHOD_HUMAN	TRAP1	RHOD	HSP82_YEAST	RHO1_YEAST	PUBMED:17923092
yeast	genetic	TRAP1_HUMAN	RHOB_HUMAN	TRAP1	RHOB	HSP82_YEAST	RHO1_YEAST	PUBMED:17923092
yeast	genetic	TRAP1_HUMAN	RHOF_HUMAN	TRAP1	RHOF	HSP82_YEAST	RHO1_YEAST	PUBMED:17923092
yeast	genetic	ZMIZ1_HUMAN	UB2D1_HUMAN	ZMIZ1	UBE2D1	SIZ1_YEAST	UBC4_YEAST	PUBMED:17314980
yeast	genetic	TRIM8_HUMAN	H4_HUMAN	TRIM8	HIST1H4J	PSH1_YEAST	H4_YEAST	PUBMED:17314980
yeast	genetic	TRAP1_HUMAN	ATP7B_HUMAN	TRAP1	ATP7B	HSP82_YEAST	ATU2_YEAST	PUBMED:17923092
yeast	genetic	TRAP1_HUMAN	INSL3_HUMAN	TRAP1	INSL3	HSP82_YEAST	BCK1_YEAST	PUBMED:15766533
yeast	genetic	ZEP3_HUMAN	RPB9_HUMAN	HIVEP3	POLR2I	RPB1_YEAST	RPB9_YEAST	PUBMED:19197357
yeast	genetic	RAD21_HUMAN	KI20A_HUMAN	RAD21	KIF20A	SCC1_YEAST	CIN8_YEAST	PUBMED:14764870
yeast	genetic	PSB2_HUMAN	PSB4_HUMAN	PSMB2	PSMB4	PSB2_YEAST	PSB4_YEAST	PUBMED:8381431
yeast	genetic	TRAP1_HUMAN	MED14_HUMAN	TRAP1	MED14	HSP82_YEAST	MED14_YEAST	PUBMED:16452140
yeast	genetic	TRAP1_HUMAN	PSMD2_HUMAN	TRAP1	PSMD2	HSP82_YEAST	RPN1_YEAST	PUBMED:12853471
yeast	genetic	PREP_HUMAN	YMEL1_HUMAN	PITRM1	YME1L1	CYM1_YEAST	YME1_YEAST	PUBMED:15772085
yeast	genetic	L2GL2_HUMAN	MYH9_HUMAN	LLGL2	MYH9	SNI2_YEAST	MYO1_YEAST	PUBMED:9691031
yeast	genetic	L2GL2_HUMAN	MYO9A_HUMAN	LLGL2	MYO9A	SNI2_YEAST	MYO1_YEAST	PUBMED:9691031
yeast	genetic	WRIP1_HUMAN	RFA1_HUMAN	WRNIP1	RPA1	WRIP1_YEAST	RFA1_YEAST	PUBMED:17314980
yeast	genetic	CHD1L_HUMAN	H4_HUMAN	CHD1L	HIST1H4J	ISW1_YEAST	H4_YEAST	PUBMED:16880522
yeast	genetic	ZEP3_HUMAN	PCSK6_HUMAN	HIVEP3	PCSK6	RPB1_YEAST	KEX2_YEAST	PUBMED:2668732
yeast	genetic	KI20A_HUMAN	IF4A1_HUMAN	KIF20A	EIF4A1	CIN8_YEAST	IF4A_YEAST	PUBMED:15525520
yeast	genetic	INSL3_HUMAN	ARHG1_HUMAN	INSL3	ARHGEF1	BCK1_YEAST	ROM2_YEAST	PUBMED:11713680
yeast	genetic	TRIM8_HUMAN	KI20A_HUMAN	TRIM8	KIF20A	PSH1_YEAST	CIN8_YEAST	PUBMED:17314980
yeast	genetic	TRAP1_HUMAN	SCO2_HUMAN	TRAP1	SCO2	HSP82_YEAST	SCO1_YEAST	PUBMED:15766533
yeast	genetic	ARHG1_HUMAN	PDE9A_HUMAN	ARHGEF1	PDE9A	ROM2_YEAST	PDE2_YEAST	PUBMED:15545276
yeast	genetic	NSMA_HUMAN	LPP3_HUMAN	SMPD2	PPAP2B	ISC1_YEAST	LPP1_YEAST	PUBMED:19269370
yeast	genetic	RHOD_HUMAN	KREM2_HUMAN	RHOD	KREMEN2	RHO1_YEAST	WSC3_YEAST	PUBMED:12399379
yeast	genetic	RHOB_HUMAN	KREM2_HUMAN	RHOB	KREMEN2	RHO1_YEAST	WSC3_YEAST	PUBMED:12399379
yeast	genetic	RHOF_HUMAN	KREM2_HUMAN	RHOF	KREMEN2	RHO1_YEAST	WSC3_YEAST	PUBMED:12399379
yeast	genetic	MOG1_HUMAN	ZEP3_HUMAN	RANGRF	HIVEP3	MOG1_YEAST	RPB1_YEAST	PUBMED:19061648
yeast	genetic	NSMA_HUMAN	INSL3_HUMAN	SMPD2	INSL3	ISC1_YEAST	BCK1_YEAST	PUBMED:19269370
yeast	genetic	H4_HUMAN	H2B1K_HUMAN	HIST1H4J	HIST1H2BK	H4_YEAST	H2B1_YEAST	PUBMED:9171362
yeast	genetic	H4_HUMAN	H2B1N_HUMAN	HIST1H4J	HIST1H2BN	H4_YEAST	H2B1_YEAST	PUBMED:9171362
yeast	genetic	TRAP1_HUMAN	NSMA_HUMAN	TRAP1	SMPD2	HSP82_YEAST	ISC1_YEAST	PUBMED:17923092
yeast	genetic	TRAP1_HUMAN	ARPC3_HUMAN	TRAP1	ARPC3	HSP82_YEAST	ARPC3_YEAST	PUBMED:15766533
yeast	genetic	PROF1_HUMAN	ARHG1_HUMAN	PFN1	ARHGEF1	PROF_YEAST	ROM2_YEAST	PUBMED:11014808
yeast	genetic	KI20A_HUMAN	PDE9A_HUMAN	KIF20A	PDE9A	CIN8_YEAST	PDE2_YEAST	PUBMED:15525520
yeast	genetic	H2B1K_HUMAN	H2A2B_HUMAN	HIST1H2BK	HIST2H2AB	H2B1_YEAST	H2A2_YEAST	PUBMED:20139344
yeast	genetic	H2B1N_HUMAN	H2A2B_HUMAN	HIST1H2BN	HIST2H2AB	H2B1_YEAST	H2A2_YEAST	PUBMED:20139344
yeast	genetic	KI20A_HUMAN	KIF3B_HUMAN	KIF20A	KIF3B	CIN8_YEAST	KIP1_YEAST	PUBMED:14764870
yeast	genetic	TRAP1_HUMAN	PCSK6_HUMAN	TRAP1	PCSK6	HSP82_YEAST	KEX2_YEAST	PUBMED:15766533
yeast	genetic	RAD21_HUMAN	PDE9A_HUMAN	RAD21	PDE9A	SCC1_YEAST	PDE2_YEAST	PUBMED:10654086
yeast	genetic	MYH9_HUMAN	UB2D1_HUMAN	MYH9	UBE2D1	MYO1_YEAST	UBC4_YEAST	PUBMED:17397110
yeast	genetic	MYO9A_HUMAN	UB2D1_HUMAN	MYO9A	UBE2D1	MYO1_YEAST	UBC4_YEAST	PUBMED:17397110
yeast	genetic	TFEB_HUMAN	LTK_HUMAN	TFEB	LTK	RTG3_YEAST	IRE1_YEAST	PUBMED:19269370
yeast	genetic	WRIP1_HUMAN	ZMIZ1_HUMAN	WRNIP1	ZMIZ1	WRIP1_YEAST	SIZ1_YEAST	PUBMED:16809783
yeast	genetic	NSMA_HUMAN	WAP53_HUMAN	SMPD2	WRAP53	ISC1_YEAST	TAF5_YEAST	PUBMED:17314980
yeast	genetic	TRAP1_HUMAN	RAB5A_HUMAN	TRAP1	RAB5A	HSP82_YEAST	VPS21_YEAST	PUBMED:17923092
yeast	genetic	PP1R7_HUMAN	PP1A_HUMAN	PPP1R7	PPP1CA	SDS22_YEAST	PP12_YEAST	PUBMED:11801737
yeast	genetic	PP1R7_HUMAN	PP1B_HUMAN	PPP1R7	PPP1CB	SDS22_YEAST	PP12_YEAST	PUBMED:11801737
yeast	genetic	TRAP1_HUMAN	GALT_HUMAN	TRAP1	GALT	HSP82_YEAST	GAL7_YEAST	PUBMED:17923092
yeast	genetic	TRAP1_HUMAN	FACE2_HUMAN	TRAP1	RCE1	HSP82_YEAST	RCE1_YEAST	PUBMED:17923092
yeast	genetic	INSL3_HUMAN	UB2R1_HUMAN	INSL3	CDC34	BCK1_YEAST	UBC3_YEAST	PUBMED:17028344
yeast	genetic	RAD21_HUMAN	BICD2_HUMAN	RAD21	BICD2	SCC1_YEAST	SMC3_YEAST	PUBMED:19450529
yeast	genetic	TRAP1_HUMAN	RL13_HUMAN	TRAP1	RPL13	HSP82_YEAST	RL13B_YEAST	PUBMED:15766533
yeast	genetic	RHOG_HUMAN	OSBP2_HUMAN	RHOG	OSBP2	CDC42_YEAST	OSH2_YEAST	PUBMED:17004323
yeast	genetic	NSMA_HUMAN	UBE2H_HUMAN	SMPD2	UBE2H	ISC1_YEAST	UBC8_YEAST	PUBMED:17314980
yeast	genetic	TRAP1_HUMAN	PDE9A_HUMAN	TRAP1	PDE9A	HSP82_YEAST	PDE2_YEAST	PUBMED:17923092
yeast	genetic	SRPK3_HUMAN	KCNQ1_HUMAN	SRPK3	KCNQ1	SKY1_YEAST	TOK1_YEAST	PUBMED:12135613
yeast	genetic	RHOG_HUMAN	CTU1_HUMAN	RHOG	CTU1	CDC42_YEAST	CTU1_YEAST	PUBMED:12960420
yeast	genetic	KI20A_HUMAN	NSMA_HUMAN	KIF20A	SMPD2	CIN8_YEAST	ISC1_YEAST	PUBMED:15525520
yeast	genetic	RFA1_HUMAN	ZMIZ1_HUMAN	RPA1	ZMIZ1	RFA1_YEAST	SIZ1_YEAST	PUBMED:16449653
yeast	genetic	INSL3_HUMAN	PDE9A_HUMAN	INSL3	PDE9A	BCK1_YEAST	PDE2_YEAST	PUBMED:8190082
yeast	genetic	TRAP1_HUMAN	NSUN5_HUMAN	TRAP1	NSUN5	HSP82_YEAST	YNC2_YEAST	PUBMED:17923092
yeast	genetic	RBM10_HUMAN	PA2G4_HUMAN	RBM10	PA2G4	SQS1_YEAST	ARX1_YEAST	PUBMED:17314980
yeast	genetic	RBM10_HUMAN	RPC10_HUMAN	RBM10	POLR3K	SQS1_YEAST	RPC10_YEAST	PUBMED:17314980
yeast	genetic	TRAP1_HUMAN	CHD1L_HUMAN	TRAP1	CHD1L	HSP82_YEAST	ISW1_YEAST	PUBMED:15766533
yeast	genetic	SUV91_HUMAN	H4_HUMAN	SUV39H1	HIST1H4J	SET5_YEAST	H4_YEAST	PUBMED:17314980
yeast	genetic	TRAP1_HUMAN	YMEL1_HUMAN	TRAP1	YME1L1	HSP82_YEAST	YME1_YEAST	PUBMED:15766533
yeast	genetic	RHOD_HUMAN	OSBP2_HUMAN	RHOD	OSBP2	RHO1_YEAST	OSH2_YEAST	PUBMED:17004323
yeast	genetic	RHOB_HUMAN	OSBP2_HUMAN	RHOB	OSBP2	RHO1_YEAST	OSH2_YEAST	PUBMED:17004323
yeast	genetic	RHOF_HUMAN	OSBP2_HUMAN	RHOF	OSBP2	RHO1_YEAST	OSH2_YEAST	PUBMED:17004323
yeast	genetic	PCSK6_HUMAN	RHOG_HUMAN	PCSK6	RHOG	KEX2_YEAST	CDC42_YEAST	PUBMED:15645486
yeast	genetic	MTMR6_HUMAN	DUS7_HUMAN	MTMR6	DUSP7	YMR1_YEAST	MSG5_YEAST	PUBMED:16306222
yeast	genetic	CP46A_HUMAN	SYCM_HUMAN	CYP46A1	CARS2	CP51_YEAST	SYC_YEAST	PUBMED:16155567
yeast	genetic	CP26C_HUMAN	SYCM_HUMAN	CYP26C1	CARS2	CP51_YEAST	SYC_YEAST	PUBMED:16155567
yeast	genetic	TRAP1_HUMAN	S38A9_HUMAN	TRAP1	SLC38A9	HSP82_YEAST	AVT2_YEAST	PUBMED:15766533
yeast	genetic	WAP53_HUMAN	TFEB_HUMAN	WRAP53	TFEB	TAF5_YEAST	RTG3_YEAST	PUBMED:17314980
yeast	genetic	TRAP1_HUMAN	MLRS_HUMAN	TRAP1	MYLPF	HSP82_YEAST	CDC31_YEAST	PUBMED:17923092
yeast	genetic	RFA1_HUMAN	H2A2B_HUMAN	RPA1	HIST2H2AB	RFA1_YEAST	H2A2_YEAST	PUBMED:16678108
yeast	genetic	PP1A_HUMAN	IF4A1_HUMAN	PPP1CA	EIF4A1	PP12_YEAST	IF4A_YEAST	PUBMED:20093466
yeast	genetic	PP1B_HUMAN	IF4A1_HUMAN	PPP1CB	EIF4A1	PP12_YEAST	IF4A_YEAST	PUBMED:20093466
yeast	genetic	TTC31_HUMAN	ARHG1_HUMAN	TTC31	ARHGEF1	STI1_YEAST	ROM2_YEAST	PUBMED:20093466
yeast	genetic	PP1A_HUMAN	GABT_HUMAN	PPP1CA	ABAT	PP12_YEAST	GATA_YEAST	PUBMED:18627629
yeast	genetic	PP1B_HUMAN	GABT_HUMAN	PPP1CB	ABAT	PP12_YEAST	GATA_YEAST	PUBMED:18627629
yeast	genetic	WAP53_HUMAN	RX_HUMAN	WRAP53	RAX	TAF5_YEAST	YOX1_YEAST	PUBMED:20093466
yeast	genetic	TFEB_HUMAN	IF4A1_HUMAN	TFEB	EIF4A1	RTG3_YEAST	IF4A_YEAST	PUBMED:20093466
yeast	genetic	PP1A_HUMAN	VATB2_HUMAN	PPP1CA	ATP6V1B2	PP12_YEAST	VATB_YEAST	PUBMED:18627629
yeast	genetic	PP1B_HUMAN	VATB2_HUMAN	PPP1CB	ATP6V1B2	PP12_YEAST	VATB_YEAST	PUBMED:18627629
yeast	genetic	PP1A_HUMAN	H2A2B_HUMAN	PPP1CA	HIST2H2AB	PP12_YEAST	H2A2_YEAST	PUBMED:19884341
yeast	genetic	PP1B_HUMAN	H2A2B_HUMAN	PPP1CB	HIST2H2AB	PP12_YEAST	H2A2_YEAST	PUBMED:19884341
yeast	genetic	PSB4_HUMAN	PSD12_HUMAN	PSMB4	PSMD12	PSB4_YEAST	RPN5_YEAST	PUBMED:18622397
yeast	genetic	KI20A_HUMAN	YMEL1_HUMAN	KIF20A	YME1L1	CIN8_YEAST	YME1_YEAST	PUBMED:20093466
yeast	genetic	BICD2_HUMAN	TFEB_HUMAN	BICD2	TFEB	SMC3_YEAST	RTG3_YEAST	PUBMED:20093466
yeast	genetic	RAD21_HUMAN	PP1A_HUMAN	RAD21	PPP1CA	SCC1_YEAST	PP12_YEAST	PUBMED:19592248
yeast	genetic	RAD21_HUMAN	PP1B_HUMAN	RAD21	PPP1CB	SCC1_YEAST	PP12_YEAST	PUBMED:19592248
yeast	genetic	MYH9_HUMAN	RHOD_HUMAN	MYH9	RHOD	MYO1_YEAST	RHO1_YEAST	PUBMED:19339687
yeast	genetic	MYH9_HUMAN	RHOB_HUMAN	MYH9	RHOB	MYO1_YEAST	RHO1_YEAST	PUBMED:19339687
yeast	genetic	MYH9_HUMAN	RHOF_HUMAN	MYH9	RHOF	MYO1_YEAST	RHO1_YEAST	PUBMED:19339687
yeast	genetic	MYO9A_HUMAN	RHOD_HUMAN	MYO9A	RHOD	MYO1_YEAST	RHO1_YEAST	PUBMED:19339687
yeast	genetic	MYO9A_HUMAN	RHOB_HUMAN	MYO9A	RHOB	MYO1_YEAST	RHO1_YEAST	PUBMED:19339687
yeast	genetic	MYO9A_HUMAN	RHOF_HUMAN	MYO9A	RHOF	MYO1_YEAST	RHO1_YEAST	PUBMED:19339687
yeast	genetic	H4_HUMAN	H14_HUMAN	HIST1H4J	HIST1H1E	H4_YEAST	H1_YEAST	PUBMED:19017647
yeast	genetic	TOM70_HUMAN	MOG1_HUMAN	TOMM70A	RANGRF	TOM70_YEAST	MOG1_YEAST	PUBMED:20093466
yeast	genetic	GEMI5_HUMAN	RAB5A_HUMAN	GEMIN5	RAB5A	COPA_YEAST	VPS21_YEAST	PUBMED:20093466
yeast	genetic	APAF_HUMAN	RAB5A_HUMAN	APAF1	RAB5A	COPA_YEAST	VPS21_YEAST	PUBMED:20093466
yeast	genetic	PP1R7_HUMAN	RL37A_HUMAN	PPP1R7	RPL37A	SDS22_YEAST	RL43_YEAST	PUBMED:20093466
yeast	genetic	RS18_HUMAN	RS21_HUMAN	RPS18	RPS21	RS18_YEAST	RS21A_YEAST	PUBMED:20093466
yeast	genetic	IFIH1_HUMAN	ZMIZ1_HUMAN	IFIH1	ZMIZ1	MPH1_YEAST	SIZ1_YEAST	PUBMED:19918932
yeast	genetic	OGFD1_HUMAN	RHBD3_HUMAN	OGFOD1	RHBDD3	TPA1_YEAST	RBD2_YEAST	PUBMED:20093466
yeast	genetic	THTM_HUMAN	ARHG1_HUMAN	MPST	ARHGEF1	THTR_YEAST	ROM2_YEAST	PUBMED:20093466
yeast	genetic	PP1A_HUMAN	MOG1_HUMAN	PPP1CA	RANGRF	PP12_YEAST	MOG1_YEAST	PUBMED:20093466
yeast	genetic	PP1B_HUMAN	MOG1_HUMAN	PPP1CB	RANGRF	PP12_YEAST	MOG1_YEAST	PUBMED:20093466
yeast	genetic	UBE2H_HUMAN	RL37A_HUMAN	UBE2H	RPL37A	UBC8_YEAST	RL43_YEAST	PUBMED:20093466
yeast	genetic	TOM70_HUMAN	PDE9A_HUMAN	TOMM70A	PDE9A	TOM70_YEAST	PDE2_YEAST	PUBMED:20093466
yeast	genetic	PP1A_HUMAN	S12A2_HUMAN	PPP1CA	SLC12A2	PP12_YEAST	YB85_YEAST	PUBMED:18627629
yeast	genetic	PP1B_HUMAN	S12A2_HUMAN	PPP1CB	SLC12A2	PP12_YEAST	YB85_YEAST	PUBMED:18627629
yeast	genetic	STX12_HUMAN	INSL3_HUMAN	STX12	INSL3	PEP12_YEAST	BCK1_YEAST	PUBMED:20093466
yeast	genetic	WAP53_HUMAN	ARHG1_HUMAN	WRAP53	ARHGEF1	TAF5_YEAST	ROM2_YEAST	PUBMED:20093466
yeast	genetic	PP1A_HUMAN	RAB5A_HUMAN	PPP1CA	RAB5A	PP12_YEAST	VPS21_YEAST	PUBMED:20093466
yeast	genetic	PP1B_HUMAN	RAB5A_HUMAN	PPP1CB	RAB5A	PP12_YEAST	VPS21_YEAST	PUBMED:20093466
yeast	genetic	BICD2_HUMAN	LAT1_HUMAN	BICD2	SLC7A5P1	SMC3_YEAST	MUP1_YEAST	PUBMED:20093466
yeast	genetic	ARL4D_HUMAN	OGFD1_HUMAN	ARL4D	OGFOD1	ARF2_YEAST	TPA1_YEAST	PUBMED:20093466
yeast	genetic	ARF5_HUMAN	OGFD1_HUMAN	ARF5	OGFOD1	ARF2_YEAST	TPA1_YEAST	PUBMED:20093466
yeast	genetic	TF3C5_HUMAN	CLN8_HUMAN	GTF3C5	CLN8	TFC1_YEAST	YJ86_YEAST	PUBMED:20093466
yeast	genetic	PP1A_HUMAN	EXO1_HUMAN	PPP1CA	EXO1	PP12_YEAST	EXO1_YEAST	PUBMED:18627629
yeast	genetic	PP1B_HUMAN	EXO1_HUMAN	PPP1CB	EXO1	PP12_YEAST	EXO1_YEAST	PUBMED:18627629
yeast	genetic	ARHG1_HUMAN	CTU1_HUMAN	ARHGEF1	CTU1	ROM2_YEAST	CTU1_YEAST	PUBMED:18931302
yeast	genetic	PP1A_HUMAN	YMEL1_HUMAN	PPP1CA	YME1L1	PP12_YEAST	YME1_YEAST	PUBMED:20093466
yeast	genetic	PP1B_HUMAN	YMEL1_HUMAN	PPP1CB	YME1L1	PP12_YEAST	YME1_YEAST	PUBMED:20093466
yeast	genetic	UB2D1_HUMAN	RL37A_HUMAN	UBE2D1	RPL37A	UBC4_YEAST	RL43_YEAST	PUBMED:20093466
yeast	genetic	OGFD1_HUMAN	PEX10_HUMAN	OGFOD1	PEX10	TPA1_YEAST	PEX10_YEAST	PUBMED:20093466
yeast	genetic	WAP53_HUMAN	H14_HUMAN	WRAP53	HIST1H1E	TAF5_YEAST	H1_YEAST	PUBMED:20093466
yeast	genetic	SCAP_HUMAN	PEX10_HUMAN	SCAP	PEX10	NPC1_YEAST	PEX10_YEAST	PUBMED:20093466
yeast	genetic	PP1A_HUMAN	SCO2_HUMAN	PPP1CA	SCO2	PP12_YEAST	SCO1_YEAST	PUBMED:18627629
yeast	genetic	PP1B_HUMAN	SCO2_HUMAN	PPP1CB	SCO2	PP12_YEAST	SCO1_YEAST	PUBMED:18627629
yeast	genetic	CTU1_HUMAN	INSL3_HUMAN	CTU1	INSL3	CTU1_YEAST	BCK1_YEAST	PUBMED:20093466
yeast	genetic	PP1A_HUMAN	MT1F_HUMAN	PPP1CA	MT1F	PP12_YEAST	CRS5_YEAST	PUBMED:18627629
yeast	genetic	PP1B_HUMAN	MT1F_HUMAN	PPP1CB	MT1F	PP12_YEAST	CRS5_YEAST	PUBMED:18627629
yeast	genetic	U520_HUMAN	RHBD3_HUMAN	SNRNP200	RHBDD3	BRR2_YEAST	RBD2_YEAST	PUBMED:20093466
yeast	genetic	UFD1_HUMAN	RL37A_HUMAN	UFD1L	RPL37A	UFD1_YEAST	RL43_YEAST	PUBMED:20093466
yeast	genetic	CTU1_HUMAN	RAB5A_HUMAN	CTU1	RAB5A	CTU1_YEAST	VPS21_YEAST	PUBMED:20093466
yeast	genetic	PP1A_HUMAN	NB5R3_HUMAN	PPP1CA	CYB5R3	PP12_YEAST	NCB5R_YEAST	PUBMED:18627629
yeast	genetic	PP1B_HUMAN	NB5R3_HUMAN	PPP1CB	CYB5R3	PP12_YEAST	NCB5R_YEAST	PUBMED:18627629
yeast	genetic	ARPC3_HUMAN	INSL3_HUMAN	ARPC3	INSL3	ARPC3_YEAST	BCK1_YEAST	PUBMED:20093466
yeast	genetic	INSL3_HUMAN	YMEL1_HUMAN	INSL3	YME1L1	BCK1_YEAST	YME1_YEAST	PUBMED:20093466
yeast	genetic	TOM70_HUMAN	RL37A_HUMAN	TOMM70A	RPL37A	TOM70_YEAST	RL43_YEAST	PUBMED:20093466
yeast	genetic	PP1R7_HUMAN	TTC31_HUMAN	PPP1R7	TTC31	SDS22_YEAST	STI1_YEAST	PUBMED:20093466
yeast	genetic	UBP5_HUMAN	LTK_HUMAN	USP5	LTK	UBP14_YEAST	IRE1_YEAST	PUBMED:20093466
yeast	genetic	PTEN_HUMAN	IF4A1_HUMAN	PTEN	EIF4A1	TEP1_YEAST	IF4A_YEAST	PUBMED:20093466
yeast	genetic	RS11_HUMAN	CTU1_HUMAN	RPS11	CTU1	RS11_YEAST	CTU1_YEAST	PUBMED:20093466
yeast	genetic	GEMI5_HUMAN	FACE2_HUMAN	GEMIN5	RCE1	COPA_YEAST	RCE1_YEAST	PUBMED:20093466
yeast	genetic	APAF_HUMAN	FACE2_HUMAN	APAF1	RCE1	COPA_YEAST	RCE1_YEAST	PUBMED:20093466
yeast	genetic	PP1A_HUMAN	SUV91_HUMAN	PPP1CA	SUV39H1	PP12_YEAST	SET5_YEAST	PUBMED:18627629
yeast	genetic	PP1B_HUMAN	SUV91_HUMAN	PPP1CB	SUV39H1	PP12_YEAST	SET5_YEAST	PUBMED:18627629
yeast	genetic	CTU1_HUMAN	SRPK3_HUMAN	CTU1	SRPK3	CTU1_YEAST	SKY1_YEAST	PUBMED:20093466
yeast	genetic	UFD1_HUMAN	S12A2_HUMAN	UFD1L	SLC12A2	UFD1_YEAST	YB85_YEAST	PUBMED:20093466
yeast	genetic	SPHK2_HUMAN	YMEL1_HUMAN	SPHK2	YME1L1	LCB4_YEAST	YME1_YEAST	PUBMED:20093466
yeast	genetic	PP1A_HUMAN	RL37A_HUMAN	PPP1CA	RPL37A	PP12_YEAST	RL43_YEAST	PUBMED:20093466
yeast	genetic	PP1B_HUMAN	RL37A_HUMAN	PPP1CB	RPL37A	PP12_YEAST	RL43_YEAST	PUBMED:20093466
yeast	genetic	PGP_HUMAN	ARHG1_HUMAN	PGP	ARHGEF1	PNPP_YEAST	ROM2_YEAST	PUBMED:20093466
yeast	genetic	RFA1_HUMAN	H2B1K_HUMAN	RPA1	HIST1H2BK	RFA1_YEAST	H2B1_YEAST	PUBMED:16678108
yeast	genetic	RFA1_HUMAN	H2B1N_HUMAN	RPA1	HIST1H2BN	RFA1_YEAST	H2B1_YEAST	PUBMED:16678108
yeast	genetic	H2B1K_HUMAN	PCSK6_HUMAN	HIST1H2BK	PCSK6	H2B1_YEAST	KEX2_YEAST	PUBMED:20139344
yeast	genetic	H2B1N_HUMAN	PCSK6_HUMAN	HIST1H2BN	PCSK6	H2B1_YEAST	KEX2_YEAST	PUBMED:20139344
yeast	genetic	H2B1K_HUMAN	RBBP7_HUMAN	HIST1H2BK	RBBP7	H2B1_YEAST	HAT2_YEAST	PUBMED:20139344
yeast	genetic	H2B1N_HUMAN	RBBP7_HUMAN	HIST1H2BN	RBBP7	H2B1_YEAST	HAT2_YEAST	PUBMED:20139344
yeast	genetic	H2B1K_HUMAN	KI20A_HUMAN	HIST1H2BK	KIF20A	H2B1_YEAST	CIN8_YEAST	PUBMED:20139344
yeast	genetic	H2B1N_HUMAN	KI20A_HUMAN	HIST1H2BN	KIF20A	H2B1_YEAST	CIN8_YEAST	PUBMED:20139344
yeast	genetic	SRPK3_HUMAN	ARPC3_HUMAN	SRPK3	ARPC3	SKY1_YEAST	ARPC3_YEAST	PUBMED:19325107
yeast	genetic	RFA1_HUMAN	H4_HUMAN	RPA1	HIST1H4J	RFA1_YEAST	H4_YEAST	PUBMED:16678108
yeast	genetic	TRAP1_HUMAN	GTPB5_HUMAN	TRAP1	GTPBP5	HSP82_YEAST	MTG2_YEAST	pubmed:17923092
yeast	genetic	MTMR6_HUMAN	ARHG1_HUMAN	MTMR6	ARHGEF1	YMR1_YEAST	ROM2_YEAST	pubmed:16306222
yeast	genetic	LTK_HUMAN	SOX10_HUMAN	LTK	SOX10	IRE1_YEAST	ROX1_YEAST	pubmed:20959818
yeast	genetic	LTK_HUMAN	SOX1_HUMAN	LTK	SOX1	IRE1_YEAST	ROX1_YEAST	pubmed:20959818
yeast	genetic	LTK_HUMAN	SOX9_HUMAN	LTK	SOX9	IRE1_YEAST	ROX1_YEAST	pubmed:20959818
yeast	genetic	INSL3_HUMAN	L2GL2_HUMAN	INSL3	LLGL2	BCK1_YEAST	SRO77_YEAST	pubmed:20526336
yeast	genetic	INSL3_HUMAN	RAB5A_HUMAN	INSL3	RAB5A	BCK1_YEAST	VPS21_YEAST	pubmed:20526336
yeast	genetic	MYH9_HUMAN	ARHG1_HUMAN	MYH9	ARHGEF1	MYO1_YEAST	ROM2_YEAST	pubmed:19339687
yeast	genetic	MYO9A_HUMAN	ARHG1_HUMAN	MYO9A	ARHGEF1	MYO1_YEAST	ROM2_YEAST	pubmed:19339687
yeast	genetic	UB2R1_HUMAN	UBP5_HUMAN	CDC34	USP5	UBC3_YEAST	UBP14_YEAST	pubmed:21453497
yeast	genetic	SRPK3_HUMAN	INSL3_HUMAN	SRPK3	INSL3	SKY1_YEAST	BCK1_YEAST	pubmed:21127252
yeast	genetic	DUS7_HUMAN	INSL3_HUMAN	DUSP7	INSL3	MSG5_YEAST	BCK1_YEAST	pubmed:21127252
yeast	genetic	SRPK3_HUMAN	TFEB_HUMAN	SRPK3	TFEB	SKY1_YEAST	RTG3_YEAST	pubmed:21127252
yeast	genetic	MTMR6_HUMAN	INSL3_HUMAN	MTMR6	INSL3	YMR1_YEAST	BCK1_YEAST	pubmed:21127252
yeast	genetic	INSL3_HUMAN	LTK_HUMAN	INSL3	LTK	BCK1_YEAST	IRE1_YEAST	pubmed:21127252
yeast	genetic	SPHK2_HUMAN	TFEB_HUMAN	SPHK2	TFEB	LCB4_YEAST	RTG3_YEAST	pubmed:21127252
yeast	genetic	TFEB_HUMAN	IFIH1_HUMAN	TFEB	IFIH1	RTG3_YEAST	MPH1_YEAST	eSGA Costanzo
yeast	genetic	SCO2_HUMAN	PGP_HUMAN	SCO2	PGP	SCO1_YEAST	PNPP_YEAST	eSGA Costanzo
yeast	genetic	SCO2_HUMAN	PDE9A_HUMAN	SCO2	PDE9A	SCO1_YEAST	PDE2_YEAST	eSGA Costanzo
yeast	genetic	SCO2_HUMAN	RL37A_HUMAN	SCO2	RPL37A	SCO1_YEAST	RL43_YEAST	eSGA Costanzo
yeast	genetic	RS11_HUMAN	RS21_HUMAN	RPS11	RPS21	RS11_YEAST	RS21A_YEAST	eSGA Costanzo
yeast	genetic	RS11_HUMAN	RS18_HUMAN	RPS11	RPS18	RS11_YEAST	RS18_YEAST	eSGA Costanzo
yeast	genetic	UB2D1_HUMAN	CTU1_HUMAN	UBE2D1	CTU1	UBC4_YEAST	CTU1_YEAST	eSGA Costanzo
yeast	genetic	UB2D1_HUMAN	YMEL1_HUMAN	UBE2D1	YME1L1	UBC4_YEAST	YME1_YEAST	eSGA Costanzo
yeast	genetic	WAP53_HUMAN	KCNQ1_HUMAN	WRAP53	KCNQ1	TAF5_YEAST	TOK1_YEAST	eSGA Costanzo
yeast	genetic	WAP53_HUMAN	NSUN5_HUMAN	WRAP53	NSUN5	TAF5_YEAST	YNC2_YEAST	eSGA Costanzo
yeast	genetic	WAP53_HUMAN	TRIM8_HUMAN	WRAP53	TRIM8	TAF5_YEAST	PSH1_YEAST	eSGA Costanzo
yeast	genetic	WAP53_HUMAN	SPHK2_HUMAN	WRAP53	SPHK2	TAF5_YEAST	LCB4_YEAST	eSGA Costanzo
yeast	genetic	PGP_HUMAN	CTU1_HUMAN	PGP	CTU1	PNPP_YEAST	CTU1_YEAST	eSGA Costanzo
yeast	genetic	PGP_HUMAN	HSP71_HUMAN	PGP	HSPA1B	PNPP_YEAST	HSP72_YEAST	eSGA Costanzo
yeast	genetic	PGP_HUMAN	DUS7_HUMAN	PGP	DUSP7	PNPP_YEAST	MSG5_YEAST	eSGA Costanzo
yeast	genetic	PGP_HUMAN	YMEL1_HUMAN	PGP	YME1L1	PNPP_YEAST	YME1_YEAST	eSGA Costanzo
yeast	genetic	GEMI5_HUMAN	IF4A1_HUMAN	GEMIN5	EIF4A1	COPA_YEAST	IF4A_YEAST	eSGA Costanzo
yeast	genetic	APAF_HUMAN	IF4A1_HUMAN	APAF1	EIF4A1	COPA_YEAST	IF4A_YEAST	eSGA Costanzo
yeast	genetic	GEMI5_HUMAN	RS21_HUMAN	GEMIN5	RPS21	COPA_YEAST	RS21A_YEAST	eSGA Costanzo
yeast	genetic	APAF_HUMAN	RS21_HUMAN	APAF1	RPS21	COPA_YEAST	RS21A_YEAST	eSGA Costanzo
yeast	genetic	GEMI5_HUMAN	SPHK2_HUMAN	GEMIN5	SPHK2	COPA_YEAST	LCB4_YEAST	eSGA Costanzo
yeast	genetic	APAF_HUMAN	SPHK2_HUMAN	APAF1	SPHK2	COPA_YEAST	LCB4_YEAST	eSGA Costanzo
yeast	genetic	ZEP3_HUMAN	UB2D1_HUMAN	HIVEP3	UBE2D1	RPB1_YEAST	UBC4_YEAST	eSGA Costanzo
[truncated: 416 more rows]

## Sheet: PTTG1_subnetwork_evidences
Species	Type of Interaction	Gene A (Uniprot)	Gene B (Uniprot)	Gene A	Gene B	Interactor A	Interactor B	Reference
[truncated: 1,119 more rows]

[truncated: 1 more sheets: P-Values of the observed cluste]
