# Supplementary material for: A negative genetic interaction map in isogenic cancer cell lines reveals cancer cell vulnerabilities
Source: Mol Syst Biol. 2013 Oct 8;9:696. doi: 10.1038/msb.2013.54 (PMC3817404; doi:10.1038/msb.2013.54)
Supplement: Supplementary Table 9 [file msb201354-s10.xlsx]

## Sheet: Profile by isogenic lines
Supplementary Table 9	gene-id	gene-name	frequency in PTEN dependent lines	frequency in PTEN independent lines	freq1-freq2
	9329	GTF3C4	0.730769	0.318182	0.412587		Difference>0.1
	3978	LIG1	0.384615	0.0909091	0.293706
	23180	RFTN1	0.653846	0.363636	0.29021
	9898	UBAP2L	0.423077	0.136364	0.286713
	1717	DHCR7	0.461538	0.181818	0.27972
	1128	CHRM1	0.461538	0.181818	0.27972
	283197	C11ORF64	0.538462	0.272727	0.265734
	6011	GRK1	0.307692	0.0454545	0.262238
	162979	ZNF296	0.307692	0.0454545	0.262238
	1964	EIF1AX	0.923077	0.681818	0.241259
	6558	SLC12A2	0.461538	0.227273	0.234266
	5073	PARN	0.461538	0.227273	0.234266
	2079	ERH	1	0.772727	0.227273
	25929	GEMIN5	0.5	0.272727	0.227273
	6788	STK3	0.538462	0.318182	0.22028
	147912	SIX5	0.307692	0.0909091	0.216783
	5868	RAB5A	0.384615	0.181818	0.202797
	6137	RPL13	0.884615	0.681818	0.202797
	10660	LBX1	0.192308	0	0.192308
	118430	MUCL1	0.192308	0	0.192308
	338596	ST8SIA6	0.192308	0	0.192308
	2962	GTF2F1	0.192308	0	0.192308
	29098	RANGRF	0.461538	0.272727	0.188811
	84950	PRPF38A	0.961538	0.772727	0.188811
	2864	FFAR1	0.230769	0.0454545	0.185315
	1849	DUSP7	0.5	0.318182	0.181818
	10418	SPON1	0.269231	0.0909091	0.178322
	7205	TRIP6	0.307692	0.136364	0.171329
	5090	PBX3	0.307692	0.136364	0.171329
	4058	LTK	0.346154	0.181818	0.164336
	387104	C6ORF174	0.384615	0.227273	0.157343
	79957	PAQR6	0.153846	0	0.153846
	632	BGLAP	0.153846	0	0.153846
	283461	C12ORF40	0.153846	0	0.153846
	57596	BEGAIN	0.153846	0	0.153846
	221336	BEND6	0.153846	0	0.153846
	1054	CEBPG	0.153846	0	0.153846
	6222	RPS18	0.923077	0.772727	0.15035
	51412	ACTL6B	0.192308	0.0454545	0.146853
	2692	GHRHR	0.192308	0.0454545	0.146853
	25888	ZNF473	0.230769	0.0909091	0.13986
	8175	SF3A2	0.730769	0.590909	0.13986
	10847	SRCAP	0.5	0.363636	0.136364
	1315	COPB1	1	0.863636	0.136364
	26576	SRPK3	0.269231	0.136364	0.132867
	10531	PITRM1	0.269231	0.136364	0.132867
	10540	DCTN2	0.307692	0.181818	0.125874
	6923	TCEB2	0.346154	0.227273	0.118881
	56853	BRUNOL4	0.346154	0.227273	0.118881
	2837	UTS2R	0.115385	0	0.115385
	7291	TWIST1	0.115385	0	0.115385
	254552	NUDT8	0.115385	0	0.115385
	54626	HES2	0.115385	0	0.115385
	7189	TRAF6	0.115385	0	0.115385
	4627	MYH9	0.115385	0	0.115385
	146540	ZNF785	0.115385	0	0.115385
	1089	CEACAM4	0.384615	0.272727	0.111888
	115557	115557	0.384615	0.272727	0.111888
	3357	HTR2B	0.384615	0.272727	0.111888
	5718	PSMD12	0.884615	0.772727	0.111888
	10263	CDK2AP2	0.153846	0.0454545	0.108392
	6441	SFTPD	0.153846	0.0454545	0.108392
	2197	FAU	0.153846	0.0454545	0.108392
	5708	PSMD2	0.192308	0.0909091	0.101399
	6440	SFTPC	0.192308	0.0909091	0.101399
	79811	SLTM	0.192308	0.0909091	0.101399
	80824	DUSP16	0.461538	0.363636	0.0979021
	6427	SFRS2	0.461538	0.363636	0.0979021
	27122	DKK3	0.230769	0.136364	0.0944056
	9328	GTF3C5	0.230769	0.136364	0.0944056
	5692	PSMB4	0.730769	0.636364	0.0944056
	23020	SNRNP200	1	0.909091	0.0909091
	55343	SLC35C1	0.269231	0.181818	0.0874126
	51079	NDUFA13	0.269231	0.181818	0.0874126
	3753	KCNE1	0.269231	0.181818	0.0874126
	206358	SLC36A1	0.269231	0.181818	0.0874126
	10523	CHERP	0.307692	0.227273	0.0804196
	11341	SCRG1	0.807692	0.727273	0.0804196
	6117	RPA1	0.807692	0.727273	0.0804196
	140699	C20ORF132	0.0769231	0	0.0769231
	347853	TBX10	0.0769231	0	0.0769231
	1191	CLU	0.0769231	0	0.0769231
	25999	CLIP3	0.0769231	0	0.0769231
	83890	SPATA9	0.0769231	0	0.0769231
	3228	HOXC12	0.0769231	0	0.0769231
	63897	HEATR6	0.0769231	0	0.0769231
	375318	AQP12A	0.0769231	0	0.0769231
	4245	MGAT1	0.0769231	0	0.0769231
	4608	MYBPH	0.0769231	0	0.0769231
	6431	SFRS6	0.0769231	0	0.0769231
	23138	23138	0.0769231	0	0.0769231
	400629	TEX19	0.0769231	0	0.0769231
	4692	NDN	0.0769231	0	0.0769231
	293	SLC25A6	0.0769231	0	0.0769231
	27290	SPINK4	0.0769231	0	0.0769231
	1775	DNASE1L2	0.0769231	0	0.0769231
	4302	MLLT6	0.0769231	0	0.0769231
	5455	POU3F3	0.0769231	0	0.0769231
	161882	ZFPM1	0.0769231	0	0.0769231
	55063	ZCWPW1	0.0769231	0	0.0769231
	23203	PMPCA	0.0769231	0	0.0769231
	55197	RPRD1A	0.576923	0.5	0.0769231
	22818	COPZ1	0.846154	0.772727	0.0734266
	29842	TFCP2L1	0.115385	0.0454545	0.0699301
	340665	CYP26C1	0.115385	0.0454545	0.0699301
	10633	RASL10A	0.115385	0.0454545	0.0699301
	8996	NOL3	0.115385	0.0454545	0.0699301
	159296	NKX2-3	0.115385	0.0454545	0.0699301
	55135	WRAP53	0.115385	0.0454545	0.0699301
	79258	MMEL1	0.115385	0.0454545	0.0699301
	93107	KCNG4	0.115385	0.0454545	0.0699301
	1969	EPHA2	0.115385	0.0454545	0.0699301
	63939	C20ORF177	0.115385	0.0454545	0.0699301
	2902	GRIN1	0.384615	0.318182	0.0664336
	4987	OPRL1	0.153846	0.0909091	0.0629371
	27239	GPR162	0.153846	0.0909091	0.0629371
	64427	TTC31	0.153846	0.0909091	0.0629371
	3110	MNX1	0.153846	0.0909091	0.0629371
	117194	MRGPRX2	0.153846	0.0909091	0.0629371
	51181	DCXR	0.153846	0.0909091	0.0629371
	8241	RBM10	0.153846	0.0909091	0.0629371
	10858	CYP46A1	0.153846	0.0909091	0.0629371
	6227	RPS21	0.153846	0.0909091	0.0629371
	30848	CTAG2	0.192308	0.136364	0.0559441
	7353	UFD1L	0.192308	0.136364	0.0559441
	10544	PROCR	0.230769	0.181818	0.048951
	23062	GGA2	0.230769	0.181818	0.048951
	5216	PFN1	0.230769	0.181818	0.048951
	9282	MED14	0.5	0.454545	0.0454545
	8662	EIF3B	1	0.954545	0.0454545
	5690	PSMB2	1	0.954545	0.0454545
	10747	MASP2	0.269231	0.227273	0.041958
	23601	CLEC5A	0.269231	0.227273	0.041958
	10861	SLC26A1	0.0384615	0	0.0384615
	22947	DUX4	0.0384615	0	0.0384615
	1052	CEBPD	0.0384615	0	0.0384615
	51738	GHRL	0.0384615	0	0.0384615
	5731	PTGER1	0.0384615	0	0.0384615
	3316	HSPB2	0.0384615	0	0.0384615
	115290	FBXO17	0.0384615	0	0.0384615
	6665	SOX15	0.0384615	0	0.0384615
	3566	IL4R	0.0384615	0	0.0384615
	54913	RPP25	0.0384615	0	0.0384615
	6539	SLC6A12	0.0384615	0	0.0384615
	145873	MESP2	0.0384615	0	0.0384615
	4713	NDUFB7	0.0384615	0	0.0384615
	268	AMH	0.0384615	0	0.0384615
	6932	TCF7	0.0384615	0	0.0384615
	170302	ARX	0.0384615	0	0.0384615
	129685	TAF8	0.0384615	0	0.0384615
	9424	KCNK6	0.0384615	0	0.0384615
	10637	LEFTY1	0.0384615	0	0.0384615
	79412	KREMEN2	0.0384615	0	0.0384615
	94234	FOXQ1	0.0384615	0	0.0384615
	2852	GPER	0.0384615	0	0.0384615
	8717	TRADD	0.0384615	0	0.0384615
	1815	DRD4	0.0384615	0	0.0384615
	29956	LASS2	0.0384615	0	0.0384615
	90462	90462	0.0384615	0	0.0384615
	94122	SYTL5	0.0384615	0	0.0384615
	388882	388882	0.0384615	0	0.0384615
	84553	C6ORF168	0.0384615	0	0.0384615
	117248	GALNTL2	0.0384615	0	0.0384615
	373861	HILS1	0.0384615	0	0.0384615
	8324	FZD7	0.0384615	0	0.0384615
	7056	THBD	0.0384615	0	0.0384615
	1292	COL6A2	0.0384615	0	0.0384615
	90353	CTU1	0.0384615	0	0.0384615
	196051	PPAPDC1A	0.0384615	0	0.0384615
	6183	MRPS12	0.0384615	0	0.0384615
	26164	GTPBP5	0.0384615	0	0.0384615
	4902	NRTN	0.0384615	0	0.0384615
	1032	CDKN2D	0.0384615	0	0.0384615
	10365	KLF2	0.0384615	0	0.0384615
	6649	SOD3	0.0384615	0	0.0384615
	81502	HM13	0.0384615	0	0.0384615
	56913	C1GALT1	0.0384615	0	0.0384615
	1973	EIF4A1	0.0384615	0	0.0384615
	142680	SLC34A3	0.0384615	0	0.0384615
	6821	SUOX	0.0384615	0	0.0384615
	5409	PNMT	0.0384615	0	0.0384615
	56107	PCDHGA9	0.0384615	0	0.0384615
	23583	SMUG1	0.0384615	0	0.0384615
	9088	PKMYT1	0.0384615	0	0.0384615
	11025	LILRB3	0.0384615	0	0.0384615
	6839	SUV39H1	0.0384615	0	0.0384615
	7942	TFEB	0.0384615	0	0.0384615
	2103	ESRRB	0.0384615	0	0.0384615
	1281	COL3A1	0.0384615	0	0.0384615
	50846	DHH	0.0384615	0	0.0384615
	155061	ZNF746	0.0384615	0	0.0384615
	26959	HBP1	0.0384615	0	0.0384615
	55576	STAB2	0.0384615	0	0.0384615
	84870	RSPO3	0.0384615	0	0.0384615
	150590	C2ORF15	0.0384615	0	0.0384615
	390199	OR4D9	0.0384615	0	0.0384615
	284047	CCDC144B	0.0384615	0	0.0384615
	7164	TPD52L1	0.0384615	0	0.0384615
	51289	RXFP3	0.0384615	0	0.0384615
	3362	HTR6	0.0384615	0	0.0384615
	7846	TUBA1A	0.0384615	0	0.0384615
	65010	SLC26A6	0.0384615	0	0.0384615
	389692	MAFA	0.0384615	0	0.0384615
	7328	UBE2H	0.0384615	0	0.0384615
	163486	DENND1B	0.0384615	0	0.0384615
	6663	SOX10	0.0384615	0	0.0384615
	4815	NINJ2	0.0384615	0	0.0384615
	9897	KIAA0196	0.0384615	0	0.0384615
	374291	NDUFS7	0.307692	0.272727	0.034965
	54509	RHOF	0.0769231	0.0454545	0.0314685
	91304	C19ORF6	0.0769231	0.0454545	0.0314685
	10094	ARPC3	0.0769231	0.0454545	0.0314685
	9587	MAD2L1BP	0.0769231	0.0454545	0.0314685
	80895	ILKAP	0.0769231	0.0454545	0.0314685
	64106	NPFFR1	0.0769231	0.0454545	0.0314685
	402289	402289	0.0769231	0.0454545	0.0314685
	9409	PEX16	0.0769231	0.0454545	0.0314685
	5021	OXTR	0.0769231	0.0454545	0.0314685
	55787	CXORF15	0.0769231	0.0454545	0.0314685
	9770	RASSF2	0.0769231	0.0454545	0.0314685
	6491	STIL	0.0769231	0.0454545	0.0314685
	3743	KCNA7	0.0769231	0.0454545	0.0314685
	51066	C3ORF32	0.0769231	0.0454545	0.0314685
	4862	NPAS2	0.0769231	0.0454545	0.0314685
	80778	ZNF34	0.0769231	0.0454545	0.0314685
	9557	CHD1L	0.0769231	0.0454545	0.0314685
	353	APRT	0.0769231	0.0454545	0.0314685
	2063	NR2F6	0.0769231	0.0454545	0.0314685
	80235	PIGZ	0.0769231	0.0454545	0.0314685
	6857	SYT1	0.0769231	0.0454545	0.0314685
	26716	OR2H1	0.0769231	0.0454545	0.0314685
	54738	FEV	0.115385	0.0909091	0.0244755
	151449	GDF7	0.115385	0.0909091	0.0244755
	84101	USP44	0.115385	0.0909091	0.0244755
	283149	BCL9L	0.115385	0.0909091	0.0244755
	51490	C9ORF114	0.115385	0.0909091	0.0244755
	540	ATP7B	0.115385	0.0909091	0.0244755
	132625	ZFP42	0.115385	0.0909091	0.0244755
	63895	FAM38B	0.115385	0.0909091	0.0244755
	341947	COX8C	0.115385	0.0909091	0.0244755
	391	RHOG	0.115385	0.0909091	0.0244755
	10730	YME1L1	0.115385	0.0909091	0.0244755
	9813	KIAA0494	0.115385	0.0909091	0.0244755
	119395	CALHM3	0.153846	0.136364	0.0174825
	399	RHOH	0.153846	0.136364	0.0174825
	121643	FOXN4	0.153846	0.136364	0.0174825
	90199	WFDC8	0.153846	0.136364	0.0174825
	3858	KRT10	0.153846	0.136364	0.0174825
	9986	RCE1	0.153846	0.136364	0.0174825
	124602	KIF19	0.153846	0.136364	0.0174825
	151306	GPBAR1	0.153846	0.136364	0.0174825
	9868	TOMM70A	0.153846	0.136364	0.0174825
	952	CD38	0.192308	0.181818	0.0104895
	18	ABAT	0.192308	0.181818	0.0104895
	6175	RPLP0	0.961538	0.954545	0.00699301
	6205	RPS11	0.961538	0.954545	0.00699301
	6168	RPL37A	0.961538	0.954545	0.00699301
	85329	LGALS12	0.269231	0.272727	-0.0034965
	56262	LRRC8A	0.0384615	0.0454545	-0.00699301
	23299	BICD2	0.0384615	0.0454545	-0.00699301
	4353	MPO	0.0384615	0.0454545	-0.00699301
	9138	ARHGEF1	0.0384615	0.0454545	-0.00699301
	57217	TTC7A	0.0384615	0.0454545	-0.00699301
	148979	GLIS1	0.0384615	0.0454545	-0.00699301
	23300	ATMIN	0.0384615	0.0454545	-0.00699301
	260429	PRSS33	0.0384615	0.0454545	-0.00699301
	3083	HGFAC	0.0384615	0.0454545	-0.00699301
	246330	PELI3	0.0384615	0.0454545	-0.00699301
	79817	MOBKL2B	0.0384615	0.0454545	-0.00699301
	148170	CDC42EP5	0.0384615	0.0454545	-0.00699301
	3667	IRS1	0.0384615	0.0454545	-0.00699301
	221302	ZUFSP	0.0384615	0.0454545	-0.00699301
	412	STS	0.0384615	0.0454545	-0.00699301
	4185	ADAM11	0.0384615	0.0454545	-0.00699301
	5121	PCP4	0.0384615	0.0454545	-0.00699301
	64135	IFIH1	0.0384615	0.0454545	-0.00699301
	6615	SNAI1	0.0384615	0.0454545	-0.00699301
	8689	KRT36	0.0384615	0.0454545	-0.00699301
	5885	RAD21	0.0384615	0.0454545	-0.00699301
	390427	390427	0.0384615	0.0454545	-0.00699301
	1053	CEBPE	0.0384615	0.0454545	-0.00699301
	137868	SGCZ	0.0384615	0.0454545	-0.00699301
	57605	PITPNM2	0.307692	0.318182	-0.0104895
	117246	FTSJ3	0.807692	0.818182	-0.0104895
	23152	CIC	0.0769231	0.0909091	-0.013986
	825	CAPN3	0.0769231	0.0909091	-0.013986
	160622	GRASP	0.0769231	0.0909091	-0.013986
	3993	LLGL2	0.0769231	0.0909091	-0.013986
	29083	GTPBP8	0.0769231	0.0909091	-0.013986
	360023	ZBTB41	0.0769231	0.0909091	-0.013986
	10257	ABCC4	0.0769231	0.0909091	-0.013986
	1616	DAXX	0.0769231	0.0909091	-0.013986
	153129	SLC38A9	0.0769231	0.0909091	-0.013986
	3265	HRAS	0.0769231	0.0909091	-0.013986
	5438	POLR2I	0.846154	0.863636	-0.0174825
	3784	KCNQ1	0.115385	0.136364	-0.020979
	25781	25781	0.115385	0.136364	-0.020979
	714	C1QC	0.115385	0.136364	-0.020979
	1543	CYP1A1	0.115385	0.136364	-0.020979
	137994	LETM2	0.115385	0.136364	-0.020979
	23493	HEY2	0.115385	0.136364	-0.020979
	23498	HAAO	0.115385	0.136364	-0.020979
	4649	MYO9A	0.153846	0.181818	-0.027972
	51663	ZFR	0.153846	0.181818	-0.027972
	9685	CLINT1	0.192308	0.227273	-0.034965
	1378	CR1	0.192308	0.227273	-0.034965
	140469	MYO3B	0.692308	0.727273	-0.034965
	79587	CARS2	0.461538	0.5	-0.0384615
	2646	GCKR	0.230769	0.272727	-0.041958
	9762	9762	0.230769	0.272727	-0.041958
	58495	OVOL2	0.230769	0.272727	-0.041958
	1137	CHRNA4	0	0.0454545	-0.0454545
	3589	IL11	0	0.0454545	-0.0454545
	1524	CX3CR1	0	0.0454545	-0.0454545
	8764	TNFRSF14	0	0.0454545	-0.0454545
	55290	BRF2	0	0.0454545	-0.0454545
	23589	CARHSP1	0	0.0454545	-0.0454545
	166	AES	0	0.0454545	-0.0454545
	10157	AASS	0	0.0454545	-0.0454545
	10887	PROKR1	0	0.0454545	-0.0454545
	81620	CDT1	0	0.0454545	-0.0454545
	23543	RBM9	0	0.0454545	-0.0454545
	1282	COL4A1	0	0.0454545	-0.0454545
	284827	KRTAP13-4	0	0.0454545	-0.0454545
	379	ARL4D	0	0.0454545	-0.0454545
	26284	ERAL1	0	0.0454545	-0.0454545
	57693	ZNF317	0	0.0454545	-0.0454545
	51728	POLR3K	0	0.0454545	-0.0454545
	8805	TRIM24	0	0.0454545	-0.0454545
	894	CCND2	0	0.0454545	-0.0454545
	200008	CDCP2	0	0.0454545	-0.0454545
	26229	B3GAT3	0	0.0454545	-0.0454545
	1896	EDA	0	0.0454545	-0.0454545
	5931	RBBP7	0	0.0454545	-0.0454545
	348738	C2ORF48	0	0.0454545	-0.0454545
	388007	SERPINA13	0	0.0454545	-0.0454545
	9214	FAIM3	0	0.0454545	-0.0454545
	91179	SCARF2	0	0.0454545	-0.0454545
	9024	BRSK2	0	0.0454545	-0.0454545
	81030	ZBP1	0	0.0454545	-0.0454545
	146802	SLC47A2	0	0.0454545	-0.0454545
	390377	390377	0	0.0454545	-0.0454545
	813	CALU	0	0.0454545	-0.0454545
	83451	ABHD11	0	0.0454545	-0.0454545
	29763	PACSIN3	0	0.0454545	-0.0454545
	27434	POLM	0	0.0454545	-0.0454545
	4084	MXD1	0	0.0454545	-0.0454545
	5499	PPP1CA	0	0.0454545	-0.0454545
	348840	348840	0	0.0454545	-0.0454545
	51061	TXNDC11	0	0.0454545	-0.0454545
	6496	SIX3	0	0.0454545	-0.0454545
	4118	MAL	0	0.0454545	-0.0454545
	9472	AKAP6	0	0.0454545	-0.0454545
	64084	CLSTN2	0	0.0454545	-0.0454545
	10261	IGSF6	0	0.0454545	-0.0454545
	55313	CPPED1	0.269231	0.318182	-0.048951
	11130	ZWINT	0.0384615	0.0909091	-0.0524476
	65124	ANKRD57	0.0384615	0.0909091	-0.0524476
	23246	BOP1	0.0384615	0.0909091	-0.0524476
	1511	CTSG	0.0384615	0.0909091	-0.0524476
	55801	IL26	0.0384615	0.0909091	-0.0524476
	23646	PLD3	0.0384615	0.0909091	-0.0524476
	5920	RARRES3	0.0384615	0.0909091	-0.0524476
	22937	SCAP	0.0384615	0.0909091	-0.0524476
	8078	USP5	0.0384615	0.0909091	-0.0524476
	6391	SDHC	0.0384615	0.0909091	-0.0524476
	340571	SIAH1L	0.0384615	0.0909091	-0.0524476
	2230	FDX1	0.0384615	0.0909091	-0.0524476
	3045	HBD	0.0384615	0.0909091	-0.0524476
	56097	PCDHGC5	0.0769231	0.136364	-0.0594406
	55695	NSUN5	0.0769231	0.136364	-0.0594406
	340980	OR52B6	0.0769231	0.136364	-0.0594406
	388714	FMO6P	0.0769231	0.136364	-0.0594406
	8209	C21ORF33	0.0769231	0.136364	-0.0594406
	5408	PNLIPRP2	0.0769231	0.136364	-0.0594406
	349565	NMNAT3	0.0769231	0.136364	-0.0594406
	7477	WNT7B	0.115385	0.181818	-0.0664336
	696	BTN1A1	0.115385	0.181818	-0.0664336
	8613	PPAP2B	0.115385	0.181818	-0.0664336
	54097	FAM3B	0.115385	0.181818	-0.0664336
	5726	TAS2R38	0.384615	0.454545	-0.0699301
	6010	RHO	0.153846	0.227273	-0.0734266
	7321	UBE2D1	0.153846	0.227273	-0.0734266
	55239	OGFOD1	0	0.0909091	-0.0909091
	441549	CDNF	0	0.0909091	-0.0909091
	3010	HIST1H1T	0	0.0909091	-0.0909091
	22953	P2RX2	0	0.0909091	-0.0909091
	5152	PDE9A	0	0.0909091	-0.0909091
	84959	UBASH3B	0	0.0909091	-0.0909091
	1523	CUX1	0	0.0909091	-0.0909091
	51605	TRMT6	0	0.0909091	-0.0909091
	51056	LAP3	0	0.0909091	-0.0909091
	51024	FIS1	0	0.0909091	-0.0909091
	81570	CLPB	0	0.0909091	-0.0909091
	64763	ZNF574	0	0.0909091	-0.0909091
	30833	NT5C	0.0384615	0.136364	-0.0979021
	59269	HIVEP3	0.0384615	0.136364	-0.0979021
	9498	SLC4A8	0.0384615	0.136364	-0.0979021
	5097	PCDH1	0.0384615	0.136364	-0.0979021
	202201	202201	0.0384615	0.136364	-0.0979021
	4117	MAK	0.0384615	0.136364	-0.0979021
	405753	DUOXA2	0.307692	0.409091	-0.101399
	10632	ATP5L	0.0769231	0.181818	-0.104895
	374864	C18ORF34	0.115385	0.227273	-0.111888
	3269	HRH1	0.115385	0.227273	-0.111888
	388	RHOB	0.115385	0.227273	-0.111888
	7547	ZIC3	0.115385	0.227273	-0.111888
	5510	PPP1R7	0.384615	0.5	-0.115385
	3948	LDHC	0.384615	0.5	-0.115385
	9028	RHBDL1	0	0.136364	-0.136364
	113189	CHST14	0	0.136364	-0.136364
	148932	MOBKL2C	0	0.136364	-0.136364
	526	ATP6V1B2	0	0.136364	-0.136364
	389690	389690	0	0.136364	-0.136364
	23673	STX12	0.0384615	0.181818	-0.143357
	5036	PA2G4	0.0769231	0.227273	-0.15035
	6881	TAF10	0.0769231	0.227273	-0.15035
	2879	GPX4	0.115385	0.272727	-0.157343
	51195	RAPGEFL1	0	0.181818	-0.181818
	503834	DPRX	0.0384615	0.227273	-0.188811
	203102	ADAM32	0.0384615	0.227273	-0.188811
	1727	CYB5R3	0.0384615	0.227273	-0.188811
	10735	STAG2	0.538462	0.727273	-0.188811
	23316	CUX2	0.307692	0.5	-0.192308
	1943	EFNA2	0.0769231	0.272727	-0.195804
	655	BMP7	0.0769231	0.318182	-0.241259
	55234	SMU1	0.346154	0.590909	-0.244755
	57678	GPAM	0.115385	0.363636	-0.248252
	57020	C16ORF62	0.269231	0.545455	-0.276224

## Sheet: Profile from non-isogenic lines
GeneID	GeneName	in PTEN DiE profile
94031	HTRA3	+
51079	NDUFA13	+
65010	SLC26A6	+
81502	HM13	+
26030	PLEKHG3	+
9328	GTF3C5	+
389692	MAFA	+
943	TNFRSF8	+
5192	PEX10	+
56848	SPHK2	+
3228	HOXC12	+
6011	GRK1	+
57596	BEGAIN	+
6227	RPS21	+
2837	UTS2R	+
51181	DCXR	+
4056	LTC4S	+
79637	ARMC7	+
254552	NUDT8	+
293	SLC25A6	+
11025	LILRB3	+
23246	BOP1	+
9371	KIF3B	+
858	CAV2	+
1463	NCAN	+
284366	KLK9	+
118430	MUCL1	+
9953	HS3ST3B1	+
29842	TFCP2L1	+
10365	KLF2	+
929	CD14	+
2864	FFAR1	+
57817	HAMP	+
3750	KCND1	+
283514	SIAH3	+
253665		+
10750	GRAP	+
6649	SOD3	+
4902	NRTN	+
23138		+
8437	RASAL1	+
348738	C2ORF48	+
377602		+
8688	KRT37	+
1052	CEBPD	+
1128	CHRM1	+
54550	NECAB2	+
2352	FOLR3	+
8369	HIST1H4G	+
79412	KREMEN2	+
80864	EGFL8	+
4692	NDN	+
3937	LCP2	+
3640	INSL3	+
83855	KLF16	+
8778	SIGLEC5	+
163732	CITED4	+
4245	MGAT1	+
23677	SH3BP4	+
9868	TOMM70A	+
7349	UCN	+
140699	C20ORF132	+
390377		+
5455	POU3F3	+
1315	COPB1	+
54626	HES2	+
4815	NINJ2	+
2079	ERH	+
23583	SMUG1	+
10633	RASL10A	+
374877	C19ORF45	+
64843	ISL2	+
5731	PTGER1	+
162979	ZNF296	+
50943	FOXP3	+
6892	TAPBP	+
386677	KRTAP10-1	+
666	BOK	+
10418	SPON1	+
84954	MPND	+
123096	SLC25A29	+
170302	ARX	+
4058	LTK	+
9329	GTF3C4	+
26086	GPSM1	+
6663	SOX10	+
10660	LBX1	+
145760		+
84502	JPH4	+
7328	UBE2H	+
1775	DNASE1L2	+
3090	HIC1	+
26959	HBP1	+
64063	PRSS22	+
10235	RASGRP2	+
56731	SLC2A4RG	+
6932	TCF7	+
29947	DNMT3L	+
22947	DUX4	+
23180	RFTN1	+
25807	RHBDD3	+
54913	RPP25	+
144608	C12ORF60	-
51075	TMX2	-
4710	NDUFB4	-
51555	PEX5L	-
1485	CTAG1B	-
9231	DLG5	-
97	ACYP1	-
126353	C19ORF21	-
9079	LDB2	-
2237	FEN1	-
147746	HIPK4	-
2185	PTK2B	-
5245	PHB	-
151827	LRRC34	-
622	BDH1	-
788	SLC25A20	-
3692	EIF6	-
30811	HUNK	-
29093	MRPL22	-
317702	VN1R3	-
200420	ALMS1P	-
386618	KCTD4	-
378948	RBMY1B	-
84905	ZNF341	-
7122	CLDN5	-
3703	STT3A	-
4926	NUMA1	-
196951	C15ORF33	-
5129	CDK18	-
56946	C11ORF30	-
5558	PRIM2	-
10190	TXNDC9	-
59349	KLHL12	-
23186	RCOR1	-
5783	PTPN13	-
167227	DCP2	-
23384	CYTSA	-
285852	TREML4	-
954	ENTPD2	-
54874	FNBP1L	-
5796	PTPRK	-
57528	KCTD16	-
401398		-
57047	PLSCR2	-
328	APEX1	-
9715	FAM131B	-
23430	TPSD1	-
399704		-
7278	TUBA3C	-
79004	CUEDC2	-
84893	FBXO18	-
3738	KCNA3	-
11135	CDC42EP1	-
27040	LAT	-
84258	SYT3	-
7102	TSPAN7	-
128192		-
6188	RPS3	-
841	CASP8	-
5024	P2RX3	-
390598	LBXCOR1	-
10628	TXNIP	-
123872	LRRC50	-
577	BAI3	-
93979	CPA5	-
26582	DUX3	-
55346	TCP11L1	-
22873	DZIP1	-
349075	ZNF713	-
23555	TSPAN15	-
11151	CORO1A	-
5175	PECAM1	-
3092	HIP1	-
5004	ORM1	-
1840	DTX1	-
30812	SOX8	-
26872	STEAP1	-
57714	KIAA1618	-
4884	NPTX1	-
55624	POMGNT1	-
84940	CORO6	-
4320	MMP11	-
3887	KRT81	-
6794	STK11	-
2220	FCN2	-
10838	ZNF275	-
200845	KCTD6	-
79724	ZNF768	-
51619	UBE2D4	-
219654	ZCCHC24	-
10240	MRPS31	-
2296	FOXC1	-
527	ATP6V0C	-
55152	DALRD3	-
10102	TSFM	-
5947	RBP1	-
8516	ITGA8	-
22987	SV2C	-
1030	CDKN2B	-
6804	STX1A	-
8492	PRSS12	-
51365	PLA1A	-
581	BAX	-
153918	C6ORF94	-
1806	DPYD	-
54540	FAM193B	-
387332	TBPL2	-
64137	ABCG4	-
23172	FAM175B	-
23429	RYBP	-
125476	INO80C	-
84231	TRAF7	-
9306	SOCS6	-
55137	FIGN	-
1608	DGKG	-
10877	CFHR4	-
1145	CHRNE	-
925	CD8A	-
8631	SKAP1	-
23197	FAF2	-
5631	PRPS1	-
3777	KCNK3	-
207	AKT1	-
63933	CCDC90A	-
51258	MRPL51	-
4142	MAS1	-
1465	CSRP1	-
132141	IQCF1	-
57205	ATP10D	-
3889	KRT83	-
4240	MFGE8	-
140625	ACTRT2	-
55897	MESP1	-
7569	ZNF182	-
9230	RAB11B	-
9283	GPR37L1	-
81628	TSC22D4	-
157848	NKX6-3	-
391742		-
11165	NUDT3	-
3913	LAMB2	-
90204	ZSWIM1	-
8809	IL18R1	-
29765	TMOD4	-
372	ARCN1	-
25959	KANK2	-
138724	C9ORF131	-
10910	SUGT1	-
1390	CREM	-
26108	PYGO1	-
51267	CLEC1A	-
25900	IFFO1	-
134553	C5ORF24	-
282890	ZNF311	-
7226	TRPM2	-
726	CAPN5	-
345651	ACTBL2	-
51257	MARCH2	-
5032	P2RY11	-
26261	FBXO24	-
1215	CMA1	-
57418	WDR18	-
8971	H1FX	-
57709	SLC7A14	-
8013	NR4A3	-
51548	SIRT6	-
9704	DHX34	-
5861	RAB1A	-
404785	POTEG	-
6512	SLC1A7	-
4440	MSI1	-
2926	GRSF1	-
51310	SLC22A17	-
10420	TESK2	-
3219	HOXB9	-
399670	RPL13AP17	-
64115	C10ORF54	-
6480	ST6GAL1	-
3712	IVD	-
343578	C20ORF95	-
399664	MEX3D	-
6324	SCN1B	-
10588	MTHFS	-
10590	SCGN	-
8557	TCAP	-
151313	FAHD2B	-
89797	NAV2	-
81623	DEFB126	-
8913	CACNA1G	-
9516	LITAF	-
7538	ZFP36	-
56062	KLHL4	-
9732	DOCK4	-
5501	PPP1CC	-
125981	ACER1	-
252839	TMEM9	-
253012	HEPACAM2	-
5087	PBX1	-
126069	ZNF491	-
9464	HAND2	-
3237	HOXD11	-
10978	CLP1	-
8277	TKTL1	-
8372	HYAL3	-
284904	SEC14L4	-
3651	PDX1	-
2330	FMO5	-
1112	FOXN3	-
6652	SORD	-
2976	GTF3C2	-
80820	EEPD1	-
63946	DMRTC2	-
84135	UTP15	-
2543	GAGE1	-
113179	ADAT3	-
9413	FAM189A2	-
57413		-
166647	GPR125	-
3113	HLA-DPA1	-
29103	DNAJC15	-
54494	C11ORF71	-
10983	CCNI	-
11019	LIAS	-
10914	PAPOLA	-
6234	RPS28	-
5660	PSAP	-
283248	RCOR2	-
2444	FRK	-
90592	ZNF700	-
2701	GJA4	-
56244	BTNL2	-
8665	EIF3F	-
2870	GRK6	-
6247	RS1	-
51043	ZBTB7B	-
8359	HIST1H4A	-
7314	UBB	-
25953	PNKD	-
54986	ULK4	-
392549		-
115752	DIS3L	-
54625	PARP14	-
10527	IPO7	-
1761	DMRT1	-
11174	ADAMTS6	-
54868	TMEM104	-
83540	NUF2	-
81926	FAM108A1	-
23028	KDM1A	-
219957	OR9Q2	-
11182	SLC2A6	-
79041	TMEM38A	-
26508	HEYL	-
2040	STOM	-
401190	RGS7BP	-
389772		-
23558	WBP2	-
5053	PAH	-
257000	PLAC2	-
4678	NASP	-
19883	RORA	-
54059	C21ORF57	-
951	CD37	-
131368	ZPLD1	-
55733	HHAT	-
26160	IFT172	-
5167	ENPP1	-
342926	ZNF677	-
254958	REXO1L1	-
8521	GCM1	-
84766	EFCAB4B	-
3609	ILF3	-
3642	INSM1	-
10566	AKAP3	-
83394	PITPNM3	-
51752	ERAP1	-
64965	MRPS9	-
168620	BHLHA15	-
10993	SDS	-
51657	STYXL1	-
6910	TBX5	-
6916	TBXAS1	-
23245	ASTN2	-
51126	NAA20	-
9784	SNX17	-
29128	UHRF1	-
5701	PSMC2	-
1846	DUSP4	-
11140	CDC37	-
8916	HERC3	-
343263	MYBPHL	-
5715	PSMD9	-
1286	COL4A4	-
25865	PRKD2	-
255812	SDHAP1	-
54880	BCOR	-
123970	C16ORF78	-
84504	NKX6-2	-
256536	TCERG1L	-
10908	PNPLA6	-
4520	MTF1	-
79899	PRR5L	-
80727	TTYH3	-
401605		-
6948	TCN2	-
9696	CROCC	-
92259	MRPS36	-
1415	CRYBB2	-
374955	SPATA21	-
7073	TIAL1	-
5582	PRKCG	-
140596	DEFB104A	-
23199	KIAA0182	-
222894	FERD3L	-
717	C2	-
8165	AKAP1	-
1116	CHI3L1	-
50805	IRX4	-
63877	C10ORF84	-
3875	KRT18	-
8668	EIF3I	-
4660	PPP1R12B	-
9765	ZFYVE16	-
7905	REEP5	-
91	ACVR1B	-
199675	C19ORF59	-
63874	ABHD4	-
5298	PI4KB	-
64118	DUS1L	-
22897	CEP164	-
1877	E4F1	-
6940	ZNF354A	-
55092	TMEM51	-
8493	PPM1D	-
56751	BARHL1	-
84634	KISS1R	-
8818	DPM2	-
317649	EIF4E3	-
83881	MIXL1	-
81034	SLC25A32	-
84515	MCM8	-
29915	HCFC2	-
7083	TK1	-
5013	OTX1	-
10321	CRISP3	-
3064	HTT	-
57448	BIRC6	-
22877	MLXIP	-
25961	NUDT13	-
57732	ZFYVE28	-
1967	EIF2B1	-
3868	KRT16	-
4501	MT1X	-
84988	PPP1R16A	-
113457	TUBA3D	-
29990	PILRB	-
84658	EMR3	-
8698	S1PR4	-
401263		-
132954	PDCL2	-
56938	ARNTL2	-
10657	KHDRBS1	-
960	CD44	-
6915	TBXA2R	-
221409	SPATS1	-
6194	RPS6	-
2767	GNA11	-
8543	LMO4	-
4825	NKX6-1	-
54101	RIPK4	-
64969	MRPS5	-
8364	HIST1H4C	-
81544	GDPD5	-
9823	ARMCX2	-
10480	EIF3M	-
319100	TAAR6	-
57650	KIAA1524	-
55322	C5ORF22	-
23409	SIRT4	-
4975	OMP	-
3727	JUND	-
5509	PPP1R3D	-
25987	TSKU	-
89891	WDR34	-
2861	GPR37	-
3578	IL9	-
9478	CABP1	-
84342	COG8	-
56683	C21ORF59	-
200909	HTR3D	-
5590	PRKCZ	-
27111	SDCBP2	-
147947	ZNF542	-
339799	EIF3FP3	-
11238	CA5B	-
79656	BEND5	-
22834	ZNF652	-
26232	FBXO2	-
10975	UQCR11	-
122953	JDP2	-
9744	ACAP1	-
3169	FOXA1	-
79774	GRTP1	-
221477	C6ORF89	-
81469	OR2G3	-
64743	WDR13	-
5624	PROC	-
51295	ECSIT	-
5994	RFXAP	-
124	ADH1A	-
64377	CHST8	-
7022	TFAP2C	-
4857	NOVA1	-
63976	PRDM16	-
8814	CDKL1	-
10509	SEMA4B	-
51202	DDX47	-
136227	EMID2	-
4637	MYL6	-
10979	FERMT2	-
4210	MEFV	-
374655	ZNF710	-
122945	C14ORF148	-
8625	RFXANK	-
11164	NUDT5	-
23291	FBXW11	-
3293	HSD17B3	-
6534	SLC6A7	-
55312	RFK	-
90933	TRIM41	-
65003	MRPL11	-
283039		-
115727	RASGRP4	-
7298	TYMS	-
6361	CCL17	-
2619	GAS1	-
79683	ZDHHC14	-
10878	CFHR3	-
2817	GPC1	-
533	ATP6V0B	-
3975	LHX1	-
64207	C14ORF4	-
2585	GALK2	-
3425	IDUA	-
79183	TTPAL	-
59350	RXFP1	-
400511		-
64968	MRPS6	-
90861	HN1L	-
11325	DDX42	-
23237	ARC	-
11020	RABL4	-
7704	ZBTB16	-
7137	TNNI3	-
254528	C16ORF73	-
7001	PRDX2	-
5608	MAP2K6	-
25913	POT1	-
83862	TMEM120A	-
5191	PEX7	-
10095	ARPC1B	-
79177	ZNF576	-
171019	ADAMTS19	-
3050	HBZ	-
26223	FBXL21	-
5612	PRKRIR	-
149483	CCDC17	-
56136	PCDHA13	-
27006	FGF22	-
90378	SAMD1	-
6253	RTN2	-
6717	SRI	-
140893	C20ORF151	-
348327	ZNF530	-
50674	NEUROG3	-
6401	SELE	-
7040	TGFB1	-
321	APBA2	-
22982	DIP2C	-
6926	TBX3	-
23165	NUP205	-
390154	OR5T3	-
5553	PRG2	-
5747	PTK2	-
54715		-
9877	ZC3H11A	-
203062	TSNARE1	-
6256	RXRA	-
2015	EMR1	-
27232	GNMT	-
64748		-
7317	UBA1	-
112755	STX1B	-
6903	TBCC	-
84663	CYORF15B	-
79364	ZXDC	-
23562	CLDN14	-
51522	TMEM14C	-
152	ADRA2C	-
10215	OLIG2	-
54663	WDR74	-
123	PLIN2	-
6870	TACR3	-
26696	OR2T1	-
720	C4A	-
55891	LENEP	-
7852	CXCR4	-
1893	ECM1	-
8712	PAGE1	-
29121	CLEC2D	-
3126	HLA-DRB4	-
1843	DUSP1	-
3954	LETM1	-
65061	CDK15	-
8973	CHRNA6	-
79781	IQCA1	-
8900	CCNA1	-
51780	KDM3B	-
56936	C14ORF162	-
252969	NEIL2	-
140685	ZBTB46	-
319101	KRT73	-
9563	H6PD	-
399655	ZNF539	-
401361		-
10994	ILVBL	-
55885	LMO3	-
338917	VSX2	-
256309	CCDC110	-
80308	FLAD1	-
56270	WDR45L	-
161142	FAM71D	-
22798	LAMB4	-
6550	SLC9A3	-
9547	CXCL14	-
85027	C5ORF62	-
161253	REM2	-
54662	TBC1D13	-
10699	CORIN	-
1265	CNN2	-
51667	NUB1	-
10636	RGS14	-
284942	RPL23AP82	-
27156	RTDR1	-
85359	DGCR6L	-
55017	C14ORF119	-
6356	CCL11	-
10949	HNRNPA0	-
64282	PAPD5	-
50837	TAS2R7	-
9244	CRLF1	-
27202	GPR77	-
56672	C11ORF17	-
253769	WDR27	-
80762	NDFIP1	-
7441	VPREB1	-
22800	RRAS2	-
221184	CPNE2	-
55037	PTCD3	-
3683	ITGAL	-
54905	CYP2W1	-
26130	GAPVD1	-
124056	NOXO1	-
79778	MICALL2	-
4794	NFKBIE	-
5922	RASA2	-
149643	C1ORF227	-
3170	FOXA2	-
221613	HIST1H2AA	-
2128	EVX1	-
219770	GJD4	-
5813	PURA	-
91373	UAP1L1	-
50833	TAS2R16	-
1677	DFFB	-
4887	NPY2R	-
4174	MCM5	-
8531	CSDA	-
11023	VAX1	-
162466	PHOSPHO1	-
6157	RPL27A	-
51311	TLR8	-
1832	DSP	-
7730	ZNF177	-
8909	ENDOU	-
29015	SLC43A3	-
83483	PLVAP	-
23049	SMG1	-
10494	STK25	-
89858	SIGLEC12	-
5580	PRKCD	-
260434	PYDC1	-
3049	HBQ1	-
9686	VGLL4	-
89927	C16ORF45	-
9343	EFTUD2	-
79727	LIN28	-
6201	RPS7	-
9821	RB1CC1	-
340260	UNCX	-
4986	OPRK1	-
9853	RUSC2	-
3300	DNAJB2	-
374992	SEC63D1	-
8614	STC2	-
27121	DKK4	-
7169	TPM2	-
91807	MYLK3	-
283985	FADS6	-
23136	EPB41L3	-
26227	PHGDH	-
29894	CPSF1	-
6095	RORA	-
114794	ELFN2	-
23438	HARS2	-
4242	MFNG	-
84696	ABHD1	-
9830	TRIM14	-
10454	TAB1	-
84307	ZNF397	-
4047	LSS	-
57459	GATAD2B	-
116985	ARAP1	-
51439	FAM8A1	-
89849	ATG16L2	-
1489	CTF1	-
65117	RSRC2	-
127687	C1ORF122	-
170626	XAGE3	-
147808	ZNF784	-
80012	PHC3	-
7066	THPO	-
1487	CTBP1	-
11027	LILRA2	-
4854	NOTCH3	-
390529		-
492304	C11ORF43	-
340706	VWA2	-
1809	DPYSL3	-
50856	CLEC4A	-
2566	GABRG2	-
23047	PDS5B	-
64417	C5ORF28	-
197257	LDHD	-
84953	MICALCL	-
122867		-
51734	SEPX1	-
2249	FGF4	-
284071	C17ORF104	-
4007	PRICKLE3	-
4673	NAP1L1	-
5136	PDE1A	-
3832	KIF11	-
4057	LTF	-
8087	FXR1	-
8444	DYRK3	-
5871	MAP4K2	-
2626	GATA4	-
6508	SLC4A3	-
8089	YEATS4	-
10050	SLC17A4	-
23600	AMACR	-
362	AQP5	-
23401	FRAT2	-
9629	CLCA3P	-
49855	SCAPER	-
3423	IDS	-
6233	RPS27A	-
550	AUP1	-
26707	OR2J2	-
51402	HSFX1	-
130813	C2ORF50	-
640	BLK	-
7546	ZIC2	-
350383	GPR142	-
847	CAT	-
9778	KIAA0232	-
6548	SLC9A1	-
11190	CEP250	-
5971	RELB	-
24147	FJX1	-
5017	OVOL1	-
400696		-
22899	ARHGEF15	-
25816	TNFAIP8	-
55971	BAIAP2L1	-
3312	HSPA8	-
10267	RAMP1	-
10326	SIRPB1	-
9907	KIAA0415	-
245812	CNPY4	-
5196	PF4	-
58487	CREBZF	-
344018	FIGLA	-
349136	WDR86	-
347862	PDDC1	-
22983	MAST1	-
286343	C9ORF150	-
84057	MND1	-
2248	FGF3	-
27436	EML4	-
5128	CDK17	-
154150	HDGFL1	-
51255	RNF181	-
65122	PRAMEF2	-
55362	TMEM63B	-
56061	UBFD1	-
3770	KCNJ14	-
27201	GPR78	-
57111	RAB25	-
84665	MYPN	-
2475	MTOR	-
391745		-
56144	PCDHA4	-
217166	NR1D1	-
26002	MOXD1	-
51054	PLEKHA9	-
6920	TCEA3	-
55249	YY1AP1	-
11062	DUS4L	-
390386		-
9111	NMI	-
10198	MPHOSPH9	-
124857	WFIKKN2	-
79672	FN3KRP	-
8227	SFRS17A	-
1002	CDH4	-
51156	SERPINA10	-
8390	OR1G1	-
84790	TUBA1C	-
4868	NPHS1	-
256076	COL29A1	-
3212	HOXB2	-
6990	DYNLT3	-
286128	ZFP41	-
5148	PDE6G	-
27131	SNX5	-
6239	RREB1	-
84891	ZSCAN10	-
6004	RGS16	-
150678	MYEOV2	-
2796	GNRH1	-
391746		-
441877		-
1294	COL7A1	-
3235	HOXD9	-
864	RUNX3	-
7726	TRIM26	-
5887	RAD23B	-
92283	ZNF461	-
85417	CCNB3	-
441803		-
5459	POU4F3	-
79050	NOC4L	-
93	ACVR2B	-
10615	SPAG5	-
78986	DUSP26	-
25907	TMEM158	-
55806	HR	-
3109	HLA-DMB	-
7439	BEST1	-
56034	PDGFC	-
57799	RAB40C	-
400710		-
7388	UQCRH	-
8780	RIOK3	-
51330	TNFRSF12A	-
26119	LDLRAP1	-
65005	MRPL9	-
79017	GGCT	-
5079	PAX5	-
64852	TUT1	-
10772	SFRS13A	-
2057	EPOR	-
11123	RCAN3	-
64396	GMCL1L	-
3283	HSD3B1	-
221154	EFHA1	-
27340	UTP20	-
85461	TANC1	-
84958	SYTL1	-
2140	EYA3	-
23513	SCRIB	-
56940	DUSP22	-
8368	HIST1H4L	-
6469	SHH	-
55529	TMEM55A	-
1004	CDH6	-
51083	GAL	-
3059	HCLS1	-
3577	CXCR1	-
54887	UHRF1BP1	-
241	ALOX5AP	-
285590	SH3PXD2B	-
339390	CLEC4G	-
222194	RSBN1L	-
54344	DPM3	-
7626	ZNF75D	-
11035	RIPK3	-
81029	WNT5B	-
1734	DIO2	-
1676	DFFA	-
7048	TGFBR2	-
10522	DEAF1	-
220992	ZNF485	-
7718	ZNF165	-
50814	NSDHL	-
2887	GRB10	-
653	BMP5	-
3861	KRT14	-
64432	MRPS25	-
3914	LAMB3	-
285601	GPR150	-
55974	RAG1AP1	-
1431	CS	-
22905	EPN2	-
5648	MASP1	-
790	CAD	-
343035	RD3	-
8701	DNAH11	-
125144	NCRNA00188	-
10526	IPO8	-
25839	COG4	-
2273	FHL1	-
2305	FOXM1	-
3624	INHBA	-
8798	DYRK4	-
3714	JAG2	-
1244	ABCC2	-
6549	SLC9A2	-
22870	SAPS1	-
5694	PSMB6	-
2793	GNGT2	-
54148	MRPL39	-
9955	HS3ST3A1	-
6150	MRPL23	-
338599	DUPD1	-
10291	SF3A1	-
2289	FKBP5	-
142689	ASB12	-
53834	FGFRL1	-
7468	WHSC1	-
10923	SUB1	-
4761	NEUROD2	-
31	ACACA	-
152992	C4ORF23	-
116966	WDR17	-
84978	FRMD5	-
2738	GLI4	-
64410	KLHL25	-
1475	CSTA	-
56	ACRV1	-
445347		-
4543	MTNR1A	-
50700	RDH8	-
4772	NFATC1	-
5034	P4HB	-
1654	DDX3X	-
9134	CCNE2	-
8935	SKAP2	-
908	CCT6A	-
53	ACP2	-
1117	CHI3L2	-
10117	ENAM	-
259291	TAS2R45	-
27255	CNTN6	-
4774	NFIA	-
10777		-
339559	ZNF642	-
163059	ZNF433	-
4233	MET	-
165904	XIRP1	-
6650	SOLH	-
8403	SOX14	-
64792	RABL5	-
55246	CCDC25	-
84960	KIAA1984	-
80741	LY6G5C	-
9183	ZW10	-
415116	PIM3	-
514	ATP5E	-
284613	CYB561D1	-
2081	ERN1	-
84628	NTNG2	-
332	BIRC5	-
81873	ARPC5L	-
79006	METRN	-
3208	HPCA	-
162605	KRT28	-
80273	GRPEL1	-
389668	XKR9	-
6570	SLC18A1	-
2301	FOXE3	-
8609	KLF7	-
23341	DNAJC16	-
2980	GUCA2A	-
57670	KIAA1549	-
8456	FOXN1	-
8416	ANXA9	-
79939	SLC35E1	-
84733	CBX2	-
430	ASCL2	-
23087	TRIM35	-
478	ATP1A3	-
131831	FAM194A	-
30813	VSX1	-
125972	CALR3	-
155184	SLC2A7	-
8826	IQGAP1	-
5355	PLP2	-
79780	CCDC82	-
10277	UBE4B	-
80305	TRABD	-
50650	ARHGEF3	-
23519	ANP32D	-
6723	SRM	-
1974	EIF4A2	-
54093	SETD4	-
9787	DLGAP5	-
23140	ZZEF1	-
220979	C10ORF25	-
2147	F2	-
64762	FAM59A	-
79651	RHBDF2	-
1611	DAP	-
164036		-
162514	TRPV3	-
5378	PMS1	-
3205	HOXA9	-
56902	PNO1	-
8941	CDK5R2	-
55870	ASH1L	-
171425	CLYBL	-
4811	NID1	-
9426	CDY2A	-
9960	USP3	-
206938	C9ORF94	-
58	ACTA1	-
57140	RNPEPL1	-
6850	SYK	-
162968	ZNF497	-
153	ADRB1	-
10451	VAV3	-
8522	GAS7	-
64240	ABCG5	-
23524	SRRM2	-
10538	BATF	-
6477	SIAH1	-
8339	HIST1H2BG	-
3852	KRT5	-
11017	SNRNP27	-
10866	HCP5	-
7093	TLL2	-
9933	KIAA0020	-
6051	RNPEP	-
113000	RPUSD1	-
23417	MLYCD	-
10917	BTNL3	-
79751	SLC25A22	-
60680	BRUNOL5	-
6731	SRP72	-
5698	PSMB9	-
64220	STRA6	-
1445	CSK	-
129521	NMS	-
27287	VENTX	-
54469	ZFAND6	-
8667	EIF3H	-
282966	C10ORF53	-
9179	AP4M1	-
177	AGER	-
55573	CDV3	-
23492	CBX7	-
2323	FLT3LG	-
64170	CARD9	-
147798	TMC4	-
2637	GBX2	-
1381	CRABP1	-
2700	GJA3	-
602	BCL3	-
126295	ZNF57	-
7186	TRAF2	-
57497	LRFN2	-
164091	PAQR7	-
4090	SMAD5	-
94137	RP1L1	-
9294	S1PR2	-
2635	GBP3	-
84079	ANKRD27	-
51366	UBR5	-
378807	CATSPER4	-
2588	GALNS	-
84174	SLA2	-
26136	TES	-
204851	HIPK1	-
9121	SLC16A5	-
132851	SPATA4	-
54756	IL17RD	-
391634	HSP90AB2P	-
55737	VPS35	-
1837	DTNA	-
1440	CSF3	-
51377	UCHL5	-
257177	C1ORF192	-
51733	UPB1	-
6875	TAF4B	-
57101	ANO2	-
64097	EPB41L4A	-
6742	SSBP1	-
56521	DNAJC12	-
5270	SERPINE2	-
8099	CDK2AP1	-
55168	MRPS18A	-
51773	RSF1	-
287015	TRIM42	-
79646	PANK3	-
4677	NARS	-
84189	SLITRK6	-
51557	LGSN	-
2331	FMOD	-
127557	ZBTB8	-
54959	ODAM	-
54621	VSIG10	-
83463	MXD3	-
145501	ISM2	-
121355	GTSF1	-
11100	HNRNPUL1	-
23305	ACSL6	-
116225	ZMYND19	-
145781	GCOM1	-
30836	DNTTIP2	-
339403	RXFP4	-
79960	PHF17	-
6888	TALDO1	-
94	ACVRL1	-
6751	SSTR1	-
388097		-
6902	TBCA	-
79686	C14ORF139	-
7458	EIF4H	-
112609	MRAP2	-
51200	CPA4	-
11024	LILRA1	-
3576	IL8	-
54970	TTC12	-

## Sheet: Common to both profiles
Overlap both Profiles
6011	GRK1
57596	BEGAIN
2837	UTS2R
254552	NUDT8
118430	MUCL1
2864	FFAR1
1128	CHRM1
1315	COPB1
54626	HES2
2079	ERH
162979	ZNF296
10418	SPON1
4058	LTK
9329	GTF3C4
10660	LBX1
23180	RFTN1
Overlap between the two yellow marked sets (top-frequency and shift profile).
P-Value 0.11
