# Supplementary material for: A negative genetic interaction map in isogenic cancer cell lines reveals cancer cell vulnerabilities
Source: Mol Syst Biol. 2013 Oct 8;9:696. doi: 10.1038/msb.2013.54 (PMC3817404; doi:10.1038/msb.2013.54)
Supplement: Supplementary Table 10 [file msb201354-s11.xlsx]

## Sheet: Sheet1
Supplementary Table 10	Cell line name	Tissue type	Disease	Genotype	Confirmation of Genotype	Morphology	Media used	Source	Publication
	HCT116	Colon	Colorectal Cancer	PTEN-/-	Western blot (Fig S10C)	Epithelial	McCoy’s 5A medium+10% FBS	Todd Waldman	PMID: 15466180
	HCT116	Colon	Colorectal Cancer	PTTG1-/-	Western blot (Fig S4A)	Epithelial	McCoy’s 5A medium+10% FBS	Bert Vogelstein	PMID: 11371342
	HCT116	Colon	Colorectal Cancer	MUS81-/-	Western blot (Data not shown)	Epithelial	McCoy’s 5A medium+10% FBS	Kiyoshi Miyagawa	PMID: 16456034
	HCT116	Colon	Colorectal Cancer	BLM-/-	PCR amplification (Data not shown)	Epithelial	McCoy’s 5A medium+10% FBS	Bert Vogelstein	PMID: 14695165
	HCT116	Colon	Colorectal Cancer	KRASG13D/+		Epithelial	McCoy’s 5A medium+10% FBS	Bert Vogelstein	PMID: 19661383
	HCT116	Colon	Colorectal Cancer	KRASG13D/-		Epithelial	McCoy’s 5A medium+10% FBS	Bert Vogelstein	PMID: 19661383
	HCT116	Colon	Colorectal Cancer	KRAS+/-		Epithelial	McCoy’s 5A medium+10% FBS	Bert Vogelstein	PMID: 19661383
	BJ cells	Skin or Fore skin		hTERT, LTAg	Western blot (Fig 6G)	Fibroblasts	DMEM+10% FBS	Our lab
	PSNG13	Skin		BLM-/-	Western blot (Data not shown)	Fibroblasts	Minimal essential medium(Life Technologies) supplemented additionally with 1× GlutaMAX (Invitrogen) and 350 μg/ml G418	Daniel Durocher	PMID: 11971187
	HEK 293T	Embryonic Kidney cells				Epithelial	DMEM+10% FBS	Our lab
	HeLa	Cervix	cerival cancer			Epithelial	DMEM+10% IFS	Laurence Pelletier
	LIM1215	Colon	Colorectal Cancer			Epithelial	McCoy's 5a medium+10% FBS	Catherine O Brien	PMID: 3857372
	AsPC-1	Pancreas	adenocarcinoma				RPMI 1640 (high glucose+pyruvate)+10% FBS	Our lab	PMID: 22585861
	BxPC-3	Pancreas	adenocarcinoma			Epithelial	RPMI 1640 (high glucose+pyruvate)+10% FBS	Our lab	PMID: 22585861
	Capan-2	Pancreas					McCoy's 5a medium+10% FBS	Our lab	PMID: 22585861
	CFPAC-1	Pancreas	ductal adenocarcinoma; cystic fibrosis			Epithelial	Iscove's Modified Dulbecco's Medium+20% FBS	Our lab	PMID: 22585861
	HPAC	Pancreas	adenocarcinoma			Epithelial	DMEM+10% FBS	Our lab	PMID: 22585861
	HPAF-II	Pancreas	adenocarcinoma			Epithelial	DMEM+10% FBS	Our lab	PMID: 22585861
	HPDE	Pancreas					Keratinocyte Serum-Free (KSF)	Our lab	PMID: 22585861
	Hs 766T	Pancreas	carcinoma			Epithelial	DMEM+10% FBS	Our lab	PMID: 22585861
	IMIM-PC-1	Pancreas					DMEM+10% FBS	Our lab	PMID: 22585861
	IMIM-PC-2	Pancreas					DMEM+10% FBS	Our lab	PMID: 22585861
	KP-3 (JCRB0178.0 )	Pancreas	adenosquamous carcinoma			Epithelial-like	RPMI 1640+10% FBS	Our lab	PMID: 22585861
	KP-4 (JCRB0182)	Pancreas	pancreatic ductal cell carcinoma			Epithelial-like	RPMI 1640+10% FBS	Our lab	PMID: 22585861
	MIA PaCa-2	Pancreas				Mix of epithelial and mesenchymal	DMEM+10% FBS	Our lab	PMID: 22585861
	Panc 02.03	Pancreas	adenocarcinoma			Epithelial	RPMI 1640 (high glucose+pyruvate)+15% FBS+10U/ml human insulin	Our lab	PMID: 22585861
	Panc 03.27	Pancreas	adenocarcinoma			Epithelial	RPMI 1640 (high glucose+pyruvate)+15% FBS+10U/ml human insulin	Our lab	PMID: 22585861
	Panc 04.03	Pancreas	adenocarcinoma			Epithelial	RPMI 1640 (high glucose+pyruvate)+15% FBS+10U/ml human insulin	Our lab	PMID: 22585861
	Panc 05.04	Pancreas	adenocarcinoma			Epithelial	RPMI 1640 (high glucose+pyruvate)+15% FBS+10U/ml human insulin	Our lab	PMID: 22585861
	Panc 08.13	Pancreas	adenocarcinoma			Epithelial	RPMI 1640 (high glucose+pyruvate)+15% FBS+10U/ml human insulin	Our lab	PMID: 22585861
	Panc 10.05	Pancreas	adenocarcinoma			Epithelial	RPMI 1640 (high glucose+pyruvate)+15% FBS+10U/ml human insulin	Our lab	PMID: 22585861
	PANC-1	Pancreas	epithelioid carcinoma			Epithelial	DMEM+10% FBS	Our lab	PMID: 22585861
	PATU8988S	Pancreas					DMEM+10% FBS	Our lab	PMID: 22585861
	PATU8988T	Pancreas					DMEM+10% FBS	Our lab	PMID: 22585861
	PL45	Pancreas	ductal adenocarcinoma			Epithelial	DMEM+10% FBS	Our lab	PMID: 22585861
	RWP1	Pancreas	adenocarcinoma			primary duct cell	DMEM+10% FBS	Our lab	PMID: 22585861
	SK-PC-1	Pancreas					DMEM+10% FBS	Our lab	PMID: 22585861
	SK-PC-3	Pancreas					DMEM+10% FBS	Our lab	PMID: 22585861
	SU.86.86	Pancreas					RPMI 1640+10% FBS	Our lab	PMID: 22585861
	SW 1990	Pancreas					Iscove's Modified Dulbecco's Medium+20% FBS	Our lab	PMID: 22585861
	List of Abbreviations
	DMEM	Dulbecco's modified eagle medium
	IFS	Inactivated Fetal bovine serum
	FBS	Fetal bovine serum
	HEPES	4-(2-hydroxyethyl)-1-piperazineethanesulfonic acid
