# Supplementary material for: A negative genetic interaction map in isogenic cancer cell lines reveals cancer cell vulnerabilities
Source: Mol Syst Biol. 2013 Oct 8;9:696. doi: 10.1038/msb.2013.54 (PMC3817404; doi:10.1038/msb.2013.54)
Supplement: Supplementary Table 12 [file msb201354-s13.xlsx]

## Sheet: PTEN_PIK3CA_status_of_cell-line
Supplementary Table 12	Name	Tissue	Status	Reference/Mutation
	ASPC1	Pancreas	PI3CA dependency	(PMID: 8622988)
	BXPC3	Pancreas	PI3CA dependency	(PMID 15467756)
	MIAPACA2	Pancreas	PI3CA dependency	(PMID 15467756)
	PANC1	Pancreas	PI3CA dependency	(PMID: 8622988)
	SKBR3	Breast	PI3CA dependency	(PMID: 12479367)
	SW1990	Pancreas	PI3CA dependency	(PMID: 20699365)
	BT20	Breast	PIK3CA	p.P539R, p.H1047R (PIK3CA)
	BT474	Breast	PIK3CA	p.K111N (PIK3CA)
	EFM19	Breast	PIK3CA	p.H1047L (PIK3CA)
	HCC1954	Breast	PIK3CA	p.H1047R (PIK3CA)
	KPL1	Breast	PIK3CA	p.E545K (PIK3CA)
	MCF7	Breast	PIK3CA	p.E545K (PIK3CA)
	MDAMB361	Breast	PIK3CA	p.E545K, p.K567R (PIK3CA)
	T47D	Breast	PIK3CA	H1047R (PMID: 21358673)
	HCC38	Breast	PIK3CA,PTEN	p.W386L (PIK3CA). PTEN transcript not detectable (PMID 21358673)
	BT549	Breast	PTEN	823delG (transcript), no protein (PMID: 21358673)
	CAL51	Breast	PTEN	p.T321fs, p.E288fs (PTEN)
	CAMA1	Breast	PTEN	D92H, low expression (PMID: 21358673)
	CFPAC1	Pancreas	PTEN	3'UTR insertion
	HCC1395	Breast	PTEN	Transcript not detectable, no expression. Cosmic database reports N212fs (PMID: 21358673)
	HCC1937	Breast	PTEN	Homozygous deletion PMID 9699648
	MDAMB436	Breast	PTEN	No expression (PMID: 21358673)
	MDAMB468	Breast	PTEN	p.V85_splice
	ZR751	Breast	PTEN	p.L108R (PTEN)
	A2780	Ovary	PTEN,PIK3CA	p.KGR128del (PTEN), p.E365K (PIK3CA)
	MDAMB453	Breast	PTEN,PIK3CA	p.E307K (PTEN), p.H1047R (PIK3CA)
	CAPAN2	Pancreas	WT
	HCC1143	Breast	WT
	HCC1187	Breast	WT
	HCC1419	Breast	WT
	HCC1428	Breast	WT
	HCC1500	Breast	WT
	HCC1806	Breast	WT
	HPAFII	Pancreas	WT
	HS578T	Breast	WT
	HS766T	Pancreas	WT
	KP3	Pancreas	WT
	KP4	Pancreas	WT
	MDAMB157	Breast	WT
	MDAMB231	Breast	WT
	OV90	Ovary	WT
	OVCAR8	Ovary	WT
	PANC0203	Pancreas	WT
	PANC0327	Pancreas	WT
	PANC0403	Pancreas	WT
	PANC0813	Pancreas	WT
	PANC1005	Pancreas	WT
	SU8686	Pancreas	WT
